# Supplementary material for: High-resolution spatiotemporal transcriptome mapping of tomato fruit development and ripening
Source: Nat Commun. 2018 Jan 25;9:364. doi: 10.1038/s41467-017-02782-9 (PMC5785480; doi:10.1038/s41467-017-02782-9)
Supplement: Supplementary file 4 — Supplementary Data 1 [file 41467_2017_2782_MOESM4_ESM.xlsx]

## Sheet: Supplementary Data 1
Supplementary Data 1. Summary of RNA-seq mapping for hand-dissected samples.
Tissue	Stage	Replicates	Raw reads	Cleaned reads (removed adapter, low quality, and rRNA)	Mapped
					No. reads	%mapped
Total pericarp	5 DPA	1	15114600	11481536	10973316	95.5736
	5 DPA	2	9728586	7871734	7521412	95.5496
	5 DPA	3	13816502	11229656	10682713	95.1295
	5 DPA	4	17689392	13037347	12272719	94.1351
Total pericarp	10 DPA	1	11633827	9137819	8620901	94.3431
	10 DPA	2	12384415	10141405	9671882	95.3702
	10 DPA	3	14195521	11092938	10456748	94.2649
	10 DPA	4	14686027	12146016	11638110	95.8183
Total pericarp	20 DPA	1	13849654	11388052	10979799	96.4151
	20 DPA	2	12411591	9899246	9392732	94.8833
	20 DPA	3	12410138	10190833	9781756	95.9858
	20 DPA	4	13370041	10696750	10247742	95.8024
Total pericarp	30 DPA	1	12118256	8361890	7923371	94.7557
	30 DPA	2	14427269	10981632	10521423	95.8093
	30 DPA	3	14143509	9801741	9303166	94.9134
	30 DPA	4	11160854	8246843	7834878	95.0046
Total pericarp	MG-stem	1	18675227	12726170	11741310	92.2611
	MG-stem	2	16047579	11784317	10938678	92.824
	MG-stem	3	11004794	8648711	8112754	93.803
	MG-stem	4	11016450	8293394	7772227	93.7159
Total pericarp	MG-equatorial	1	11082653	8273207	7666983	92.6724
	MG-equatorial	2	20102953	12839125	10578501	82.3927
	MG-equatorial	3	10149405	7793487	7298606	93.6501
	MG-equatorial	4	15481128	11494858	10543360	91.7224
Total pericarp	MG-stylar	1	12192009	9092237	8472994	93.1893
	MG-stylar	2	11638628	8566759	7631233	89.0796
	MG-stylar	3	12847447	9661286	8807411	91.1619
	MG-stylar	4	14126245	10327006	9396023	90.985
Total pericarp	Br-stem	1	12738668	9990546	9488850	94.9783
	Br-stem	2	12457797	9675350	8998451	93.0039
	Br-stem	3	19618408	13437486	11209441	83.4192
	Br-stem	4	12701932	9568909	8795594	91.9185
Total pericarp	Br-equatorial	1	10868469	8202455	7607877	92.7512
	Br-equatorial	2	11308912	8368714	7812011	93.3478
	Br-equatorial	3	11507202	8457381	7919290	93.6376
	Br-equatorial	4	18944673	12026760	10510998	87.3968
Total pericarp	Br-stylar	1	11265365	8858893	8292405	93.6054
	Br-stylar	2	12863435	9837338	9202469	93.5463
	Br-stylar	3	10767541	8526705	8051547	94.4274
	Br-stylar	4	16166635	11987283	10861953	90.6123
Total pericarp	Pk-stem	1	16511449	12135356	11089463	91.3814
	Pk-stem	2	16012549	12430674	11616968	93.454
	Pk-stem	3	15992722	11587471	10628707	91.7259
	Pk-stem	4	16467911	11828145	10503491	88.8008
Total pericarp	Pk-equatorial	1	18457819	12059615	11065152	91.7538
	Pk-equatorial	2	12103241	8980674	8501814	94.6679
	Pk-equatorial	3	12520708	9428919	8958966	95.0158
	Pk-equatorial	4	15208860	11706565	10950831	93.5444
Total pericarp	Pk-stylar	1	10492434	7896753	7365573	93.2734
	Pk-stylar	2	12324667	8970872	8426486	93.9316
	Pk-stylar	3	13441701	9461153	8730045	92.2725
	Pk-stylar	4	15803960	12107505	11354479	93.7805
Total pericarp	LR	1	16681556	10809639	9829569	90.9334
	LR	2	15858468	11627751	10892034	93.6727
	LR	3	11647514	8559699	8035576	93.8769
	LR	4	11230325	8526599	8029638	94.1716
Total pericarp	RR	1	16174788	12240790	11460623	93.6265
	RR	2	12217006	9259585	8729096	94.2709
	RR	3	12696918	9278913	8650398	93.2264
	RR	4	11985479	8911670	8388451	94.1288
Septum	5 DPA	1	9634124	7769870	7444809	95.8164
	5 DPA	2	16797834	13234614	12723463	96.1378
	5 DPA	3	12393795	9885618	9475339	95.8497
	5 DPA	4	14971556	12020717	11514741	95.7908
Septum	10 DPA	1	10239898	7923665	7524406	94.9612
	10 DPA	2	16713967	11149894	10605985	95.1218
	10 DPA	3	11194837	9292301	8883368	95.5992
	10 DPA	4	13288875	10952262	10460724	95.512
Septum	20 DPA	1	11177859	9242588	8881413	96.0923
	20 DPA	2	12279715	9767050	9297098	95.1884
	20 DPA	3	12130363	10253671	9873453	96.2919
	20 DPA	4	11996632	10205396	9816823	96.1925
Septum	30 DPA	1	12718674	9843609	9413544	95.631
	30 DPA	2	13206318	10094898	9685637	95.9459
	30 DPA	3	14742974	11459702	11022273	96.1829
	30 DPA	4	10299192	7999478	7645756	95.5782
Septum	MG-stem	1	12907148	9136239	8564543	93.7425
	MG-stem	2	13629423	8928655	8314627	93.123
	MG-stem	3	14314308	9275928	8603765	92.7537
	MG-stem	4	13540125	8622123	7886456	91.4677
Septum	MG-equatorial	1	12853464	9716860	9152925	94.1963
	MG-equatorial	2	11394268	8232855	7603640	92.3573
	MG-equatorial	3	10369689	7830468	7343748	93.7843
	MG-equatorial	4	12239412	9226660	8683123	94.1091
Septum	MG-stylar	1	12879577	8252869	7580682	91.8551
	MG-stylar	2	17124784	9717075	8530786	87.7917
	MG-stylar	3	13442661	8061665	7018968	87.066
	MG-stylar	4	21203806	11717902	10093028	86.1334
Septum	Br-stem	1	11200019	7626634	7065752	92.6457
	Br-stem	2	16834746	11104623	9828450	88.5077
	Br-stem	3	12932727	8571837	7892289	92.0723
	Br-stem	4	13407425	8102229	7099229	87.6207
Septum	Br-equatorial	1	14881972	10219401	9643717	94.3668
	Br-equatorial	2	16070205	10649552	9815557	92.1687
	Br-equatorial	3	13936930	9237996	8563333	92.6969
	Br-equatorial	4	28002584	17951836	16093397	89.6476
Septum	Br-stylar	1	16529015	12701213	11780332	92.7497
	Br-stylar	2	13909894	8992207	7978892	88.7312
	Br-stylar	3	12558494	8113007	7308702	90.0862
	Br-stylar	4	18475442	11273594	10020965	88.8888
Septum	Pk-stem	1	13736681	11511398	10873333	94.4571
	Pk-stem	2	14607533	12508537	11876456	94.9468
	Pk-stem	3	16267956	13617092	12721888	93.4259
	Pk-stem	4	14619259	12119932	11344043	93.5982
Septum	Pk-equatorial	1	11528553	8372715	7836797	93.5992
	Pk-equatorial	2	15687375	10156398	8924185	87.8676
	Pk-equatorial	3	10727342	8004754	7126731	89.0312
	Pk-equatorial	4	21342142	14238042	13167809	92.4833
Septum	Pk-stylar	1	15037788	12728319	11920187	93.6509
	Pk-stylar	2	11096865	9235702	8520642	92.2577
	Pk-stylar	3	14214211	11148568	10001241	89.7088
	Pk-stylar	4	12095651	10037687	9127504	90.9323
Septum	LR	1	16813058	11818600	11103579	93.95
	LR	2	14562349	10033139	9404782	93.7372
	LR	3	15238464	9937318	9247743	93.0608
	LR	4	14977148	8980966	8036566	89.4844
Septum	RR	1	15589406	8507125	7658446	90.0239
	RR	2	17149680	11146982	10239517	91.8591
	RR	3	19953626	11623032	10329444	88.8705
	RR	4	35591727	23415961	21675177	92.5658
Locular tissue	10 DPA	1	10329592	7607283	7209886	94.7761
	10 DPA	2	19138504	14391393	13726962	95.3831
	10 DPA	3	13175288	10428052	9892361	94.863
	10 DPA	4	13864777	10380736	9894798	95.3188
Locular tissue	20 DPA	1	11690464	9336168	8911527	95.4517
	20 DPA	2	11924896	9424543	8975965	95.2403
	20 DPA	3	10868855	8872695	8477268	95.5433
	20 DPA	4	15449997	11968991	11375550	95.0418
Locular tissue	30 DPA	1	10689138	7951532	7424004	93.3657
	30 DPA	2	11135089	8606253	8038381	93.4016
	30 DPA	3	13173691	8590824	7770955	90.4565
	30 DPA	4	10719330	8308719	7662789	92.2259
Locular tissue	MG-stem	1	14995873	12623495	12047829	95.4397
	MG-stem	2	16758881	12928202	11888682	91.9593
	MG-stem	3	15049211	11930168	11115455	93.171
	MG-stem	4	12779556	10319051	9726832	94.2609
Locular tissue	MG-equatorial	1	10786658	8566119	8010064	93.5087
	MG-equatorial	2	12763206	9982702	9449908	94.6628
	MG-equatorial	3	14114266	11458395	10835207	94.5613
	MG-equatorial	4	13763415	10789395	10230367	94.8187
Locular tissue	MG-stylar	1	16671859	13476957	12706339	94.282
	MG-stylar	2	16711100	8333306	7618401	91.4211
	MG-stylar	3	14494747	11721793	10948504	93.403
	MG-stylar	4	12025660	9843874	9325222	94.7312
Locular tissue	Br-Stem	1	10487612	8843584	8370578	94.6514
	Br-Stem	2	12090163	9971940	9346685	93.7299
	Br-Stem	3	13013407	11289879	10703147	94.803
	Br-Stem	4	12136833	10415737	9833303	94.4081
Locular tissue	Br-equatorial	1	10790236	8728657	8060836	92.3491
	Br-equatorial	2	12589817	10768986	10267581	95.344
	Br-equatorial	3	11007491	8695771	7834702	90.0978
	Br-equatorial	4	11644513	9785859	9218672	94.204
Locular tissue	Br-stylar	1	12080767	10676578	10200225	95.5383
	Br-stylar	2	10437038	8764288	8081185	92.2058
	Br-stylar	3	11453253	9892890	9343164	94.4432
	Br-stylar	4	12980735	10507740	9700857	92.3211
Locular tissue	Pk-stem	1	13882027	12015179	11536846	96.0189
	Pk-stem	2	14744376	12478101	11857984	95.0304
	Pk-stem	3	11286520	8403965	7657545	91.1182
	Pk-stem	4	14753126	12349357	11660085	94.4186
Locular tissue	Pk-equatorial	1	9741352	7770899	7224369	92.967
	Pk-equatorial	2	11149171	9451746	8903472	94.1992
	Pk-equatorial	3	9078605	7759051	7346812	94.687
	Pk-equatorial	4	10526495	8429053	7788508	92.4007
Locular tissue	Pk-stylar	1	17617126	14484089	13489732	93.1348
	Pk-stylar	2	14036954	11929018	11267471	94.4543
	Pk-stylar	3	14011572	10192156	9201821	90.2834
	Pk-stylar	4	13993529	10184109	9618509	94.4462
Locular tissue	LR	1	17187180	14507967	13647030	94.0658
	LR	2	15915264	13686062	12947565	94.604
	LR	3	12929804	11107145	10547262	94.9593
	LR	4	13493545	10870493	9975031	91.7625
Locular tissue	RR	1	12961891	9073698	8397187	92.5443
	RR	2	13409087	8809548	8023310	91.0752
	RR	3	21907728	14103005	12946043	91.7963
	RR	4	22663161	12810815	10942874	85.419
Placenta	10 DPA	1	15381787	12105388	11265398	93.061
	10 DPA	2	9716026	7822981	7365225	94.1486
	10 DPA	3	18373293	11745674	10547210	89.7965
	10 DPA	4	14198056	10805820	10175784	94.1695
Placenta	20 DPA	1	12980615	8861623	8468946	95.5688
	20 DPA	2	12338155	9701962	9258607	95.4303
	20 DPA	3	10322349	8563705	8206938	95.834
	20 DPA	4	15613693	11005016	10529074	95.6752
Placenta	30 DPA	1	15278995	10206454	9129957	89.4528
	30 DPA	2	22377709	14265781	12037022	84.3769
	30 DPA	3	14994298	11488228	10863835	94.5649
	30 DPA	4	15429335	10759106	9664643	89.8276
Placenta	MG-stem	1	11309913	8577893	8062361	93.99
	MG-stem	2	12200756	9241736	8832490	95.5718
	MG-stem	3	19497991	12427639	11427664	91.9536
	MG-stem	4	12823258	10066341	9642857	95.7931
Placenta	MG-equatorial	1	15020197	11585030	10875115	93.8721
	MG-equatorial	2	20644129	15599925	14658920	93.9679
	MG-equatorial	3	14689223	11189218	10557001	94.3498
	MG-equatorial	4	13429767	9958965	9357436	93.9599
Placenta	MG-stylar	1	16114232	13440155	12808356	95.2992
	MG-stylar	2	12703778	10053982	9547666	94.964
	MG-stylar	3	15775716	12769936	12044316	94.3177
	MG-stylar	4	18780303	15774026	15104207	95.7537
Placenta	Br-Stem	1	10298874	8681488	8266411	95.2188
	Br-Stem	2	13256178	11084073	10548867	95.1714
	Br-Stem	3	10189415	8483345	8032268	94.6828
	Br-Stem	4	14828951	11277478	10443792	92.6075
Placenta	Br-equatorial	1	12381916	10286308	9702296	94.3224
	Br-equatorial	2	14178130	12326450	11777769	95.5488
	Br-equatorial	3	13630686	11393864	10761603	94.4509
	Br-equatorial	4	10612112	9079266	8648182	95.252
Placenta	Br-stylar	1	12988948	11392519	10918975	95.8434
	Br-stylar	2	22901551	19919604	19062951	95.6994
	Br-stylar	3	18729979	15930670	14846355	93.1935
	Br-stylar	4	19222669	17007435	16310006	95.8993
Placenta	Pk-stem	1	12826772	10794070	10201794	94.513
	Pk-stem	2	11552510	10023415	9623474	96.0099
	Pk-stem	3	14136709	11334163	10569933	93.2573
	Pk-stem	4	15359354	12713022	12013896	94.5007
Placenta	Pk-equatorial	1	11591146	9959256	9481963	95.2075
	Pk-equatorial	2	11502544	9694360	9205795	94.9603
	Pk-equatorial	3	11512637	10057577	9585887	95.3101
	Pk-equatorial	4	11771340	10082018	9586635	95.0865
Placenta	Pk-stylar	1	14744083	12699798	12219298	96.2165
	Pk-stylar	2	16622413	13918682	13354378	95.9457
	Pk-stylar	3	14066493	10041368	9139833	91.0218
	Pk-stylar	4	15946163	13195979	12608483	95.5479
Placenta	LR	1	13741659	9440226	8220720	87.0818
	LR	2	12959330	11238715	10744786	95.6051
	LR	3	13857132	11696059	11081921	94.7492
	LR	4	12835616	11030284	10474583	94.962
Placenta	RR	1	12226870	10143158	9467250	93.3363
	RR	2	14212318	12062642	11315282	93.8043
	RR	3	13913042	11524130	10734467	93.1477
	RR	4	12592048	10678399	10030180	93.9296
Columella	5 DPA	1	12201194	9551137	9183832	96.1543
	5 DPA	2	12788683	10290546	9913374	96.3348
	5 DPA	3	13240574	10033009	9620507	95.8886
	5 DPA	4	12446234	9769003	9374363	95.9603
Columella	10 DPA	1	10185943	7855933	7401510	94.2155
	10 DPA	2	14433145	11101036	10513961	94.7115
	10 DPA	3	10250925	7758762	7361707	94.8825
	10 DPA	4	13235639	10704897	10213045	95.4054
Columella	20 DPA	1	14446678	7688332	7291167	94.8342
	20 DPA	2	11335368	7953595	7552028	94.9511
	20 DPA	3	11252872	8390047	8012187	95.4963
	20 DPA	4	14008877	9510152	8946555	94.0737
Columella	30 DPA	1	15573022	11859104	11382178	95.9784
	30 DPA	2	12564543	9378867	8974559	95.6892
	30 DPA	3	15444011	12194913	11599423	95.1169
	30 DPA	4	14333721	11049095	10485756	94.9015
Columella	MG-stem	1	11765147	8992644	8451666	93.9842
	MG-stem	2	13464403	10652707	10186524	95.6238
	MG-stem	3	11821448	9250688	8880015	95.993
	MG-stem	4	14579560	11109967	10592107	95.3388
Columella	MG-equatorial	1	11237018	8135477	7715998	94.8438
	MG-equatorial	2	12920207	9676002	9178250	94.8558
	MG-equatorial	3	16594606	10496469	9616924	91.6206
	MG-equatorial	4	19917637	12767419	12144299	95.1195
Columella	Br-stem	1	19388222	14109940	11649917	82.5653
	Br-stem	2	12810551	9116187	8076575	88.596
	Br-stem	3	15560231	11463897	10345431	90.2436
	Br-stem	4	12039522	8722186	7796545	89.3875
Columella	Br-equatorial	1	16168228	13311941	12466574	93.6496
	Br-equatorial	2	14546924	12230459	11629569	95.0869
	Br-equatorial	3	20284314	16989056	16114386	94.8516
	Br-equatorial	4	12769513	10634766	10151409	95.4549
Columella	Pk-stem	1	10280966	8087815	7424541	91.7991
	Pk-stem	2	15283494	12227651	11439834	93.5571
	Pk-stem	3	18288135	14941592	13975437	93.5338
	Pk-stem	4	16064887	13828934	13197217	95.4319
Columella	Pk-equatorial	1	15273511	13052450	12495676	95.7343
	Pk-equatorial	2	14038872	12073448	11584641	95.9514
	Pk-equatorial	3	12664027	10582125	10069489	95.1556
	Pk-equatorial	4	11730222	10167296	9711831	95.5203
Columella	LR	1	13645824	11232863	10198186	90.7888
	LR	2	12356929	9955564	9017376	90.5762
	LR	3	17399110	14295390	13041400	91.228
	LR	4	15256057	12939325	12108998	93.5829
Columella	RR	1	13974428	10724279	9334847	87.0441
	RR	2	15439767	12911436	11872914	91.9566
	RR	3	13780552	10055144	8569181	85.2219
	RR	4	13819499	10558509	9335403	88.4159
Seeds	10 DPA	1	9735479	7843971	7433084	94.7617
	10 DPA	2	10908073	8834269	8385044	94.915
	10 DPA	3	17373215	13502275	12594418	93.2763
	10 DPA	4	10751014	8006749	7473348	93.3381
Seeds	20 DPA	1	12388173	9489874	8730613	91.9993
	20 DPA	2	11983183	8716063	8011801	91.92
	20 DPA	3	11235083	8381921	7680908	91.6366
	20 DPA	4	15284838	10635896	9884532	92.9356
Seeds	30 DPA	1	15473484	12132943	9780606	80.612
	30 DPA	2	15710990	11410692	9526443	83.487
	30 DPA	3	15819330	11767554	9720560	82.6048
	30 DPA	4	18619513	13574868	10972099	80.8266
Seeds	MG-stem	1	23998231	12784366	11469248	89.7131
	MG-stem	2	25830340	12596580	11750463	93.283
	MG-stem	3	21983762	10922188	10112110	92.5832
	MG-stem	4	13202653	10215493	9461913	92.6232
Seeds	MG-equatorial	1	11269667	8859500	8125593	91.7162
	MG-equatorial	2	17798667	12513092	11705948	93.5496
	MG-equatorial	3	13958338	10779811	9893752	91.7804
	MG-equatorial	4	12283990	9329688	8701959	93.2717
Seeds	MG-stylar	1	21971568	13511829	12249764	90.6596
	MG-stylar	2	24036016	14210184	12957690	91.1859
	MG-stylar	3	22184068	13565685	12365235	91.1508
	MG-stylar	4	25174130	15608819	14453939	92.6011
Seeds	Br-Stem	1	11313428	9189310	8744461	95.1591
	Br-Stem	2	11401770	8991430	8271291	91.9908
	Br-Stem	3	9434372	7897598	7618281	96.4633
	Br-Stem	4	12308671	9572491	9162157	95.7134
Seeds	Br-equatorial	1	20525075	10430593	9822908	94.174
	Br-equatorial	2	18988458	9976324	9456854	94.793
	Br-equatorial	3	18636339	10349711	9808446	94.7702
	Br-equatorial	4	22034468	14953791	14214723	95.0577
Seeds	Br-stylar	1	16180170	12606506	11771569	93.3769
	Br-stylar	2	9836526	7653425	7323147	95.6846
	Br-stylar	3	14068674	11990941	11449853	95.4875
	Br-stylar	4	13856796	11734992	11101035	94.5977
Seeds	Pk-stem	1	11784216	9978294	9493704	95.1436
	Pk-stem	2	15878823	13283895	12612673	94.9471
	Pk-stem	3	11535922	9566879	9053712	94.636
	Pk-stem	4	14846110	12349131	11773546	95.3391
Seeds	Pk-equatorial	1	12832762	10703588	10164313	94.9617
	Pk-equatorial	2	9513196	8269752	7939834	96.0105
	Pk-equatorial	3	17244929	12477820	11238180	90.0653
	Pk-equatorial	4	14220193	12418372	11894582	95.7821
Seeds	Pk-stylar	1	12080058	9116005	8390154	92.0376
	Pk-stylar	2	9938164	8226749	7761851	94.3489
	Pk-stylar	3	12965172	9944212	9251282	93.0318
	Pk-stylar	4	14331857	10552549	9901204	93.8276
Seeds	LR	1	14436856	12384467	11753688	94.9067
	LR	2	12474821	10683215	10143665	94.9496
	LR	3	11747822	8713718	7947573	91.2076
	LR	4	13784458	11667206	11161477	95.6654
Seeds	RR	1	13067150	9233236	8762597	94.9028
	RR	2	12896679	8603078	8048979	93.5593
	RR	3	14130434	8048418	7427525	92.2855
	RR	4	25818501	14333677	13000859	90.7015
