# Supplementary material for: High-resolution spatiotemporal transcriptome mapping of tomato fruit development and ripening
Source: Nat Commun. 2018 Jan 25;9:364. doi: 10.1038/s41467-017-02782-9 (PMC5785480; doi:10.1038/s41467-017-02782-9)
Supplement: Supplementary file 5 — Supplementary Data 2 [file 41467_2017_2782_MOESM5_ESM.xlsx]

## Sheet: Supplementary Data 2
Supplementary Data 2. Summary of RNA-seq mapping for LM samples.
Cell/Tissue	Stage	Replicates	Raw reads	Cleaned reads (removed adapter, low quality, and rRNA)	Mapped
					No. reads	%mapped
Total pericarp	Anthesis	1	13268034	9427623	8607515	91.301
		2	23013223	12028922	10635134	88.413
		3	13349135	8939982	8103667	90.6452
Septum	Anthesis	1	15502064	10627412	9696349	91.239
		2	21958433	12947525	11058158	85.4075
		3	16085617	10948731	10103750	92.2824
Locular tissue	Anthesis	1	26323963	13997287	11588819	82.7933
		2	13461230	11452320	10913995	95.2994
		3	17625614	14935456	14260248	95.4792
Locular tissue	5 DPA	1	12424936	8800094	7969424	90.5607
		2	13868166	11226163	10135128	90.2813
		3	14312977	10311151	9240421	89.6158
Placenta	Anthesis	1	40154488	31019535	29108004	93.8377
		2	17227346	10079844	8985849	89.1467
		3	12331194	10382299	9835825	94.7365
Placenta	5 DPA	1	13215225	10503424	9588365	91.288
		2	20030807	11353113	10250692	90.2897
		3	12879040	10118604	9239033	91.3074
Columella	Anthesis	1	10391296	7632579	7013471	91.8886
		2	14488810	8861091	7757223	87.5425
		3	10404875	7721958	7115377	92.1447
Seeds	Anthesis	1	14797676	10800357	9936944	92.0057
		2	14967866	11486109	10768168	93.7495
		3	14395983	10580501	9806971	92.6891
Seeds	5 DPA	1	15985283	11839609	10906522	92.1189
		2	14132594	9248235	8560288	92.5613
		3	11483401	7780349	7180168	92.2859
Outer epidermis	5 DPA	1	14104033	9175838	8156490	88.891
		2	23373957	11347308	9859092	86.8849
		3	18890397	12256567	10896252	88.9013
Outer epidermis	10 DPA	1	15248139	12058143	10896644	90.3675
		2	15565897	11484466	10491277	91.3519
		3	16625883	12642620	11411461	90.2618
Outer epidermis	20 DPA	1	15440018	11386124	10361409	91.0003
		2	16407114	13139742	12189730	92.7699
		3	17316536	10933401	10107447	92.4456
Outer epidermis	MG-equatorial	1	16809317	13870198	12914864	93.1123
		2	13993603	11640541	10863905	93.3282
		3	11511049	9588287	8926791	93.101
Outer epidermis	Br-equatorial	1	15632022	12818999	11900549	92.8352
		2	12347057	10294250	9551324	92.7831
		3	14618442	12133391	11296059	93.0989
Outer epidermis	Pk-equatorial	1	14765082	12820541	12113766	94.4872
		2	15834358	12445759	11827826	95.035
		3	11178738	9776347	9241941	94.5337
Outer epidermis	LR	1	17225841	15125588	14350910	94.8784
		2	11289433	9939126	9445057	95.029
		3	16682334	14443026	13703503	94.8797
Outer epidermis	RR	1	17829892	15008953	14211734	94.6884
		2	13419111	11603996	10971171	94.5465
		3	10392532	7917972	7438534	93.9449
Collenchyma	5 DPA	1	13550281	9030159	8050420	89.1504
		2	13375793	9173966	8239475	89.8137
		3	13756599	10252998	8985319	87.636
Collenchyma	10 DPA	1	22374120	15685267	14161601	90.286
		2	12979640	10208604	9236799	90.4805
		3	13451455	10156559	9234066	90.9173
Collenchyma	20 DPA	1	13808324	9954098	9257154	92.9984
		2	13730816	10140635	9355811	92.2606
		3	12626278	9821447	9088071	92.5329
Collenchyma	MG-equatorial	1	9819167	8445623	7941703	94.0334
		2	10932714	9165864	8597023	93.7939
		3	16321029	13787797	12944474	93.8836
Collenchyma	Br-equatorial	1	19267890	16379038	15338721	93.6485
		2	19583819	16542269	15492765	93.6556
		3	14748526	12252499	11449210	93.4439
Collenchyma	Pk-equatorial	1	9757485	8266738	7834363	94.7697
		2	14003278	12005698	11482521	95.6423
		3	15107338	13126240	12585207	95.8782
Collenchyma	LR	1	15094397	13207758	12585120	95.2858
		2	13828932	11953319	11404981	95.4127
		3	12539573	10788627	10160128	94.1744
Collenchyma	RR	1	13304960	11538647	10923336	94.6674
		2	14960585	12787096	12122362	94.8015
		3	12465916	10867873	10329601	95.0471
Parenchyma	5 DPA	1	15199192	10479908	9479400	90.4531
		2	15828926	12053472	10790682	89.5234
		3	14308665	10219176	9174975	89.7819
Parenchyma	10 DPA	1	15177755	11135972	10049650	90.2449
		2	11427727	8354847	7520628	90.0151
		3	12270855	8560482	7522593	87.8758
Parenchyma	20 DPA	1	15879201	10840946	9988872	92.1402
		2	15707663	10998315	10073186	91.5884
		3	14417911	9622659	8687194	90.2785
Parenchyma	MG-equatorial	1	13308897	11146120	10433010	93.6022
		2	13562557	11453155	10650342	92.9905
		3	10689899	8799763	8133286	92.4262
Parenchyma	Br-equatorial	1	12672396	10795143	9820101	90.9678
		2	11685754	9857174	9227927	93.6164
		3	12536234	10325961	9533527	92.3258
Parenchyma	Pk-equatorial	1	16299333	13940717	13256124	95.0893
		2	15571174	13349111	12675922	94.957
		3	11871913	10224867	9821946	96.0594
Parenchyma	LR	1	12438129	10609228	10095356	95.1564
		2	11104509	9607487	9160512	95.3476
		3	12595442	10793790	10342841	95.8221
Parenchyma	RR	1	12220238	10666235	10105430	94.7422
		2	11444598	9783122	9241932	94.4681
		3	14258288	12310098	11613026	94.3374
Vascular tissue	5 DPA	1	11812048	8827607	8009549	90.733
		2	21055500	15321426	14061634	91.7776
		3	15813256	11469443	10495018	91.5042
Vascular tissue	10 DPA	1	12640120	9170245	8358902	91.1524
		2	18624423	13494918	12357086	91.5684
		3	17271483	12459986	11069648	88.8416
Vascular tissue	20 DPA	1	14581325	11808729	11205803	94.8942
		2	24855091	21078035	20017843	94.9702
		3	16802402	14497002	13845720	95.5075
Vascular tissue	MG-equatorial	1	12362999	10597263	9948691	93.8798
		2	16416228	14264751	13415302	94.0451
		3	19162198	16091193	15015445	93.3147
Vascular tissue	Br-equatorial	1	12229687	10292983	9538033	92.6654
		2	11052094	9432040	8903948	94.4011
		3	14458805	12455099	11694207	93.8909
Vascular tissue	Pk-equatorial	1	11778515	10119164	9541220	94.2886
		2	14027089	12340781	11786830	95.5112
		3	11897420	10144028	9602673	94.6633
Vascular tissue	LR	1	15197307	13377416	12681160	94.7953
		2	17441518	15325755	14547540	94.9222
		3	15017740	13079457	12470283	95.3425
Vascular tissue	RR	1	18806576	16258465	15408782	94.7739
		2	20203746	17205995	16098933	93.5658
		3	13975771	12048921	11380427	94.4518
Inner epidermis	5 DPA	1	13483946	8651679	7717829	89.2061
		2	16290495	10197821	8976327	88.022
		3	11534376	8365578	7685225	91.8672
Inner epidermis	10 DPA	1	14704369	9680424	8519056	88.0029
		2	14435107	9497952	8497838	89.4702
		3	23449015	10817904	9568573	88.4513
Inner epidermis	20 DPA	1	13687379	11757077	11156177	94.889
		2	14712911	12672477	12059978	95.1667
		3	17686191	14852575	13871570	93.3951
Inner epidermis	MG-equatorial	1	14833834	12296538	11048806	89.853
		2	13193049	10978305	10194236	92.858
		3	14565694	12253724	11484601	93.7234
Inner epidermis	Br-equatorial	1	14482527	12260344	11092589	90.4753
		2	13009777	10791319	9794392	90.7618
		3	12548256	10548016	9695440	91.9172
Inner epidermis	Pk-equatorial	1	10019925	7963289	7435296	93.3697
		2	12164171	10536624	9986688	94.7807
		3	12918948	11222338	10624898	94.6763
Inner epidermis	LR	1	15093667	13262051	12612868	95.105
		2	12574826	10944855	10352630	94.589
		3	11793473	9982105	9485335	95.0234
Inner epidermis	RR	1	14938648	12715393	11898628	93.5766
		2	15177328	13096639	12367486	94.4325
		3	14261053	12421766	11305565	91.0142
