# Supplementary material for: High-resolution spatiotemporal transcriptome mapping of tomato fruit development and ripening
Source: Nat Commun. 2018 Jan 25;9:364. doi: 10.1038/s41467-017-02782-9 (PMC5785480; doi:10.1038/s41467-017-02782-9)
Supplement: Supplementary file 8 — Supplementary Data 5 [file 41467_2017_2782_MOESM8_ESM.xlsx]

## Sheet: Supplementary Data 5
Supplementary Data 5. Reproducibility of RNA-seq reads for hand-dissected samples.
Tissue	Stage (-latitudinal region)	Spearman correlation coefficient values
		Rep. 1 vs Rep. 2	Rep. 1 vs Rep. 3	Rep. 1 vs Rep. 4	Rep. 2 vs Rep. 3	Rep. 2 vs Rep. 4	Rep. 3 vs Rep. 4	Min	Max	Average
Total pericarp	5 DPA	0.990646	0.990121	0.988465	0.991624	0.988443	0.991242	0.988443	0.991624	0.99009
Total pericarp	10 DPA	0.991637	0.990033	0.991225	0.990022	0.992978	0.990764	0.990022	0.992978	0.99111
Total pericarp	20 DPA	0.9916	0.990274	0.991066	0.989617	0.991159	0.991291	0.989617	0.9916	0.990834
Total pericarp	30 DPA	0.988461	0.987761	0.986158	0.991427	0.99046	0.990712	0.986158	0.991427	0.989163
Total pericarp	MG-stem	0.990457	0.988407	0.987039	0.988615	0.987942	0.989284	0.987039	0.990457	0.988624
Total pericarp	MG-equatorial	0.988406	0.986536	0.989209	0.989621	0.990182	0.989078	0.986536	0.990182	0.988839
Total pericarp	MG-stylar	0.988972	0.989487	0.989088	0.991593	0.990416	0.991081	0.988972	0.991593	0.990106
Total pericarp	Br-stem	0.986659	0.985893	0.987248	0.987451	0.988579	0.987142	0.985893	0.988579	0.987162
Total pericarp	Br-equatorial	0.988651	0.983764	0.988585	0.984533	0.987302	0.987956	0.983764	0.988651	0.986799
Total pericarp	Br-stylar	0.98715	0.986428	0.989581	0.985152	0.986885	0.98857	0.985152	0.989581	0.987295
Total pericarp	Pk-stem	0.989426	0.986568	0.986081	0.986833	0.985231	0.987933	0.985231	0.989426	0.987012
Total pericarp	Pk-equatorial	0.988225	0.98221	0.985897	0.983803	0.986782	0.981709	0.981709	0.988225	0.984771
Total pericarp	Pk-stylar	0.986276	0.985138	0.983803	0.987	0.984209	0.983627	0.983627	0.987	0.985009
Total pericarp	LR	0.986508	0.983088	0.983391	0.98519	0.985537	0.98534	0.983088	0.986508	0.984842
Total pericarp	RR	0.987097	0.986951	0.984723	0.986035	0.985315	0.983778	0.983778	0.987097	0.98565
Septum	5 DPA	0.990626	0.991188	0.987464	0.992699	0.990728	0.989513	0.987464	0.992699	0.99037
Septum	10 DPA	0.985859	0.990068	0.98885	0.988982	0.990074	0.990341	0.985859	0.990341	0.989029
Septum	20 DPA	0.98328	0.983839	0.984177	0.990505	0.990474	0.99277	0.98328	0.99277	0.987508
Septum	30 DPA	0.989712	0.98899	0.985996	0.98927	0.989848	0.98753	0.985996	0.989848	0.988558
Septum	MG-stem	0.987451	0.984776	0.980193	0.988114	0.984072	0.98802	0.980193	0.988114	0.985438
Septum	MG-equatorial	0.985493	0.986601	0.987248	0.987218	0.988411	0.988055	0.985493	0.988411	0.987171
Septum	MG-stylar	0.988292	0.986537	0.988181	0.987642	0.990098	0.989964	0.986537	0.990098	0.988452
Septum	Br-stem	0.985599	0.982195	0.983806	0.984091	0.984089	0.98435	0.982195	0.985599	0.984022
Septum	Br-equatorial	0.98795	0.983708	0.985266	0.982825	0.984092	0.987421	0.982825	0.98795	0.98521
Septum	Br-stylar	0.985465	0.985535	0.986844	0.98169	0.983308	0.986859	0.98169	0.986859	0.98495
Septum	Pk-stem	0.986513	0.985194	0.98208	0.986757	0.98698	0.983749	0.98208	0.98698	0.985212
Septum	Pk-equatorial	0.984018	0.977674	0.980816	0.980476	0.983628	0.977689	0.977674	0.984018	0.980717
Septum	Pk-stylar	0.986129	0.982536	0.98183	0.98345	0.983362	0.980617	0.980617	0.986129	0.982987
Septum	LR	0.985528	0.983655	0.981754	0.982944	0.981346	0.983074	0.981346	0.985528	0.98305
Septum	RR	0.983789	0.983899	0.983196	0.983967	0.984732	0.9834	0.983196	0.984732	0.98383
Locular tissue	10 DPA	0.990393	0.988391	0.988811	0.991228	0.992066	0.989454	0.988391	0.992066	0.990057
Locular tissue	20 DPA	0.990281	0.989913	0.988065	0.990458	0.991226	0.989424	0.988065	0.991226	0.989894
Locular tissue	30 DPA	0.988014	0.987094	0.987169	0.987995	0.988135	0.988094	0.987094	0.988135	0.98775
Locular tissue	MG-stem	0.988985	0.989517	0.987675	0.990165	0.988608	0.988908	0.987675	0.990165	0.988977
Locular tissue	MG-equatorial	0.987103	0.98593	0.9863	0.988034	0.987947	0.989246	0.98593	0.989246	0.987427
Locular tissue	MG-stylar	0.984627	0.986725	0.985675	0.988845	0.985534	0.9881	0.984627	0.988845	0.986584
Locular tissue	Br-Stem	0.978685	0.984014	0.981364	0.979072	0.983376	0.9824	0.978685	0.984014	0.981485
Locular tissue	Br-equatorial	0.976922	0.973858	0.97929	0.979689	0.982495	0.982474	0.973858	0.982495	0.979121
Locular tissue	Br-stylar	0.981957	0.984154	0.985169	0.979212	0.980794	0.982411	0.979212	0.985169	0.982283
Locular tissue	Pk-stem	0.9851	0.980567	0.984345	0.981045	0.984127	0.981899	0.980567	0.9851	0.982847
Locular tissue	Pk-equatorial	0.980808	0.974692	0.979706	0.978923	0.982382	0.9778	0.974692	0.982382	0.979052
Locular tissue	Pk-stylar	0.983195	0.980623	0.980291	0.982446	0.980392	0.980445	0.980291	0.983195	0.981232
Locular tissue	LR	0.985512	0.983601	0.982995	0.980919	0.984554	0.980221	0.980221	0.985512	0.982967
Locular tissue	RR	0.983139	0.981019	0.977966	0.981952	0.980556	0.982192	0.977966	0.983139	0.981137
Placenta	10 DPA	0.989886	0.985356	0.98889	0.98189	0.987085	0.989367	0.98189	0.989886	0.987079
Placenta	20 DPA	0.988115	0.986768	0.991098	0.987537	0.989799	0.987907	0.986768	0.991098	0.988537
Placenta	30 DPA	0.983832	0.988118	0.987243	0.982961	0.981671	0.98864	0.981671	0.98864	0.985411
Placenta	MG-stem	0.986345	0.987123	0.984886	0.987709	0.987529	0.98573	0.984886	0.987709	0.986554
Placenta	MG-equatorial	0.987541	0.987815	0.987378	0.989029	0.98821	0.989979	0.987378	0.989979	0.988325
Placenta	MG-stylar	0.992501	0.991301	0.992501	0.990685	0.991976	0.992517	0.990685	0.992517	0.991914
Placenta	Br-Stem	0.986512	0.98485	0.987043	0.982079	0.984361	0.98669	0.982079	0.987043	0.985256
Placenta	Br-equatorial	0.986351	0.987452	0.987675	0.983409	0.986279	0.98626	0.983409	0.987675	0.986238
Placenta	Br-stylar	0.989112	0.986448	0.989009	0.989258	0.991841	0.988624	0.986448	0.991841	0.989049
Placenta	Pk-stem	0.982867	0.983137	0.984717	0.984911	0.986017	0.985245	0.982867	0.986017	0.984482
Placenta	Pk-equatorial	0.986071	0.983143	0.985171	0.985233	0.98683	0.98556	0.983143	0.98683	0.985335
Placenta	Pk-stylar	0.985547	0.981889	0.985379	0.985345	0.986478	0.984188	0.981889	0.986478	0.984804
Placenta	LR	0.980129	0.981658	0.978807	0.987787	0.986805	0.986186	0.978807	0.987787	0.983562
Placenta	RR	0.987391	0.984827	0.984997	0.986315	0.987189	0.985933	0.984827	0.987391	0.986109
Columella	5 DPA	0.991835	0.989747	0.990812	0.991611	0.992881	0.9927	0.989747	0.992881	0.991598
Columella	10 DPA	0.989327	0.985221	0.978804	0.990898	0.987334	0.991295	0.978804	0.991295	0.987147
Columella	20 DPA	0.984179	0.985229	0.985378	0.987234	0.990627	0.98782	0.984179	0.990627	0.986745
Columella	30 DPA	0.990963	0.992718	0.981623	0.991762	0.981082	0.982455	0.981082	0.992718	0.986767
Columella	MG-stem	0.99103	0.987204	0.986787	0.992403	0.991294	0.990299	0.986787	0.992403	0.989836
Columella	MG-equatorial	0.991356	0.988814	0.989909	0.988232	0.99115	0.986996	0.986996	0.991356	0.98941
Columella	Br-stem	0.989707	0.989908	0.989125	0.988282	0.988011	0.989664	0.988011	0.989908	0.989116
Columella	Br-equatorial	0.990396	0.989248	0.990005	0.990086	0.99035	0.990372	0.989248	0.990396	0.990076
Columella	Pk-stem	0.98726	0.985848	0.985766	0.989912	0.988988	0.991049	0.985766	0.991049	0.988137
Columella	Pk-equatorial	0.990056	0.986182	0.988184	0.986455	0.989107	0.985354	0.985354	0.990056	0.987556
Columella	LR	0.98994	0.99018	0.984532	0.989758	0.985101	0.988207	0.984532	0.99018	0.987953
Columella	RR	0.989079	0.987781	0.984186	0.988223	0.987774	0.986812	0.984186	0.989079	0.987309
Seeds	10 DPA	0.984175	0.93809	0.973396	0.961407	0.988016	0.975196	0.93809	0.988016	0.970046
Seeds	20 DPA	0.99167	0.989809	0.985441	0.99006	0.988266	0.990369	0.985441	0.99167	0.989269
Seeds	30 DPA	0.989057	0.98824	0.989272	0.989275	0.989621	0.98982	0.98824	0.98982	0.989214
Seeds	MG-stem	0.987693	0.988045	0.980506	0.988881	0.976899	0.975575	0.975575	0.988881	0.982933
Seeds	MG-equatorial	0.983625	0.984378	0.981437	0.987964	0.986333	0.988435	0.981437	0.988435	0.985362
Seeds	MG-stylar	0.989081	0.99038	0.990686	0.991414	0.989383	0.990737	0.989081	0.991414	0.99028
Seeds	Br-Stem	0.987142	0.985466	0.986857	0.98295	0.982727	0.985801	0.982727	0.987142	0.985157
Seeds	Br-equatorial	0.989418	0.986053	0.98901	0.987538	0.98919	0.987906	0.986053	0.989418	0.988186
Seeds	Br-stylar	0.986193	0.990345	0.987811	0.986502	0.984132	0.986873	0.984132	0.990345	0.986976
Seeds	Pk-stem	0.987232	0.983963	0.986142	0.986126	0.984651	0.987381	0.983963	0.987381	0.985916
Seeds	Pk-equatorial	0.985207	0.968639	0.987004	0.964613	0.986656	0.965953	0.964613	0.987004	0.976345
Seeds	Pk-stylar	0.986254	0.989339	0.987313	0.987045	0.99005	0.987638	0.986254	0.99005	0.98794
Seeds	LR	0.98746	0.983739	0.98769	0.983665	0.986608	0.98424	0.983665	0.98769	0.985567
Seeds	RR	0.986219	0.980862	0.979042	0.985395	0.980973	0.979818	0.979042	0.986219	0.982051
