# Supplementary material for: High-resolution spatiotemporal transcriptome mapping of tomato fruit development and ripening
Source: Nat Commun. 2018 Jan 25;9:364. doi: 10.1038/s41467-017-02782-9 (PMC5785480; doi:10.1038/s41467-017-02782-9)
Supplement: Supplementary file 9 — Supplementary Data 6 [file 41467_2017_2782_MOESM9_ESM.xlsx]

## Sheet: Supplementary Data 6
Supplementary Data 5. Reproducibility of RNA-seq reads for LM samples.
Tissue	Stage	Spearman correlation coefficient values
		Rep. 1 vs Rep. 2	Rep. 1 vs Rep. 3	Rep. 2 vs Rep. 3	Min	Max	Average
Total pericarp	Anthesis	0.91578	0.931923	0.936265	0.91578	0.936265	0.927989
Septum	Anthesis	0.853702	0.935446	0.862364	0.853702	0.935446	0.883837
Locular tissue	Anthesis	0.887086	0.890204	0.983179	0.887086	0.983179	0.920156
Locular tissue	5 DPA	0.963227	0.97043	0.961014	0.961014	0.97043	0.96489
Placenta	Anthesis	0.91555	0.938758	0.936775	0.91555	0.938758	0.930361
Placenta	5 DPA	0.967168	0.958116	0.957205	0.957205	0.967168	0.96083
Columella	Anthesis	0.92838	0.954386	0.929188	0.92838	0.954386	0.937318
Ovules	Anthesis	0.955867	0.959019	0.965237	0.955867	0.965237	0.960041
Seeds	5 DPA	0.96951	0.966603	0.959692	0.959692	0.96951	0.965268
Outer epidermis	5 DPA	0.940878	0.941413	0.933528	0.933528	0.941413	0.938606
Outer epidermis	10 DPA	0.978546	0.961747	0.96504	0.961747	0.978546	0.968445
Outer epidermis	20 DPA	0.977195	0.972828	0.975527	0.972828	0.977195	0.975183
Outer epidermis	MG-equatorial	0.954207	0.95123	0.955844	0.95123	0.955844	0.95376
Outer epidermis	Br-equatorial	0.945537	0.934978	0.950663	0.934978	0.950663	0.943726
Outer epidermis	Pk-equatorial	0.951497	0.941379	0.951306	0.941379	0.951497	0.948061
Outer epidermis	LR	0.963378	0.97138	0.968878	0.963378	0.97138	0.967879
Outer epidermis	RR	0.968309	0.957995	0.959381	0.957995	0.968309	0.961895
Collenchyma	5 DPA	0.954023	0.950822	0.94888	0.94888	0.954023	0.951242
Collenchyma	10 DPA	0.976732	0.972926	0.967679	0.967679	0.976732	0.972446
Collenchyma	20 DPA	0.974836	0.968151	0.974099	0.968151	0.974836	0.972362
Collenchyma	MG-equatorial	0.959844	0.960892	0.973197	0.959844	0.973197	0.964644
Collenchyma	Br-equatorial	0.96514	0.968396	0.973817	0.96514	0.973817	0.969118
Collenchyma	Pk-equatorial	0.981539	0.967674	0.970718	0.967674	0.981539	0.97331
Collenchyma	LR	0.976774	0.979343	0.976628	0.976628	0.979343	0.977582
Collenchyma	RR	0.977051	0.972761	0.978303	0.972761	0.978303	0.976038
Parenchyma	5 DPA	0.963847	0.959712	0.955906	0.955906	0.963847	0.959822
Parenchyma	10 DPA	0.969105	0.953361	0.959256	0.953361	0.969105	0.960574
Parenchyma	20 DPA	0.965068	0.960821	0.964808	0.960821	0.965068	0.963566
Parenchyma	MG-equatorial	0.8951	0.9042	0.944622	0.8951	0.944622	0.914641
Parenchyma	Br-equatorial	0.912263	0.910776	0.955147	0.910776	0.955147	0.926062
Parenchyma	Pk-equatorial	0.962712	0.949439	0.960249	0.949439	0.962712	0.957467
Parenchyma	LR	0.967858	0.971854	0.969589	0.967858	0.971854	0.969767
Parenchyma	RR	0.974148	0.966276	0.965108	0.965108	0.974148	0.968511
Vascular tissue	5 DPA	0.965585	0.964102	0.968344	0.964102	0.968344	0.966011
Vascular tissue	10 DPA	0.97449	0.97203	0.968204	0.968204	0.97449	0.971575
Vascular tissue	20 DPA	0.984797	0.979972	0.980044	0.979972	0.984797	0.981604
Vascular tissue	MG-equatorial	0.980541	0.974671	0.973925	0.973925	0.980541	0.976379
Vascular tissue	Br-equatorial	0.965806	0.966414	0.972543	0.965806	0.972543	0.968254
Vascular tissue	Pk-equatorial	0.938301	0.9504	0.966404	0.938301	0.966404	0.951702
Vascular tissue	LR	0.979602	0.981574	0.978173	0.978173	0.981574	0.979783
Vascular tissue	RR	0.961346	0.974385	0.959952	0.959952	0.974385	0.965227
Inner epidermis	5 DPA	0.924087	0.932439	0.925982	0.924087	0.932439	0.927503
Inner epidermis	10 DPA	0.955948	0.945491	0.947249	0.945491	0.955948	0.949563
Inner epidermis	20 DPA	0.959749	0.957494	0.955664	0.955664	0.959749	0.957636
Inner epidermis	MG-equatorial	0.928739	0.923203	0.924563	0.923203	0.928739	0.925502
Inner epidermis	Br-equatorial	0.891265	0.881782	0.903653	0.881782	0.903653	0.892233
Inner epidermis	Pk-equatorial	0.92452	0.913897	0.951848	0.913897	0.951848	0.930088
Inner epidermis	LR	0.961257	0.947061	0.94232	0.94232	0.961257	0.950213
Inner epidermis	RR	0.948873	0.946562	0.944016	0.944016	0.948873	0.946484
