# Supplementary material for: High-resolution spatiotemporal transcriptome mapping of tomato fruit development and ripening
Source: Nat Commun. 2018 Jan 25;9:364. doi: 10.1038/s41467-017-02782-9 (PMC5785480; doi:10.1038/s41467-017-02782-9)
Supplement: Supplementary file 10 — Supplementary Data 7 [file 41467_2017_2782_MOESM10_ESM.xlsx]

## Sheet: Supplementary Data 7
		Supplementary Data 7. Module assignment and ME-based gene connectivity for the 12,662 genes selected for WGCNA.
		Eigengene-based gene connectivity (kME) of each gene to individual modules
Gene	Module	kME1	kME2	kME3	kME4	kME5	kME6	kME7	kME8	kME9	kME10	kME11	kME12	kME13	kME14	kME15	kME16	kME17	kME18	kME19	kME20	kME21	kME22	kME23	kME24	kME25	kME26	kME27	kME28	kME29	kME30	kME31	kME32	kME33	kME34	kME35	kME36	kME37	kME38	kME39	kME40	kME41	kME42	kME43	kME0
Solyc00g005000	M17	-0.0258403	-0.0454742	-0.113237	-0.0779518	-0.0203311	-0.0653785	0.299633	0.0669734	-0.0173001	0.00342061	-0.0167848	-0.0290284	0.259329	0.0901444	0.211491	-0.0190724	0.701079	-0.133046	0.102387	-0.0533413	-0.0784275	-0.0207736	0.0190121	-0.00929752	0.0550388	-0.0723888	-0.0474193	0.0123566	0.372422	0.187585	-0.0336209	-0.0912578	-0.0559229	0.0365667	-0.0604673	-0.0349119	0.173738	-0.0569549	-0.0885282	0.0758075	0.215625	-0.0154668	0.654014	-0.0154181
Solyc00g005080	M1	0.79481	-0.0495686	-0.13389	-0.0940399	0.019547	-0.0238181	-0.0792944	-0.0982222	0.068774	-0.0406632	-0.00374794	-0.0113444	-0.0794536	-0.0930451	-0.0427098	0.441046	-0.0635728	-0.147124	-0.0642515	-0.0449174	-0.0531281	-0.00275857	-0.0284399	0.156537	-0.0392748	-0.0835395	-0.149272	-0.0287017	-0.00713156	0.0177717	-0.030859	-0.117715	-0.12232	-0.127266	-0.0472377	-0.0212456	-0.126215	-0.0548067	-0.0863353	-0.0356708	0.527566	-0.0159799	-0.00864498	0.128072
Solyc00g005430	M30	-0.0344365	-0.0201721	-0.170895	-0.145219	0.0425802	-0.0772898	0.362052	0.225363	0.096551	-0.0674917	-0.0405106	-0.0332574	-0.0158465	-0.0851951	0.0084465	0.0347646	0.0791814	-0.220346	-0.0763835	-0.0776612	-0.115266	-0.0275463	-0.0824652	0.142617	-0.0457271	-0.0898413	-0.159946	-0.0399113	0.172591	0.831404	-0.0602982	-0.0987342	0.00377516	0.0258118	-0.0922598	-0.0585129	-0.089293	-0.072607	-0.14494	-0.0714965	0.164695	0.466882	0.432618	-0.13453
Solyc00g005890	M12	-0.0744104	0.134684	0.508637	0.149239	0.044964	-0.157148	-0.145634	-0.0562938	-0.0189767	0.0729891	0.0802912	0.534828	-0.106188	-0.0280318	-0.0514802	-0.0406364	-0.111174	-0.0770076	-0.0751381	-0.011326	-0.0492947	0.0143376	-0.0825578	-0.0302389	-0.0245145	0.653585	0.0138057	-0.00407145	-0.200556	-0.098143	0.0580597	0.267518	0.0310625	-0.126507	0.0870491	-0.0505391	-0.0397357	0.0734004	-0.132116	-0.00676188	-0.194746	-0.0291976	-0.0860054	0.0792992
Solyc00g006470	M1	0.498689	0.0486555	-0.100107	-0.0762874	0.107469	-0.090949	-0.0641848	0.0011871	0.099183	-0.0167017	3.66e-05	0.0238889	-0.0770003	-0.0662251	0.0350926	0.681205	-0.0288981	-0.107809	-0.0399327	-0.0211133	0.00362391	0.0119623	-0.0433071	0.236236	-0.0242787	-0.0479193	-0.141031	-0.0156067	-0.103249	0.0244402	-0.0226494	-0.0713247	-0.0518932	-0.115732	-0.0242919	-0.0147502	-0.120268	-0.00561065	-0.0887341	-0.026739	0.0910882	0.105278	-0.00360756	0.0230311
Solyc00g006630	M1	0.948582	-0.119243	-0.181608	-0.12418	-0.000209861	0.00577421	-0.135558	-0.179813	0.0712471	-0.0784789	-0.0107311	-0.0269273	-0.0964839	-0.141815	-0.112519	0.353984	-0.112361	-0.180762	-0.0928773	-0.0690147	-0.076021	-0.0115973	-0.0319319	0.14119	-0.0626181	-0.123077	-0.187776	-0.0462557	-0.0283309	0.0297091	-0.0486623	-0.163132	-0.183588	-0.170612	-0.0723649	-0.0338699	-0.152368	-0.0828565	-0.099283	-0.0579715	0.589697	-0.0477394	-0.0389254	0.149053
Solyc00g006820	M20	-0.0832137	0.0442764	0.265496	0.159247	0.0616362	-0.296065	-0.112228	-0.0109428	0.0308787	-0.0656665	0.0952031	0.0631411	-0.117044	-0.116322	-0.141057	-0.0110663	-0.209754	0.0656979	-0.155707	0.848634	0.29727	0.0214513	-0.141136	-0.00230846	-0.0867369	0.116749	0.336379	-0.0545797	-0.328747	-0.105844	0.0201188	0.271255	0.390852	-0.0614733	0.463261	0.534595	0.168824	0.397233	-0.205065	-0.0208828	-0.29293	0.00524063	-0.149515	0.196938
Solyc00g007000	M1	0.862877	-0.0210162	-0.192923	-0.143576	0.0621952	0.032893	-0.0386721	-0.083398	0.1565	-0.0675689	-0.016903	-0.021216	-0.05548	-0.130848	-0.0384186	0.322754	-0.0565361	-0.204102	-0.0851335	-0.071901	-0.0854182	-0.0156353	0.00906488	0.151454	-0.057674	-0.106661	-0.207313	-0.0508393	0.0604606	0.0171602	-0.0463311	-0.165885	-0.164011	-0.10539	-0.0629132	-0.0307535	-0.143519	-0.0720534	-0.0753507	-0.0599444	0.64798	-0.013647	-0.0130979	0.0956374
Solyc00g007030	M9	0.410388	0.194078	-0.0665282	-0.0501408	0.789983	-0.090114	0.0352494	0.0933983	0.953698	0.00831727	0.0553107	0.189699	-0.0635646	-0.0623669	0.0165505	0.308079	-0.0425534	-0.166419	-0.0504744	-0.000118038	-0.0433345	0.0341819	-0.0341785	0.431037	-0.0117103	-0.0505925	-0.145863	0.0233066	-0.04482	0.0788701	0.00727587	-0.0830108	-0.0340425	-0.0945765	-0.0208553	0.0197537	-0.11746	-0.00920658	-0.0980817	-0.0260069	0.204866	0.280156	0.00181043	-0.00612513
Solyc00g007040	M9	0.373156	0.228036	-0.0578259	-0.0460375	0.870721	-0.0960792	0.0379875	0.113134	0.920603	0.0116983	0.0578272	0.209809	-0.0622439	-0.0558226	0.0306449	0.285645	-0.0367798	-0.167088	-0.0493875	0.00238139	-0.0441589	0.03557	-0.0370374	0.427729	-0.00793387	-0.0469319	-0.143622	0.0264204	-0.0516047	0.0817379	0.00803206	-0.0780792	-0.0240896	-0.0937617	-0.0178414	0.0208545	-0.113883	-0.00538498	-0.101332	-0.0258205	0.173621	0.283782	0.00741046	-0.0276142
Solyc00g007080	M32	-0.171467	0.67056	0.736981	0.466939	0.173463	-0.445914	-0.0821972	0.414052	0.0309657	0.414314	0.226284	0.200467	-0.232726	0.12974	0.30352	-0.106744	-0.144577	-0.167749	-0.120134	0.193085	-0.0451637	0.143411	-0.21422	-0.0399099	0.190199	0.615534	-0.0138166	0.228722	-0.480202	-0.20628	0.191246	0.825647	0.476754	-0.190386	0.414795	0.0241236	-0.135712	0.523649	-0.339918	-0.0359397	-0.477619	0.133899	-0.142645	-0.0176287
Solyc00g007130	M18	-0.196245	-0.21162	0.0293345	0.0174027	-0.120159	-0.222285	-0.337642	-0.284216	-0.104807	0.0637141	-0.0576349	-0.0693107	-0.136176	0.479685	-0.100398	-0.135135	-0.0371129	0.713736	0.672531	0.0677426	0.422442	0.0105378	-0.0210539	-0.122385	-0.0235798	-0.100673	0.328411	0.00433711	-0.385609	-0.234679	-0.0750337	-0.0644843	-0.0617885	-0.161642	-0.0527655	0.0960574	0.110428	-0.108539	-0.0479277	0.265653	-0.431568	-0.175248	-0.160014	0.229458
Solyc00g007150	M3	-0.0675041	0.359415	0.845996	0.583659	0.172489	-0.358143	-0.243739	0.0373494	0.00887444	0.357775	0.406975	0.547308	-0.232252	0.0904939	0.0415992	-0.0802023	-0.197816	-0.16682	-0.110508	0.242041	-0.0585937	0.32829	-0.195408	-0.0582096	0.0954711	0.567189	0.0166874	0.217022	-0.45655	-0.20677	0.324787	0.526539	0.17791	-0.244225	0.403686	-0.0261336	-0.103302	0.332127	-0.339303	0.0174359	-0.377632	0.0367273	-0.166909	0.11695
Solyc00g007170	M3	-0.122145	0.147012	0.654592	0.264043	-0.0243983	-0.259414	-0.200047	-0.0620201	-0.0325122	0.435409	0.00156559	0.0446431	-0.132979	0.183311	0.0267759	-0.0808457	-0.106401	-0.0331522	-0.00502592	0.0446129	-0.0574748	-0.00493699	-0.124327	-0.0489561	0.110422	0.398025	0.156323	0.0817868	-0.319179	-0.170091	0.0688498	0.580903	0.231591	-0.153702	0.137385	0.0245097	0.0492791	0.210675	-0.196542	0.112357	-0.312771	-0.0467488	-0.11181	0.128045
Solyc00g007200	M11	0.233577	0.188595	0.104516	0.426859	0.139546	-0.241961	0.117706	0.154102	0.0971016	0.187539	0.596527	0.101436	0.162229	0.228397	0.413713	0.119921	0.531846	-0.232703	0.155258	-0.0861867	-0.134501	0.471877	0.0885747	0.0833673	0.291906	-0.0180885	-0.132501	0.407724	0.0518182	0.112037	0.2844	-0.0680057	-0.0403173	-0.146338	-0.0337389	-0.0826323	0.0316139	-0.0406354	-0.274729	0.093158	0.13525	0.0952105	0.364503	-0.0165192
Solyc00g007220	M18	-0.14317	-0.302859	-0.135007	-0.106465	-0.0576526	-0.0198566	-0.337735	-0.357763	-0.0564512	-0.201056	-0.0648906	0.113946	-0.115904	-0.206865	-0.299937	-0.0986088	-0.229123	0.795585	-0.0708044	0.00465564	0.504814	-0.0863987	-0.0356855	-0.0862677	-0.172564	-0.23016	0.325558	-0.158719	-0.242339	-0.142876	-0.126396	-0.167842	-0.0243674	-0.127694	-0.0808249	0.0520712	0.041334	-0.0906784	0.0995846	-0.111769	-0.285051	-0.166969	-0.167963	0.245718
Solyc00g007260	M4	-0.0761476	0.218675	0.604562	0.923854	0.0906586	-0.421488	-0.144428	0.0297315	0.0674728	0.286485	0.423574	0.13466	-0.178002	0.149963	0.075892	-0.0397096	-0.0692636	-0.0897429	-0.025555	0.127258	-0.0379935	0.330212	-0.14274	-0.00215833	0.460578	0.325791	0.10945	0.641361	-0.401868	-0.158741	0.737019	0.370684	0.140838	-0.157606	0.197294	-0.0201311	-0.0800313	0.182488	-0.321407	-0.00571478	-0.352863	0.0182693	-0.0529349	0.162207
Solyc00g007300	M6	-0.0965376	-0.30496	-0.39815	-0.31169	-0.133939	0.862394	-0.12501	-0.281321	-0.100091	-0.189855	-0.114368	-0.123445	0.140671	-0.125145	-0.151154	-0.13061	0.0810773	-0.183647	0.018803	-0.218572	-0.209109	-0.0630134	0.223175	-0.145067	-0.107419	-0.275779	-0.216367	-0.129471	0.459889	0.0706832	-0.161911	-0.328264	-0.33048	-0.136077	-0.225375	-0.164465	0.00451862	-0.200304	0.0740352	0.00703776	0.269756	-0.161935	0.0157805	-0.303426
Solyc00g007560	M1	0.738804	0.0441603	-0.13911	-0.0902771	0.478893	-0.0602259	-0.0325483	-0.0371926	0.777374	-0.0283035	0.0437741	0.084555	-0.0926609	-0.111779	-0.0513386	0.407699	-0.0837558	-0.195812	-0.0759678	-0.0306366	-0.0619846	0.0192862	-0.0386492	0.443095	-0.0376633	-0.0956099	-0.187524	-0.0031314	-0.0360176	0.052557	-0.0141615	-0.137743	-0.11959	-0.140805	-0.0493109	-0.00128519	-0.15587	-0.0477282	-0.109765	-0.043979	0.443182	0.151091	-0.0167388	0.0866742
Solyc00g008570	M1	0.542003	0.023896	-0.123093	-0.0960906	0.0681946	-0.0691283	-0.0485732	-0.00293104	0.0862418	-0.027989	-0.00713356	0.00225001	-0.0761289	-0.0721944	0.042721	0.598208	-0.0209985	-0.127278	-0.0491494	-0.0306656	-0.0398025	-0.0137846	-0.0316328	0.202338	-0.0270902	-0.0636535	-0.142398	-0.0249432	-0.0769904	0.0408435	-0.0323777	-0.0976154	-0.0749778	-0.112398	-0.0422328	-0.0231811	-0.120882	-0.0445767	-0.0790796	-0.0347287	0.14234	0.093548	0.0157412	0.0320442
Solyc00g009030	M27	-0.267313	-0.0786032	0.49212	0.443496	-0.109062	-0.457881	-0.435722	-0.267622	-0.133841	0.163123	0.070758	0.0360262	-0.193556	0.292908	-0.152693	-0.177096	-0.231672	0.50359	0.238127	0.181501	0.279821	0.156643	-0.169611	-0.155634	0.0791671	0.203671	0.836936	0.170433	-0.649841	-0.340954	0.176797	0.314594	0.285436	-0.214065	0.166305	0.193286	0.34263	0.176172	-0.273731	0.253303	-0.662449	-0.18716	-0.259146	0.51497
Solyc00g009040	M12	0.427258	0.160578	0.149106	0.103623	0.588875	-0.153194	-0.0859893	-0.0148858	0.602294	0.00810183	0.312613	0.788603	-0.129453	-0.0744554	-0.0368218	0.317207	-0.106405	-0.181212	-0.0727598	-0.00666778	-0.0571015	0.146978	-0.0738375	0.424205	0.0124633	-0.0214806	-0.146167	0.0967341	-0.153197	0.016626	0.0231806	-0.0787309	-0.087199	-0.170844	0.00697235	-0.0148412	-0.152649	-0.0157386	-0.165039	-0.0244466	0.144216	0.158937	-0.0421152	0.0514775
Solyc00g009050	M2	-0.0342829	0.902034	0.277148	0.100262	0.690221	-0.260105	0.16277	0.62452	0.341199	0.236641	0.118394	0.326022	-0.0577765	0.0746124	0.507981	0.00369448	0.038854	-0.262229	-0.0760821	0.0204163	-0.100684	0.0392329	-0.0968413	0.112997	0.0671678	0.322337	-0.156423	0.0754384	-0.173181	0.0338313	0.107404	0.181691	0.236834	-0.0559601	0.20866	-0.0125198	-0.104519	0.198505	-0.212604	-0.0325966	-0.182078	0.407909	0.0242273	-0.242179
Solyc00g009070	M9	0.0128965	0.211325	0.529075	0.500313	0.392852	-0.247778	-0.13398	0.0141678	0.600633	0.236396	0.499298	0.274023	-0.188576	0.0193454	-0.00149457	0.0187748	-0.129001	-0.144883	-0.0821588	0.0925615	-0.0569821	0.183035	-0.136595	0.141966	0.11833	0.303657	-0.059834	0.237544	-0.275974	-0.101116	0.242257	0.466531	0.152539	-0.179996	0.16372	-0.0391645	-0.157981	0.316095	-0.192918	-0.0265004	-0.198256	0.106075	-0.0766761	0.0900001
Solyc00g009090	M4	0.259626	0.0574098	0.0609684	0.40165	0.217867	-0.154603	-0.0697701	-0.028602	0.370319	0.058795	0.190364	0.0636636	-0.10892	-0.0380852	-0.021845	0.495289	-0.061727	-0.149254	-0.0484898	-0.0116883	-0.0467343	0.0892609	-0.0693335	0.60902	0.113926	0.00826482	-0.115271	0.156957	-0.140122	0.0239129	0.257572	-0.0535418	-0.0828462	-0.12515	-0.0131865	-0.0324989	-0.135675	-0.014473	-0.130495	-0.0325224	0.0365419	0.0770383	-0.0204853	0.038576
Solyc00g009120	M18	-0.212328	-0.144598	0.00812455	0.0614563	-0.127642	-0.217027	-0.32414	-0.23788	-0.12519	-0.0383649	0.00446578	-0.0741934	-0.162004	0.344877	-0.144633	-0.15788	-0.144715	0.753349	0.531131	0.0428521	0.429033	-0.0255177	-0.0785769	-0.141931	0.00801542	-0.0845931	0.308629	0.00419164	-0.413848	-0.301641	-0.0400726	-0.0835269	-0.108153	-0.0867939	-0.0246742	0.0594693	0.0636153	-0.0986494	0.0905421	0.20068	-0.450175	-0.184564	-0.240502	0.192459
Solyc00g009130	M18	-0.1479	-0.178102	-0.162051	-0.141032	-0.109436	-0.00883829	-0.257246	-0.220836	-0.0980626	-0.13848	-0.0949222	-0.0841343	-0.151921	-0.164339	-0.195447	-0.131028	-0.232758	0.775093	-0.114418	-0.042846	0.556533	-0.0885648	-0.0888299	-0.110971	-0.142944	-0.142043	0.0108931	-0.154505	-0.223713	-0.21494	-0.0990996	-0.154686	-0.13105	-0.0492044	-0.0743447	0.00964995	-0.128015	-0.11461	0.316601	-0.113222	-0.249612	-0.137199	-0.199219	0.0629366
Solyc00g009140	M18	-0.173172	-0.148476	-0.0368352	-0.0512273	-0.10823	-0.117458	-0.299788	-0.22405	-0.105859	-0.109062	-0.0593808	-0.0661447	-0.190132	-0.158809	-0.201758	-0.138811	-0.257501	0.797466	-0.140449	0.0365492	0.608571	-0.0548907	-0.115856	-0.117403	-0.129856	-0.0528451	0.087891	-0.125496	-0.337282	-0.239763	-0.0586806	-0.0532716	-0.0718349	-0.105879	-0.00905653	0.0558199	-0.106579	-0.0709456	0.167402	-0.110893	-0.355081	-0.143836	-0.213184	0.141851
Solyc00g009440	M0	0.227753	-0.103968	-0.0673394	-0.0573935	-0.047619	-0.00762147	-0.111043	-0.116594	-0.0225563	-0.0702961	-0.0340042	-0.0370535	-0.0850429	-0.0919646	-0.104376	-0.00584188	-0.117981	0.169276	-0.0700632	-0.0459054	-0.00128003	-0.0279561	-0.0469788	-0.0300196	-0.0659121	-0.0759391	0.00190479	-0.0617076	-0.0952944	-0.0613304	-0.0482926	-0.0410077	-0.0287745	-0.0614836	-0.0569392	-0.0332031	-0.0789954	-0.0510223	-0.0181322	-0.0669169	0.0993265	-0.065406	-0.0714564	0.140062
Solyc00g010550	M1	0.514161	0.0634321	-0.110125	-0.0827086	0.183221	-0.0742607	-0.0535948	0.00817735	0.121462	-0.019561	0.00578928	0.040481	-0.0622752	-0.0623196	0.0486549	0.623165	-0.0223741	-0.139397	-0.036483	-0.0291437	-0.0192129	0.00580641	-0.0264376	0.217477	-0.0174598	-0.0613735	-0.149488	-0.0102241	-0.0812032	0.0339796	-0.0260789	-0.093748	-0.0698	-0.106267	-0.0397158	-0.0158195	-0.117246	-0.0411514	-0.0873249	-0.0270872	0.117027	0.10985	0.000892397	0.00500478
Solyc00g010780	M27	-0.164981	0.0468064	0.0865385	0.151948	0.0414056	-0.470772	0.192054	0.244467	0.00696387	-0.00465623	0.157375	0.122502	-0.0471098	0.240711	0.246997	-0.13545	0.168398	0.175545	0.155175	0.17969	0.0222754	0.0100723	-0.12837	-0.0781156	0.0698919	-0.0765199	0.600199	0.0248993	-0.266745	-0.0851706	0.000560446	0.0718856	0.317059	0.128919	-0.0553294	0.266276	0.267984	-0.0432517	-0.314641	0.1128	-0.290494	0.00750933	0.0987298	0.289202
Solyc00g011310	M1	0.887287	-0.0737352	-0.164806	-0.110341	0.12026	-0.0128859	-0.107983	-0.141008	0.276912	-0.0638742	0.000313997	-0.00208966	-0.101674	-0.131655	-0.0944598	0.307538	-0.108974	-0.178705	-0.0890153	-0.0577683	-0.0724669	-0.0022283	-0.0385351	0.204747	-0.0543649	-0.112096	-0.183389	-0.0333162	-0.0338544	0.00774684	-0.0364328	-0.152463	-0.163031	-0.157982	-0.063073	-0.0265194	-0.155778	-0.0704399	-0.093104	-0.0573126	0.56313	0.000963454	-0.0378764	0.126678
Solyc00g011550	M5	0.0130621	0.3139	0.0336444	0.00281227	0.810197	-0.076327	0.00899203	0.182346	0.21637	0.0221231	0.044853	0.24351	-0.021208	0.00880428	0.0977905	0.0341808	-0.00962695	-0.0823876	-0.0170891	0.0120689	-0.0235354	0.0244896	-0.0177697	0.0482757	0.0134046	0.0107196	-0.058916	0.0255412	-0.0782142	0.0231634	0.00719973	0.00208094	0.0670365	-0.0467901	0.0113448	0.0152761	-0.0392632	0.0266239	-0.0651242	-0.00871618	-0.0856957	0.248075	-0.00714762	-0.124121
Solyc00g011660	M5	0.0122968	0.308204	0.0351001	0.00451722	0.808905	-0.075263	0.00741278	0.173872	0.214408	0.0208639	0.0453337	0.243846	-0.0236584	0.00519417	0.0891095	0.0347412	-0.0136282	-0.0800139	-0.021373	0.0134051	-0.0217641	0.0245669	-0.0214298	0.0481308	0.0128212	0.0105214	-0.0570127	0.0251915	-0.0786139	0.0228131	0.007673	0.00219885	0.0630573	-0.0459918	0.0125234	0.0161755	-0.039355	0.0269374	-0.0636373	-0.00943833	-0.0855594	0.229532	-0.00901034	-0.120284
Solyc00g013140	M1	0.766453	0.106171	-0.185847	-0.171234	0.144537	-0.0627974	0.02552	0.11576	0.110536	0.0147825	-0.0357879	0.0151683	-0.0840454	0.0467429	0.277995	0.532516	0.162475	-0.210052	0.0832844	-0.0237133	-0.0762718	-0.0303926	-0.00603571	0.199446	-0.0197283	-0.116064	-0.24178	-0.0473046	0.0139984	0.0413073	-0.0744572	-0.126476	-0.0625837	-0.145617	-0.0522582	-0.0298174	-0.177587	-0.0236913	-0.121546	-0.000374686	0.429523	0.044873	0.160773	0.00964486
Solyc00g013170	M0	0.253472	-0.0635572	0.0302107	0.0179939	-0.0458524	-0.0801247	-0.0252242	-0.0546687	-0.0293016	0.0337956	-0.022594	-0.0206395	-0.0642627	0.0772989	0.0612935	0.0637247	0.162933	-0.00929406	0.0275098	0.0435794	0.07386	-0.0208228	-0.063374	0.00197782	0.121827	-0.00219954	-0.0380563	0.050188	-0.0377685	0.0311333	-0.0147774	0.0284986	-0.0489088	-0.137002	-0.0115646	0.0291386	-0.0245935	0.0277808	-0.11565	0.076775	0.0951675	-0.0570031	0.398144	0.161613
Solyc00g013180	M1	0.817832	-0.125324	-0.349232	-0.275104	0.0138814	0.212998	0.0161537	-0.0977711	0.0623027	-0.115893	-0.0740791	-0.063457	0.042802	-0.161211	-0.00327735	0.460586	0.0707615	-0.311041	-0.0683834	-0.0920881	-0.136785	-0.075105	0.12388	0.143046	-0.0703525	-0.213419	-0.32886	-0.104707	0.271961	0.185711	-0.0967763	-0.283614	-0.250045	-0.0658689	-0.154349	-0.0526422	-0.159094	-0.16368	-0.0118456	-0.0830687	0.663551	0.000310859	0.0998429	-0.0755406
Solyc00g013190	M1	0.75879	0.0294977	-0.0151606	-0.0516834	0.0369391	-0.12449	-0.0650809	-0.0142188	0.0766469	0.00881211	-0.00517703	0.0417694	-0.124754	-0.0350602	0.0758399	0.497889	0.0207348	-0.163711	-0.0267437	-0.00404453	-0.0491473	0.00125335	-0.058044	0.179046	-0.0255985	-0.0156757	-0.161335	-0.0224242	-0.0823904	0.00144893	-0.0307583	0.0687929	0.00485392	-0.175769	0.0370861	-0.0253277	-0.164096	0.188664	-0.163472	-0.0331582	0.384311	-0.00217342	0.0815846	0.137039
Solyc00g014390	M5	0.0752112	0.283521	0.00971135	0.000545799	0.926623	-0.0799242	0.0661595	0.153526	0.866219	0.0342822	0.0641332	0.23569	-0.0229257	-0.00736783	0.0673967	0.10269	0.00061225	-0.0997674	-0.0187233	0.0250683	-0.0182007	0.0398266	-0.02063	0.26095	0.0150287	-0.00567634	-0.0763991	0.0418782	-0.0353839	0.0541333	0.0242087	-0.0252316	0.0256602	-0.037957	0.0089084	0.0350377	-0.0546802	0.0234351	-0.0614466	-0.00493521	-0.00371408	0.240239	0.00695422	-0.0693421
Solyc00g014790	M4	-0.00280473	-0.0721465	0.414046	0.326831	-0.0672021	-0.428444	-0.455837	-0.270882	-0.105693	0.208741	0.0406905	0.0852649	-0.281697	0.307455	-0.100743	-0.0461315	-0.189218	0.564332	0.310729	0.284358	0.271702	0.234609	-0.179755	-0.0969819	0.0615524	0.159099	0.323279	0.20155	-0.630165	-0.318015	0.0491255	0.293604	0.0690761	-0.320382	0.27685	0.141511	0.0406377	0.177016	-0.242008	0.156669	-0.485524	-0.179083	-0.183061	0.376404
Solyc00g014800	M1	0.361107	-0.062716	-0.114356	-0.0537084	0.0991581	-0.0981509	-0.175217	-0.137657	0.0175481	0.00407432	-0.0288118	0.0761396	-0.0456944	0.143114	0.00406321	0.17556	0.0642483	0.224396	0.36419	0.175406	0.142507	-0.0241559	0.0369907	0.0317345	-0.0326296	-0.153243	0.0275681	0.0191797	-0.148372	-0.0448045	0.00941321	-0.181362	-0.162968	-0.178946	-0.0484284	0.42301	0.0402803	-0.107845	-0.115933	0.0869354	0.0558121	-0.0380017	0.0738814	0.0997575
Solyc00g014810	M1	0.400851	-0.013443	-0.1467	-0.108665	0.046597	-0.0405628	0.150642	0.0738465	0.0324534	-6.41e-05	-0.0195897	-0.0214432	0.00741162	0.0300741	0.153868	0.128026	0.315437	-0.169036	0.0865868	-0.0726153	-0.10157	-0.0169933	-0.0250372	0.0779666	0.0131989	-0.0995008	-0.142665	-0.00270208	0.148835	0.212178	-0.0489294	-0.108075	-0.0691528	-0.0656588	-0.0720303	-0.0518318	-0.0722404	-0.0294702	-0.12118	-0.0124111	0.340175	0.0453363	0.527133	0.0902478
Solyc00g014820	M1	0.75599	-0.0635675	-0.180455	-0.131185	0.0129082	-0.0200191	0.0239957	-0.0431051	0.0705175	-0.0370409	-0.0251144	-0.0365654	-0.0493279	-0.0274213	0.0662737	0.278204	0.152098	-0.17658	0.00493245	-0.0885901	-0.103178	-0.00832999	-0.0500973	0.114837	-0.0167188	-0.121893	-0.150648	-0.0282854	0.0738007	0.0693376	-0.0595078	-0.149317	-0.137368	-0.132513	-0.0950573	-0.0481717	-0.0902827	-0.0819931	-0.128785	-0.000516346	0.54474	-0.0192647	0.255525	0.144169
Solyc00g014830	M1	0.804718	0.195774	-0.217279	-0.186777	0.293012	-0.0400929	0.137923	0.24632	0.182435	-0.00200218	-0.0289932	0.0461786	-0.0356299	-0.0634928	0.291298	0.445125	0.154006	-0.372944	-0.0797735	-0.0939933	-0.157135	-0.0157674	-0.0110985	0.198787	-0.0243816	-0.108422	-0.337057	-0.0419205	0.0929565	0.192639	-0.0340633	-0.151875	-0.0625166	-0.120864	-0.074619	-0.0619021	-0.198394	-0.0534913	-0.148397	-0.076164	0.533433	0.199742	0.210166	-0.100021
Solyc00g014840	M1	0.314679	-0.0302095	-0.0623672	-0.0211304	-0.00776577	-0.0298013	0.0407836	0.00349621	0.00138867	-0.0310864	-0.0113168	-0.0278359	-0.0395166	-0.019947	0.0644067	0.0558572	0.145787	-0.104922	-0.020383	-0.043669	-0.0275789	0.00773171	-0.0418937	0.023484	0.00162491	-0.0460083	-0.0511699	0.00303076	0.0462652	0.0877619	0.0563295	-0.0443365	-0.0396436	-0.0909125	-0.037574	-0.0139361	-0.0482959	-0.0240441	-0.0994897	-0.0202877	0.20999	-0.00149666	0.385231	0.145414
Solyc00g014850	M1	0.689805	0.242952	-0.1101	-0.0971337	0.0806881	-0.105446	0.0374829	0.198525	0.0974602	0.0586266	-0.0107995	0.00716146	-0.0949586	0.0120829	0.374996	0.463921	0.122618	-0.199599	-0.0439027	-0.0347245	-0.0647761	-0.00338383	-0.0524116	0.183665	0.0185975	-0.0265074	-0.187664	-0.00528451	-0.042956	0.0192146	-0.0235392	-0.0679091	-0.000695547	-0.139268	-0.0193392	-0.0220428	-0.15895	-0.0248732	-0.143288	-0.0434809	0.361273	0.0763561	0.111589	0.0258679
Solyc00g014860	M1	0.762283	0.187954	-0.148117	-0.119901	0.083755	-0.0706092	0.0412109	0.158309	0.102191	0.0223828	-0.0111024	-0.000324982	-0.084297	-0.0246667	0.308395	0.486018	0.114209	-0.237039	-0.0571087	-0.0588944	-0.0903905	-0.00631904	-0.0414773	0.191769	0.00623796	-0.0555651	-0.219871	-0.0130486	0.000838916	0.0424695	-0.0317514	-0.102812	-0.0391547	-0.135334	-0.038361	-0.0408772	-0.170031	-0.0388116	-0.128432	-0.0507841	0.444223	0.0747959	0.137628	0.0323578
Solyc00g019730	M1	0.730657	0.065629	-0.169731	-0.126562	0.0646745	-0.0508918	0.0389912	0.0750179	0.0853544	-0.012634	-0.012153	-0.00366443	-0.076519	-0.0385624	0.181742	0.530384	0.110434	-0.20716	-0.038542	-0.0611686	-0.0835686	-0.0111852	-0.0336995	0.209144	-0.00744467	-0.0871038	-0.205511	-0.0212309	0.0328096	0.0999011	-0.0389011	-0.126249	-0.0768582	-0.123585	-0.0582625	-0.0417642	-0.15975	-0.0601465	-0.118325	-0.0456417	0.45363	0.0444687	0.181791	0.049644
Solyc00g019740	M1	0.671963	0.0685323	-0.144705	-0.108965	0.0647577	-0.060686	0.0282207	0.0683688	0.101566	-0.00366021	-0.0069975	0.000807191	-0.0655382	-0.0399033	0.160518	0.602799	0.0741838	-0.194819	-0.044447	-0.0421929	-0.0663868	-0.00666724	-0.0225753	0.236777	-0.00639744	-0.0710327	-0.18191	-0.017573	0.0190803	0.0543022	-0.0292682	-0.106407	-0.061842	-0.101013	-0.0422238	-0.0295328	-0.140878	-0.0464879	-0.103293	-0.0344326	0.410382	0.0386978	0.100946	0.0455826
Solyc00g019750	M1	0.660233	0.111456	-0.0812079	-0.0741623	0.0620494	-0.101787	0.00236829	0.0864241	0.0846922	0.0314564	-0.00316508	0.00952997	-0.090928	-0.0159911	0.1909	0.525796	0.0600473	-0.16403	-0.0401415	-0.014692	-0.0561341	0.0100155	-0.0430223	0.198496	-0.00281055	-0.0315053	-0.151418	-0.0103239	-0.0393287	0.0234223	-0.0237887	-0.0391442	-0.0124961	-0.127903	-0.00556378	-0.0113448	-0.136268	0.0137831	-0.133746	-0.021552	0.369231	0.0442831	0.0862421	0.0678193
Solyc00g019950	M1	0.671581	0.0565178	-0.0856189	-0.0641132	0.0450211	-0.112976	-0.08595	-0.0123222	0.0721215	0.0318782	-0.00749178	0.0110903	-0.118002	0.0245394	0.117172	0.571615	0.0194343	-0.0582101	0.0819095	-0.024642	-0.00246121	0.0359556	-0.0446494	0.207877	0.00894462	-0.0461201	-0.135074	0.000476259	-0.101212	-0.0172541	-0.0287062	-0.0750749	-0.0769201	-0.16417	-0.0233494	-0.0107975	-0.150223	-0.0467415	-0.120486	-0.0111715	0.312805	-0.00828325	0.0249374	0.100857
Solyc00g019960	M1	0.473888	-0.0706995	-0.0522118	0.052543	-0.0181282	-0.0325648	-0.0265635	-0.0675641	0.0195146	0.0604621	0.00849579	-0.0352844	-0.062439	0.026924	0.0664965	0.173288	0.15999	-0.100626	0.0305416	-0.0790123	-0.0837859	0.278368	-0.0455091	0.0645714	0.117281	-0.0265062	-0.12677	0.118446	0.0155651	0.0555534	0.00147168	-0.0748256	-0.112948	-0.145293	-0.0736655	-0.0636708	-0.110159	-0.0657111	-0.120473	-0.0278977	0.286865	-0.0301993	0.292982	0.175635
Solyc00g019970	M0	0.193789	-0.090873	-0.0130888	-0.016648	-0.0421067	-0.109527	-0.0743105	-0.0784932	-0.0246085	-0.0114546	-0.0342201	-0.0422689	-0.0628196	0.0650683	-0.0177048	0.0316627	0.0265746	0.0744528	0.132764	0.0167958	0.0364861	-0.0092141	-0.0531933	-0.0149012	-0.0249275	-0.0680228	0.244122	-0.021552	-0.123346	-0.0289053	-0.0414799	0.0264805	0.147331	-0.0864776	-0.0398123	0.0394812	0.125424	-0.00939742	-0.10978	0.0476941	0.0172439	-0.0621129	0.100859	0.21519
Solyc00g019980	M1	0.389858	0.226135	-0.0416175	-0.0875519	0.159189	-0.178818	0.109892	0.316881	0.0793713	0.133574	-0.03121	0.0149011	-0.114157	0.161248	0.404585	0.134609	0.190936	-0.125324	0.166553	-0.00767122	-0.0256421	-0.0312206	-0.082679	0.0736559	0.0072019	-0.0299988	-0.14708	-0.0150274	-0.0931249	0.0640105	-0.0323684	0.0118204	0.0698777	-0.142903	-0.00930178	-0.00366771	-0.131551	0.00130299	-0.193442	0.0277766	0.139155	0.157571	0.368757	-0.0359115
Solyc00g019990	M1	0.434712	0.114062	0.094464	0.0215247	0.0533641	-0.233811	-0.0823737	0.0314065	0.0244018	0.200255	-0.0017151	-0.00529049	-0.108767	0.207166	0.185135	0.191432	0.124413	-0.00411318	0.241434	0.0555961	0.0251464	0.000655086	-0.0708469	0.0741677	0.00503025	0.0155834	-0.00183351	0.0257718	-0.193098	-0.041171	0.0270309	0.0979626	0.00911281	-0.194963	0.00760187	0.0699006	-0.0179976	0.0340242	-0.214626	0.139859	0.0813733	0.00840348	0.247306	0.182872
Solyc00g020000	M1	0.387525	0.0398701	0.198476	0.0808879	-0.0114299	-0.117731	-0.123105	-0.090432	-0.020501	0.27827	0.00691117	0.197231	-0.115165	0.112727	0.119917	0.128088	0.127197	-0.0738262	0.0453399	0.0404129	-0.0370414	0.0513301	-0.0797647	0.0306427	0.0248461	0.0719119	-0.10409	0.0813469	-0.102216	-0.0143204	0.0199966	0.043942	-0.0739361	-0.226908	0.126034	-0.0611099	-0.104636	0.00330247	-0.154213	0.0268512	0.129366	-0.065131	0.262819	0.181016
Solyc00g020020	M0	0.312992	0.0683288	0.0812098	0.0242581	0.0061712	-0.147734	-0.0728176	0.00318964	0.00369121	0.104551	-0.0152492	0.0304592	-0.0905946	0.0489542	0.0840107	0.178533	0.0120027	-0.0462871	0.0228722	0.0342594	-0.0281767	-0.0102548	-0.0849858	0.0471038	-0.0131864	0.0224791	0.20226	-0.00798043	-0.152285	-0.0326184	0.0657909	0.0630184	0.167721	-0.134606	0.0226473	0.0312811	0.107484	0.0104938	-0.153794	0.0557073	0.0576526	-0.017103	0.0937804	0.171775
Solyc00g020030	M1	0.45747	-0.0082227	0.000593721	0.0980509	-0.0312671	-0.0637282	-0.330882	-0.167428	-0.0121837	0.087814	-0.0327833	-0.044602	-0.177685	0.360157	0.0982709	0.205449	-0.00656367	0.218532	0.518803	-0.0299534	0.00959248	0.139824	-0.0346396	0.0161149	0.0434636	-0.0199935	-0.0102422	0.0601517	-0.291399	-0.196294	0.256533	-0.0861438	-0.173718	-0.317693	-0.0231503	-0.0471227	-0.0447599	-0.0497026	-0.140415	0.254034	0.0283523	-0.113019	-0.0978855	0.0934969
Solyc00g020540	M12	0.0532234	0.173575	0.236701	0.0659824	0.309496	-0.0929246	-0.0530362	0.0304256	0.0829636	0.0367191	0.11385	0.975679	-0.0515014	-0.0085577	0.0311317	0.0302519	-0.0433152	-0.0837271	-0.0408593	-0.00125148	-0.0349602	0.0223295	-0.0459821	0.0251988	0.00110625	0.0188799	-0.0531706	0.0245617	-0.107968	-0.0329915	-0.00109928	-0.00921664	-0.0218458	-0.0698583	0.0247166	-0.0154669	-0.0521884	0.00777979	-0.0935816	-0.00866863	-0.0604136	0.0501398	-0.0155246	-0.00269497
Solyc00g021630	M1	0.764684	0.0406215	-0.148397	-0.114572	0.0625466	-0.0598475	-0.0485787	-0.00689258	0.0838018	-0.0243948	-0.0113757	0.00840861	-0.0928185	-0.0145263	0.117064	0.45936	0.0405096	-0.116051	0.0481012	-0.0331308	-0.0304311	-0.00717914	-0.0229128	0.164736	-0.0229645	-0.0838705	-0.168992	-0.0281242	-0.0293839	0.0246959	-0.0436552	-0.133891	-0.10809	-0.152874	-0.0336932	-0.0320459	-0.152106	-0.0617417	-0.115126	-0.0271426	0.456469	0.00674444	0.0660145	0.0992283
Solyc00g021640	M1	0.675684	0.0299302	0.184534	0.132031	0.0136717	-0.19377	-0.212092	-0.115161	0.0319497	0.128427	0.066535	0.0505388	-0.189191	-0.0018442	-0.00853299	0.399049	-0.112805	-0.0885891	-0.0419093	0.0549089	-0.00594721	0.268837	-0.0999557	0.117671	0.00742704	0.108519	-0.0873158	0.0860873	-0.232891	-0.0882209	0.0453558	0.158848	-0.00169801	-0.247835	0.137388	-0.00969844	-0.153195	0.124548	-0.211193	-0.0031438	0.258626	-0.0435093	-0.0545523	0.202408
Solyc00g021660	M1	0.749799	-0.00550739	-0.0414494	-0.0712718	0.041015	-0.0608944	-0.0396145	-0.0498415	0.0667451	-0.0144417	-0.00651901	0.0418541	-0.094737	-0.0586029	0.0549476	0.378219	0.0697437	-0.188893	-0.0238047	-0.0660006	-0.0852714	-0.00793096	-0.0350258	0.123732	0.000978667	-0.00105587	-0.182635	-0.00102296	-0.00344793	0.0511826	-0.0364585	-0.043206	-0.0976215	-0.169162	-0.0191508	-0.0546456	-0.157176	0.00738379	-0.15236	-0.0400518	0.447563	-0.0204481	0.23031	0.14427
Solyc00g022070	M1	0.352926	-0.0788053	-0.0904124	-0.0649682	-0.0153778	-0.0534436	-0.106281	-0.103663	0.00328435	-0.0443924	-0.0166478	0.00794425	-0.0765509	-0.039484	-0.0382229	0.137043	-0.0231217	0.187435	0.0227632	-0.0304859	0.0345326	-0.0140632	-0.0353905	0.0266443	-0.0403145	-0.0839023	-0.0177188	-0.0311004	-0.0892645	-0.0301874	-0.0444897	-0.0960302	-0.0822633	-0.117174	-0.0289926	-0.0327324	-0.0392259	-0.0551301	-0.0665937	-0.0303577	0.145461	-0.0443116	0.0478678	0.0938445
Solyc00g022080	M1	0.601777	-0.0764343	-0.162672	-0.12548	-0.0057689	-4.43e-06	-0.00109644	-0.0436944	0.0248237	-0.053566	-0.0300096	-0.0392724	-0.0725626	-0.039768	0.0541555	0.284993	0.136851	-0.122857	-0.0136581	-0.0680898	-0.0278051	-0.0254505	-0.0432525	0.09287	-0.0254681	-0.123264	-0.139216	-0.0252101	0.054548	0.0680041	-0.0613747	-0.111919	0.0336524	-0.140226	-0.0762618	-0.0431676	-0.11113	-0.0445131	-0.0980221	0.00405236	0.390781	-0.0355365	0.317082	0.136319
Solyc00g022090	M1	0.559219	-0.103567	-0.128847	-0.0977186	-0.016314	-0.0652382	-0.156168	-0.135895	0.0126811	-0.0681974	-0.036425	-0.0244632	-0.0994299	-0.0346514	-0.0474187	0.245567	-0.0552741	0.110754	0.0909176	-0.0420159	0.0300211	-0.0318673	-0.0422568	0.0530684	-0.0611657	-0.125238	0.137055	-0.0606957	-0.118484	-0.0488368	-0.0611122	-0.0912727	0.04083	-0.151603	-0.0499219	-0.00694532	-0.00588545	-0.0613572	-0.0906972	-0.0329449	0.262901	-0.0704504	0.00932815	0.14576
Solyc00g022100	M1	0.78699	-0.0361437	-0.139946	-0.0972102	0.0361658	-0.0449478	-0.078322	-0.0749909	0.0796187	-0.0261414	-0.00984744	0.0089885	-0.0983053	-0.0644647	0.0305623	0.564523	-0.0109637	-0.114025	-0.0206328	-0.0536149	-0.0367599	-0.0134417	-0.0261042	0.196967	-0.0304646	-0.0941076	-0.174552	-0.0252621	-0.033037	0.0110625	-0.0388566	-0.124027	-0.122843	-0.144221	-0.0551352	-0.0348749	-0.158983	-0.0554342	-0.0882405	-0.0361358	0.436442	-0.022531	0.0349351	0.111149
Solyc00g022110	M1	0.883627	-0.140188	-0.293226	-0.22703	0.0106159	0.217852	-0.145453	-0.182979	0.0607174	-0.112997	-0.0560307	-0.0502046	-0.0973472	-0.172062	-0.078003	0.446087	-0.0788422	-0.191203	-0.0843543	-0.117843	-0.0952468	-0.0580798	0.0190636	0.132002	-0.0904816	-0.189157	-0.278649	-0.0984788	0.10659	0.0147503	-0.0981181	-0.22924	-0.236908	-0.183336	-0.127747	-0.0762104	-0.215352	-0.119508	0.0479645	-0.0869739	0.618609	-0.0569913	-0.0246089	0.0468887
Solyc00g023470	M12	-0.016049	0.0748951	0.245406	0.0740838	0.151684	-0.0761538	-0.0707492	-0.0329493	0.0222904	0.00800625	0.109447	0.958954	-0.0601244	-0.0161179	-0.0238772	0.0213775	-0.0512328	-0.04185	-0.0303956	0.000451288	-0.0185701	0.0175918	-0.0366409	0.0269968	-0.0036447	0.0154301	-0.0214165	0.0156212	-0.0972706	-0.0334238	-0.00257717	-0.00444857	-0.0331548	-0.0676528	0.0221303	-0.018881	-0.0445733	0.0014438	-0.0680734	-0.00362537	-0.0900992	-0.00759891	-0.0252961	0.0200655
Solyc00g023570	M1	0.732892	-0.148055	-0.115245	-0.100375	-0.016751	-0.0487853	-0.198122	-0.219811	0.0339929	-0.0684186	0.00962802	0.0466245	-0.123439	0.0475914	-0.093077	0.325106	-0.0259238	0.0562507	0.27325	-0.0815112	0.0305785	-0.0225548	-0.0156135	0.0937307	-0.0525911	-0.131112	-0.079215	-0.0333075	-0.104544	-0.0402305	-0.067527	-0.152856	-0.184582	-0.212514	-0.0878341	-0.0476682	-0.123559	-0.0889161	-0.118548	0.0232184	0.371932	-0.0856648	0.0360233	0.198122
Solyc00g023580	M0	0.260627	-0.0245644	-0.0721057	-0.0233566	0.0105997	-0.0302501	0.0916099	0.0357124	0.00908368	-0.0181179	0.0174705	0.00202188	-0.0279678	-0.00510863	0.0856773	0.0650583	0.190532	-0.118506	-0.00211936	-0.0476277	-0.0683663	-0.00199362	-0.0204134	0.0289344	0.0711301	-0.0515402	-0.0990179	0.0405284	0.0840254	0.109809	-0.0200727	-0.0647013	-0.0542507	-0.0674793	-0.0420568	-0.041127	-0.0716257	-0.027201	-0.0882594	-0.0238852	0.195333	-0.00443173	0.481306	0.0958643
Solyc00g023590	M1	0.349841	-0.0575843	-0.12238	-0.0910292	0.0482958	-0.046213	0.0598584	-0.00594117	0.0614112	-0.0526352	-0.0324992	-0.00131264	-0.045211	0.0124809	0.0554678	0.079392	0.17051	-0.0859842	0.0652235	-0.064261	-0.0966322	-0.0251987	-0.0363872	0.0356495	-0.0128371	-0.103156	0.0492713	-0.0223979	0.0394074	0.0960325	-0.0618673	-0.100567	-0.0191795	-0.0802761	-0.0805062	-0.0269379	0.00857721	-0.0744159	-0.120528	0.0216356	0.228817	-0.00676385	0.380209	0.159019
Solyc00g023600	M1	0.318242	-0.0657137	-0.100259	-0.0464281	0.0593869	-0.117958	-0.0964882	-0.0781978	0.0201024	-0.0129405	-0.028201	0.00567756	-0.1324	0.154156	0.0462535	0.121508	0.129776	0.184532	0.397098	0.0128413	0.194533	0.00198678	-0.0461733	0.052781	0.0017409	-0.10779	-0.0647186	0.0514916	-0.121387	0.0478678	-0.0429793	-0.141764	-0.131231	-0.202729	-0.017815	0.024474	-0.126402	-0.0743155	-0.142733	0.00754668	0.0741811	-0.0239669	0.312864	0.0991601
Solyc00g023700	M0	0.273346	0.0320917	-0.0771295	-0.0651946	-0.00927781	-0.0881064	0.0582489	0.0623535	-0.00507877	0.0683956	-0.0237569	-0.019619	-0.0510049	0.0446846	0.118479	0.0531387	0.195167	-0.0238871	0.0507491	0.00649827	0.147229	0.0230704	-0.0528793	0.0141755	0.000303235	-0.0551859	-0.0958769	-0.0078337	0.00976324	0.0575297	-0.0370001	-0.0582924	-0.0501125	-0.0930403	-0.0209949	-0.0128869	-0.0785489	-0.0325923	-0.101808	-0.0026088	0.150063	-0.00667175	0.388725	0.1022
Solyc00g023710	M1	0.538627	-0.113929	-0.161388	-0.117094	-0.0261412	-0.024134	-0.0655227	-0.107249	0.00254947	-0.0155436	-0.04285	-0.0512787	-0.105188	-0.0203602	0.0192386	0.184938	0.100651	0.0568046	0.0788555	-0.0722696	0.1042	-0.00955758	-0.0427323	0.0426816	-0.0404651	-0.13733	-0.0962429	-0.0453922	-0.0143672	0.0155142	-0.0729442	-0.14601	-0.145666	-0.161328	-0.0995693	-0.0419235	-0.130378	-0.105418	-0.0806498	-0.0437975	0.301911	-0.0670901	0.281202	0.188773
Solyc00g024050	M29	-0.100577	0.209995	-0.421788	-0.38827	-0.000553035	0.339372	0.450943	0.394125	0.00589429	-0.141551	-0.141858	-0.119244	0.297405	-0.189004	0.170433	-0.125266	0.131386	-0.326311	-0.131991	-0.156239	-0.158193	-0.130351	0.161015	-0.0672502	-0.119592	-0.151881	-0.392699	-0.197386	0.606987	0.0922396	-0.134009	-0.252663	-0.117374	0.502132	-0.120399	-0.0792637	-0.0711414	-0.11504	0.640889	-0.135903	0.398477	0.177212	0.0696597	-0.397705
Solyc00g024160	M27	-0.194251	-0.122411	0.245324	0.131476	-0.116911	-0.285857	-0.313726	-0.203086	-0.11442	-0.0164232	-0.0501412	-0.0453708	-0.135383	-0.0204232	-0.181144	-0.139239	-0.243182	0.519641	-0.0647887	0.0765673	0.200518	-0.0195915	-0.143441	-0.121275	-0.0532459	0.0772319	0.733956	-0.0470345	-0.451615	-0.233674	-0.00709829	0.268627	0.375181	-0.125134	0.0325972	0.148945	0.272261	0.129398	-0.14594	0.00747084	-0.456015	-0.143139	-0.199408	0.400868
Solyc00g024570	M5	0.084291	0.330523	0.0741655	0.0504776	0.97127	-0.124443	0.0405441	0.178139	0.780805	0.0365084	0.224188	0.487013	-0.0576401	-0.0181948	0.0766975	0.144091	-0.0215326	-0.135198	-0.037512	0.0183342	-0.0315724	0.0543386	-0.0444317	0.367847	0.0181007	-0.000612648	-0.103746	0.0588786	-0.0906965	0.0562748	0.0275087	-0.0303511	0.0287117	-0.0779401	0.0156362	0.019866	-0.0892431	0.0222024	-0.105498	-0.0145731	-0.0397473	0.305687	0.00412911	-0.0856261
Solyc00g025300	M1	0.33252	-0.030067	0.220705	0.0696532	-0.040845	-0.142328	-0.130472	-0.105469	-0.0379062	0.155547	-0.0287942	0.0226298	-0.118245	0.0732576	0.039382	0.0207854	0.091034	-0.00938405	0.0424933	-0.0466633	-0.046658	-0.0128871	-0.0864528	-0.018868	0.0713644	0.175512	0.0281198	0.0517359	-0.143428	-0.0261324	-0.0124883	0.213834	0.0709748	-0.219441	0.0115555	-0.0559012	-0.0382268	0.0693768	-0.199083	0.0345863	0.0918434	-0.0673941	0.253625	0.204444
Solyc00g025400	M1	0.830202	-0.0893056	-0.146718	-0.102558	0.00922419	-0.0132875	-0.0938937	-0.127042	0.0597772	-0.0583261	-0.0102335	-0.0175125	-0.0918792	-0.0831023	-0.0603568	0.326515	-0.0487529	-0.126124	-0.0207063	-0.055912	-0.0474387	-0.00635631	-0.0234113	0.103014	-0.0432006	-0.102595	-0.156757	-0.0329852	-0.0102433	0.0156299	-0.0437038	-0.119754	-0.142412	-0.148101	-0.0595756	-0.0247868	-0.142044	-0.0681155	-0.0917989	-0.0383584	0.537214	-0.0367051	0.0579021	0.160145
Solyc00g025500	M18	0.18877	-0.201862	-0.0880785	-0.0960684	-0.092632	-0.0959957	-0.258481	-0.25152	-0.0708925	-0.0846513	-0.073128	-0.0708909	-0.132133	0.154041	-0.121261	-0.000334003	-0.0273679	0.488074	0.375691	0.0131943	0.36647	-0.0651658	-0.0443814	-0.0549755	-0.0849406	-0.106494	0.136094	-0.0879619	-0.247327	-0.135626	-0.0887287	-0.137326	-0.0722236	-0.188996	-0.0115424	0.0988054	-0.0010953	-0.0436644	-0.0474137	0.102403	-0.0840116	-0.141105	0.0336038	0.192986
Solyc00g026160	M16	0.39284	0.012867	-0.0227032	0.148145	0.233059	-0.157812	-0.0603811	-0.0642203	0.426457	0.0844596	0.0997774	0.0867812	-0.0648817	0.0787149	-0.0036768	0.846558	0.018455	-0.188664	0.0119019	-0.0221976	-0.0611401	0.023177	-0.00741411	0.780139	0.0617965	-0.0410248	-0.130182	0.0905618	-0.0889768	0.0657635	0.319604	-0.0917404	-0.094233	-0.149986	-0.0209394	-0.0385729	-0.103349	-0.0186144	-0.15541	0.0378293	0.107876	0.0624921	0.0521427	0.0382429
Solyc00g028760	M12	-0.0146839	0.087126	0.253214	0.0767514	0.116372	-0.0747343	-0.0745588	-0.0305674	0.00716343	0.00945375	0.107435	0.949221	-0.0607948	-0.0160908	-0.0174306	0.00836281	-0.0550354	-0.0400544	-0.0319775	-8.89e-05	-0.0188119	0.0170839	-0.037697	0.00257919	-0.00413241	0.0357812	-0.0195838	0.0140652	-0.0996328	-0.0420673	-0.000261173	0.00396165	-0.0313203	-0.068911	0.0276814	-0.0200337	-0.0437626	0.00585991	-0.0665208	-0.00433865	-0.0886479	-0.0182642	-0.0372865	0.0236315
Solyc00g030510	M22	-0.0333112	0.0792826	0.106589	0.279439	0.0275228	-0.0973912	-0.05857	0.0227108	-0.00587267	9.25e-05	0.300607	0.0264223	-0.0683058	-0.00983575	0.0207839	-0.0230157	-0.039637	-0.00591012	-0.0223046	-0.00775332	-0.0127251	0.972686	-0.049714	-0.0247255	0.0461716	0.0401506	-0.0272956	0.236759	-0.116886	-0.0502261	0.0418073	0.0104777	-0.000770059	-0.068533	0.0291862	-0.0146955	-0.0663252	0.00382688	-0.085875	-0.0157625	-0.113461	0.0156632	-0.0324452	-0.0112264
Solyc00g032030	M1	0.798757	-0.0375962	-0.226328	-0.161865	0.333379	0.0195594	-0.00453648	-0.06467	0.613618	-0.0683721	-0.00129963	0.0303853	-0.0643237	-0.138758	-0.0550448	0.446015	-0.0401149	-0.231825	-0.0849716	-0.0671273	-0.0934065	-0.0111182	-0.000960898	0.390307	-0.0591036	-0.150662	-0.216285	-0.0425567	0.0558753	0.0877348	-0.0498097	-0.196238	-0.165707	-0.120118	-0.0938999	-0.0187656	-0.158741	-0.0930246	-0.0781312	-0.058397	0.552991	0.0946859	0.0221155	0.0204896
Solyc00g033460	M26	-0.0855399	0.616579	0.504652	0.200291	0.0568583	-0.238775	-0.0582379	0.320206	-0.0198216	0.100397	0.0148772	0.0267228	-0.116546	0.0224123	0.238217	-0.0727614	-0.0648379	-0.157594	-0.0838548	0.0273235	-0.0664429	0.0176586	-0.112494	-0.0413284	0.119909	0.86924	-0.0379878	0.109299	-0.263321	-0.106457	0.165631	0.342635	0.183869	-0.152669	0.336256	-0.0422542	-0.0717481	0.194317	-0.196338	-0.028803	-0.264565	0.234316	-0.0709532	-0.0594911
Solyc00g036320	M12	-0.0035427	0.217674	0.235055	0.0904566	0.527794	-0.12507	-0.0261113	0.056351	0.288717	0.0504128	0.210398	0.97835	-0.054271	0.0191792	0.0209486	0.0766216	-0.0474324	-0.0900051	-0.00817873	0.00886904	-0.031823	0.0359339	-0.0424574	0.168739	0.00919573	0.0121244	-0.0523988	0.0412787	-0.114113	-0.0175977	0.0105108	-0.0171685	-0.017964	-0.0463083	0.0251955	-0.00520253	-0.0547055	0.00803807	-0.0885852	0.0117318	-0.106761	0.105536	-0.0370885	-0.0280267
Solyc00g036520	M1	0.490296	-0.115533	-0.148036	-0.129584	-0.0199903	-0.0407476	-0.0978243	-0.121732	-0.00100464	-0.0844898	-0.0511153	-0.0378123	-0.0888638	-0.00927072	-0.0189441	0.242873	0.0867169	0.124295	0.177718	0.00314308	0.0131358	-0.0372485	-0.0178223	0.0600787	-0.0597407	-0.127247	-0.0724887	-0.0602183	-0.0544026	-0.00456617	-0.0831063	-0.136095	-0.149016	-0.17524	-0.0734311	-0.0527988	-0.0983964	-0.0590113	-0.0929343	-0.00698032	0.227084	-0.0751244	0.247877	0.200937
Solyc00g036530	M1	0.524167	-0.0988651	-0.0999806	-0.0845979	-0.017605	-0.0649039	-0.130134	-0.127464	0.000985358	-0.0419672	-0.0328269	-0.0400138	-0.116332	0.0444407	-0.0325291	0.190013	0.00453443	0.117492	0.0910239	-0.0472738	0.0359151	0.00722675	-0.048973	0.0424412	-0.0472024	-0.091356	-0.0735686	-0.0387149	-0.0943604	-0.0194413	-0.0605285	-0.0487322	-0.094621	-0.17504	0.0186166	-0.0481564	-0.100031	-0.0658757	-0.083526	0.0425212	0.249532	-0.0628299	0.16105	0.187856
Solyc00g036540	M1	0.746025	0.155583	-0.203029	-0.165174	0.109958	-0.0267155	0.110228	0.237698	0.117089	-0.0333086	-0.0307821	-0.0166627	-0.0984588	-0.08724	0.177998	0.259554	0.0374946	-0.276826	-0.0978756	-0.0775749	-0.124888	-0.019674	-0.0657255	0.153729	-0.0256115	-0.0861773	-0.268273	-0.0448626	0.0385278	0.11546	-0.0560494	-0.124495	-0.021879	-0.117892	-0.0610714	-0.0571806	-0.205607	-0.04078	-0.111332	-0.0917498	0.508614	0.217206	0.15623	-0.122373
Solyc00g036960	M5	0.0562588	0.377199	0.0564689	0.00552673	0.961375	-0.108916	0.0553951	0.245328	0.658662	0.0355281	0.0752882	0.404497	-0.0425883	-0.00869591	0.110042	0.0731274	-0.014375	-0.126456	-0.0360748	0.0161956	-0.0336708	0.0406493	-0.0382393	0.190928	0.0122247	0.0183051	-0.0947864	0.0379073	-0.0823802	0.0668361	0.01817	-0.00286435	0.0831854	-0.0627182	0.0149409	0.0215181	-0.0746859	0.0365278	-0.0950999	-0.0170675	-0.0578618	0.440567	0.00363711	-0.122497
Solyc00g039290	M12	0.0671757	0.226311	0.180264	0.0649376	0.608847	-0.106228	-0.00309533	0.0677446	0.672408	0.0318895	0.160421	0.812443	-0.0601998	-0.0118892	0.0279041	0.0785736	-0.0364633	-0.0924197	-0.0248493	0.0152702	-0.0242456	0.0432486	-0.0383482	0.206567	0.00841614	0.0140747	-0.0659036	0.0442902	-0.0858543	0.00432318	0.0202971	-0.0225484	-0.017098	-0.0753284	0.0271721	0.00842038	-0.0710724	0.0190187	-0.0883274	-0.00394283	-0.0331085	0.131469	-0.013566	-0.00816231
Solyc00g044350	M2	-0.0978387	0.682845	0.417426	0.298214	0.244617	-0.326383	0.0730533	0.483442	0.199641	0.0695205	0.175427	0.0713587	-0.112118	-0.0511906	0.12336	-0.0511242	-0.137935	-0.207425	-0.150574	0.113499	-0.0745879	0.040209	-0.150966	0.0606461	0.00952537	0.513952	0.0206125	0.0352805	-0.291839	-0.00788525	0.375633	0.476537	0.496357	-0.0759651	0.498544	0.00982943	-0.0372032	0.615819	-0.255022	-0.0513055	-0.281994	0.501882	-0.0946688	-0.104801
Solyc00g044750	M9	0.681129	0.0791155	-0.125969	-0.0826616	0.575251	-0.0754952	-0.0216452	-0.00922302	0.843202	-0.0170426	0.0398516	0.140701	-0.0916538	-0.080941	-0.032856	0.444298	-0.0723029	-0.19221	-0.050799	-0.028511	-0.0646476	0.0220998	-0.0394363	0.470873	-0.0155691	-0.0954145	-0.182096	0.0150663	-0.0490231	0.0667312	-0.0105686	-0.138491	-0.109116	-0.139703	-0.0495792	-0.000842475	-0.150083	-0.0459442	-0.113193	-0.0250502	0.378079	0.190768	-0.0110206	0.0602565
Solyc00g045570	M6	-0.0966833	-0.224092	-0.274805	-0.228888	-0.112872	0.805967	-0.208376	-0.261107	-0.0874297	-0.147384	-0.0927752	-0.0883055	-0.0570086	-0.199204	-0.181214	-0.0957198	-0.0946251	-0.13782	-0.094444	-0.152661	-0.13597	-0.0999733	0.106491	-0.105276	-0.100577	-0.169607	-0.239699	-0.121172	0.334079	-0.0479719	-0.10632	-0.215955	-0.256385	-0.188317	-0.147688	-0.135384	-0.169932	-0.129959	0.17242	-0.118818	0.184795	-0.14284	-0.0793228	-0.20166
Solyc00g046580	M1	0.963066	-0.0534199	-0.175162	-0.122075	0.184739	-0.0297842	-0.106538	-0.127522	0.250715	-0.0637744	0.00312495	0.019799	-0.100805	-0.138474	-0.0947375	0.412023	-0.120615	-0.199344	-0.09429	-0.0595958	-0.0760655	-0.00287933	-0.0266077	0.222675	-0.0585358	-0.120027	-0.203371	-0.0375635	-0.0428991	0.00888974	-0.0416653	-0.162048	-0.164501	-0.161007	-0.068858	-0.0241182	-0.16897	-0.074586	-0.110008	-0.0573372	0.584222	0.0317917	-0.0497894	0.125272
Solyc00g047180	M1	0.670433	-0.0670929	-0.163677	-0.121453	-0.00720296	0.0352061	-0.0198761	-0.0738543	0.0278042	-0.0542924	-0.0242725	-0.037364	-0.0664056	-0.0718904	0.0228779	0.227733	0.108653	-0.120198	-0.0284791	-0.071032	-0.0315678	-0.0230018	-0.0289938	0.0728966	-0.031317	-0.0888306	-0.172256	-0.0360898	0.0673927	0.054676	-0.049946	-0.15496	-0.149772	-0.148095	-0.0357184	-0.0482042	-0.133835	-0.0743073	-0.0859021	-0.0487048	0.462986	-0.04482	0.286639	0.119153
Solyc00g047190	M0	0.243964	-0.0661576	-0.0780883	-0.0556776	-0.0105469	-0.0517055	0.0637923	0.00394077	0.00549252	-0.0425111	-0.0223977	-0.0320909	-0.010764	-0.0240219	0.0450982	0.0413079	0.186275	-0.0939871	-0.0164375	0.0927893	-0.0574336	-0.0064344	-0.0566977	0.00989659	-0.0133907	-0.0804911	0.117674	-0.015779	0.037678	0.0869375	-0.0457709	-0.0256514	0.0886163	-0.0741851	-0.0222653	0.0451395	0.100198	-0.0162642	-0.127524	0.0156075	0.159187	-0.0307026	0.3669	0.154682
Solyc00g047200	M1	0.653244	0.09937	-0.104184	-0.0702498	0.280345	-0.108046	-0.0621498	0.0449036	0.12478	-0.00944807	0.00239683	0.108698	-0.140057	-0.0188133	0.177018	0.446753	0.0614787	-0.0389196	0.0292715	-0.031808	-0.0323187	0.177488	-0.0580176	0.161212	-0.0178819	-0.0958359	-0.172877	0.0116042	-0.11039	0.000160121	-0.0443694	-0.0959049	-0.0524461	-0.188872	-0.0577537	0.00305128	-0.189124	-0.0576302	-0.14871	-0.0513617	0.274121	0.0196806	0.0828447	0.0605618
Solyc00g048410	M1	0.893625	-0.101472	-0.157166	-0.10756	0.00648053	0.00759168	-0.118958	-0.157528	0.0626849	-0.0691441	-0.00930096	-0.0226929	-0.0943497	-0.124995	-0.0968641	0.321468	-0.103767	-0.157426	-0.0817575	-0.0591795	-0.0659841	-0.00777507	-0.0298213	0.106209	-0.054461	-0.108068	-0.167367	-0.0402391	-0.010672	-0.00477165	-0.0418359	-0.136811	-0.155368	-0.152659	-0.0598732	-0.029278	-0.143519	-0.0564045	-0.0848406	-0.0528581	0.601074	-0.0459137	-0.0263612	0.137842
Solyc00g048510	M17	-0.0744193	-0.0430182	-0.243563	-0.179902	-0.0594161	0.233079	0.196353	0.0425373	-0.0503501	-0.0345741	-0.055746	-0.0729721	0.575604	0.0389129	0.261144	-0.045632	0.648397	-0.209936	0.1568	-0.128383	-0.135718	-0.065101	0.775735	-0.0607879	0.0682374	-0.146132	-0.157304	-0.0238401	0.614309	0.0414222	-0.0704155	-0.193731	-0.148301	0.112677	-0.124549	-0.0736088	0.206177	-0.113953	0.106368	0.0668868	0.288243	-0.0442943	0.199859	-0.212196
Solyc00g049210	M1	0.53781	0.0604475	-0.149193	-0.120283	0.0354952	-0.116611	-0.00290352	0.0834719	0.0642456	0.0135359	-0.0359639	-0.0156238	-0.0852669	0.0955876	0.271225	0.359561	0.193802	0.0486197	0.148429	-0.0711008	0.0161849	-0.0321474	-0.03238	0.132536	-0.00505627	-0.107827	-0.0295955	-0.0392452	-0.0687091	-0.0171398	-0.0652686	-0.100035	0.017732	-0.14443	-0.0676353	-0.0517005	-0.0808513	-0.0490012	-0.131553	0.0205071	0.231223	-0.000342179	0.195968	0.0808313
Solyc00g049220	M1	0.369201	-0.0441163	-0.0966009	-0.0772291	-0.0103625	-0.0253374	0.0996995	0.0211685	0.0111296	-0.036847	-0.0146856	-0.00692716	-0.0410939	-0.0389375	0.0755992	0.111772	0.189228	-0.162709	-0.0345155	-0.0512885	-0.0834038	-0.0138405	-0.0411651	0.0564458	0.0187014	-0.0632234	-0.136662	0.00304164	0.106897	0.168716	-0.0412922	-0.0763744	-0.0756304	-0.0879445	-0.0606175	-0.0496878	-0.0981964	-0.0499349	-0.111606	-0.0382262	0.286393	0.00216656	0.489683	0.109122
Solyc00g049520	M34	-0.145175	-0.0191258	-0.310102	-0.254358	-0.0660093	-0.0292777	0.815402	0.368424	-0.0467061	-0.0886885	-0.0995723	-0.107802	0.42023	-0.0339804	0.208479	-0.117527	0.420201	-0.292098	-0.018452	-0.0780068	-0.147875	-0.0910865	0.135428	-0.0721041	-0.0327151	-0.176395	-0.219717	-0.119998	0.600017	0.0556497	-0.0954238	-0.188984	-0.0872048	0.825733	-0.144779	-0.00360643	0.102183	-0.138137	0.264995	-0.0243213	0.400422	-0.00769588	0.272371	-0.14184
Solyc00g050430	M2	-0.0812155	0.890605	0.345046	0.263851	0.221896	-0.304662	0.121675	0.66347	0.0931742	0.353022	0.240287	0.104391	-0.0535465	0.214924	0.688292	-0.0634265	0.161085	-0.235546	-0.0248629	0.0800405	-0.0860279	0.0607031	-0.0346566	0.0112167	0.154781	0.465745	-0.118509	0.140373	-0.227518	-0.0938037	0.236721	0.285628	0.289279	-0.132599	0.412029	-0.0336158	-0.0831775	0.252601	-0.243976	0.00700297	-0.25684	0.225737	0.0503312	-0.195841
Solyc00g052430	M1	0.553695	-0.0446617	0.0951601	0.0326731	0.0107621	-0.251292	-0.296747	-0.156068	0.00189834	0.0788849	-0.0219382	0.0830952	-0.226355	0.183161	0.0166821	0.4104	-0.0574881	0.21538	0.250323	0.0720618	0.193762	-0.0162387	-0.0948058	0.0974882	-0.0390076	-0.0224995	0.0059246	-0.0330864	-0.361394	-0.165053	0.0323567	0.150058	-0.00475252	-0.304887	0.0370592	-0.0462197	-0.110056	0.125148	-0.211138	0.153068	0.0138248	-0.0939296	-0.0518552	0.212266
Solyc00g052530	M1	0.466361	-0.134783	-0.060001	-0.075683	-0.0606964	-0.132458	-0.231584	-0.192991	-0.0320605	-0.0296915	-0.00825226	-0.0575243	-0.175128	0.0236211	-0.0715497	0.188984	-0.0416391	0.265396	0.152541	0.0424965	0.392255	-0.0333841	-0.0678399	0.0174732	-0.0820198	-0.0882467	-0.000580756	-0.0770915	-0.224656	-0.108276	-0.0815069	-0.0295069	-0.0992319	-0.234602	0.00900592	0.0952069	-0.0943859	0.0846884	-0.108149	0.0396864	0.100292	-0.110219	0.0894128	0.245548
Solyc00g052540	M18	-0.0152177	-0.252311	-0.114951	-0.101912	-0.122342	-0.126827	-0.318091	-0.284069	-0.106653	-0.0640642	-0.0922844	-0.0737112	-0.161494	0.0891807	-0.145803	-0.0895145	-0.0939586	0.744348	0.214947	-0.0733954	0.313264	-0.061846	-0.0712506	-0.0952057	-0.10725	-0.176578	0.244568	-0.111638	-0.314378	-0.192539	-0.0972426	-0.145969	0.0485361	-0.172178	-0.112244	-0.0190111	-0.0164179	-0.0945899	0.0711275	0.0473125	-0.258249	-0.171838	-0.0423698	0.290067
Solyc00g052940	M31	-0.018754	0.159463	0.193368	0.575518	0.153702	-0.183189	-0.0717319	0.0136206	0.239335	0.218231	0.0953981	0.0426181	-0.054354	0.325922	0.10416	0.0525227	0.0345313	-0.0200595	0.235471	-0.00546434	-0.0314537	0.0721739	-0.0138311	0.14746	0.272937	0.0653512	0.0610349	0.289433	-0.177982	-0.0789112	0.852212	-0.00468021	-0.0433987	-0.0634512	0.0511749	-0.0260825	0.0436986	0.0441016	-0.126614	0.21193	-0.16099	0.0136943	-0.0431449	0.00839217
Solyc00g057880	M3	-0.108278	0.19357	0.50614	0.252448	0.00608443	-0.371211	0.063082	0.17303	-0.0458268	0.166246	0.0837729	0.180045	-0.0781699	-0.0155953	0.0233649	-0.130501	-0.135357	-0.167168	-0.16679	0.148565	-0.115436	-0.0283057	-0.140295	-0.096258	-0.00537537	0.383491	0.254731	0.0199641	-0.250164	-0.199312	0.0586648	0.699161	0.374007	0.119946	0.201907	0.119027	0.0643443	0.410136	-0.194712	-0.0107914	-0.231506	-0.00743126	-0.125804	0.107294
Solyc00g058890	M1	0.843377	-0.0946583	-0.147492	-0.0979044	-0.00937403	0.0111834	-0.122092	-0.15043	0.0499381	-0.0673889	-0.0111221	-0.02906	-0.0961759	-0.117928	-0.0901334	0.138089	-0.114499	-0.146422	-0.0819423	-0.0630834	-0.0700269	-0.00734484	-0.0303581	0.0368624	-0.053352	-0.102182	-0.156777	-0.0388005	-0.0311699	-0.0266663	-0.0368855	-0.135906	-0.152804	-0.147154	-0.0592984	-0.0315213	-0.137794	-0.0676349	-0.0820088	-0.0555502	0.564781	-0.0461478	-0.0466268	0.139529
Solyc00g058900	M1	0.911361	-0.112075	-0.166534	-0.113458	-0.00905138	0.0229502	-0.139398	-0.174129	0.05504	-0.0773779	-0.0121855	-0.0296066	-0.100659	-0.136693	-0.111093	0.232085	-0.128018	-0.161532	-0.0926249	-0.0670457	-0.0724556	-0.0104153	-0.0331915	0.0612837	-0.0617959	-0.114338	-0.174317	-0.0463403	-0.0365542	-0.0173051	-0.0463816	-0.150397	-0.172148	-0.160967	-0.0668321	-0.0328746	-0.149644	-0.0762735	-0.0857665	-0.060712	0.573338	-0.0541522	-0.0568297	0.148575
Solyc00g060810	M6	-0.0432388	-0.203547	-0.243584	-0.203717	-0.0963619	0.73919	-0.202212	-0.242184	-0.0730638	-0.132907	-0.0808601	-0.0749723	-0.042264	-0.191188	-0.173212	-0.0769516	-0.148906	-0.147728	-0.13406	-0.134282	-0.1253	-0.0856661	-0.0397543	-0.089283	-0.0991625	-0.150784	-0.210281	-0.106167	0.155864	0.063056	-0.0954802	-0.19345	-0.22969	-0.191722	-0.131095	-0.118819	-0.114252	-0.1182	0.0502422	-0.107593	0.132614	-0.122215	-0.0827956	-0.221739
Solyc00g067470	M2	0.208939	0.522171	0.465433	0.540463	0.200101	-0.400127	0.0160153	0.363908	0.0949018	0.48344	0.340418	0.177105	-0.186095	0.27665	0.427008	0.0541579	0.0574953	-0.269029	-0.00699542	0.0108254	-0.149298	0.0835509	-0.149254	0.0369881	0.256834	0.320643	-0.0924777	0.328294	-0.331073	-0.138269	0.591644	0.268351	0.238446	-0.170297	0.226011	-0.085152	-0.131414	0.204428	-0.352488	0.0664994	-0.123653	0.172759	-0.0169661	-0.051441
Solyc00g068970	M21	-0.0674554	-0.102277	-0.0275473	0.00161591	-0.0535664	-0.0713035	-0.161227	-0.136335	-0.0491908	-0.0522186	-0.0298344	-0.031277	-0.0893213	-0.0313691	-0.0938214	-0.0553294	-0.091343	0.464726	0.0596016	0.00158883	0.457976	-0.000447011	-0.0340693	-0.0515549	-0.0442217	-0.0452882	0.0663848	-0.0220569	-0.17968	-0.107178	-0.00937828	-0.0625021	-0.0612516	-0.0821273	-0.0174594	0.0480236	-0.0416463	-0.0421771	0.0307773	-0.028937	-0.18223	-0.0737413	-0.0820261	0.0891167
Solyc00g068980	M1	0.329359	0.0573649	0.0137509	-0.0148699	0.061537	-0.0465116	-0.0501102	0.0161588	0.0370484	0.00952655	0.000410445	0.0299176	-0.0534607	-0.0315921	0.0285797	0.0927162	-0.0426813	-0.0830849	-0.0407027	-0.0125332	-0.0340494	0.000572028	-0.0254829	0.027265	-0.0127033	0.0194292	-0.068162	-0.00899835	-0.0818999	-0.00559199	-0.00835394	0.032072	0.00990207	-0.0713325	0.0118284	-0.0113928	-0.0686986	0.0532721	-0.0655619	-0.018065	0.0270996	0.0775807	-0.0252899	-0.00403744
Solyc00g069880	M1	0.614137	-0.0702877	-0.181314	-0.136649	-0.00233918	0.023679	-0.00191117	-0.0479872	0.0326127	-0.0432369	-0.034553	-0.0424536	-0.0743792	0.0094657	0.0638882	0.286183	0.130098	-0.121371	0.101761	-0.041074	-0.0731464	-0.0295526	-0.0201002	0.0886004	-0.0236358	-0.125447	-0.165149	-0.0281091	0.0692893	0.0650269	-0.0642818	-0.15496	-0.145281	-0.127765	-0.0871278	-0.0538302	-0.135112	-0.0888271	-0.0821677	-0.0142365	0.422608	-0.03168	0.309579	0.118859
Solyc00g071180	M11	-0.00651927	0.125344	0.0616447	0.229708	0.22853	-0.0980026	0.043041	0.0914456	0.0635767	0.0077701	0.740071	0.119595	-0.0579119	0.00350458	0.0632551	0.00281108	0.0651339	-0.0710594	-0.0126704	-0.00868108	-0.020519	0.0850542	-0.0439403	0.017983	0.067033	0.0112606	-0.062197	0.126116	-0.0440777	0.0572813	0.0527326	-0.0280489	-0.00386897	-0.0608566	0.021753	-0.0221442	-0.0781285	-0.000948945	-0.0912734	-0.0114965	-0.0762797	0.0935433	0.311535	0.0137277
Solyc00g072100	M14	-0.197747	0.0542977	0.497917	0.368799	-0.0676854	-0.363139	-0.24559	-0.108106	-0.0915835	0.507669	0.0232421	0.058298	-0.0773802	0.802652	0.133184	-0.122078	0.0639026	0.157273	0.623256	0.0247305	-0.0503476	0.0455202	-0.0674311	-0.0920249	0.33043	0.207575	0.434079	0.371184	-0.411562	-0.221431	0.0855105	0.310255	0.148695	-0.162	0.0846482	-0.0343443	0.327897	0.0804116	-0.257766	0.631882	-0.448836	-0.104086	-0.0930582	0.15455
Solyc00g072800	M1	0.695438	-0.0506335	0.0770656	0.0364305	-0.0136278	-0.130748	-0.178452	-0.14552	0.0203917	-0.0074278	0.00440925	0.0157553	-0.148408	0.00533149	-0.0600662	0.222724	-0.0640579	-0.0666756	0.0542313	-0.0138655	-0.0564589	0.038437	-0.0791433	0.0454348	0.0162433	0.0161375	-0.0232655	0.0240494	-0.165381	-0.0626719	0.00534906	0.0924543	-0.00742044	-0.216707	0.0624791	-0.0351068	-0.0742509	0.172932	-0.173989	0.0220937	0.314852	-0.0749347	0.0516772	0.214662
Solyc00g075440	M24	0.483777	0.255267	-0.105178	-0.100068	0.139214	-0.145165	0.0106948	0.255653	0.182178	0.0785413	-0.00346445	0.0207947	-0.106674	0.00616801	0.382432	0.58409	0.0354308	-0.229765	-0.0579848	-0.0331534	-0.0804177	-0.00612154	-0.0780283	0.684483	0.00262393	-0.0318214	-0.196573	-0.00178079	-0.113355	0.0201921	-0.0184215	-0.0613203	0.03253	-0.153304	-0.0154359	-0.0374643	-0.158379	-0.0063997	-0.149226	-0.0509469	0.183478	0.102518	0.0193812	-0.108881
Solyc00g075450	M5	0.151487	0.398716	-0.0624936	-0.0767853	0.717518	-0.169509	0.185492	0.455042	0.446939	0.0927908	0.0251629	0.178687	-0.00328505	0.0727061	0.483301	0.321145	0.216037	-0.243326	-0.0172255	-0.0226602	-0.0871995	0.0105774	-0.0167829	0.406318	0.0400366	-0.025499	-0.180117	0.0237023	-0.035014	0.10824	-0.010431	-0.0347595	0.138289	-0.060336	-0.0277495	-0.0162486	-0.093417	0.00670437	-0.155366	-0.0250403	0.00708089	0.40288	0.142278	-0.22674
Solyc00g080750	M1	0.427166	0.134755	0.159583	0.338991	-0.00296583	-0.142136	-0.137559	-0.0367946	0.0151783	0.0191968	0.0568936	0.0213323	-0.117957	-0.0472954	-0.0230516	0.0801889	-0.112326	-0.134606	-0.0931729	0.17878	0.00542782	0.0348579	-0.0643461	0.00625562	0.0770643	0.171462	-0.0643923	0.0827439	-0.185	-0.0880633	0.679132	-0.00626394	-0.0771095	-0.16176	0.524958	0.0354899	-0.0919191	0.126541	-0.159143	-0.0390183	0.143743	-0.037522	-0.0819715	0.11182
Solyc00g084870	M27	0.14898	-0.0459626	0.101989	0.0614423	-0.0237157	-0.354064	-0.260151	-0.131088	-0.0367494	-0.0618377	0.00105212	0.0221799	-0.10971	0.050407	-0.116609	0.0440942	-0.209153	0.292807	-0.0201038	0.126596	0.25216	0.00688905	-0.135721	-0.0345434	-0.0775924	-0.0424688	0.786487	-0.0551988	-0.450333	-0.182937	-0.0227275	0.0418908	0.348378	-0.13019	0.0151024	0.352125	0.3696	0.0284211	-0.245186	0.161545	-0.250268	-0.0709481	-0.171667	0.517465
Solyc00g091170	M35	-0.223515	0.69806	0.5969	0.340373	0.124853	-0.463761	0.109212	0.502072	-0.00710791	0.196392	0.175551	0.110279	-0.0759867	0.136333	0.290939	-0.155529	-0.0240332	-0.210384	-0.059268	0.477018	-0.0260033	0.0205748	-0.137032	-0.074947	0.0854605	0.574106	0.104029	0.0845218	-0.345375	-0.131921	0.2114	0.573406	0.506899	-0.023761	0.718291	0.23382	0.0831936	0.687926	-0.351553	0.0848088	-0.403514	0.185634	-0.0647556	-0.0384989
Solyc00g093310	M1	0.861636	-0.00198311	-0.151015	-0.100307	0.340758	-0.0456456	-0.0809721	-0.0901111	0.543853	-0.0457232	0.0208098	0.0639693	-0.0999427	-0.124192	-0.0712347	0.41471	-0.105104	-0.195074	-0.0850123	-0.040213	-0.0649241	0.0099755	-0.0350543	0.309579	-0.0448767	-0.106278	-0.190672	-0.0151035	-0.0520094	0.0262018	-0.0250323	-0.148101	-0.145439	-0.155959	-0.0565694	-0.00714537	-0.160522	-0.059284	-0.108677	-0.0497071	0.480647	0.071748	-0.0390605	0.102442
Solyc00g094520	M1	0.431675	0.0149503	0.305403	0.0883702	0.00650951	-0.301392	-0.342394	-0.186495	-0.00764574	0.111054	-0.0119019	0.124832	-0.236249	0.216761	-0.00894722	0.369225	-0.111173	0.245797	0.26142	0.0203536	0.0920474	-0.0177647	-0.109538	0.0851344	-0.0468229	0.171309	0.115589	0.0325234	-0.425012	-0.207152	-0.027619	0.144621	0.074455	-0.308502	0.124095	-0.0233581	-0.0616196	0.105999	-0.232662	0.160918	-0.0923559	-0.102078	-0.122363	0.264054
Solyc00g094530	M1	0.724477	-0.0170814	-0.13601	-0.118529	0.0352556	-0.0964954	-0.130019	-0.0742346	0.0722894	-0.0120989	-0.0303863	-0.00813966	-0.133071	0.0608147	0.0733516	0.562186	0.0127875	0.0365497	0.143513	-0.0576634	0.00988985	-0.0282037	-0.0365286	0.191924	-0.0410678	-0.106988	-0.105693	-0.0285983	-0.119766	-0.0430215	-0.0664982	-0.130017	-0.073332	-0.192047	-0.0622462	-0.0373663	-0.139901	-0.0610095	-0.118482	0.0388472	0.318045	-0.0370432	0.0136059	0.130731
Solyc00g094540	M0	0.305773	-0.0941002	0.0456332	0.0123123	-0.0377308	-0.155954	-0.136584	-0.131839	-0.0386913	0.0653959	-0.0168939	0.123284	-0.120401	0.115081	0.0301461	0.0574267	0.115752	0.221099	0.149622	-0.0303219	0.160764	0.00950943	-0.0872606	-0.0155555	-0.00822043	-0.036176	0.0683756	0.0466966	-0.149357	-0.0402696	-0.033438	-0.0645107	-0.0823134	-0.193101	-0.0225754	-0.0314948	-0.0130024	-0.0402627	-0.132741	0.108746	0.0461984	-0.0902545	0.25798	0.179868
Solyc00g094550	M1	0.75476	0.0348227	-0.152441	-0.113238	0.0524382	-0.0446605	-0.0168926	0.0107771	0.0863897	-0.0177237	-0.00941258	-0.00604191	-0.0766042	-0.055643	0.115166	0.595508	0.0556249	-0.182907	-0.0442209	-0.0497145	-0.0663677	0.000542658	-0.0281855	0.219115	-0.0169951	-0.0791122	-0.187567	-0.0242954	0.00659845	0.0355045	-0.0351501	-0.115907	-0.0860532	-0.128857	-0.0445737	-0.0311415	-0.148268	-0.0398175	-0.100292	-0.0347195	0.447521	0.0165373	0.0816132	0.078676
Solyc00g094850	M1	0.896696	-0.0598255	-0.159666	-0.108547	0.160704	-0.0114284	-0.109583	-0.136777	0.279288	-0.0625105	0.00232724	0.0109274	-0.10427	-0.132588	-0.0952641	0.276778	-0.121562	-0.175991	-0.0903539	-0.0569515	-0.0722757	0.000533342	-0.0331556	0.228568	-0.0558155	-0.110765	-0.182681	-0.0332929	-0.0331273	-0.0027748	-0.0357221	-0.151854	-0.160726	-0.159368	-0.0609156	-0.0238868	-0.157878	-0.068121	-0.0983033	-0.0589873	0.601707	0.00443062	-0.0484845	0.141993
Solyc00g095760	M2	-0.0949412	0.720693	0.408509	0.203594	0.00476928	-0.268107	0.0101965	0.388816	-0.0413088	0.176464	0.00661018	0.00397628	-0.0228824	0.103853	0.201029	-0.0722906	-0.0251158	-0.140286	-0.0521653	0.0643663	-0.0497052	0.0174583	-0.114793	-0.0459788	0.0614782	0.555024	0.0471406	0.0577838	-0.251522	-0.126834	0.173312	0.47216	0.322292	-0.0952721	0.380296	0.00925735	0.0880132	0.453771	-0.202657	0.118039	-0.261246	0.0566963	-0.0957816	-0.0585056
Solyc00g095860	M21	-0.0991001	-0.117684	-0.0308471	-0.0178213	-0.0606622	-0.134268	-0.168832	-0.15002	-0.0556933	-0.0747578	-0.0399283	-0.0410977	-0.0536349	-0.0838351	-0.131732	-0.059559	-0.142934	0.364096	-0.0707506	0.280106	0.889328	-0.0276161	-0.0331467	-0.0590009	-0.0752878	-0.0757022	0.297949	-0.0675666	-0.208507	-0.143216	-0.0436823	-0.0885404	-0.0579294	-0.0319488	0.0678474	0.563876	0.14503	-0.049124	0.0127807	-0.00660486	-0.219999	-0.0931607	-0.125683	0.3236
Solyc00g097960	M8	0.122705	0.66608	-0.277423	-0.282971	0.354301	-0.054069	0.658055	0.779348	0.30444	0.00173028	-0.0664619	0.0060089	0.253619	-0.0492856	0.537834	0.0914842	0.341787	-0.484135	-0.0910409	-0.0812735	-0.210949	-0.0570951	0.0828832	0.154014	-0.0281575	-0.00194671	-0.376904	-0.0895738	0.384574	0.312446	-0.0621152	-0.1397	0.082631	0.354049	-0.00953418	-0.0170339	-0.0586365	-0.00520067	-0.0486275	-0.0770254	0.35934	0.468042	0.281711	-0.372111
Solyc00g099580	M1	0.763205	0.191129	-0.143788	-0.113568	0.340424	-0.107096	-0.0114213	0.0515032	0.58592	-0.0180583	0.0203837	0.0553605	-0.105289	-0.121522	-0.00584283	0.664619	-0.0966645	-0.241548	-0.0972876	-0.0237899	-0.0727516	0.0107703	-0.0658326	0.549161	-0.0445904	-0.0314237	-0.218733	-0.0169623	-0.0625941	0.0467112	-0.00605355	-0.126807	-0.104241	-0.139999	0.00468157	-0.00792948	-0.173579	-0.0150863	-0.136206	-0.0498942	0.440952	0.116218	-0.0262754	0.0511128
Solyc00g100880	M24	0.27727	-0.0439047	-0.049385	0.213242	0.0463938	-0.101383	-0.0372484	-0.063658	0.124888	0.0321175	0.132687	0.0116771	-0.0984827	-0.0128956	-0.00166063	0.541086	-0.00747852	-0.164892	-0.0183693	-0.0486197	-0.0749544	0.0703695	-0.0812299	0.682	0.525482	-0.0697991	-0.131387	0.474667	-0.0766965	0.263331	0.0219105	-0.102525	-0.116832	-0.138785	-0.0608895	-0.0554539	-0.13288	-0.0734909	-0.148829	-0.0422759	0.103513	0.0774078	0.112799	0.0118185
Solyc00g102400	M34	-0.09395	-0.000363962	-0.3154	-0.255858	0.0725536	-0.0158059	0.793861	0.309378	0.183072	-0.105311	-0.0808373	-0.0759205	0.568939	-0.0384315	0.107188	-0.0362	0.411704	-0.297083	0.0316207	-0.0681965	-0.132771	-0.0748641	0.3577	0.0612389	-0.044645	-0.169476	-0.191495	-0.118685	0.642965	0.0486301	-0.079089	-0.216949	-0.133404	0.860766	-0.129228	0.0329467	0.21403	-0.133115	0.190691	0.0357098	0.451816	0.0187526	0.131089	-0.133407
Solyc00g107050	M5	0.0502315	0.358624	0.0307216	-3.69e-05	0.941673	-0.0952761	0.0377916	0.217346	0.498369	0.0302129	0.0581647	0.281685	-0.0356668	-0.00207853	0.104942	0.0647323	-0.0147028	-0.107865	-0.0302642	0.0167526	-0.0252065	0.0342964	-0.0324821	0.140565	0.0127306	0.0115363	-0.0816026	0.0335311	-0.080123	0.0453126	0.014392	-0.0052071	0.0697414	-0.0563254	0.0148005	0.022797	-0.0611306	0.0329849	-0.0804346	-0.0144857	-0.0596611	0.306061	0.00183365	-0.123301
Solyc00g108550	M1	0.366802	0.000686565	-0.0230257	-0.103027	-0.0226248	-0.052306	0.0244565	0.0196713	0.0011588	0.0254289	-0.0517007	-0.0535614	-0.041919	0.0886133	0.110764	0.102405	0.20191	-0.0452119	0.127314	-0.0813094	-0.0786449	-0.0352079	-0.0262442	0.0219756	-0.0119152	-0.0307589	-0.0879352	-0.02672	0.0192003	0.0514374	-0.0692067	-0.0194841	-0.0592539	-0.127259	-0.0761924	-0.065866	-0.042348	-0.0582382	-0.128721	0.077854	0.220489	0.0013515	0.362486	0.0739872
Solyc00g110370	M9	0.201942	0.0245079	-0.160257	-0.123501	0.380883	-0.106836	0.236188	0.0706171	0.725483	-0.0263326	0.00385197	0.0503601	0.0114845	-0.0887573	-0.0275873	0.531545	-9.48e-05	-0.206396	-0.0555952	-0.021078	-0.0701697	-0.00929575	-0.0419677	0.777658	-0.0428312	-0.0962492	-0.161204	-0.025557	0.109614	0.10741	-0.0215151	-0.134186	-0.0959753	0.181094	-0.0640101	0.00182184	-0.0873075	-0.0633764	-0.0312651	-0.0344814	0.201587	0.162064	0.0228011	-0.0113171
Solyc00g110870	M2	0.00633868	0.724364	0.151799	0.0775053	0.107194	-0.275423	0.234674	0.586407	0.0552062	0.113459	0.166414	0.0537185	0.0249485	0.0468561	0.392089	0.0101637	0.0777767	-0.239146	-0.0742943	0.536642	0.00110736	0.0165138	-0.0806016	0.0761259	0.0708252	0.278543	-0.0905165	0.0191804	-0.136517	-0.0353886	0.0489902	0.123182	0.18824	0.0382898	0.48681	0.349145	0.0253938	0.199702	-0.22995	0.00217747	-0.103168	0.17776	-0.00353114	-0.172884
Solyc00g111770	M12	-0.0232067	0.156464	0.254334	0.0776315	0.289062	-0.0872921	-0.0687619	0.00480183	0.0529314	0.0149407	0.1158	0.981858	-0.0613894	-0.0128401	-0.000367135	0.011065	-0.0547355	-0.0519141	-0.033776	0.00507625	-0.0203575	0.0228229	-0.0403098	0.0116235	0.000112007	0.0299838	-0.0277366	0.0206263	-0.111256	-0.035949	0.00250096	0.00176692	-0.0198284	-0.0727629	0.0338111	-0.0137393	-0.0472193	0.0138945	-0.0756768	-0.00436786	-0.111007	0.0135006	-0.0374496	-0.00374181
Solyc00g112180	M1	0.854321	-0.0757544	-0.168039	-0.115526	0.0270894	-0.0104704	-0.0680507	-0.103573	0.072309	-0.060831	-0.0101848	-0.0199361	-0.067514	-0.101887	-0.0428465	0.478876	-0.0144732	-0.182076	-0.0604002	-0.0569361	-0.0732597	-0.00631738	-0.0170332	0.165475	-0.0338501	-0.105983	-0.183813	-0.023257	0.012621	0.0412252	-0.0450322	-0.140236	-0.146328	-0.138321	-0.0555413	-0.0330852	-0.135589	-0.0586364	-0.0883257	-0.0325171	0.520933	-0.0214191	0.0691256	0.118395
Solyc00g112190	M1	0.838598	-0.0685751	-0.156684	-0.0915634	0.0262521	-0.0276548	-0.054562	-0.0910997	0.0679645	-0.0485623	-0.0018716	-0.0202577	-0.068446	-0.0831012	-0.0192775	0.467248	0.0248633	-0.182239	-0.0492587	-0.0546346	-0.0781736	0.010817	-0.0242658	0.161021	-0.00717129	-0.102216	-0.182192	0.0136186	0.0160248	0.0470631	-0.0371034	-0.138829	-0.143916	-0.144335	-0.0566005	-0.0336779	-0.134842	-0.061024	-0.103845	-0.0285139	0.513052	-0.0170239	0.129276	0.12425
Solyc00g118690	M1	0.86759	-0.0620073	-0.25801	-0.209353	0.0688273	0.0597301	0.0219899	-0.045588	0.0915639	-0.0622067	-0.0443103	-0.0112285	-0.028235	-0.101015	0.0336614	0.500602	0.0662927	-0.2838	-0.0477286	-0.0779252	-0.120535	-0.0375992	0.0325953	0.177261	-0.0649486	-0.173208	-0.300991	-0.0410549	0.149682	0.123092	-0.0964613	-0.188649	-0.189904	-0.108271	-0.112061	-0.0524385	-0.174132	-0.103351	-0.0521111	-0.0478699	0.639118	0.0216757	0.108208	0.0147314
Solyc00g125580	M16	0.470839	0.0797703	-0.112985	-0.0880334	0.447955	-0.121627	-0.0435855	-0.000884176	0.361756	-0.005361	0.0277091	0.11808	-0.0896683	-0.0797167	-0.0052177	0.873435	-0.0415429	-0.19608	-0.0601044	-0.0135978	-0.0478727	0.00453802	-0.058429	0.806518	-0.0231979	-0.0706437	-0.166935	0.00258638	-0.0855325	0.0683031	-0.0150537	-0.110306	-0.0815942	-0.128931	-0.0372301	-0.0136361	-0.134636	-0.0395221	-0.118199	-0.0246682	0.159635	0.133866	0.0215577	0.00130285
Solyc00g125980	M5	0.49328	0.311634	-0.174551	-0.157964	0.597505	-0.121063	0.257596	0.36906	0.24872	0.0404926	-0.0145249	0.161228	0.00364601	0.0385001	0.418394	0.377342	0.268223	-0.312477	-0.00642203	-0.0708826	-0.126515	-0.0239943	-0.011176	0.201772	0.0152593	-0.113824	-0.281703	-0.0202549	0.0965829	0.188044	-0.0283793	-0.124536	0.00463995	-0.0110059	-0.0770944	-0.0558137	-0.146115	-0.0421606	-0.141906	-0.0397683	0.328616	0.2254	0.25841	-0.148553
Solyc00g125990	M1	0.76075	0.0480895	-0.383749	-0.317712	0.183155	0.0669315	0.279497	0.218762	0.172093	-0.0613262	-0.0739705	-0.0279851	0.0997242	-0.0900972	0.272728	0.449344	0.295986	-0.431251	-0.0423204	-0.146117	-0.19197	-0.0744502	0.132143	0.220234	-0.0491464	-0.226949	-0.398732	-0.098259	0.33473	0.301032	-0.125331	-0.25689	-0.142663	0.0138268	-0.15947	-0.0806385	-0.160005	-0.115646	-0.0565639	-0.0808333	0.686282	0.204257	0.305487	-0.124523
Solyc00g127870	M3	-0.164245	0.33355	0.91562	0.585143	0.0747224	-0.41771	-0.231193	0.00157059	-0.00462874	0.522391	0.231612	0.425511	-0.165182	0.186011	0.0869684	-0.0641914	-0.118287	-0.10637	-0.0277481	0.109915	-0.0591794	0.245654	-0.148622	-0.0239729	0.281261	0.665135	0.109099	0.355877	-0.452693	-0.213209	0.241394	0.534656	0.201463	-0.208882	0.359688	-0.0537768	-0.00493637	0.308814	-0.325313	0.103636	-0.452089	-0.0235995	-0.145472	0.128049
Solyc00g131610	M11	-0.0200069	0.0368572	0.10865	0.313729	0.0485474	-0.0613276	-0.0684408	-0.0345618	0.000615875	0.00068262	0.974333	0.131292	-0.0486028	-0.0168878	-0.0343118	0.000108566	-0.0468091	-0.0149649	-0.0145087	0.00298484	0.0114585	0.0904144	-0.0311513	-0.0117845	0.0565744	0.0135861	-0.0231722	0.125599	-0.0901167	-0.0372167	0.0687965	-0.0183325	-0.0341323	-0.0562228	0.0373408	-0.0141473	-0.0478744	-0.00195549	-0.053773	0.00159186	-0.0901987	0.0176548	-0.0372924	0.0306905
Solyc00g133110	M29	0.251607	-0.155271	-0.379413	-0.306524	-0.0314775	0.1846	0.42419	0.0224796	0.0464372	-0.178716	-0.100978	-0.104918	0.346039	-0.194893	-0.0971261	0.0561547	0.0835492	-0.252584	-0.0796413	-0.120299	-0.117817	-0.100146	0.217892	-0.000199243	-0.110293	-0.227547	-0.257631	-0.164168	0.60835	-0.0460773	-0.115292	-0.284069	-0.257528	0.717513	-0.167813	-0.013829	0.00633878	-0.173599	0.472433	-0.0806306	0.628966	-0.0842399	-0.0183519	-0.0741366
Solyc00g134620	M1	0.465762	0.00795164	-0.351984	-0.280323	0.100704	-0.0206051	0.457466	0.234992	0.238833	-0.0805447	-0.0645959	-0.0567455	0.125311	-0.123563	0.174186	0.307989	0.246796	-0.412096	-0.0929371	-0.126628	-0.194063	-0.0593481	0.0361247	0.595125	-0.0544832	-0.192521	-0.33975	-0.0811493	0.362294	0.487485	-0.0984086	-0.248133	-0.140142	0.215158	-0.153971	-0.0646799	-0.114458	-0.142786	-0.119707	-0.0927324	0.615136	0.228754	0.463242	-0.106691
Solyc00g136260	M7	-0.254835	0.0762906	0.141315	0.114948	-0.0851482	-0.377239	0.47219	0.321752	-0.0822437	0.0257179	-0.0781807	-0.098648	-0.0100651	0.0785168	0.100253	-0.17586	0.159045	-0.189221	-0.0363	-0.050255	-0.192343	-0.0612963	-0.129258	-0.0989935	0.0148512	0.0438237	0.155363	-0.0315787	0.0347539	0.298124	0.14223	0.306328	0.412015	0.318126	-0.0465489	-0.0619515	0.0356318	0.235566	-0.265951	0.00144036	-0.0919816	0.139538	0.306547	0.00937133
Solyc00g136560	M6	0.0260654	-0.380083	-0.4773	-0.389538	-0.177598	0.754826	-0.17394	-0.377792	-0.117475	-0.262517	-0.158901	-0.157073	0.0778104	-0.325704	-0.305033	-0.0820435	-0.157454	-0.0103758	-0.160444	-0.220864	-0.0223256	-0.16195	0.157531	-0.138595	-0.187818	-0.310885	-0.312671	-0.223757	0.491726	-0.121091	-0.179666	-0.377831	-0.395425	0.120606	-0.241269	-0.139086	-0.176677	-0.24192	0.86426	-0.169109	0.395924	-0.223446	-0.167031	-0.117978
Solyc00g138060	M6	0.00363514	-0.173037	-0.23434	-0.188846	-0.0307335	0.626891	-0.15991	-0.208001	0.0430945	-0.115854	-0.0662768	-0.0581491	-0.051523	-0.16892	-0.144177	0.0484092	-0.0597876	-0.153148	-0.074711	-0.123041	-0.120748	-0.0756784	0.143025	0.0714508	-0.0784327	-0.145494	-0.21743	-0.0904314	0.284457	-0.0274521	-0.08211	-0.190989	-0.218318	-0.174101	-0.123997	-0.106404	-0.15565	-0.108477	0.0561718	-0.0973181	0.190323	-0.0873621	-0.0485505	-0.0702446
Solyc00g142160	M1	0.819545	-0.0666738	-0.238254	-0.178652	0.0454348	0.0504867	0.0307113	-0.039658	0.0850253	-0.0793866	-0.0342162	-0.0242404	-0.057868	-0.112998	0.0224387	0.38036	0.0589622	-0.227123	-0.0623167	-0.103144	-0.108491	-0.0330422	-0.0161762	0.143276	-0.0509183	-0.147411	-0.245668	-0.0454329	0.117542	0.125803	-0.0747507	-0.179728	-0.171318	-0.090503	-0.11276	-0.0605579	-0.170534	-0.106243	-0.0593908	-0.0666505	0.591842	0.00545006	0.177265	0.0625228
Solyc00g142170	M1	0.867393	-0.0801374	-0.190076	-0.150567	0.0219237	0.0246813	-0.0496221	-0.0954509	0.0726267	-0.0617164	-0.0248204	-0.024662	-0.081003	-0.113642	-0.0140055	0.412957	-0.000504825	-0.193295	-0.0563698	-0.0772928	-0.0735039	-0.00150315	-0.0123083	0.137582	-0.0579569	-0.1174	-0.234933	-0.0446471	0.0522338	0.0688196	-0.0694062	-0.142697	-0.174289	-0.132773	-0.0728923	-0.0567488	-0.180804	-0.0971785	-0.0739807	-0.0651764	0.567164	-0.0205098	0.0930954	0.105222
Solyc00g144470	M6	-0.0910756	-0.212821	-0.262968	-0.217134	-0.107389	0.764597	-0.19472	-0.244942	-0.0827277	-0.139294	-0.0871351	-0.0837537	-0.0517156	-0.187025	-0.166816	-0.0913529	-0.0746165	-0.133733	-0.0816679	-0.145459	-0.130617	-0.0944263	0.157722	-0.0999626	-0.0924605	-0.162994	-0.230574	-0.114063	0.340586	-0.0581795	-0.100748	-0.206487	-0.242316	-0.177299	-0.141807	-0.127354	-0.168021	-0.124	0.166089	-0.113608	0.188769	-0.133559	-0.0766515	-0.116765
Solyc00g145170	M20	-0.062224	0.0622081	0.129952	0.0713131	0.0866521	-0.181344	0.0273763	0.0926515	0.123411	-0.0323297	-0.0192272	0.00156338	-0.103538	-0.0604266	-0.0557032	-0.0188917	-0.105473	-0.0194318	-0.0952781	0.509492	0.0417031	-0.0159944	-0.0877264	0.0377404	-0.0463058	0.058843	0.0164879	-0.051637	-0.170758	-0.0728483	-0.000935864	0.146713	0.0669554	0.0111571	0.133912	0.120384	-0.070884	0.00365216	-0.119879	-0.0602345	-0.165392	0.014896	-0.0799636	0.0912062
Solyc00g147570	M1	0.705623	0.0375721	-0.136932	-0.0904951	0.451075	-0.0643392	-0.0200307	-0.0344955	0.794797	-0.0240142	0.0306587	0.0742741	-0.0858922	-0.105361	-0.0468151	0.424807	-0.0724523	-0.189471	-0.0703945	-0.0267859	-0.0586765	0.0181302	-0.035541	0.469761	-0.0347731	-0.0919464	-0.180067	-0.00198954	-0.0292348	0.0519082	-0.0122535	-0.133552	-0.116426	-0.127321	-0.0469844	-2.91e-05	-0.149388	-0.0455024	-0.102369	-0.0407022	0.424037	0.139007	-0.00628449	0.079245
Solyc00g149970	M16	0.189006	0.00193186	-0.265256	-0.212002	0.17475	-6.95e-05	0.325314	0.158087	0.298404	0.0389421	-0.0343874	-0.00455568	0.294103	0.0141422	0.232573	0.597721	0.52171	-0.359581	0.0672424	-0.117553	-0.17602	-0.0399438	0.332411	0.59666	0.0325843	-0.169169	-0.253681	-0.00232483	0.429065	0.428386	-0.0735734	-0.212788	-0.126764	-0.0134869	-0.142484	-0.0851083	0.0375366	-0.125282	-0.174622	0.0328835	0.353273	0.198324	0.49755	-0.165787
Solyc00g153680	M1	0.923906	-0.0845664	-0.267321	-0.173459	0.108227	-0.0705562	0.13639	-0.0398542	0.287556	-0.0897321	-0.0291316	-0.0349627	-0.0195861	-0.173723	-0.0895436	0.604543	-0.0574494	-0.296534	-0.125336	-0.0707602	-0.118456	-0.0367199	-0.023252	0.371579	-0.0818898	-0.159472	-0.263022	-0.0788901	0.104844	0.052992	0.0135115	-0.208797	-0.201043	0.100438	-0.105635	-0.0195927	-0.16329	-0.119641	-0.057723	-0.0802531	0.659059	-0.00668282	0.0103446	0.0938409
Solyc00g153980	M1	0.797074	-0.0424665	-0.17871	-0.138209	0.0163786	-0.00622557	-0.101107	-0.0974792	0.0492113	-0.0189401	-0.0297538	-0.0332425	-0.100403	0.0190889	0.0368214	0.371135	0.0334692	-0.0938053	0.113559	-0.0566846	-0.0513238	-0.0258332	-0.0180867	0.118711	-0.0392057	-0.115628	-0.155836	-0.0412509	-0.0117454	0.0158986	-0.0583547	-0.174322	-0.168763	-0.187131	-0.0100048	-0.0518731	-0.137917	-0.0765891	-0.0749711	0.00522572	0.473088	-0.0315155	0.110714	0.128617
Solyc00g154980	M9	0.127814	0.133833	-0.0278554	-0.0146397	0.550606	-0.0561531	0.0939696	0.103527	0.949635	0.0250118	0.0437102	0.105192	-0.0199321	-0.019528	0.0284993	0.104394	0.00664396	-0.0863152	-0.0143684	0.0150573	-0.0166728	0.0320061	-0.0127975	0.304406	0.00434051	-0.0199803	-0.0719878	0.0302717	0.00896321	0.0724835	0.0206599	-0.0361098	0.00228866	-0.0234353	-0.00466126	0.0270674	-0.0562046	0.00831306	-0.0458281	-0.00694414	0.0909629	0.223715	0.0258307	-0.0111669
Solyc00g156980	M9	0.100157	0.514312	0.00538885	-0.0343818	0.545765	-0.192103	0.283243	0.470305	0.817876	0.045873	0.0382535	0.123314	-0.0370119	-0.0318983	0.154963	0.169306	-0.0202467	-0.205886	-0.0738904	0.125203	-0.0437099	0.0256396	-0.0762485	0.416829	-0.0133057	0.112516	-0.13914	-0.00223795	-0.0571604	0.0375937	0.0338644	0.0480698	0.132255	0.0795902	0.153479	0.0966496	-0.0880169	0.148011	-0.148342	-0.0346576	0.0233341	0.300295	-0.0152591	-0.145455
Solyc00g157080	M17	-0.00667378	0.00515696	-0.0905077	-0.0561759	-0.00932137	-0.0757923	0.327472	0.164854	-0.00300273	0.0543746	-0.0122101	-0.0226129	0.286674	0.134024	0.356244	-0.0120287	0.746282	-0.123465	0.10718	-0.0403355	-0.0655052	-0.0116437	0.0701202	0.00429294	0.0852322	-0.0569196	-0.040598	0.0109443	0.283851	0.0634491	-0.0212076	-0.0629445	0.0116035	0.075409	-0.0468522	-0.0191149	0.181166	-0.0441256	-0.0815033	0.102561	0.181638	-0.00292239	0.298434	-0.00750767
Solyc00g157180	M1	0.794807	0.0716681	-0.130945	-0.105575	0.577636	-0.124081	-0.0833111	-0.0469307	0.647638	-0.0449373	0.0392552	0.212114	-0.130214	-0.141619	-0.0717785	0.658438	-0.12765	-0.179088	-0.10711	0.0151804	-0.00144905	0.0102333	-0.0644597	0.52325	-0.0559842	-0.110527	-0.198633	-0.0203469	-0.116123	0.0448283	-0.0287275	-0.155336	-0.13255	-0.170603	-0.0437472	0.0335727	-0.183733	-0.0627996	-0.132932	-0.0551714	0.367838	0.163158	-0.0471066	0.0958671
Solyc00g160780	M2	-0.0618227	0.904108	0.24074	0.132858	0.242661	-0.27146	0.179472	0.669022	0.0671324	0.221599	0.0375214	0.0906397	-0.0708694	0.114216	0.537475	-0.0568473	0.104833	-0.198706	-0.0514453	0.0876942	-0.0616606	0.0394542	-0.115562	0.00247518	0.144244	0.371098	-0.0862747	0.0861266	-0.198039	-0.0746949	0.167316	0.236169	0.307576	-0.0594455	0.371316	0.0107813	-0.0708724	0.321223	-0.214803	-0.0197517	-0.212221	0.205781	0.019075	-0.207753
Solyc00g164580	M18	0.128481	-0.209441	-0.140527	-0.0974554	-0.0843508	-0.0531132	-0.243326	-0.226116	-0.056033	-0.0967561	-0.0665477	-0.0684297	-0.174652	-0.0220712	-0.132818	-0.013753	-0.0959228	0.614561	0.159643	-0.0340343	0.216491	-0.0575218	-0.0643768	-0.047491	-0.086968	-0.156984	0.0143233	-0.0952549	-0.225551	-0.116332	-0.100669	-0.127721	-0.136426	-0.165187	-0.107986	-0.0518545	-0.158055	-0.123465	0.0250825	-0.0729043	-0.0997727	-0.123021	0.0124491	0.177433
Solyc00g164680	M11	0.274382	-0.0621005	-0.36652	-0.088728	0.0196971	0.277545	0.30155	0.119165	0.0527091	-0.103437	0.587293	-0.0428553	0.169996	-0.13402	0.0995021	0.0582966	0.278081	-0.426517	-0.0784358	-0.201265	-0.229298	-0.0333359	0.134993	0.0309669	-0.0144252	-0.250686	-0.417329	-0.0279093	0.527662	0.249684	-0.0305552	-0.340237	-0.255716	0.117572	-0.187104	-0.143998	-0.121517	-0.191733	0.220397	-0.049202	0.574231	0.163339	0.304101	-0.267246
Solyc00g168200	M7	0.234923	0.0836191	-0.365591	-0.280748	0.221959	-0.0942409	0.756595	0.41798	0.365705	-0.0646107	-0.058275	-0.0383107	0.387395	-0.0418176	0.319443	0.171134	0.612036	-0.471024	-0.0114004	-0.127985	-0.227454	-0.0554979	0.210513	0.27262	0.00667759	-0.194364	-0.328548	-0.049212	0.580236	0.64119	-0.0891533	-0.255422	-0.0982345	0.345776	-0.160226	-0.0522456	0.0476966	-0.144502	-0.181613	-0.0208666	0.596061	0.325365	0.652788	-0.166776
Solyc00g170200	M3	-0.124582	0.155829	0.581281	0.480782	-0.0345276	-0.24751	-0.217741	-0.0863743	-0.0578087	0.0619167	0.244158	0.0577548	-0.150416	-0.00667521	-0.0845222	-0.0815624	-0.156023	0.0195857	-0.0740264	0.175875	0.128095	0.0960564	-0.102947	-0.0728387	0.080355	0.590311	0.101868	0.162442	-0.325499	-0.171566	0.473858	0.267666	0.0420933	-0.168225	0.573822	0.0187466	-0.0198242	0.23931	-0.178836	0.000751638	-0.325199	-0.062538	-0.139139	0.132509
Solyc00g170210	M3	-0.310705	0.0372873	0.609231	0.453256	-0.0641569	-0.501797	-0.395737	-0.15346	-0.13559	0.234293	0.122499	0.148625	-0.267188	0.218298	-0.0846281	-0.211976	-0.259174	0.42929	0.0367079	0.408596	0.223723	0.133499	-0.22065	-0.172751	0.0726316	0.325041	0.522513	0.134589	-0.686418	-0.353268	0.124497	0.468291	0.263631	-0.2357	0.377735	0.180774	0.139968	0.201537	-0.288554	0.128343	-0.712695	-0.152951	-0.256706	0.383659
Solyc00g170510	M9	0.0799985	0.246417	-0.000965062	-0.00430951	0.731651	-0.075287	0.0930083	0.160856	0.96746	0.0376462	0.0559544	0.175468	-0.0206436	-0.00952935	0.0665406	0.0950759	0.00664139	-0.0960651	-0.0162212	0.0224119	-0.0175187	0.0389959	-0.0186059	0.298509	0.0112632	0.00371039	-0.0753844	0.0388079	-0.0151666	0.065303	0.0273793	-0.021235	0.0292102	-0.0296682	0.0120389	0.0326123	-0.0559818	0.0272638	-0.056529	-0.00590273	0.0277699	0.26333	0.0193796	-0.0478448
Solyc00g171810	M1	0.610241	0.0539209	-0.0563552	-0.0765809	0.0434192	-0.111606	0.0356987	0.0386592	0.0732829	0.0428347	-0.0159242	-5.42e-05	-0.0120309	-0.00438952	0.16572	0.623935	0.183619	-0.194693	-0.00763831	-0.016495	-0.0761998	0.00463323	0.0062067	0.227643	0.00280008	0.0130752	-0.158605	-0.0132394	0.0265529	0.028326	-0.0254022	-0.0182289	-0.0425285	-0.110362	-0.0100713	-0.0375586	-0.0893641	0.00648623	-0.146617	0.00318405	0.366794	0.00163302	0.12813	0.0810269
Solyc00g172410	M1	0.79448	-0.000561886	-0.12134	-0.0204756	0.300884	-0.0472758	-0.111781	-0.106183	0.350109	-0.044359	0.194584	0.0705332	-0.107789	-0.11451	-0.0712127	0.456364	-0.107639	-0.182744	-0.0806856	-0.040621	-0.0584543	0.0226082	-0.0441799	0.242743	0.0193423	-0.0980772	-0.183357	0.032936	-0.0828571	0.00372296	-0.0136302	-0.138942	-0.147826	-0.155198	-0.0491609	-0.0177003	-0.164059	-0.0601993	-0.0953465	-0.0464343	0.363369	0.0281677	-0.0438985	0.0887856
Solyc00g174330	M23	-0.115711	-0.137245	-0.050155	-0.065091	-0.075332	-0.104585	-0.145431	-0.137934	-0.0640241	-0.0183859	-0.0520059	-0.0521185	0.109537	0.262335	-0.0606597	-0.0803632	0.0416032	0.36418	0.298192	-0.0462827	0.070608	-0.0472447	0.300169	-0.0764868	-0.0338018	-0.10918	0.114221	-0.0546748	-0.119466	-0.137384	-0.0596328	-0.0517677	0.139853	0.0147714	-0.0783627	-0.0181675	0.0715375	-0.0490377	0.00959521	0.126549	-0.186402	-0.0733584	-0.103038	0.0805063
Solyc00g174340	M23	-0.114111	-0.142895	-0.0741954	-0.0811624	-0.0756415	-0.075557	-0.1123	-0.134118	-0.0618551	-0.0281391	-0.0529285	-0.0564336	0.228556	0.243602	-0.0574067	-0.0783503	0.0941157	0.324013	0.301511	-0.0542579	0.0594234	-0.0497853	0.450454	-0.0774866	-0.0299361	-0.118752	0.0990005	-0.0571485	-0.0396279	-0.127785	-0.0622092	-0.0716051	0.113276	0.0678487	-0.0857574	-0.0142085	0.121074	-0.0577165	0.0261329	0.133999	-0.135761	-0.0642127	-0.0965091	0.0780899
Solyc00g178340	M17	0.160028	-0.0562946	-0.177301	-0.123743	0.0086229	0.0155876	0.240853	0.0408436	0.0308598	-0.00624583	-0.0200589	-0.0329193	0.387584	0.0702867	0.24297	0.0695933	0.776008	-0.190725	0.121652	-0.0825723	-0.10647	-0.028781	0.281776	0.0448168	0.0567177	-0.114871	-0.105695	-0.00259686	0.432963	0.12922	-0.0477979	-0.147239	-0.105732	0.00840758	-0.0879391	-0.0440193	0.200025	-0.0830075	-0.0839313	0.0920576	0.347233	-0.0173468	0.391429	-0.0122062
Solyc00g179640	M1	0.346389	0.313174	-0.0440249	-0.0535338	0.137572	-0.0686606	0.0565576	0.282275	0.101756	0.0437544	-0.00434258	0.0257354	-0.063501	-0.00580286	0.270483	0.0868374	0.0204504	-0.164989	-0.0527116	-0.0268111	-0.0661396	0.0121857	-0.0424396	0.0524515	0.0086854	0.0301783	-0.14277	0.00106098	-0.0736412	0.0382632	-0.00514584	0.00811385	0.0815988	-0.0870755	0.0164012	-0.0205177	-0.116342	0.0465039	-0.10613	-0.0476086	0.0549873	0.280371	0.0277485	-0.15521
Solyc00g180840	M11	0.0264497	0.206851	0.173276	0.283217	0.491047	-0.12088	-0.0502428	0.0646545	0.340796	0.0203484	0.88283	0.525198	-0.0778675	-0.0220562	0.0180598	0.0510335	-0.0590359	-0.082341	-0.0361123	0.0093032	-0.0106512	0.0985254	-0.0529799	0.0988856	0.0518333	0.0175878	-0.0707285	0.126857	-0.134897	-0.0110361	0.0649737	-0.0235054	-0.00877144	-0.0950924	0.042317	-0.00722761	-0.0885018	0.0131044	-0.103346	-0.00772928	-0.103787	0.164255	-0.0366531	-0.0168622
Solyc00g181250	M1	0.424949	-0.0749464	-0.131608	-0.0963838	0.00935868	0.00605086	0.0535844	-0.0205383	0.0336044	-0.0474946	-0.0177545	-0.0274081	-0.0548075	-0.0339834	0.0362358	0.167132	0.154407	-0.104904	0.0249634	-0.0639803	-0.0630722	-0.016185	-0.0272153	0.0626865	-0.0107181	-0.0797607	-0.129628	-0.0115347	0.0788929	0.112349	-0.0452422	-0.10583	-0.0952556	-0.0995638	-0.0680403	-0.0462969	-0.109852	-0.0471099	-0.0998745	-0.0355744	0.303137	-0.0120788	0.450621	0.132168
Solyc00g183050	M29	0.17229	-0.194173	-0.531519	-0.417021	0.0538171	0.598704	0.290453	-0.0439376	0.231352	-0.206035	-0.127756	-0.114348	0.298312	-0.240375	-0.0458574	0.0995835	0.300054	-0.441714	-0.0665301	-0.238848	-0.276872	-0.135265	0.404272	0.172348	-0.11022	-0.311189	-0.452234	-0.161379	0.792881	0.302832	-0.139169	-0.399988	-0.366165	0.144861	-0.255364	-0.158278	-0.093762	-0.233397	0.237753	-0.1185	0.687788	0.00945546	0.214934	-0.230477
Solyc00g187050	M2	0.0555434	0.826013	0.0439311	-0.0202714	0.592603	-0.191348	0.189984	0.66127	0.425951	0.113258	0.0340964	0.154431	-0.0513332	0.0403073	0.473156	0.0374516	0.0615787	-0.219383	-0.0559465	0.00797744	-0.0766364	0.0473291	-0.0746201	0.144171	0.039105	0.184499	-0.164541	0.0481903	-0.1112	0.0697264	0.0425619	0.0832934	0.247571	-0.0677449	0.1246	0.00262679	-0.115578	0.141511	-0.1622	-0.0447643	-0.0812087	0.643035	0.0789732	-0.24939
Solyc00g188250	M19	0.133685	-0.0862577	-0.123563	0.0620418	0.0797018	-0.17371	0.088569	-0.0374341	0.172624	0.0458107	0.108346	0.0236968	0.0571202	0.4049	0.0951367	0.212333	0.28778	0.159011	0.541844	0.00441962	0.0570739	0.0250663	0.0839621	0.12404	0.214959	-0.198232	0.0965989	0.190794	0.0257486	-0.0495594	0.0137761	-0.221067	-0.14274	0.0640316	-0.124037	0.0913055	0.118793	-0.145527	-0.15469	0.286142	0.0434732	-0.0462153	0.166915	0.109159
Solyc00g195350	M6	-0.0972447	-0.208916	-0.26246	-0.220196	-0.0977786	0.784635	-0.2054	-0.246706	-0.0831933	-0.142053	-0.0898599	-0.0818539	-0.0504925	-0.193526	-0.171014	-0.0914282	-0.0907207	-0.140492	-0.092398	-0.147812	-0.13387	-0.0966005	0.0933645	-0.103691	-0.0966583	-0.162037	-0.231656	-0.115487	0.31211	-0.0406606	-0.102611	-0.195231	-0.239596	-0.191798	-0.141979	-0.131221	-0.154264	-0.116396	0.144794	-0.115174	0.165213	-0.130506	-0.0792957	-0.224707
Solyc00g195360	M6	-0.101858	-0.172116	-0.267579	-0.228297	-0.100516	0.76964	-0.186896	-0.193233	-0.0858859	-0.133607	-0.093224	-0.085971	-0.0453148	-0.18319	-0.125258	-0.0947716	-0.0752012	-0.153183	-0.0865421	-0.150145	-0.141036	-0.0986716	0.0902997	-0.105834	-0.0929969	-0.158101	-0.242738	-0.116586	0.31622	-0.0336219	-0.10377	-0.194888	-0.223343	-0.194166	-0.136938	-0.135605	-0.155909	-0.113297	0.143519	-0.117545	0.158956	-0.124166	-0.0714249	-0.339194
Solyc00g201160	M23	0.114529	-0.154498	-0.183369	-0.0958144	-0.024411	0.0652488	-0.0281923	-0.164504	-0.0010836	-0.101094	0.00228273	-0.0505753	0.540785	0.0527783	-0.0779809	0.00562733	0.204871	0.0879764	0.287051	-0.0665967	0.176491	0.0427019	0.851447	-0.0449693	0.00672926	-0.151709	0.0260935	0.00290646	0.262313	-0.0962871	-0.0557375	-0.214312	-0.20565	0.217103	-0.091533	0.0488172	0.231838	-0.123726	0.136586	0.0937278	0.186157	-0.0360336	-0.0715609	0.198159
Solyc00g206460	M40	-0.143275	-0.0199791	0.230221	0.144032	-0.0254442	-0.259078	-0.171356	-0.115999	-0.0606947	0.13478	0.00616667	0.0916889	0.114426	0.488681	0.0114621	-0.0756014	0.0445672	0.164074	0.360655	0.287611	0.105814	0.203537	-0.0327845	-0.0725258	0.0349421	0.052816	0.627369	0.0887997	-0.278583	-0.110493	0.00376918	0.0308123	0.0592867	-0.0813034	0.162923	0.522371	0.701692	0.0285966	-0.195928	0.762472	-0.312135	-0.068919	-0.0906171	0.147468
Solyc00g207960	M9	0.216583	0.0124942	-0.167447	-0.130025	0.356639	-0.112086	0.232685	0.063422	0.68777	-0.0299157	0.000618751	0.0445826	0.0154962	-0.091048	-0.0361599	0.583108	-0.00523203	-0.210402	-0.0571532	-0.0235243	-0.071857	-0.0123593	-0.0430588	0.810524	-0.0468369	-0.101965	-0.156311	-0.0300398	0.108292	0.111092	-0.0251299	-0.138091	-0.09708	0.187022	-0.0677731	0.00113199	-0.0795737	-0.0678038	-0.030667	-0.028231	0.208046	0.161833	0.0177815	-0.00948748
Solyc00g209460	M18	-0.211271	-0.0700893	0.24478	0.162297	-0.0520025	-0.293872	-0.315867	-0.189017	-0.0978598	0.134034	0.166424	0.0761778	-0.154755	0.305779	-0.075656	-0.149503	-0.146461	0.622532	0.276564	-0.0181539	0.0458351	0.036177	-0.133598	-0.125383	-0.0242066	0.0459959	0.504439	0.011373	-0.477463	-0.240065	-0.0278237	0.10868	0.113018	-0.164548	-0.0155507	-0.0436238	0.235768	-0.000315676	-0.142366	0.303953	-0.501907	-0.128454	-0.186046	0.223673
Solyc00g209560	M18	-0.205952	-0.0867324	0.222209	0.140686	-0.0563706	-0.281642	-0.311438	-0.197923	-0.0956653	0.118396	0.148966	0.0684773	-0.148205	0.301432	-0.0859559	-0.145745	-0.144342	0.627001	0.279924	-0.0188856	0.0509444	0.0244626	-0.126786	-0.122082	-0.0381994	0.0232975	0.506926	-0.000849017	-0.463794	-0.231875	-0.0357592	0.0949033	0.109241	-0.159348	-0.0247883	-0.0394387	0.241893	-0.00257266	-0.134912	0.305793	-0.486966	-0.129315	-0.182413	0.227948
Solyc00g210860	M1	0.557971	-0.0938852	-0.133987	-0.0851247	-0.0246314	-0.0556317	-0.0433739	-0.0779337	0.00757108	-0.0162835	-0.0276181	-0.0405325	-0.100168	0.0455034	0.0350453	0.195949	0.108032	0.0391989	0.097911	-0.0693432	-0.00953787	-0.0219865	-0.0414119	0.0523723	0.00178154	-0.119735	-0.102792	-0.0139013	-0.0218659	0.0374848	-0.0558515	-0.100798	-0.0867262	-0.150042	-0.0735421	-0.049873	-0.133557	-0.00952425	-0.107956	-0.0191665	0.318595	-0.0445924	0.325748	0.171577
Solyc00g212260	M9	0.112684	0.258124	-0.0128649	-0.0144085	0.86802	-0.0917744	0.0865799	0.171722	0.954663	0.0333247	0.0614856	0.208656	-0.0326916	-0.0182035	0.0644075	0.154736	-0.00200179	-0.120648	-0.0252785	0.0191166	-0.0258147	0.039371	-0.0260866	0.385163	0.00835689	-0.0151211	-0.0953057	0.0387965	-0.0337464	0.0861889	0.0211987	-0.0344563	0.0290705	-0.046229	-0.000192315	0.0302438	-0.072428	0.0172277	-0.074846	-0.0115693	0.0291788	0.316056	0.0221748	-0.0686937
Solyc00g215560	M1	0.721255	-0.266063	-0.482271	-0.372466	-0.00925793	0.547223	0.0169631	-0.227071	0.15129	-0.204575	-0.0915338	-0.0981534	0.0815619	-0.280307	-0.155473	0.292287	0.0560876	-0.397761	-0.132528	-0.212158	-0.227929	-0.105684	0.205257	0.156807	-0.130784	-0.299765	-0.427509	-0.152875	0.472219	0.192312	-0.150793	-0.390816	-0.389156	-0.0773939	-0.227953	-0.136518	-0.18716	-0.219722	0.0666587	-0.128077	0.835937	-0.049611	0.105054	-0.0634017
Solyc00g226760	M9	0.0818638	0.249166	-0.00938965	-0.0112011	0.823736	-0.0868347	0.0976799	0.17997	0.965112	0.0349483	0.0576598	0.192598	-0.0268451	-0.0130918	0.0675088	0.119096	0.00472165	-0.110901	-0.0208693	0.020059	-0.0229365	0.039268	-0.0231426	0.350934	0.00977536	-0.0100752	-0.0868473	0.0388593	-0.0253823	0.0868731	0.0227556	-0.0268276	0.0390196	-0.0368726	0.00127943	0.0309884	-0.0655478	0.020406	-0.0686534	-0.00984496	0.0198777	0.333935	0.02694	-0.0678734
Solyc00g227860	M8	-0.174296	0.670577	0.0413531	0.181997	0.202318	-0.36097	0.700945	0.821271	0.0669773	0.0952884	0.233154	0.0371097	0.236856	0.0737126	0.556432	-0.121674	0.358983	-0.406937	-0.0662281	0.114889	-0.168765	0.132153	-0.0317302	-0.0191597	0.24905	0.165976	-0.171415	0.220672	0.153812	0.260469	0.101178	0.0836097	0.21599	0.420362	0.142412	0.111231	0.0715596	0.0825277	-0.253393	-0.0248844	0.0222729	0.480523	0.300515	-0.262827
Solyc00g227960	M9	0.0793328	0.262099	-0.00641454	-0.010231	0.85266	-0.089193	0.0949326	0.18613	0.952801	0.0354738	0.0590359	0.202864	-0.0275487	-0.0121401	0.0714765	0.117214	0.00367781	-0.112358	-0.0215953	0.0205798	-0.023372	0.0397898	-0.0240817	0.343251	0.0104931	-0.00871815	-0.0876444	0.0395784	-0.0297075	0.0850553	0.0227911	-0.0254259	0.0424976	-0.0384671	0.00223483	0.0312558	-0.0659755	0.02184	-0.0700715	-0.0100965	0.0129757	0.339154	0.0261178	-0.0736437
Solyc00g229260	M1	0.902357	-0.0378823	-0.16521	-0.112619	0.232339	-0.0242134	-0.0992162	-0.121395	0.304514	-0.0615076	0.00663127	0.0317407	-0.0933525	-0.128663	-0.0808211	0.339199	-0.0919535	-0.192903	-0.0835251	-0.0561059	-0.0751735	0.000457806	-0.0358373	0.212095	-0.0507486	-0.115294	-0.192415	-0.0298614	-0.0393937	0.0160026	-0.0376454	-0.156509	-0.161442	-0.159486	-0.064501	-0.0217927	-0.154223	-0.0703367	-0.106899	-0.0535613	0.525919	0.0216986	-0.0349227	0.100732
Solyc00g230060	M1	0.714691	-0.0733672	-0.182836	-0.120308	0.0279299	0.0160858	-0.0216545	-0.0699164	0.060818	-0.0598524	-0.0238226	-0.0305633	-0.0524076	-0.0732704	0.025097	0.325529	0.112715	-0.166964	-0.0102112	-0.0644269	-0.0939791	-0.0225577	-0.0252519	0.112051	-0.0204702	-0.119868	-0.146992	-0.0303275	0.0663229	0.0760947	-0.043637	-0.130667	-0.118635	-0.146946	-0.0830154	-0.0384901	-0.109542	-0.0661664	-0.105582	-0.0407032	0.483431	-0.0120517	0.257758	0.159741
Solyc00g230070	M1	0.622291	0.378727	-0.123126	-0.116245	0.157287	-0.148623	0.146627	0.394162	0.140981	0.0711849	-0.0170903	0.0177724	-0.0981407	0.0294313	0.47013	0.382701	0.150852	-0.253094	-0.0474212	-0.0492638	-0.108708	-0.005232	-0.0794709	0.172571	0.0233518	-0.0142786	-0.193874	-0.0111592	-0.0408854	0.0883698	-0.0270509	-0.0379895	0.101255	-0.100367	-0.0150449	-0.0367731	-0.164476	-0.00194724	-0.176057	-0.0572735	0.335549	0.263743	0.154845	-0.0645755
Solyc00g230080	M1	0.490496	0.372814	-0.0713087	-0.0900269	0.132195	-0.179762	0.14566	0.41527	0.11049	0.0959497	-0.0235994	0.0127244	-0.103145	0.0715707	0.513276	0.363472	0.169648	-0.214641	-0.0304984	-0.0170272	-0.0997655	-0.00895746	-0.0875914	0.157263	0.0354974	0.0199675	-0.139017	-0.0103274	-0.079726	0.0593502	-0.0255037	0.0232469	0.180997	-0.0897125	-0.00783867	-0.0361498	-0.14098	0.00571719	-0.187024	-0.0433577	0.219119	0.251803	0.14048	-0.0704006
Solyc00g231780	M23	0.170148	-0.172104	-0.249881	-0.208384	-0.0646743	0.489992	-0.12797	-0.200501	-0.036716	0.00873652	-0.0749118	-0.0733037	0.0809095	-0.028977	-0.0555438	0.0628012	0.134987	-0.179863	0.156981	-0.155236	-0.160639	-0.0790261	0.459926	-0.0320558	-0.0330338	-0.188779	-0.225539	-0.0683044	0.43681	0.0113728	-0.0930818	-0.224425	-0.250072	-0.157434	-0.155265	-0.124304	-0.102808	-0.136401	0.00841855	-0.0379109	0.334996	-0.0948921	-0.0039773	-0.240062
Solyc00g244280	M1	0.359095	-0.0109088	0.0470773	0.0454647	-0.00318216	-0.0840924	0.0125904	-0.00660042	0.00715869	0.00564268	0.0090017	-0.0272026	-0.067247	-0.00395166	0.0870713	0.0753053	0.194313	-0.124112	-0.00368641	0.0474255	-0.03944	0.0651108	-0.0652464	0.0224075	0.0121693	0.0337374	-0.0887502	0.0313174	0.00730691	0.0528039	0.0849292	0.0725033	-0.0272024	-0.14544	0.0169342	-0.0116116	-0.0784471	0.0682491	-0.153169	-0.0139635	0.204205	-0.0320634	0.413078	0.169282
Solyc00g247300	M7	-0.11738	-0.0501599	-0.215482	-0.180861	-0.0551843	-0.234899	0.813224	0.328902	-0.0334886	-0.0886968	-0.0796675	-0.0849118	0.31072	-0.0232713	0.154176	-0.0990637	0.396581	-0.247291	-0.0342199	-0.0669315	-0.150324	-0.0648152	-0.0615554	-0.0423667	-0.0427507	-0.149286	0.0306662	-0.0926147	0.385072	0.28557	-0.0869254	-0.124233	0.00728118	0.645599	-0.136512	0.0166606	0.214737	-0.120643	-0.162203	-0.000880751	0.290355	0.0910507	0.47996	-0.00793064
Solyc00g249910	M7	0.0101832	0.253325	-0.3695	-0.327061	0.110012	-0.0517739	0.876277	0.669671	0.171254	-0.059514	-0.0966207	-0.0756473	0.271982	-0.0523325	0.41964	0.0698564	0.493587	-0.492021	-0.0599807	-0.128902	-0.246678	-0.0847332	0.0702394	0.150243	-0.0392003	-0.149412	-0.370963	-0.111997	0.556448	0.436987	-0.110206	-0.206455	0.00353464	0.424089	-0.129807	-0.0715949	-0.0328137	-0.101934	-0.0993147	-0.0792669	0.470938	0.356279	0.502936	-0.408335
Solyc00g254910	M5	0.141599	0.300954	-0.00512269	-0.0202709	0.935348	-0.108988	0.0411465	0.153377	0.496535	0.021769	0.0726963	0.327941	-0.0219169	0.0230803	0.0850766	0.191556	0.0264409	-0.140475	0.00983443	-0.0019978	-0.0491002	0.0302469	-0.0252502	0.278538	0.0163734	-0.0331897	-0.0995017	0.0373188	-0.0491538	0.0980623	0.00013038	-0.0625366	0.00394636	-0.0644332	-0.0135861	0.0111501	-0.0512439	-0.00416282	-0.096663	0.0177075	0.0147572	0.248961	0.0545969	-0.108455
Solyc00g255510	M12	-0.0330365	0.177923	0.296863	0.072434	0.280939	-0.133396	-0.0176464	0.0396134	0.0972898	0.0829155	0.101529	0.885439	0.143757	0.122849	0.121599	0.00866429	0.178049	-0.0953389	0.0535399	-0.0134697	-0.0410775	0.0185186	0.0655844	0.017287	0.0261999	0.036726	0.0248785	0.0275618	-0.0474343	-0.0431569	-0.00517484	0.01377	-0.0134302	-0.0585029	0.0228442	-0.0115783	0.159139	0.0211366	-0.115955	0.208607	-0.085107	0.0492253	0.0161263	0.0219062
Solyc00g256710	M7	-0.00657856	-0.0436315	-0.505292	-0.421682	0.0376507	0.169634	0.851903	0.360344	0.136812	-0.169333	-0.133135	-0.121289	0.448727	-0.161097	0.146131	0.047023	0.457426	-0.506395	-0.0760505	-0.177192	-0.268542	-0.128848	0.218737	0.158743	-0.0961515	-0.269752	-0.407906	-0.172354	0.794067	0.463175	-0.15716	-0.341238	-0.202097	0.637308	-0.223173	-0.076282	0.0444716	-0.204521	0.137029	-0.0815556	0.633546	0.189991	0.434504	-0.31731
Solyc00g265110	M3	-0.17549	0.387449	0.838496	0.371147	0.167336	-0.387924	-0.179105	0.118396	-0.00464367	0.357328	0.16241	0.447325	-0.219776	0.0532641	0.0562215	-0.0968395	-0.197768	-0.134063	-0.152739	0.233335	-0.0582781	0.0671449	-0.192879	-0.0530342	0.0151226	0.605313	0.00775147	0.053524	-0.433202	-0.171943	0.112133	0.727288	0.301013	-0.191798	0.451582	-0.0362154	-0.11866	0.436134	-0.287323	-0.0419957	-0.43909	0.0393334	-0.153504	0.0910456
Solyc00g265510	M16	0.386789	-0.0261931	-0.113161	-0.0818048	0.142303	-0.114346	0.0468202	0.0117807	0.272951	-0.021695	0.00602407	0.0206996	-0.0814589	-0.0819778	-0.0267745	0.849318	-0.0189842	-0.176927	-0.0585179	-0.0258735	-0.0435751	0.00444041	-0.0603346	0.574998	-0.028896	-0.0658894	-0.15043	-0.00669984	-0.0213762	0.241342	-0.00385952	-0.086501	-0.0650769	-0.101039	-0.0416869	-0.0271931	-0.128496	-0.033711	-0.122872	-0.0286845	0.18739	0.153376	0.0915388	0.0103757
Solyc00g272810	M3	-0.149765	0.261344	0.311103	0.35192	-0.0558813	-0.163899	0.0074828	0.233194	-0.0660194	0.0481409	0.176241	-0.02374	-0.118439	0.00236563	0.00061917	-0.117623	-0.136556	-0.0855809	-0.0939482	0.0104516	-0.0393728	0.0183085	-0.0990834	-0.0969524	0.0354606	0.35177	-0.0412308	0.0713241	-0.219362	-0.14181	0.424408	0.501385	0.163471	-0.0384969	0.155035	-0.0624133	-0.119082	0.0935321	-0.114784	-0.0494957	-0.238907	-6.17e-06	-0.114947	-0.00466044
Solyc00g273110	M7	0.136872	-0.0600505	-0.398031	-0.309189	0.0220228	0.00463099	0.800549	0.371489	0.128781	-0.115972	-0.0949267	-0.10209	0.205501	-0.0721827	0.228449	0.0335874	0.506008	-0.431051	-0.0397543	-0.145198	-0.233089	-0.0857444	0.0678977	0.0786064	-0.033445	-0.234687	-0.326012	-0.0932845	0.609098	0.435781	-0.125084	-0.264367	-0.119056	0.407231	-0.200221	-0.0803453	-0.0733413	-0.174995	-0.0665499	-0.0783181	0.592549	0.145251	0.727779	-0.167684
Solyc00g277510	M1	0.19042	0.335661	-0.141815	-0.13138	0.0629216	-0.0218197	0.282866	0.487959	0.0395666	0.0468561	-0.0443344	-0.0253354	0.0162038	0.0462039	0.523828	0.0513774	0.237138	-0.240594	-0.0417916	-0.0464121	-0.110347	-0.0298567	-0.000311879	0.0219231	0.0355152	-0.0226674	-0.207373	-0.0319291	0.0956091	0.0994233	-0.0358874	-0.037121	0.118719	0.0796836	-0.031876	-0.0411408	-0.116375	-0.0126132	-0.055057	-0.0679902	0.144938	0.257095	0.158173	-0.30727
Solyc00g281110	M1	0.681606	-0.0953639	-0.288325	-0.233599	0.0838468	0.140368	0.125358	-0.0199683	0.116962	-0.104892	-0.0513907	-0.0258215	0.0269568	-0.145288	0.0443928	0.325683	0.223989	-0.349255	-0.0902954	-0.121763	-0.183363	-0.0565204	-0.00419692	0.176503	-0.0550053	-0.162668	-0.318205	-0.0639198	0.271457	0.334226	-0.0903772	-0.219422	-0.206737	-0.117392	-0.138726	-0.0945743	-0.147131	-0.11653	-0.0959074	-0.0827051	0.602911	0.0619778	0.457946	-0.0161415
Solyc00g282510	M34	-0.0623564	-0.255419	-0.241736	-0.200182	-0.131154	-0.0948667	0.0860367	-0.156525	-0.101364	-0.18426	-0.102326	-0.115793	0.18136	-0.11318	-0.212145	-0.00388625	-0.114278	0.340846	0.138727	-0.0494113	0.270837	-0.105896	0.0224293	-0.0746933	-0.135843	-0.229156	0.308665	-0.165784	0.0251912	-0.142433	-0.131545	-0.218438	-0.118575	0.463895	-0.152449	0.108175	0.20166	-0.173454	0.19869	-0.0428267	-0.00668728	-0.147901	-0.180706	0.32875
Solyc00g283110	M4	-0.262774	-0.0813328	0.480598	0.54039	-0.108655	-0.435341	-0.466745	-0.281413	-0.135445	0.18304	0.22814	0.0497951	-0.278475	0.356666	-0.139406	-0.175133	-0.222136	0.585442	0.304614	0.319247	0.277634	0.257309	-0.164937	-0.151844	0.164869	0.156268	0.375654	0.271088	-0.658709	-0.349603	0.299831	0.261394	0.164016	-0.273924	0.186078	0.0962923	0.0300128	0.130073	-0.21834	0.152852	-0.671031	-0.181482	-0.258892	0.303093
Solyc00g289230	M9	0.146796	0.0489561	-0.241863	-0.175865	0.372157	0.00899832	0.185267	0.13979	0.606264	-0.0792242	-0.00773332	0.023691	0.286969	-0.0562342	-0.0198254	0.195568	0.114374	-0.167083	0.0860508	-0.0543885	0.0158208	0.0786266	0.443995	0.457188	-0.0489391	-0.141978	-0.167527	-0.0287025	0.232575	0.447919	-0.0607295	-0.19809	-0.0852946	0.0889983	-0.104382	0.051698	0.0372775	-0.0927525	-0.0215067	-0.00052629	0.249071	0.543915	0.0669711	-0.0759963
Solyc00g309530	M1	0.52989	-0.153067	-0.194351	-0.131072	-0.0327023	0.00777183	-0.171442	-0.19392	0.0023973	-0.0888914	-0.0462473	-0.050235	-0.106687	0.0117243	-0.0721243	0.220847	-0.00601256	0.265794	0.147142	-0.102784	-0.0470782	-0.0142806	-0.0370633	0.0450915	-0.0664313	-0.154468	-0.0890753	-0.0633808	-0.0895649	-0.0387302	-0.0779504	-0.197591	-0.191681	-0.179466	-0.108251	-0.0764806	-0.139123	-0.1109	-0.0183349	-0.0288798	0.254938	-0.0923367	0.0712398	0.143852
Solyc00g311230	M3	-0.161125	0.288508	0.711619	0.661071	0.0552313	-0.445503	-0.184531	0.0816677	-0.0112298	0.352199	0.0756671	0.098502	-0.205849	0.342789	0.149624	-0.104528	-0.0572604	-0.0910602	0.141071	0.311087	-0.0695428	0.285036	-0.176445	-0.0567138	0.392545	0.526685	0.105384	0.357145	-0.471553	-0.182162	0.437614	0.616845	0.256631	-0.210891	0.550686	-0.0359166	-0.00928805	0.504147	-0.355223	0.188144	-0.461455	0.00839066	-0.0802271	0.119944
Solyc00g313930	M32	-0.13969	-0.00163747	0.347317	0.166506	-0.0762227	-0.223395	-0.207592	-0.0934847	-0.0802415	-0.0187881	-0.0285467	-0.0225278	-0.0902345	-0.0370832	-0.106659	-0.105439	-0.152568	0.245564	-0.0713557	0.0149016	-0.0188097	-0.00262164	-0.122803	-0.0848344	-0.0574315	0.131412	0.495781	-0.0285899	-0.316931	-0.150176	0.0273303	0.431109	0.451585	-0.11421	0.0920218	-0.00214443	0.222371	0.445653	-0.156072	0.0154684	-0.324142	-0.0642004	-0.123076	0.151752
Solyc00g316530	M1	0.32501	-0.0339707	0.112062	0.106628	-0.0309579	-0.144137	-0.0757265	-0.0743164	-0.0124338	0.0713262	0.00800276	-0.0126455	-0.0907501	0.319701	0.079333	0.14084	0.178713	-0.0894118	0.277444	-0.037969	-0.119054	0.017397	-0.0835465	0.0656207	0.0721398	0.0470468	-0.00191795	0.115101	-0.101273	0.0195214	0.11119	0.111535	-0.00607988	-0.196465	-0.0150316	-0.0861424	-0.0170627	0.0298403	-0.201244	0.173522	0.101395	-0.0581536	0.344643	0.153711
Solyc00g316730	M31	-0.0291737	0.0831846	0.140667	0.494135	0.0547114	-0.0760105	-0.0538827	-0.00832172	0.0207335	0.0472858	0.239269	0.0372362	-0.0530617	0.0260822	-0.00222413	-0.00932563	-0.0314208	-0.0349174	-0.020613	0.00205259	-0.00167707	0.0615576	-0.0170478	-0.0135741	0.108062	0.0644612	-0.0157048	0.147212	-0.0941486	-0.0468885	0.955499	0.00907987	-0.0303015	-0.0491579	0.073622	-0.0222038	-0.0593279	0.0607663	-0.0658062	-0.0275158	-0.0940013	-0.00353594	-0.027654	-0.00139498
Solyc00g318030	M1	0.810066	-0.00132892	-0.163913	-0.111321	0.386258	-0.0714904	-0.0606184	-0.0820309	0.657226	-0.0358588	0.0247632	0.0642273	-0.106103	-0.12625	-0.0706848	0.594244	-0.0956534	-0.212459	-0.083269	-0.0364614	-0.0646771	0.0100084	-0.0450359	0.579104	-0.0461738	-0.109664	-0.202918	-0.0127211	-0.050559	0.0571999	-0.0236763	-0.157428	-0.149289	-0.158085	-0.0576515	-0.0096319	-0.17083	-0.0623606	-0.119296	-0.0459247	0.465712	0.0957367	-0.0162452	0.1043
Solyc00g318130	M9	0.663956	0.0802596	-0.131979	-0.0909174	0.546353	-0.0868446	-0.0075068	0.00618933	0.853315	-0.0152583	0.03728	0.103485	-0.0893406	-0.101484	-0.0294869	0.520281	-0.0696725	-0.202644	-0.0706897	-0.0213418	-0.0578933	0.0217382	-0.042261	0.547578	-0.0325208	-0.0862321	-0.186527	0.00323504	-0.0437645	0.0776529	-0.00919706	-0.127987	-0.0962275	-0.133322	-0.043801	0.00280828	-0.153415	-0.0395198	-0.115448	-0.037915	0.369976	0.206966	-0.00245385	0.0576718
Solyc00g318830	M1	0.634272	0.0587144	-0.242713	-0.190263	0.51648	0.260478	-0.0706136	-0.0335184	0.687436	-0.0807432	0.00241837	0.0786522	-0.10183	-0.18813	-0.0626082	0.305384	-0.133685	-0.280279	-0.144985	-0.0915504	-0.127705	-0.0212309	-0.061553	0.343518	-0.0817917	-0.144435	-0.298215	-0.057913	0.0342842	0.073815	-0.0587457	-0.20899	-0.176667	-0.191428	-0.0970041	-0.0568282	-0.21017	-0.0859673	-0.044535	-0.10035	0.459281	0.184007	-0.0509977	-0.0370145
Solyc00g320430	M3	0.140624	0.11914	0.484428	0.168258	0.0333861	-0.207057	-0.112755	-0.0379169	-0.00384927	0.145125	0.0684733	0.264846	-0.164808	0.0125749	0.0242197	0.023844	-0.00400032	-0.12585	-0.0463871	0.143552	-0.020484	0.0683869	-0.118146	-0.00892799	-0.0149995	0.430934	-0.0348633	0.0179763	-0.197893	-0.0512001	0.0764432	0.254655	0.0335821	-0.199524	0.281254	0.0779471	-0.0825568	0.160161	-0.203953	0.0148211	-0.093136	-0.0463264	0.259043	0.163327
Solyc00g323130	M1	0.420358	-0.0386686	-0.184652	-0.145464	0.0558623	-0.0755496	0.156457	0.11624	0.130811	-0.0716059	-0.0275765	-0.0257739	-0.0865283	-0.128344	-0.03779	0.160899	-0.0533769	-0.232112	-0.112633	-0.083405	-0.110782	-0.0149347	-0.082826	0.258827	-0.0601145	-0.103475	-0.196146	-0.0442187	0.0315178	0.687382	-0.0574578	-0.12248	-0.0414407	-0.113387	-0.0894067	-0.0586242	-0.150659	-0.0765564	-0.159722	-0.0848768	0.363096	0.431631	0.193595	-0.021759
Solyc01g005000	M33	-0.10619	0.0892852	0.0634653	0.0657928	0.0844112	-0.267504	0.0979391	0.22419	0.0638511	0.120251	-0.0185964	-0.00181322	-0.0400716	0.413122	0.237087	-0.061167	0.164487	-0.0148976	0.256811	0.00438791	-0.0892082	0.0287	-0.0655507	0.00826031	0.114163	-0.0563438	0.253318	0.161833	-0.164896	0.0150091	-0.0166766	0.120627	0.71533	-0.039598	-0.0228939	0.00369001	0.163215	0.11429	-0.224627	0.292499	-0.187131	0.188667	0.144154	-0.0351757
Solyc01g005010	M2	-0.123479	0.699614	0.170748	0.286059	0.432027	-0.3816	0.328417	0.703401	0.148775	0.265945	0.0371255	0.125785	0.0258863	0.262232	0.755088	-0.0802049	0.303063	-0.240749	0.0338604	0.245423	-0.0522934	0.066031	-0.0535053	0.0131211	0.43538	0.118684	0.00394604	0.353978	-0.141947	-0.0200263	0.141493	0.172371	0.368114	0.0764184	0.130403	0.274002	0.0439583	0.154439	-0.284724	0.044255	-0.212308	0.308812	0.167578	-0.179145
Solyc01g005050	M4	-0.132163	0.0535933	0.411055	0.623636	-0.0508273	-0.26214	-0.208133	-0.0961241	-0.0680846	0.305218	0.0541253	-0.00205823	-0.085416	0.415736	0.0421679	-0.0833232	-0.033359	0.0466312	0.229584	-0.0346626	-0.0804415	0.0689593	-0.0928944	-0.0723688	0.322036	0.178137	0.333369	0.363382	-0.334247	-0.172428	0.418409	0.25284	0.0670286	-0.135482	0.00433999	-0.0661008	0.223142	0.0468542	-0.191983	0.421086	-0.340043	-0.100316	-0.107725	0.088126
Solyc01g005060	M2	-0.0840265	0.667022	0.0165151	0.129753	0.076026	-0.136376	0.365183	0.598353	0.00438364	0.216642	-0.00691683	-0.0131989	0.366498	0.20986	0.736283	-0.0687867	0.457817	-0.284444	0.0825359	-0.0560412	-0.154861	0.00527339	0.241529	-0.0263897	0.266551	0.112735	-0.153795	0.19391	0.190213	-0.0477932	0.135128	0.0408909	0.118747	0.202398	0.0398167	-0.0335792	0.141035	0.050951	-0.0780774	0.0796779	0.0374799	0.111378	0.138294	-0.252447
Solyc01g005070	M4	-0.096449	0.414103	0.390396	0.727622	0.0381605	-0.296004	-0.109426	0.265341	-0.0187994	0.287377	0.143195	0.0556866	-0.170428	0.208709	0.480058	-0.0388445	-0.00497004	-0.0814884	-0.00937053	0.0657275	-0.0252987	0.364818	-0.127573	0.0212386	0.429586	0.244208	0.00632893	0.589808	-0.345035	-0.151001	0.618642	0.260736	0.173314	-0.177653	0.142152	-0.0110465	-0.118781	0.152181	-0.225096	-0.0413868	-0.339194	0.0372127	-0.0470637	-0.0401815
Solyc01g005080	M2	0.0136239	0.534644	-0.0142567	0.0826184	-0.017564	-0.267127	0.447339	0.472968	-0.048868	0.0768266	-0.0243053	-0.0440076	0.328082	0.0510168	0.297583	0.0606254	0.185749	-0.162	-0.0133945	0.0531382	0.0338672	0.073462	0.0954846	-0.0266927	0.114579	0.137215	-0.0858138	0.0813263	0.154682	-0.145961	0.165703	0.00464703	0.0443618	0.584395	0.136831	0.0995539	0.120703	0.0545872	0.0357788	0.00928527	0.104206	0.00189076	-0.0427672	-0.0473557
Solyc01g005090	M1	0.937152	-0.108158	-0.165212	-0.111503	0.0086628	-0.013982	-0.141717	-0.172144	0.0761631	-0.0704681	-0.00557075	-0.0201704	-0.101811	-0.13308	-0.109384	0.44143	-0.123423	-0.168281	-0.0865693	-0.0573674	-0.0628317	-0.00833327	-0.0304106	0.138173	-0.056918	-0.111374	-0.174406	-0.0399792	-0.0549769	-0.00256477	-0.0427943	-0.147429	-0.169314	-0.162887	-0.0647602	-0.0258312	-0.151998	-0.0746929	-0.0948422	-0.0505151	0.512901	-0.0486702	-0.05348	0.147725
Solyc01g005120	M4	-0.0394773	0.322064	0.129695	0.557425	0.470261	-0.218519	0.102529	0.204912	0.171034	0.20281	0.429575	0.253793	0.062863	0.410013	0.319173	-0.00956147	0.262145	-0.146564	0.418415	-0.086932	-0.163444	0.392521	0.120919	0.00818533	0.399778	-0.0302969	-0.0781694	0.527195	-0.0365414	-0.0837915	0.460979	-0.103954	-0.0708301	0.0345643	-0.0462829	-0.0788579	0.0125895	-0.0430727	-0.192112	0.199164	-0.11219	0.101858	0.0641015	-0.15404
Solyc01g005140	M6	0.23192	-0.370529	-0.376471	-0.284717	-0.157546	0.520443	-0.34299	-0.426017	-0.095859	-0.225281	-0.125066	-0.125574	-0.0780723	-0.202845	-0.299444	-0.0821994	-0.196843	0.3832	0.00583079	-0.188091	0.130642	-0.123949	0.0591166	-0.113715	-0.175656	-0.290912	-0.110391	-0.186715	0.0727058	-0.0500308	-0.163127	-0.333442	-0.322979	-0.202826	-0.206371	-0.120944	-0.132283	-0.209487	0.238817	-0.11458	0.243379	-0.202366	-0.171573	-0.0145597
Solyc01g005150	M15	-0.0569311	0.339264	-0.0466401	-0.0282821	0.0509091	-0.203139	0.397393	0.538266	0.00281602	0.256679	-0.0293287	-0.0155407	0.137363	0.470079	0.862675	-0.0565289	0.694928	-0.194283	0.260701	-0.0577812	-0.130349	-0.0168104	0.0576352	-0.000183251	0.171956	-0.0402211	-0.0830396	0.0806189	0.145332	0.033644	0.00121797	-0.0140724	0.173539	0.0636389	-0.0534544	-0.0590328	0.071653	-0.0283126	-0.165534	0.174361	0.0408561	0.10875	0.400249	-0.185492
Solyc01g005160	M13	-0.0712236	-0.086202	-0.139547	-0.116628	-0.0518764	0.0601949	0.199973	-0.0261722	-0.0433977	-0.0412953	-0.0385151	-0.0535017	0.888432	0.0782726	0.0176173	-0.0469038	0.334411	-0.0622081	0.117718	-0.0558406	-0.0395492	-0.040539	0.455595	-0.062799	-0.0029148	-0.0915205	0.1051	-0.048964	0.347787	0.00194882	-0.0449711	-0.133492	-0.117638	0.455932	-0.0505532	0.0465678	0.620383	-0.0787589	0.133987	0.315192	0.198099	-0.0263987	-0.000882605	0.0776421
Solyc01g005180	M9	0.115412	0.189372	-0.0339712	-0.024187	0.713496	-0.0918025	0.0999134	0.143249	0.980329	0.0330778	0.0519422	0.156942	-0.0354828	-0.024535	0.0483007	0.219932	0.00474579	-0.123011	-0.0240349	0.0149212	-0.0264223	0.0349357	-0.0275949	0.562221	0.00443111	-0.0248469	-0.0982436	0.0370865	-0.0203564	0.106997	0.0191236	-0.0453779	0.0103441	-0.0429443	-0.00774161	0.024553	-0.0771034	0.00560034	-0.0743247	-0.0123906	0.0518622	0.300227	0.0350183	-0.0477332
Solyc01g005260	M4	-0.188865	0.130601	0.419498	0.4981	-0.0218759	-0.271562	-0.0569638	0.0517877	-0.0503324	-0.0163808	0.0226803	0.044324	-0.0746737	-0.0924289	-0.0736907	-0.13359	-0.142813	-0.0381423	-0.155459	0.369763	0.0417565	0.071202	-0.0598097	-0.0993949	0.0215798	0.357627	0.0726238	0.0267942	-0.241573	-0.15694	0.189864	0.3504	0.14334	0.0155524	0.39184	0.0898977	-0.0277339	0.255755	-0.13509	-0.0767214	-0.296364	-0.0348685	-0.1434	0.122316
Solyc01g005270	M20	-0.0655218	0.074091	0.0252552	-0.00186576	-0.0240504	-0.188704	-0.0255039	0.0087349	0.0307191	-0.14576	-0.0711204	-0.0658176	-0.013957	-0.233246	-0.179483	-0.0413935	-0.241834	0.14732	-0.226493	0.57658	0.522705	0.0830011	-0.075795	-0.0228393	-0.149853	0.101252	0.182473	-0.118206	-0.126535	-0.0427602	0.0363959	-0.0206227	-0.0314802	0.179817	0.303035	0.591435	0.0913561	0.00303337	0.128124	-0.101185	-0.13144	0.0273679	-0.153747	0.247577
Solyc01g005280	M21	-0.105709	-0.0762566	0.0162993	0.0227661	-0.0595209	-0.161658	-0.142957	-0.108845	-0.0581617	-0.0678613	-0.0294137	-0.0384989	-0.0712421	-0.087554	-0.125085	-0.0590562	-0.151126	0.261714	-0.090864	0.44294	0.806846	-0.00303616	-0.0464257	-0.059721	-0.0732933	-0.0335306	0.268796	-0.0633613	-0.219511	-0.146862	0.00306996	-0.0527535	-0.0383726	-0.0205658	0.188521	0.50541	0.111808	-0.0181934	-0.020001	-0.0196125	-0.2302	-0.0897715	-0.133205	0.318386
Solyc01g005290	M21	-0.123687	-0.187105	-0.138328	-0.111799	-0.0956784	-0.00449351	-0.213286	-0.212184	-0.08142	-0.123535	-0.076252	-0.0721281	-0.103727	-0.159056	-0.179486	-0.0955456	-0.182511	0.498612	-0.112698	0.0763338	0.905013	-0.0681744	-0.0311332	-0.0879853	-0.116094	-0.135641	0.0639234	-0.125233	-0.131974	-0.180874	-0.0776311	-0.153486	-0.139589	-0.0243095	-0.0110267	0.170712	-0.0654067	-0.102487	0.287512	-0.0892893	-0.176513	-0.12995	-0.162207	0.146827
Solyc01g005310	M4	-0.153656	-0.0831291	0.277778	0.562413	-0.0365451	-0.35138	-0.243375	-0.173444	-0.0437609	0.116366	0.482709	0.140875	-0.176281	0.104144	-0.0905404	-0.0526345	-0.113023	0.340855	0.0477568	0.0959914	0.042162	0.284182	-0.165906	-0.0446768	0.211558	0.00143292	0.441011	0.323518	-0.433085	-0.0717682	0.22286	0.0586666	0.0368754	-0.162418	0.0261947	0.0213268	0.0889884	-0.0293755	-0.211107	0.0835251	-0.428554	-0.0632142	-0.0679798	0.32399
Solyc01g005320	M10	-0.0710358	0.180262	0.328695	0.277868	0.0211918	-0.264233	0.0335365	0.127179	0.0314269	0.808539	0.0511549	0.00527759	-0.00913706	0.451601	0.358039	-0.0146745	0.205164	-0.0939306	0.08169	0.16369	-0.0377748	0.0199406	-0.0531679	0.0306072	0.15563	0.0533374	0.154739	0.217192	-0.165629	-0.0158921	0.2469	0.161569	0.203553	-0.071582	0.0639691	0.238211	0.15447	0.0397939	-0.224128	0.216646	-0.178436	-0.000358268	0.0897757	0.0331433
Solyc01g005390	M1	0.93065	-0.0590356	-0.173001	-0.124612	0.151531	0.0148747	-0.127422	-0.154342	0.183896	-0.0372988	0.0013676	0.0367368	-0.0592818	-0.136282	-0.0897238	0.3304	-0.119551	-0.206039	-0.0981457	-0.063967	-0.0826509	-0.01131	0.00238078	0.163084	-0.0595402	-0.12921	-0.205785	-0.0392221	-0.0124791	-0.00831556	-0.0454788	-0.172714	-0.188828	-0.141382	-0.0740827	-0.0154592	-0.144159	-0.084298	-0.0547712	-0.0587435	0.591642	-0.0236598	-0.0603192	0.117797
Solyc01g005400	M1	0.854762	0.00368228	-0.0424936	-0.0472157	0.259761	-0.0916894	-0.153458	-0.143358	0.254487	0.194878	0.0583139	0.260642	-0.11039	-0.0298472	-0.0285004	0.742678	-0.0704738	-0.240325	-0.0476738	-0.051223	-0.0913182	0.00355902	-0.024309	0.381479	0.00322522	-0.108297	-0.211869	0.0336324	-0.0906075	0.0115664	-0.0124037	-0.129698	-0.167858	-0.215443	-0.0612884	-0.0472354	-0.17389	-0.07224	-0.156551	-0.017959	0.411394	0.00240747	-0.0316882	0.107027
Solyc01g005410	M7	0.102539	0.0454666	-0.136884	-0.120355	-0.0241986	-0.274814	0.720367	0.394705	0.0258109	-0.0611421	-0.051156	-0.0778389	0.276224	-0.0362422	0.141019	0.00959357	0.265862	-0.24146	-0.0801236	0.0892715	-0.101759	-0.052534	-0.053686	0.0138382	-0.0417022	-0.0904894	0.0498817	-0.102985	0.19891	0.0350806	-0.0638597	0.00328701	0.0936877	0.657728	-0.0556877	0.204459	0.212825	-0.033771	-0.190427	0.00107886	0.272744	0.0127394	0.0987126	0.0451766
Solyc01g005420	M5	0.0187074	0.368091	0.0676652	0.00680261	0.963199	-0.150587	0.0705673	0.246769	0.623246	0.0260694	0.0633689	0.373853	-0.0177825	-0.0140841	0.10432	0.0615319	-0.0323544	-0.108068	-0.0512271	0.06788	-0.0233428	0.0311972	-0.0503716	0.190273	0.00108375	0.0106715	0.0220803	0.0236642	-0.110494	0.042375	0.00873694	0.0185253	0.132685	-0.0150788	0.0229649	0.0953739	0.0131761	0.0364772	-0.113265	-0.0124182	-0.0967879	0.33965	-0.0102039	-0.0902634
Solyc01g005460	M2	-0.112473	0.772225	0.356358	0.557028	0.165355	-0.330231	0.215122	0.61697	0.0483664	0.376943	0.331167	0.0800144	-0.0585646	0.2277	0.694642	-0.0820389	0.211621	-0.285449	-0.0176769	0.0392651	-0.125291	0.103444	-0.107819	-0.00466881	0.438902	0.347387	-0.124682	0.402114	-0.172141	-0.00650548	0.495806	0.208938	0.216435	-0.0388278	0.213082	-0.0117304	-0.0887885	0.165843	-0.27901	0.00350886	-0.217677	0.234862	0.135708	-0.203472
Solyc01g005470	M13	-0.126028	0.0404023	0.0256357	0.321025	-0.0403239	-0.100364	0.200613	0.0403097	-0.0572318	0.000218549	0.182613	-0.0324393	0.523445	0.00302054	0.018364	-0.0896797	0.140586	-0.0518466	0.020333	-0.027913	-0.0345804	0.0367493	0.416453	-0.0907886	0.217961	0.00209496	0.0842919	0.160702	0.220874	-0.111032	0.284679	-0.0679533	-0.0847694	0.584572	-0.0105358	0.0420745	0.250868	-0.0478235	0.076293	0.0428499	0.0606202	-0.0395777	-0.0891404	0.118909
Solyc01g005500	M0	-0.0171966	-0.10404	-0.06528	-0.0239708	-0.0541395	-0.0601581	-0.0376178	-0.102197	-0.0410169	-0.0641307	-0.034251	-0.0416241	0.131939	0.00118595	-0.0823991	-0.04187	-0.0316907	0.167631	0.172395	-0.0275563	0.0705168	-0.0278444	0.131121	-0.0570527	0.0403723	-0.0832456	0.276175	-0.00660648	0.00854177	-0.101428	-0.0405767	-0.0983877	-0.0704452	0.233226	-0.0611247	0.0591216	0.13478	-0.0690234	0.0817728	0.00244021	-0.0158481	-0.0621524	-0.0919207	0.477616
Solyc01g005590	M4	-0.135813	0.357314	0.604263	0.719846	0.234219	-0.448383	-0.00908883	0.226126	0.0787114	0.50237	0.257287	0.157224	-0.179434	0.323468	0.3141	-0.0317232	0.0300888	-0.185133	-0.00662321	0.336232	-0.085252	0.166199	-0.207978	0.0602025	0.388914	0.325765	0.102746	0.633463	-0.405865	-0.151142	0.464684	0.396827	0.306911	-0.113468	0.204596	0.127249	-0.00198677	0.273659	-0.368194	0.117545	-0.390524	0.0637902	0.00279064	0.0165262
Solyc01g005610	M3	-0.242103	0.0782749	0.823954	0.664042	-0.0878474	-0.462188	-0.406328	-0.19182	-0.124414	0.344455	0.411259	0.120995	-0.268471	0.129008	-0.128188	-0.151062	-0.281998	0.170496	-0.0538197	0.364282	0.114633	0.157814	-0.213878	-0.12935	0.145019	0.522963	0.400761	0.260896	-0.625352	-0.323289	0.31416	0.634782	0.31896	-0.265303	0.392564	0.123253	0.0584255	0.374185	-0.317417	0.053015	-0.621179	-0.136373	-0.247451	0.369884
Solyc01g005650	M28	-0.101133	0.0190802	0.30696	0.716968	-0.0413712	-0.235058	-0.231726	-0.119724	-0.0548948	0.279598	0.219473	0.02478	-0.136938	0.269881	0.0612384	-0.0568114	-0.0329397	0.156139	0.154436	0.0436101	0.0659972	0.194909	-0.0868036	-0.0504628	0.849921	0.0577622	0.199089	0.873568	-0.329829	-0.163337	0.231156	0.111979	0.0306732	-0.150907	0.0369559	0.0129771	0.00745242	0.0528163	-0.156854	0.0733649	-0.3313	-0.0816691	-0.0569954	0.147902
Solyc01g005660	M16	0.671957	-0.0492002	-0.209914	-0.151353	0.265927	-0.0348424	-0.0256952	-0.0774309	0.470391	-0.0531982	0.0202667	0.044882	-0.0965345	-0.153995	-0.0918735	0.843635	-0.0923463	-0.259862	-0.10466	-0.056538	-0.0867496	-0.0103566	-0.0713884	0.810387	-0.0613065	-0.130314	-0.235464	-0.0295201	-0.0235093	0.262372	-0.0423658	-0.1844	-0.16666	-0.16108	-0.0823276	-0.0377255	-0.171295	-0.0882854	-0.139561	-0.056916	0.373132	0.144322	0.0395504	0.0380152
Solyc01g005680	M3	-0.191822	0.188879	0.781025	0.677782	-0.0349456	-0.39296	-0.242416	-0.0308844	-0.0905211	0.322932	0.329743	0.206766	-0.137976	0.126431	0.0753056	-0.123797	-0.0436693	-0.0712425	-0.0571366	0.385698	-0.0189125	0.155048	-0.0622785	-0.100889	0.230966	0.561958	0.100496	0.296815	-0.418007	-0.243885	0.38351	0.654852	0.227501	-0.235335	0.433684	0.0174265	-0.0356507	0.348468	-0.306001	0.0154143	-0.452648	-0.0816416	-0.108429	0.203846
Solyc01g005760	M10	-0.101529	0.0200882	0.231285	0.239674	-0.0358127	-0.232152	-0.00444151	-0.0318055	-0.0348765	0.648608	0.132933	-0.0025769	0.110119	0.699754	0.189246	-0.041532	0.218841	0.014634	0.270346	0.0631048	-0.0478491	0.0530343	0.0109661	-0.0187351	0.166174	0.00802693	0.235972	0.133294	-0.115982	-0.0568387	0.152358	0.101192	0.102072	0.00808479	0.0368566	0.0569688	0.308275	0.0208035	-0.162914	0.464831	-0.160692	-0.0596048	0.0576478	0.0699568
Solyc01g005770	M18	-0.108828	-0.0283718	0.164777	0.216475	-0.0479055	-0.262775	-0.255518	-0.115185	-0.0633703	0.0716783	0.156184	-0.00389301	-0.182317	0.186743	-0.0366513	-0.0857521	-0.144455	0.487332	0.110465	0.0535079	0.157995	0.0898152	-0.123277	-0.0806411	0.0392027	0.0109886	0.232088	0.0867898	-0.410837	-0.192273	0.0634886	0.0934159	0.176247	-0.143982	0.09179	-0.00995631	-0.0207608	0.0697379	-0.109062	0.0326813	-0.379819	-0.077278	-0.150118	0.178187
Solyc01g005800	M21	-0.146078	-0.0556399	0.0953825	0.0197204	-0.0523774	-0.23188	-0.0671887	-0.0841747	-0.0622342	-0.0721231	-0.0368464	-0.0314003	0.154553	-0.0839128	-0.141635	-0.0955527	-0.146488	0.272785	-0.102277	0.463985	0.443893	-0.0280632	-0.0183473	-0.0831856	-0.0993626	0.0506535	0.542437	-0.0962649	-0.215017	-0.178172	-0.0369608	0.0225216	0.0748139	0.14806	0.285689	0.697657	0.460554	0.0352151	-0.063283	0.0582169	-0.244879	-0.0920653	-0.165107	0.411104
Solyc01g005850	M1	0.602533	0.194374	-0.428855	-0.365887	0.257372	0.12198	0.439604	0.409879	0.276122	-0.0979082	-0.0861303	-0.0356002	0.0641341	-0.161897	0.279349	0.393383	0.218491	-0.525709	-0.148621	-0.155978	-0.257828	-0.0833309	-0.0218078	0.230853	-0.0883464	-0.200926	-0.471687	-0.13001	0.36385	0.293453	-0.125099	-0.278839	-0.108558	0.135986	-0.15949	-0.100473	-0.210219	-0.133877	-0.0568309	-0.131667	0.644108	0.387737	0.262866	-0.245906
Solyc01g005870	M14	-0.106471	0.00801483	0.0140865	-0.0252122	-0.0501601	-0.185512	0.296966	0.125973	-0.0451333	0.35682	-0.0397457	-0.0379894	0.222574	0.680297	0.158224	-0.0686674	0.201027	-0.0391271	0.311076	0.00296131	-0.0777588	-0.0330891	0.0256133	-0.038779	0.0485591	-0.0802355	0.126234	-0.00200877	0.0479063	-0.0561324	-0.0221786	-0.031874	0.0533857	0.35157	-0.0505112	0.0213153	0.320566	-0.0604415	-0.0945278	0.471556	-0.00299502	-0.0599082	0.00602864	-0.0160375
Solyc01g005920	M17	-0.0318683	0.0774672	-0.231453	-0.180907	0.0395088	-0.058781	0.517407	0.379078	0.0693438	0.0663443	-0.0556642	-0.0644098	0.35503	0.27123	0.526298	0.0157152	0.863399	-0.274102	0.291433	-0.0699424	-0.146569	-0.0604244	0.354118	0.0270707	0.085834	-0.141181	-0.15355	-0.00696122	0.51034	0.127072	-0.0718003	-0.170961	-0.00964672	0.143674	-0.0858687	-0.037945	0.132089	-0.0980136	-0.128031	0.132485	0.284425	0.0709665	0.582644	-0.204602
Solyc01g005940	M4	-0.181516	0.105972	0.705719	0.906277	-0.0536511	-0.373775	-0.329639	-0.139225	-0.0885725	0.289585	0.456166	0.0919836	-0.235206	0.147341	-0.0465586	-0.110744	-0.182608	0.041989	-0.00964975	0.242334	0.0176647	0.329067	-0.166122	-0.0966284	0.468336	0.437294	0.173678	0.682871	-0.495834	-0.25041	0.450628	0.468648	0.147938	-0.239295	0.268005	0.031243	-0.0630672	0.262344	-0.274395	0.0110031	-0.494309	-0.0957665	-0.160161	0.217633
Solyc01g005980	M7	-0.0252592	0.419413	-0.287016	-0.259328	0.181361	-0.144661	0.811945	0.729963	0.113632	-0.0151756	-0.0659969	-0.0343555	0.295124	-0.00612385	0.519977	0.0197109	0.549456	-0.483028	-0.0491837	-0.095618	-0.230422	-0.0571924	0.0595609	0.0870662	0.00373097	-0.0590261	-0.331301	-0.0614328	0.494256	0.560513	-0.0617638	-0.148359	0.0654756	0.373041	-0.0652978	-0.0512257	0.00643237	-0.051609	-0.149256	-0.0679512	0.352277	0.399013	0.671753	-0.356469
Solyc01g005990	M20	-0.114192	0.23132	0.462483	0.32556	-0.000660105	-0.269766	-0.0983006	0.0647755	-0.0459318	0.0399145	0.053279	0.0874678	-0.105949	-0.0296054	0.0241482	-0.0698726	-0.0983318	-0.0797093	-0.114827	0.67013	0.0769546	0.00834236	-0.112679	-0.0526516	0.00180694	0.462256	0.172744	0.0131671	-0.286586	-0.143153	0.279394	0.24326	0.18355	-0.109898	0.720356	0.225258	0.0846897	0.280167	-0.207485	-0.00261353	-0.286651	-0.0430997	-0.0988355	0.103483
Solyc01g006050	M21	0.268157	-0.119431	-0.133513	-0.093302	0.0229008	-0.0568196	-0.156898	-0.166016	0.0803171	-0.0698028	-0.0256974	-0.0192689	-0.102774	-0.120641	-0.119967	0.369444	-0.105867	0.20937	-0.0694415	0.00527791	0.705468	-0.0269006	-0.0251635	0.226865	-0.07023	-0.112043	-0.0872148	-0.0609583	-0.106282	-0.0622645	-0.0473217	-0.142011	-0.144016	-0.113173	-0.0220132	0.0598439	-0.122395	-0.079119	0.0292294	-0.0581214	0.057113	-0.0529054	-0.0774415	0.0673974
Solyc01g006060	M10	-0.0533153	0.103245	0.352018	0.158888	-0.00771321	-0.119645	-0.0923397	-0.0213436	-0.0178328	0.937506	0.00484769	0.0282378	-0.068373	0.334346	0.179503	-0.0144136	0.00990299	-0.0379367	0.0472474	0.0192755	-0.0356861	0.00108652	-0.051728	0.0186505	0.096877	0.0614789	0.014462	0.0751096	-0.144688	-0.0728968	0.0579063	0.202004	0.0821021	-0.087091	0.0129754	-0.0421236	-0.0266384	0.0275529	-0.0888274	0.0703158	-0.14524	-0.0263929	-0.0186006	0.0375122
Solyc01g006080	M9	0.0775842	0.175513	-0.00585794	-0.000260878	0.626094	-0.0640078	0.098079	0.120353	0.960256	0.0392443	0.048888	0.130241	-0.00486504	-0.00783994	0.0461342	0.0946196	0.0152952	-0.0858812	-0.0101328	0.0216032	-0.015332	0.0341494	-0.0081596	0.300302	0.0235711	-0.00621238	-0.0656746	0.0417071	0.00646818	0.0654506	0.0258153	-0.0203443	0.013512	-0.00909557	0.00589545	0.0319706	-0.0419508	0.0249203	-0.0437796	-0.00163408	0.0473792	0.21232	0.0196216	-0.0247106
Solyc01g006100	M2	-0.0591729	0.927325	0.2172	0.0952369	0.284024	-0.267751	0.230079	0.712165	0.157503	0.315098	0.047278	0.116928	-0.0368714	0.185209	0.685685	-0.0440358	0.105393	-0.242094	-0.0334814	0.0275422	-0.102912	0.0279589	-0.103721	0.0476352	0.105395	0.297364	-0.132849	0.075773	-0.146742	0.000475793	0.127785	0.210065	0.29159	-0.00105444	0.214934	-0.0102864	-0.0776003	0.218399	-0.205596	-0.00554772	-0.163745	0.321909	0.0451335	-0.232758
Solyc01g006160	M3	-0.227323	0.269363	0.960819	0.651981	0.00766956	-0.469327	-0.3125	-0.0380692	-0.0847638	0.477504	0.214154	0.278959	-0.257948	0.196815	0.0244882	-0.151969	-0.211742	-0.0253194	-0.0507151	0.225645	-0.0191964	0.255795	-0.206753	-0.11033	0.204568	0.645655	0.200466	0.300171	-0.567849	-0.285867	0.290967	0.698864	0.309104	-0.246016	0.377628	0.00310858	-0.0336971	0.35807	-0.352699	0.0598081	-0.569089	-0.0587086	-0.201375	0.221783
Solyc01g006240	M15	-0.0566082	0.400634	0.0793394	0.244912	0.102126	-0.235523	0.329583	0.537678	0.0308848	0.288602	0.0428261	0.03083	0.0639217	0.313284	0.847127	-0.0571242	0.588487	-0.207627	0.104546	-0.0300337	-0.111407	0.0492687	0.0330335	0.00113242	0.452446	0.0458706	-0.113014	0.393374	0.0485562	0.00495891	0.164627	0.0786981	0.184723	0.0139693	-0.00133631	-0.0562144	-0.0363329	0.0258108	-0.18755	0.0232986	-0.0352709	0.126716	0.371726	-0.155852
Solyc01g006250	M16	0.862265	-0.056286	-0.223723	-0.147289	0.178312	-0.0305698	-0.067922	-0.118115	0.298852	-0.0669278	0.0181803	0.0283018	-0.0830526	-0.155118	-0.0792243	0.840632	-0.0660939	-0.263717	-0.097385	-0.0647994	-0.0944645	-0.00822543	-0.0211667	0.546302	-0.0477063	-0.138799	-0.25079	-0.0199213	0.0059541	0.0722246	-0.0378271	-0.20178	-0.199046	-0.14265	-0.0817713	-0.0400728	-0.181882	-0.0946936	-0.096759	-0.059016	0.48254	0.0222502	0.0146151	0.0816346
Solyc01g006290	M1	0.472692	-0.215014	-0.31546	-0.246762	-0.0784544	0.484486	-0.123746	-0.235357	-0.0290726	-0.153081	-0.0738416	-0.0835781	0.166	-0.208459	-0.152274	0.0440041	-0.0616496	-0.226662	-0.11392	-0.156279	-0.148066	-0.0754043	0.164681	-0.0545701	-0.0983156	-0.200404	-0.253514	-0.109512	0.2426	0.223846	-0.1076	-0.261706	-0.278723	-0.0964483	-0.15446	-0.0978931	-0.0473309	-0.149146	-0.0138656	-0.0797214	0.496387	-0.0836964	-0.059215	-0.133634
Solyc01g006300	M13	-0.0254827	-0.0501049	-0.104427	-0.0678786	-0.015539	0.0639095	0.0909486	-0.0166212	-0.00449859	-0.0352868	-0.0136258	-0.0302489	0.700522	0.0168174	0.0306432	-0.0173872	0.291828	-0.0269704	0.0989443	-0.0502431	-0.0248806	-0.0201707	0.701008	-0.0264698	0.0166913	-0.0664818	-0.00297542	-0.0168883	0.2756	-0.00412475	-0.00700535	-0.0931385	-0.0745512	0.184749	-0.0473672	0.00766428	0.315199	-0.0505398	0.0684018	0.120617	0.144113	0.0132804	0.0120057	0.0130646
Solyc01g006320	M2	-0.102453	0.736054	0.462808	0.386637	0.0518728	-0.270786	0.0140769	0.399543	-0.0123379	0.431273	0.0708967	0.0410132	-0.0765618	0.158744	0.264932	-0.0711507	-0.0312728	-0.174297	-0.0459397	0.0998065	-0.0648587	0.0489185	-0.0907516	-0.0290195	0.243823	0.487346	-0.040725	0.163655	-0.256362	-0.130531	0.442773	0.356907	0.262913	-0.094149	0.46692	-0.0191625	-0.0504158	0.461015	-0.206895	0.0132191	-0.274362	0.100567	-0.0843872	-0.103391
Solyc01g006330	M8	-0.0472727	0.778938	0.0783044	-0.0273102	0.207806	-0.242949	0.29199	0.866298	0.090574	0.20281	-0.0187599	0.0404491	-0.0668877	0.137318	0.784196	-0.0560085	0.205734	-0.256605	-0.0556265	0.000293776	-0.120469	0.00108016	-0.107416	0.0249188	0.056156	0.172552	-0.145279	0.0104918	-0.121647	0.0497187	0.0233328	0.237489	0.461846	-0.0616697	0.121518	-0.0362482	-0.115416	0.269573	-0.198834	-0.0646692	-0.130552	0.529129	0.141503	-0.329899
Solyc01g006370	M7	-0.127858	0.265502	-0.276237	-0.247187	0.206389	-0.154656	0.898704	0.683419	0.304562	0.00171821	-0.0720715	-0.0324644	0.237561	0.115218	0.44731	-0.0298876	0.477051	-0.400392	0.0632676	-0.0788746	-0.219237	-0.0692376	0.0235342	0.172431	-0.00389864	-0.127185	-0.270267	-0.0702993	0.448065	0.335618	-0.0800784	-0.153746	0.0726606	0.503957	-0.10562	-0.0305859	0.0125161	-0.0782899	-0.0834002	0.0140989	0.326608	0.344754	0.437565	-0.300678
Solyc01g006380	M15	-0.0577088	0.517626	0.221281	0.0951221	0.302257	-0.257735	0.24735	0.552133	0.170358	0.213967	0.0237293	0.147815	0.00778355	0.205341	0.753755	-0.02776	0.445416	-0.25902	0.0346131	-0.0530599	-0.136895	0.0270965	-0.0602191	0.0787108	0.230731	0.213442	-0.141996	0.24985	-0.0147404	0.0635671	0.0259788	0.186749	0.232835	-0.104917	0.0201507	-0.0705738	-0.0575239	0.0475105	-0.2448	0.00348924	-0.0811537	0.273983	0.411603	-0.203217
Solyc01g006390	M26	-0.0811985	0.32557	0.556282	0.288465	0.14105	-0.204505	-0.147147	0.0337525	-0.00150573	0.0415736	0.318762	0.348734	-0.123372	-0.0371121	-0.0078312	-0.0478471	-0.123067	-0.113283	-0.0922871	0.0100327	-0.0481075	0.0555421	-0.102803	-0.0369588	0.015344	0.814821	-0.00200322	0.0631868	-0.250936	-0.110849	0.172994	0.279767	0.0518183	-0.155883	0.233457	-0.046972	-0.0551054	0.152084	-0.170436	-0.0149186	-0.248272	0.025003	-0.086026	0.0525101
Solyc01g006400	M2	-0.0828666	0.766041	0.307687	0.122811	0.2219	-0.268002	0.0587891	0.659832	0.0330195	0.131233	0.118782	0.110583	-0.126517	0.0541364	0.445099	-0.0609375	-0.0261238	-0.204286	-0.0925281	0.0408055	-0.0812196	0.0645132	-0.131315	-0.00898941	0.0314665	0.523265	-0.113633	0.0426287	-0.274578	-0.0936902	0.0873551	0.307294	0.349159	-0.15002	0.288293	-0.0347724	-0.120485	0.283224	-0.217007	-0.0547352	-0.279996	0.286269	-0.0432839	-0.254917
Solyc01g006410	M0	-0.0189202	0.263886	0.00389905	-0.0278583	0.192829	-0.0873563	0.0733797	0.348721	0.0969733	0.0409964	-0.00191561	0.0398551	-0.0323761	0.0165318	0.164474	-0.00678777	-0.000146201	-0.0887403	-0.0317997	-0.00210715	-0.039896	-0.00107064	-0.0353538	0.0237504	-0.00271509	0.0326051	-0.0713683	-0.0137084	-0.07394	-0.00900484	-0.00542016	0.0556383	0.17014	-0.0390313	0.0234217	-0.00928751	-0.0556441	0.084476	-0.067929	-0.0287649	-0.0763458	0.126489	-0.0162331	-0.180799
Solyc01g006430	M17	0.0883247	0.0140986	-0.297545	-0.201555	0.0825963	-0.0686588	0.473292	0.216413	0.119031	-0.0629198	-0.0584725	-0.059797	0.303815	0.00183105	0.276252	0.109633	0.741675	-0.210014	0.0563508	-0.108073	0.0210943	-0.00292816	0.101209	0.185067	0.0358002	-0.162447	-0.214584	-0.0144087	0.468367	0.322762	-0.0849518	-0.224637	-0.110966	0.0966722	-0.131794	-0.0328705	0.0919537	-0.118253	-0.12388	0.00605309	0.371403	0.127915	0.711561	-0.117708
Solyc01g006440	M1	0.670586	0.116847	-0.124207	-0.0922498	0.64028	-0.00807156	-0.04555	-0.00309888	0.623919	-0.0383533	0.0370011	0.147092	-0.0861702	-0.111949	-0.0325327	0.203595	-0.0935276	-0.178665	-0.0829174	-0.0375095	-0.034447	0.0156373	-0.0262944	0.222857	-0.0408308	-0.0936228	-0.190592	-0.0119584	-0.0301776	0.0486002	-0.0244022	-0.13338	-0.104148	-0.143205	-0.0487067	0.000810887	-0.155555	-0.0440503	-0.106709	-0.0533947	0.408004	0.167299	-0.02995	0.0525467
Solyc01g006460	M31	0.174568	0.0133862	0.0850234	0.4827	0.0889992	-0.0552029	-0.125786	-0.0991064	0.115974	0.00211791	0.592326	0.0554897	-0.0716977	-0.0378751	-0.0771218	0.0933991	-0.100208	-0.0312268	-0.0352308	-0.0285076	0.00345244	0.074773	-0.0266218	0.0439767	0.081015	0.000563206	-0.0743727	0.14566	-0.105649	-0.0584229	0.778581	-0.0663116	-0.11207	-0.0856471	0.0337798	-0.0369255	-0.108354	0.00605852	-0.00393907	-0.0446624	0.0332401	0.00824883	-0.0776186	0.0530776
Solyc01g006470	M5	0.0466957	0.323849	0.0481162	0.00318215	0.95483	-0.110834	0.0827111	0.225024	0.747471	0.0312892	0.0764202	0.404675	-0.0419707	-0.0104738	0.0860619	0.0759711	-0.00692695	-0.125425	-0.0328505	0.0172212	-0.0329722	0.0408639	-0.0366531	0.219009	0.0100271	-0.00400044	-0.0937401	0.0385412	-0.0660997	0.0940535	0.0151164	-0.0172906	0.060869	-0.0565001	0.00654058	0.0236719	-0.0750984	0.0248588	-0.0922932	-0.0152111	-0.0386523	0.36924	0.0223975	-0.108797
Solyc01g006520	M20	-0.275518	-0.0282834	0.225912	0.118499	-0.0990024	-0.464029	0.108858	0.0856861	-0.0893277	0.105772	-0.0506294	-0.0824133	0.0188163	0.365649	0.0312334	-0.189122	0.0276052	0.218389	0.181938	0.640286	0.182517	0.0163905	-0.0408758	-0.129265	-0.0171848	0.10369	0.440715	-0.0392345	-0.298837	-0.210326	-0.0182344	0.231111	0.304223	0.20461	0.226209	0.429419	0.295451	0.108794	-0.266434	0.20275	-0.377048	-0.0896176	-0.0793798	0.30685
Solyc01g006540	M39	-0.086276	-0.26188	-0.288357	-0.242728	-0.134812	0.37424	-0.216557	-0.281968	-0.106548	-0.17312	-0.113546	-0.106743	-0.0254886	-0.230532	-0.227653	-0.11799	-0.194367	0.260634	-0.14649	-0.143272	0.105833	-0.112318	0.000558917	-0.118969	-0.145162	-0.194072	-0.191677	-0.173813	0.175554	-0.120528	-0.120201	-0.229684	-0.254453	0.00459228	-0.149015	-0.100795	-0.155219	-0.157533	0.857205	-0.128556	0.0928448	-0.159183	-0.177544	-0.0885205
Solyc01g006550	M18	-0.157806	-0.199015	-0.187831	-0.154018	-0.117255	-0.0294327	0.0587774	-0.13599	-0.100258	-0.145347	-0.0898381	-0.0932396	0.430029	-0.145476	-0.160927	-0.120775	-0.0366933	0.470178	-0.0690087	-0.0164438	0.312715	-0.083421	0.212186	-0.114638	-0.113008	-0.159502	0.0847825	-0.146728	0.0965143	-0.146362	-0.092725	-0.155207	-0.149315	0.433839	-0.0990398	0.142634	0.24316	-0.111245	0.273899	-0.012739	-0.0180095	-0.114347	-0.142495	0.145769
Solyc01g006560	M2	-0.0448983	0.665523	0.027568	-0.0517186	0.0454295	-0.100013	0.129796	0.609974	-0.0199043	0.0800415	-0.0259223	-0.00105152	-0.0583444	0.0178625	0.380414	-0.0611477	-0.00643758	-0.150063	-0.0788867	0.00956482	-0.0585164	-0.00915337	-0.0787665	-0.0241396	-0.00690779	0.191031	-0.145696	-0.0377633	-0.0983909	-0.0626021	0.0131494	0.131946	0.237581	-0.0443498	0.164268	-0.0235023	-0.108995	0.171114	0.00646947	-0.0637252	-0.112475	0.146245	-0.0495918	-0.293559
Solyc01g006580	M9	0.33132	-0.0315183	-0.128721	-0.11816	0.313766	0.127113	-0.0423178	-0.0914446	0.645525	0.233001	-0.0101744	0.0326533	-0.0517853	-0.0137305	-0.0234996	0.382161	0.000756918	-0.219013	-0.0287224	-0.0664659	-0.103123	-0.0253411	0.0730827	0.7566	-0.0248125	-0.129673	-0.222635	-0.0185138	0.127194	0.0579679	-0.0293609	-0.137545	-0.154977	-0.134704	-0.0918937	-0.0630593	-0.164481	-0.0828896	0.00600956	-0.0461428	0.275667	0.0774127	0.00463853	-0.0560672
Solyc01g006600	M16	0.742515	-0.0926077	-0.165375	-0.114496	0.0593015	-0.0766408	-0.111699	-0.14757	0.148756	-0.0463973	0.00378742	0.00334948	-0.098326	-0.118939	-0.0942331	0.927244	-0.086396	-0.187896	-0.0734313	-0.0362503	-0.0509743	-0.010947	-0.0486551	0.558513	-0.0467156	-0.104907	-0.175304	-0.0260108	-0.0684717	0.0392643	-0.0332004	-0.148237	-0.159987	-0.151567	-0.0578336	-0.0264273	-0.144061	-0.0725754	-0.105354	-0.0305348	0.348933	-0.0226144	-0.0245337	0.105521
Solyc01g006610	M24	0.341987	0.0455622	-0.104952	-0.0726794	0.409991	-0.0965284	0.0278086	0.0106849	0.761117	0.00926286	0.0305416	0.0765416	-0.0658396	-0.0711898	-0.0198766	0.608165	-0.0278313	-0.163213	-0.0452333	-0.00512746	-0.0385238	0.0144538	-0.0425762	0.910114	-0.020581	-0.0634366	-0.140306	0.0103738	-0.032609	0.100041	-0.000297371	-0.0997239	-0.0757496	-0.0860917	-0.031968	0.000398818	-0.113285	-0.0329368	-0.0909267	-0.021894	0.172044	0.162634	0.0247856	0.0159627
Solyc01g006620	M16	0.649479	-0.0952127	-0.147974	-0.0742381	0.0644234	-0.0701119	-0.116148	-0.151326	0.145015	-0.0516717	0.11213	0.0120665	-0.0852567	-0.115053	-0.0997135	0.878541	-0.0736752	-0.145693	-0.0691808	-0.000942121	0.032204	-0.00452785	-0.0355157	0.432589	-0.042535	-0.107236	-0.126636	-0.0168466	-0.0686314	0.0475103	-0.0300443	-0.151164	-0.159956	-0.151719	-0.0472854	0.00728819	-0.117894	-0.0748286	-0.102394	-0.0181025	0.265215	-0.0213779	-0.00618504	0.171722
Solyc01g006650	M1	0.59188	-0.131817	-0.392776	-0.287733	0.136563	0.144401	0.244329	-0.058133	0.206216	-0.115723	-0.0296414	-0.0373925	0.352913	-0.0699543	0.0602985	0.309382	0.504115	-0.366142	0.0821151	-0.160324	-0.181509	-0.060407	0.353346	0.192067	-0.0286282	-0.249928	-0.31264	-0.0630069	0.555099	0.264453	-0.115199	-0.342068	-0.301174	0.0220893	-0.176643	-0.0905299	0.0371971	-0.184351	-0.0701047	0.0147652	0.735924	-0.000923525	0.523449	-0.0539079
Solyc01g006660	M15	-0.00717505	0.490064	0.0952345	0.102913	0.120043	-0.116838	0.0698349	0.40254	0.07264	0.286346	0.0800791	0.0379528	-0.0457454	0.198024	0.75574	-0.00723198	0.163242	-0.123903	0.0261411	-0.012819	-0.0558842	0.0311318	-0.055179	0.046856	0.140264	0.0613643	-0.0789822	0.112379	-0.0920084	-0.0197981	0.0690125	0.0695689	0.15136	-0.0821869	0.0198822	-0.0273192	-0.0635986	0.0371918	-0.0868208	-0.00496241	-0.0971938	0.123238	0.0629775	-0.150303
Solyc01g006690	M4	-0.196916	0.132845	0.303202	0.353449	0.0108315	-0.412102	-0.139287	0.0312704	-0.0430987	0.192229	0.0501133	0.000563154	-0.0820265	0.122811	0.0517602	-0.128705	-0.180685	0.234544	-0.0783634	0.210084	0.254484	0.00585809	-0.147314	-0.0756963	0.163716	0.120443	0.503751	0.168976	-0.385586	-0.308234	0.273233	0.208725	0.276427	0.140781	0.128859	0.344702	0.172587	0.170143	-0.0188359	0.0502001	-0.416959	-0.0305901	-0.229845	0.48056
Solyc01g006720	M17	-0.118553	0.35976	0.0749788	0.281008	-0.018841	-0.24049	0.433277	0.449359	-0.0340891	0.340171	0.00884344	-0.0434385	0.23195	0.439825	0.588434	-0.0455093	0.70315	-0.295802	0.199568	-0.0644651	-0.186895	0.00663201	0.123707	-0.0202177	0.413938	0.111615	-0.120786	0.261577	0.241282	0.0678203	0.27009	0.0174848	0.0812523	0.0861036	0.00547199	-0.0854685	0.095286	-0.0022975	-0.254002	0.148087	0.0511449	0.0426388	0.525525	-0.183743
Solyc01g006730	M2	-0.105472	0.635672	0.153925	0.318141	0.342444	-0.349923	0.437577	0.634296	0.226751	0.168034	0.0466501	0.100148	0.0259957	0.102495	0.303381	-0.0751126	0.0295544	-0.209937	-0.0527618	0.143534	-0.0492676	0.0198203	-0.105358	0.007111	0.188859	0.215779	-0.13126	0.100841	-0.0967549	-0.105745	0.412446	0.137276	0.164041	0.337512	0.221051	0.0555293	-0.0669617	0.114406	-0.158446	-0.0506871	-0.127421	0.17094	-0.055518	-0.175005
Solyc01g006770	M9	0.0823992	0.203622	-0.0138377	-0.00994852	0.72035	-0.0746503	0.0977805	0.149463	0.978562	0.0331955	0.0531268	0.158847	-0.0218005	-0.0134508	0.0523224	0.111713	0.00649229	-0.0978269	-0.0162704	0.0195887	-0.0185047	0.0372937	-0.0180338	0.343086	0.00885897	-0.0127445	-0.0775113	0.0380771	-0.0110517	0.0845226	0.0232027	-0.0287319	0.0257515	-0.0291002	-0.000139331	0.0309262	-0.0585841	0.0162958	-0.0573811	-0.0069786	0.0363666	0.291201	0.0254469	-0.0457168
Solyc01g006790	M27	-0.109592	0.00233889	0.105273	0.0744158	-0.0437561	-0.321247	0.021595	0.0893103	-0.0522894	-0.0578584	-0.0449285	-0.0472009	-0.0708837	-0.0462308	-0.0833443	-0.0842343	-0.170216	0.125053	-0.12968	0.137513	-0.0149591	-0.0254422	-0.150649	-0.0765799	-0.0598439	-0.0102055	0.610273	-0.0759595	-0.313321	-0.126662	-0.0183899	0.196644	0.447027	0.093031	0.0495598	0.182902	0.271532	0.0610705	-0.208023	-0.00667601	-0.289714	-0.0042698	-0.130712	0.284378
Solyc01g006890	M12	-0.0754719	0.406381	0.65133	0.44775	0.340303	-0.463669	-0.0439696	0.201357	0.270687	0.297536	0.200837	0.614132	-0.167618	0.235923	0.145517	0.115185	-0.0461214	-0.198551	0.0850845	0.283999	-0.0751805	0.0868435	-0.158079	0.249403	0.0910216	0.436727	0.0412814	0.126193	-0.390868	-0.139569	0.268602	0.454607	0.307719	-0.145134	0.551301	0.0266058	-0.0227268	0.543129	-0.348581	0.141985	-0.353462	0.0923948	-0.0707507	0.0526039
Solyc01g006900	M26	-0.142099	0.234055	0.752423	0.338325	-0.0176011	-0.306389	-0.220545	-0.0383145	-0.0583355	0.0780744	0.104749	0.18023	-0.168215	-0.0236644	-0.07397	-0.100757	-0.187132	-0.0600152	-0.111449	0.0693172	-0.00698453	0.0631397	-0.14438	-0.0796025	0.00101571	0.931128	0.127565	0.054828	-0.366966	-0.162183	0.189292	0.521408	0.167583	-0.184174	0.353113	-0.0227422	-0.0148141	0.274796	-0.236361	-0.00183385	-0.358711	-0.012537	-0.146519	0.163898
Solyc01g006930	M18	-0.266065	-0.148483	-0.209501	-0.142324	-0.123175	-0.198846	0.103943	-0.00941265	-0.0909381	-0.174811	-0.115929	-0.131421	0.124581	-0.116996	-0.0992559	-0.186416	-0.0478646	0.582601	-0.0817917	0.11175	0.333296	-0.110976	0.0229056	-0.132642	-0.128921	-0.203021	0.483686	-0.158844	-0.0778917	-0.150654	-0.0871062	-0.183907	0.0146826	0.311888	-0.0472265	0.299401	0.275969	-0.134803	0.0954504	-0.0452993	-0.210487	-0.095838	-0.0846497	0.409413
Solyc01g006950	M13	0.0286823	-0.0740484	-0.00919171	-0.0504841	-0.0108443	0.135274	0.048313	-0.110811	0.0197324	-0.030128	-0.00517923	-0.0160959	0.761846	-0.0466066	-0.0577031	0.0516742	0.276518	-0.175145	0.0735687	-0.0736032	-0.0969354	-0.0349306	0.847637	-0.00880397	0.0192053	0.0533893	-0.0761133	-0.00460208	0.399629	-0.0357008	0.0174661	-0.0195988	-0.138043	0.25115	-0.0192497	-0.0227415	0.331039	-0.00859657	0.114281	0.1015	0.239339	-0.00488674	-0.0354189	0.0195707
Solyc01g007000	M40	-0.0516962	-0.0163857	0.02681	0.00501209	-0.0232712	-0.101296	0.0196708	-0.0290768	-0.0263939	0.107013	-0.00899433	-0.0123252	0.317295	0.496739	0.121843	-0.0278188	0.290722	0.025738	0.315482	-0.00376644	-0.0292865	-0.00542108	0.0842962	-0.0297802	0.0603086	-0.0179314	0.318114	0.0280584	-0.000474066	-0.0405624	-0.0107879	-0.0521166	-0.0317131	0.0338966	0.0157805	0.0379461	0.668584	-0.0262399	-0.0731112	0.94427	-0.045712	-0.0427101	0.0117703	0.0491794
Solyc01g007010	M40	-0.0632219	0.061286	0.0408191	-0.00687489	-0.0235403	-0.105032	0.0754067	0.0215022	-0.0323454	0.096529	-0.0112797	-0.018416	0.492783	0.450625	0.137868	-0.0372417	0.349771	-0.0166751	0.294101	-0.00238033	-0.0394067	-0.00937375	0.188442	-0.0399755	0.0554455	0.045167	0.279371	0.0160348	0.0657036	-0.0469291	-0.00222517	-0.0475548	-0.0334623	0.115482	0.0956118	0.0294776	0.717227	0.000994332	-0.0568645	0.897514	-0.00978759	-0.0306067	0.0133788	0.0420123
Solyc01g007020	M40	-0.0562285	-0.0256602	0.011778	-0.0142214	-0.0278802	-0.0887006	0.0364914	-0.0392873	-0.0209667	0.0889674	-0.0170808	-0.0226383	0.484203	0.459668	0.0810073	-0.00896506	0.249962	0.0128202	0.305564	0.00349083	-0.0244263	-0.0140196	0.193736	0.000833098	0.0435403	-0.0159172	0.319623	0.00980079	0.0517352	-0.0580909	-0.0157133	-0.059093	-0.0552689	0.160255	0.0538377	0.0525936	0.72929	-0.0117035	-0.0177407	0.914348	-0.011431	-0.0423337	-0.0268008	0.0793466
Solyc01g007030	M40	-0.0561863	-0.0367145	-0.0107063	-0.0186886	-0.0282228	-0.0879115	0.0737479	-0.0239604	-0.029263	0.0952605	-0.0143311	-0.0200637	0.450587	0.477761	0.129103	-0.0306185	0.356988	0.00586536	0.316527	-0.0186101	-0.0387311	-0.0112645	0.146373	-0.0344679	0.0600295	-0.050187	0.305611	0.0206188	0.0719667	-0.0187106	-0.0201194	-0.075157	-0.0477757	0.11263	-0.0191504	0.0426719	0.728397	-0.0434413	-0.05405	0.926015	0.00500412	-0.0400536	0.0298275	0.0510849
Solyc01g007040	M40	-0.0561863	-0.0367145	-0.0107063	-0.0186886	-0.0282228	-0.0879115	0.0737479	-0.0239604	-0.029263	0.0952605	-0.0143311	-0.0200637	0.450587	0.477761	0.129103	-0.0306185	0.356988	0.00586536	0.316527	-0.0186101	-0.0387311	-0.0112645	0.146373	-0.0344679	0.0600295	-0.050187	0.305611	0.0206188	0.0719667	-0.0187106	-0.0201194	-0.075157	-0.0477757	0.11263	-0.0191504	0.0426719	0.728397	-0.0434413	-0.05405	0.926015	0.00500412	-0.0400536	0.0298275	0.0510849
Solyc01g007090	M4	-0.14276	0.103354	0.618526	0.742338	-0.0561236	-0.310949	-0.270197	-0.0924577	-0.0743344	0.298923	0.162216	0.0388369	-0.204027	0.149139	-0.00825022	-0.0904001	-0.140245	0.002148	-0.0170749	0.193658	-0.0365339	0.540352	-0.145966	-0.0743328	0.491839	0.361787	0.0881573	0.637969	-0.406041	-0.205808	0.334864	0.582907	0.227711	-0.206724	0.222277	-0.016509	-0.0861441	0.474594	-0.233094	0.00460522	-0.401396	-0.0732095	-0.11958	0.134246
Solyc01g007130	M7	-0.211108	0.103844	-0.153288	-0.0797922	-0.0497534	-0.237919	0.866277	0.479056	-0.0683701	0.061714	-0.0359069	-0.0927631	0.332787	0.236123	0.358889	-0.156378	0.55168	-0.291734	0.172669	-0.000333909	-0.189954	-0.0417865	0.0282217	-0.0928239	0.0790734	-0.106035	-0.0481377	-0.00723222	0.409617	0.111523	-0.00433433	-0.0701059	0.0309221	0.694341	-0.0980732	0.0426219	0.223949	-0.106848	-0.175951	0.162871	0.21748	0.00181082	0.335462	-0.140273
Solyc01g007160	M2	-0.137224	0.944495	0.522448	0.236493	0.399327	-0.40618	0.152556	0.634794	0.197335	0.332216	0.1588	0.331935	-0.0848992	0.170916	0.499315	-0.0692764	0.0160223	-0.251438	-0.0496749	0.076126	-0.131753	0.0474443	-0.148823	0.0375725	0.109743	0.536053	-0.00903879	0.109797	-0.292012	-0.0553752	0.160966	0.367042	0.309734	-0.0411207	0.336289	0.0460786	-0.016528	0.285957	-0.31612	0.0459956	-0.321222	0.317346	-0.0241298	-0.15883
Solyc01g007170	M3	-0.0898207	0.219254	0.760621	0.222301	0.0789375	-0.275782	-0.201763	-0.0631841	-0.00808354	0.235357	0.0759992	0.590465	-0.138124	0.0431721	-0.0277838	-0.0286611	-0.145194	-0.0835564	-0.0763985	0.0762039	-0.0357552	0.00252874	-0.124866	-0.0122326	-0.0283019	0.560884	0.135778	0.000713174	-0.324082	-0.151072	0.0661671	0.364404	0.113968	-0.167628	0.313987	0.0255164	0.0341601	0.270461	-0.222512	0.0565235	-0.301001	-0.0243569	-0.1238	0.153647
Solyc01g007200	M11	0.145275	0.106128	0.115155	0.406797	0.327397	-0.0862227	-0.110799	-0.0436228	0.291141	-0.000262596	0.902696	0.248465	-0.0935032	-0.0574614	-0.0478799	0.260215	-0.0673115	-0.131457	-0.0440921	-0.024674	-0.0435954	0.438251	-0.0198889	0.258292	0.0825707	0.00870078	-0.124134	0.263762	-0.111522	0.0341088	0.180073	-0.0744081	-0.0958257	-0.163289	0.027028	-0.0395636	-0.132208	-0.0161955	-0.153238	-0.0279135	-0.0319604	0.0960249	-0.0308091	-0.0269263
Solyc01g007210	M16	0.536562	-0.0530261	-0.163483	-0.120883	0.179854	-0.0263272	-0.0600715	-0.102207	0.286746	-0.0410095	0.00683442	0.0398839	-0.0741329	-0.113539	-0.0816402	0.966935	-0.0602498	-0.195783	-0.0655759	-0.0345383	-0.0550142	-0.0122709	-0.0314009	0.604609	-0.043101	-0.100629	-0.176981	-0.0213925	-0.012767	0.154011	-0.0311338	-0.147019	-0.144546	-0.136683	-0.059361	-0.0288818	-0.130256	-0.0686807	-0.100982	-0.0274921	0.262823	0.0371107	0.0142718	0.0369477
Solyc01g007260	M17	-0.0827896	0.176695	-0.10127	0.0920043	0.00836944	-0.109199	0.414832	0.325399	0.0161296	0.195244	0.00456334	-0.0442943	0.38954	0.352214	0.657797	-0.0514841	0.909395	-0.243558	0.310932	-0.106974	-0.16774	0.0161626	0.309723	-0.00557833	0.397059	-0.0911607	-0.10719	0.374076	0.417348	0.116182	0.0885018	-0.117775	-0.017481	0.0842805	-0.0973937	-0.0780306	0.197091	-0.0802906	-0.152349	0.190495	0.181727	0.0479225	0.625293	-0.146884
Solyc01g007280	M1	0.812175	0.0666853	-0.145381	-0.112855	0.070853	-0.0269547	-0.0342556	0.0108803	0.0861015	-0.0261087	-0.00812483	-0.00180603	-0.084394	-0.0850239	0.0789364	0.425304	-0.026132	-0.197848	-0.0779782	-0.0548114	-0.0783966	-0.00537109	-0.0413275	0.159087	-0.031606	-0.0692808	-0.192354	-0.0295357	-0.00253908	0.0371503	-0.0336051	-0.111531	-0.0918638	-0.130917	-0.0421718	-0.0297702	-0.152005	-0.0453254	-0.105542	-0.0515313	0.545067	0.041587	0.0203196	0.0854052
Solyc01g007290	M1	0.782638	0.0805916	-0.160292	-0.124043	0.0610698	-0.0427312	0.00915478	0.0462613	0.0983877	-0.0223423	-0.00990185	-0.00601025	-0.0772151	-0.0837323	0.109178	0.515783	0.00112577	-0.220948	-0.0785315	-0.0589078	-0.0867461	-0.00592764	-0.0444596	0.204061	-0.0262105	-0.0749253	-0.207564	-0.0274195	0.0199912	0.112618	-0.0372556	-0.116483	-0.0834772	-0.117846	-0.0480031	-0.032592	-0.155357	-0.0437505	-0.116734	-0.0534591	0.528143	0.0890237	0.0611406	0.0679668
Solyc01g007300	M1	0.765476	0.132145	-0.143654	-0.124531	0.0713458	-0.0522498	0.0250738	0.0836568	0.0994368	-0.00220334	-0.0118596	0.00907087	-0.0717322	-0.0767226	0.149423	0.514528	0.0174241	-0.237343	-0.0810959	-0.0558303	-0.0942323	-0.00768797	-0.0475617	0.209138	-0.0212492	-0.0540196	-0.216577	-0.0264541	0.0205041	0.110592	-0.0347056	-0.106287	-0.072829	-0.114822	-0.0372353	-0.0358954	-0.155425	-0.0383952	-0.1223	-0.0537407	0.515669	0.10134	0.0673264	0.0493832
Solyc01g007310	M1	0.760564	0.132642	-0.114838	-0.112858	0.0669555	-0.0706379	0.00897112	0.0803992	0.090816	0.00575947	-0.0145783	0.0109061	-0.0851445	-0.0759469	0.146195	0.498091	0.00965947	-0.224889	-0.0880856	-0.0469552	-0.0889398	-0.00738557	-0.0572291	0.200157	-0.0253692	-0.0372029	-0.205651	-0.0284556	-0.00597467	0.0897936	-0.0353707	-0.0627979	-0.0274409	-0.129582	-0.0254047	-0.0390971	-0.16159	-0.0130821	-0.134442	-0.0577694	0.495304	0.0942318	0.0615743	0.062808
Solyc01g007320	M8	-0.0693757	0.489737	0.271981	0.0788111	0.260371	-0.288404	0.333476	0.694238	0.0822275	0.188763	-0.00910058	0.0557023	-0.112961	0.0276276	0.451078	-0.0665299	0.0881792	-0.370257	-0.153295	0.010229	-0.194872	0.0617953	-0.180596	0.0205109	0.0488403	0.303626	-0.244961	0.0383047	-0.110335	0.156007	0.032974	0.495187	0.385203	-0.00961044	0.103933	-0.0830107	-0.202675	0.241206	-0.265659	-0.121059	-0.0848264	0.496918	0.206215	-0.248167
Solyc01g007330	M1	0.454026	0.350557	0.118632	-0.00648812	0.0788518	-0.17394	0.00165294	0.245621	0.068196	0.111093	-0.0102484	0.0260525	-0.138453	-6.15e-06	0.322962	0.478787	0.0238527	-0.209876	-0.094118	0.0158773	-0.090191	0.0168056	-0.10816	0.187191	0.0102305	0.182972	-0.157623	-0.00190519	-0.14295	-0.0120357	0.00416486	0.21294	0.175388	-0.149791	0.0762511	-0.0360812	-0.171719	0.139067	-0.170057	-0.0543463	0.156554	0.143724	0.00889097	0.00541364
Solyc01g007340	M1	0.751376	0.00243688	-0.142546	-0.0723367	0.0484066	-0.0162842	-0.0510233	-0.0460215	0.095245	-0.0281723	0.0138652	-0.00091824	-0.0882791	-0.0884362	0.0263614	0.558815	-0.0281545	-0.187178	-0.0727705	-0.0497869	-0.0717083	0.0213369	-0.0401088	0.238577	-0.00698301	-0.0814731	-0.186639	0.00391026	0.00550495	0.0471271	0.000280755	-0.12516	-0.118885	-0.133511	-0.0483105	-0.0289393	-0.153665	-0.0565344	-0.0835265	-0.0472965	0.500703	0.01004	0.0288673	0.094416
Solyc01g007350	M1	0.772729	0.0709428	-0.125807	-0.0392311	0.0509645	-0.0516094	-0.0244922	0.0223995	0.0877805	-0.00675288	0.0300632	0.000188309	-0.0906958	-0.0691327	0.0921498	0.504159	-0.00801953	-0.205956	-0.0722314	-0.0492358	-0.079245	0.0165173	-0.0469619	0.200938	0.0237173	-0.0628863	-0.196126	0.0305477	-0.00843966	0.0395812	0.0328467	-0.107827	-0.0897106	-0.125029	-0.0346799	-0.0337298	-0.161617	-0.0407718	-0.110645	-0.0512084	0.504105	0.0487901	0.0393995	0.0782674
Solyc01g007360	M1	0.784457	0.0730925	-0.15579	-0.119054	0.0493166	-0.039437	-0.000964728	0.0405305	0.0905225	-0.0216095	-0.0113801	-0.00950373	-0.079684	-0.0792442	0.0979165	0.488652	0.00126133	-0.206811	-0.0749733	-0.0511555	-0.0783749	-0.00581157	-0.0421795	0.192605	-0.0268924	-0.0709087	-0.198783	-0.0299042	0.0157333	0.0509193	-0.0327604	-0.11826	-0.0849503	-0.10971	-0.0415074	-0.0285052	-0.153796	-0.0473697	-0.101422	-0.0502135	0.534751	0.0574064	0.0447694	0.072578
Solyc01g007370	M1	0.746109	0.0564496	-0.0729092	-0.0682129	0.0161342	-0.10646	-0.0869117	-0.0165201	0.0570146	-0.0118061	-0.0163612	-0.0153379	-0.113354	-0.0798109	0.0595514	0.464887	-0.0685182	-0.10807	-0.0943995	0.0665398	-0.0156235	0.026517	-0.0740919	0.163508	-0.0330096	-0.0281116	-0.0820502	-0.0278095	-0.101405	-0.0162573	-0.0334494	-0.0244394	-0.0142911	-0.149733	-0.000524409	0.163105	-0.09169	0.00387199	-0.13884	-0.0325972	0.418717	0.00196763	-0.0211287	0.140507
Solyc01g007380	M1	0.523923	0.101466	0.279198	0.166186	-0.0248362	-0.25576	-0.211849	-0.0472129	0.00193771	0.100377	0.00361892	-0.00178942	-0.205008	-0.053933	0.00269366	0.308773	-0.172826	-0.0803753	-0.139591	0.186308	-0.0102548	0.235557	-0.148684	0.0821677	-0.00589636	0.229714	-0.00135106	0.0560031	-0.3106	-0.132861	0.0353209	0.431655	0.158259	-0.233609	0.15732	0.215515	-0.10352	0.209197	-0.239242	-0.0407693	0.12002	-0.0424189	-0.105894	0.223425
Solyc01g007390	M1	0.848347	-0.0716289	-0.138831	-0.114123	0.0233776	0.00741471	-0.0879925	-0.127987	0.0740703	-0.0647084	-0.0163355	-0.0178173	-0.0798445	-0.125419	-0.072266	0.413478	-0.0556467	-0.19036	-0.0934662	-0.0578956	-0.0842355	0.00239242	-0.0438326	0.147238	-0.0585832	-0.0770829	-0.163328	-0.0374847	0.0084971	0.0495819	-0.0475029	-0.111477	-0.131145	-0.154273	-0.0533901	-0.0206876	-0.123631	-0.0540516	-0.108475	-0.0441454	0.587159	-0.0186395	0.028448	0.16081
Solyc01g007400	M1	0.661371	0.0917787	-0.283047	-0.227796	0.0643416	0.0969348	0.209092	0.186218	0.121879	-0.0547016	-0.0570115	-0.0428131	0.0154983	-0.107731	0.21806	0.438443	0.15116	-0.350955	-0.104556	-0.111749	-0.157087	-0.0335109	0.0170995	0.179476	-0.0369691	-0.127861	-0.332768	-0.0714341	0.235983	0.199294	-0.0755639	-0.173432	-0.0989124	0.0469153	-0.104802	-0.0710048	-0.184589	-0.0866033	-0.0033607	-0.0958799	0.609262	0.153908	0.174666	-0.0684025
Solyc01g007410	M1	0.537662	0.324986	-0.298715	-0.283843	0.111716	0.131516	0.324981	0.405728	0.140329	-0.032099	-0.0765434	-0.0466165	0.0726153	-0.1208	0.328733	0.357704	0.138322	-0.427636	-0.137392	-0.117287	-0.192806	-0.0637531	0.0331794	0.164198	-0.0538137	-0.0670313	-0.400044	-0.106707	0.28579	0.20684	-0.0806895	-0.175201	-0.0529233	0.15054	-0.0677377	-0.0709613	-0.187662	-0.0656465	0.047063	-0.117854	0.567261	0.290497	0.134795	-0.212127
Solyc01g007420	M1	0.743942	0.00156546	-0.182778	-0.141818	0.0565501	-0.0173907	0.0415443	0.0292182	0.0973738	-0.03946	-0.0179566	-0.0163328	-0.0581686	-0.0901124	0.0680449	0.550935	0.0263758	-0.229169	-0.0769659	-0.0624163	-0.0904675	-0.0156283	-0.0322643	0.213454	-0.0367428	-0.100558	-0.212274	-0.0406497	0.0581292	0.113285	-0.0460981	-0.130749	-0.0945593	-0.0814503	-0.0681922	-0.0377311	-0.148837	-0.0669175	-0.0945361	-0.0512632	0.535483	0.0791903	0.0785248	0.0595936
Solyc01g007430	M1	0.743862	0.0185788	-0.212185	-0.166016	0.0591155	0.00108723	0.07889	0.0604053	0.100349	-0.0487334	-0.0268371	-0.0220669	-0.0444692	-0.101077	0.082746	0.538483	0.0334324	-0.254867	-0.0859315	-0.0727121	-0.103629	-0.0231168	-0.0282372	0.209387	-0.0424278	-0.111624	-0.238255	-0.0519422	0.0897627	0.145521	-0.0543942	-0.15162	-0.102135	-0.0559187	-0.0770284	-0.0429551	-0.155158	-0.0728053	-0.0785845	-0.060713	0.562433	0.10479	0.089938	0.0277013
Solyc01g007440	M1	0.749347	0.0486795	-0.173237	-0.144545	0.0558877	-0.021496	0.0448716	0.0471327	0.0971341	-0.0401706	-0.0211883	-0.0108906	-0.0558959	-0.102906	0.0664342	0.539195	0.000314257	-0.242437	-0.088876	-0.0644333	-0.0972105	-0.0175891	-0.0313748	0.208948	-0.0431387	-0.0757223	-0.224046	-0.0471788	0.05614	0.121373	-0.0432918	-0.118599	-0.0925823	-0.0760657	-0.0533164	-0.0402348	-0.154792	-0.0467282	-0.0888402	-0.0589295	0.537732	0.0861631	0.0635471	0.0437362
Solyc01g007450	M1	0.755955	0.0544586	-0.138496	-0.12008	0.0552654	-0.0423717	0.00459261	0.0217198	0.0928571	-0.0309121	-0.0136063	-0.00121445	-0.0678476	-0.0968955	0.0517063	0.540744	-0.0177673	-0.22011	-0.0840246	-0.0541676	-0.085265	-0.0103453	-0.0345825	0.207558	-0.0390357	-0.0527168	-0.202028	-0.0383436	0.0216919	0.088614	-0.0333261	-0.0929341	-0.0847812	-0.101045	-0.0361872	-0.0350676	-0.149846	-0.0299319	-0.102082	-0.0520541	0.511876	0.0647726	0.0428208	0.0699036
Solyc01g007460	M1	0.760205	0.0562865	-0.111028	-0.108668	0.0609084	-0.0533116	-0.00857625	0.0147609	0.0915037	-0.0259985	-0.00781359	0.00773385	-0.0742316	-0.0962049	0.0513885	0.530977	-0.0174877	-0.218845	-0.0878471	-0.0497529	-0.0841502	-0.00494791	-0.0408634	0.197971	-0.0403175	-0.0328265	-0.196864	-0.0369741	0.00743093	0.076077	-0.0329263	-0.0651703	-0.0746157	-0.113644	-0.0262409	-0.0341362	-0.149965	-0.0135958	-0.109892	-0.0517199	0.50286	0.0524635	0.0387703	0.0785026
Solyc01g007470	M1	0.808906	0.0250393	-0.147015	-0.119006	0.0410597	-0.0473857	-0.0158512	-0.012652	0.0935525	-0.0312084	-0.0124959	-0.0138254	-0.0812939	-0.0946476	0.0431635	0.462657	-0.0155725	-0.20478	-0.082259	-0.0595122	-0.0809779	-0.00979963	-0.0415007	0.202711	-0.0383569	-0.0731085	-0.18401	-0.0359942	0.011606	0.0984475	-0.0393004	-0.105263	-0.0993973	-0.130122	-0.0521962	-0.0358267	-0.145946	-0.05672	-0.120718	-0.0493615	0.560545	0.0399761	0.0501001	0.102364
Solyc01g007480	M1	0.62448	0.155423	0.0947734	0.0459792	0.381082	-0.159126	-0.0737177	0.037067	0.138358	0.110311	0.0519157	0.148641	-0.119327	-0.010464	0.12248	0.302814	0.067212	-0.160831	-0.0748288	0.00533759	-0.0730675	0.0425057	-0.0931394	0.121108	0.0263424	0.039429	-0.109929	0.0338623	-0.123232	-0.0124763	0.0276011	0.134419	0.0370456	-0.21005	0.00661158	0.00935626	-0.118838	0.0725632	-0.209754	-0.0236457	0.292518	0.0501565	0.108436	0.13768
Solyc01g007490	M1	0.577696	0.277345	0.106945	0.0365764	0.547771	-0.213034	0.0145932	0.160592	0.192649	0.0837697	0.0630384	0.208445	-0.13215	-0.0352217	0.164713	0.301948	0.0228811	-0.257862	-0.105523	0.0351125	-0.0977136	0.102812	-0.111558	0.162224	0.0137497	0.0894037	-0.177109	0.0584223	-0.124878	0.0882173	0.0222426	0.0909605	0.0421309	-0.17317	0.0612757	0.00881238	-0.161444	0.0910625	-0.241734	-0.0497225	0.271968	0.124256	0.188875	0.0371882
Solyc01g007500	M33	0.0219668	0.102067	0.244845	0.0873734	-0.0276722	-0.326374	-0.19381	0.0553141	-0.0548888	0.0834521	-0.0613167	-0.0305187	-0.231882	0.00775911	0.0666529	0.0329479	-0.155037	0.321129	-0.120418	0.17927	0.151178	-0.0428815	-0.176262	-0.0328164	-0.0703076	0.111901	0.194871	-0.0862031	-0.432915	-0.19313	-0.0411558	0.50074	0.618967	-0.183626	0.105384	0.107801	-0.0777691	0.308054	-0.208919	-0.0638858	-0.31884	-0.0126984	-0.131234	0.171892
Solyc01g007510	M1	0.764278	0.00242078	0.0435312	-0.0269224	0.0452478	-0.127879	-0.122192	-0.0666893	0.10797	0.0363816	-0.0214043	-0.013785	-0.143732	-0.100667	-0.0400287	0.478222	-0.109437	-0.20959	-0.128177	0.0217248	-0.096121	-0.0195361	-0.082618	0.210693	-0.0580141	0.0385709	-0.156261	-0.0505268	-0.120984	0.0203682	-0.0338886	0.230168	0.0577721	-0.198873	0.0159803	-0.0390858	-0.1785	0.188236	-0.180326	-0.0651286	0.414829	0.0252941	-0.0132215	0.17535
Solyc01g007520	M1	0.711498	0.151954	-0.136245	-0.109134	0.0639599	-0.0779022	0.0400473	0.13583	0.0856205	0.0141302	-0.0125199	-0.00471502	-0.0858799	-0.034968	0.236384	0.506085	0.0704755	-0.204558	-0.0635175	-0.0482532	-0.0786915	-0.00716659	-0.0494794	0.193035	-0.00256491	-0.0476033	-0.189004	-0.0215567	-0.00851728	0.0620842	-0.0287793	-0.0846631	-0.0184948	-0.108983	-0.0364525	-0.0321674	-0.158156	-0.033254	-0.119059	-0.0480333	0.434871	0.0999255	0.0813387	0.0454846
Solyc01g007530	M1	0.731202	0.0886249	-0.130119	-0.104498	0.0475154	-0.068032	0.00637538	0.0716051	0.0785385	0.00926849	-0.0121154	-0.00919865	-0.0885175	-0.0437282	0.172521	0.520744	0.0423024	-0.184356	-0.0628767	-0.0428157	-0.068566	-0.00555587	-0.0470886	0.191704	-0.0117467	-0.0519831	-0.179121	-0.0245056	-0.0136999	0.0471383	-0.0304256	-0.084606	-0.0392388	-0.113853	-0.0408381	-0.0248669	-0.153157	-0.0337615	-0.108801	-0.0428801	0.443856	0.0684798	0.0629703	0.0719479
Solyc01g007540	M1	0.696591	0.0986432	-0.134836	-0.105863	0.0720369	-0.0819188	0.0489923	0.105081	0.0880339	0.00985206	-0.0109867	-0.000105165	-0.063523	-0.0246136	0.217935	0.517675	0.122545	-0.20276	-0.0513399	-0.0325646	-0.071328	-0.00652696	-0.0435644	0.191945	0.00182758	-0.0610589	-0.172341	-0.0178238	0.0186346	0.0613202	-0.0302925	-0.0862615	-0.0358151	-0.10113	-0.0395495	-0.002745	-0.127952	-0.0392915	-0.116006	-0.031954	0.436917	0.0703613	0.123794	0.0603011
Solyc01g007550	M1	0.837393	-0.0279745	-0.175605	-0.134409	0.062084	-0.00844339	-0.0184951	-0.0406952	0.0931477	-0.0561085	-0.0166323	-0.00936751	-0.082594	-0.120527	-0.0257391	0.421318	-0.0595354	-0.207074	-0.0937901	-0.0627632	-0.0856864	-0.0128813	-0.0387801	0.166692	-0.0537961	-0.103976	-0.196505	-0.0471527	0.025998	0.0796096	-0.0483486	-0.137756	-0.120331	-0.10764	-0.0675008	-0.0286735	-0.153481	-0.0666554	-0.0996636	-0.0612608	0.60167	0.0413136	0.0236763	0.0992734
Solyc01g007560	M1	0.845983	0.0256034	-0.106997	-0.0930293	0.143249	-0.0619465	-0.0876756	-0.0529045	0.104175	-0.0418834	-0.000620527	0.0294705	-0.115576	-0.117051	-0.018073	0.413626	-0.0969162	-0.171589	-0.104399	-0.0300834	-0.0561474	0.0184489	-0.0592385	0.168738	-0.0528222	-0.0551993	-0.162377	-0.0341076	-0.0603697	0.034327	-0.0372348	-0.0768763	-0.0933816	-0.162327	-0.03524	0.00682138	-0.15102	-0.0308643	-0.133283	-0.0581361	0.535241	0.0233005	-0.0145935	0.130382
Solyc01g007570	M1	0.850061	0.0103766	-0.118263	-0.0995358	0.0927546	-0.0564963	-0.0897413	-0.0622884	0.0904079	-0.0429087	-0.00733566	0.00915893	-0.112205	-0.111334	-0.0172015	0.40026	-0.0941262	-0.158685	-0.0978461	-0.0349396	-0.0521431	0.00791739	-0.0570575	0.16227	-0.0541428	-0.0632475	-0.150617	-0.0395621	-0.0566476	0.0350478	-0.0401447	-0.0835349	-0.0978706	-0.160032	-0.0397281	0.00534661	-0.141342	-0.0417756	-0.128533	-0.0525216	0.543327	0.0166462	-0.0144541	0.140538
Solyc01g007580	M1	0.849161	0.0149586	-0.121617	-0.0985313	0.0727803	-0.0518984	-0.0867139	-0.0595292	0.0848949	-0.0383325	-0.00638679	0.00297316	-0.108223	-0.105777	-0.00328408	0.394573	-0.0843047	-0.161301	-0.0925677	-0.0375524	-0.055044	0.00721978	-0.0531143	0.162099	-0.0486325	-0.0644664	-0.155474	-0.0351847	-0.0489815	0.0332407	-0.0378738	-0.0899042	-0.101131	-0.158475	-0.038931	-0.00125949	-0.142498	-0.0423536	-0.124178	-0.0515141	0.549119	0.0114752	-0.0114079	0.137648
Solyc01g007590	M1	0.844083	0.00722778	-0.138396	-0.107717	0.0228449	-0.0327818	-0.0701936	-0.055542	0.0737306	-0.038235	-0.0119652	-0.016172	-0.0961599	-0.100809	0.006681	0.375033	-0.0696236	-0.168686	-0.0845315	-0.0488279	-0.0646772	-0.00558157	-0.0430312	0.155371	-0.0449199	-0.0726281	-0.165233	-0.0375681	-0.0229327	0.0372372	-0.0381766	-0.104799	-0.108579	-0.142989	-0.0430763	-0.017826	-0.14252	-0.0480209	-0.109606	-0.0506733	0.568598	0.00793062	-0.00562369	0.12794
Solyc01g007600	M1	0.852964	0.027619	-0.145341	-0.111395	0.0268069	-0.0239708	-0.060567	-0.0400403	0.0765215	-0.0379264	-0.00996524	-0.0141229	-0.0928629	-0.103223	0.0226646	0.371254	-0.0633279	-0.188038	-0.0852162	-0.0557156	-0.0751316	-0.00540951	-0.0391382	0.154646	-0.0412254	-0.0701958	-0.188342	-0.0344126	-0.0102467	0.0393419	-0.0352552	-0.116122	-0.111917	-0.140688	-0.0413926	-0.030446	-0.155242	-0.0453314	-0.105137	-0.0565702	0.584557	0.0117473	-0.00284652	0.111485
Solyc01g007610	M1	0.824555	0.187468	-0.0536977	-0.0671969	0.236244	-0.0942834	-0.0526445	0.0795582	0.125008	0.0161012	0.00885986	0.051517	-0.134395	-0.0875549	0.111288	0.322867	-0.0769543	-0.239098	-0.117326	-0.0199285	-0.0999756	0.018039	-0.0814365	0.145694	-0.0314994	0.000128151	-0.217227	-0.0190407	-0.0881785	0.0129567	-0.0215583	0.008315	-0.0274081	-0.17349	0.0172095	-0.0313821	-0.19531	0.0322648	-0.16353	-0.0763034	0.502413	0.0682247	-0.000807894	0.0761978
Solyc01g007620	M1	0.842733	0.174782	-0.129436	-0.111607	0.242126	-0.0491007	-0.0471801	0.0621876	0.130051	-0.016817	-0.000541369	0.0485733	-0.107397	-0.0911991	0.112408	0.324572	-0.0589338	-0.222319	-0.0969639	-0.0514964	-0.0894751	0.000833689	-0.0548198	0.15507	-0.0344005	-0.0511964	-0.214092	-0.0273139	-0.0451422	0.0278884	-0.0310883	-0.10703	-0.078724	-0.16073	-0.026989	-0.0274194	-0.174257	-0.0295922	-0.130233	-0.0658354	0.543057	0.0607668	0.0029816	0.0570296
Solyc01g007630	M1	0.819232	0.178312	-0.0853448	-0.107406	0.194504	-0.114376	0.0413002	0.172177	0.124346	0.0095605	-0.0159975	0.0167643	-0.141973	-0.102563	0.145566	0.307273	-0.0549165	-0.285625	-0.153428	-0.012507	-0.126898	0.00728473	-0.121895	0.159387	-0.0569327	-0.0226297	-0.237536	-0.0495801	-0.0735008	0.0574107	-0.051451	0.0368934	0.0283485	-0.144248	0.00391967	-0.00823307	-0.205453	0.0364772	-0.188047	-0.0972829	0.532639	0.138218	0.0514482	0.0503186
Solyc01g007640	M1	0.80225	-0.0563664	-0.127475	-0.0900662	0.018073	-0.021382	-0.0884388	-0.1086	0.0677911	-0.0418139	-0.00337314	-0.00998092	-0.0832149	-0.0962667	-0.0484525	0.418024	-0.070009	-0.14422	-0.0664671	-0.0447756	-0.0534413	-0.00192842	-0.0280192	0.14278	-0.0375564	-0.0809793	-0.148486	-0.0271586	-0.010736	0.0151398	-0.0313215	-0.113517	-0.124979	-0.133704	-0.0462961	-0.0198109	-0.128674	-0.0553012	-0.0889573	-0.0380787	0.535651	-0.0212099	-0.00989283	0.138927
Solyc01g007650	M1	0.807723	-0.0508434	-0.134058	-0.0931172	0.0195014	-0.0216459	-0.0822299	-0.101656	0.0706213	-0.0431401	-0.00413587	-0.0112311	-0.0812363	-0.0928277	-0.0374497	0.430166	-0.0574063	-0.151898	-0.0640194	-0.0486397	-0.0575284	-0.00141495	-0.0286386	0.146752	-0.0341233	-0.0813757	-0.154035	-0.026095	-0.00514552	0.0180796	-0.0318351	-0.1157	-0.125632	-0.134055	-0.0489201	-0.0234845	-0.129539	-0.0560384	-0.0908481	-0.0365535	0.541554	-0.0212183	-0.00161113	0.13705
Solyc01g007660	M1	0.700233	0.0615238	-0.119082	-0.131609	0.0407129	-0.0686006	0.14145	0.12614	0.0810144	-0.0237954	-0.0344063	-0.0167476	-0.0640881	-0.0975276	0.133116	0.47309	0.0854734	-0.269732	-0.11022	-0.0459945	-0.119311	-0.0232955	-0.0688828	0.177414	-0.0416207	-0.0350967	-0.244477	-0.0590585	0.0784081	0.137225	-0.0471982	-0.025285	-0.035758	-0.038536	-0.0225936	-0.046232	-0.174887	0.0384311	-0.114353	-0.0762693	0.526586	0.113601	0.155556	0.0501228
Solyc01g007670	M1	0.639533	0.206424	-0.276335	-0.247126	0.200752	0.00270108	0.311376	0.362269	0.13187	-0.0516339	-0.0572023	-0.00723053	-0.010028	-0.121161	0.23158	0.399932	0.112068	-0.379404	-0.134487	-0.104628	-0.175114	-0.0415418	-0.0569662	0.167825	-0.0611161	-0.107751	-0.353908	-0.0891037	0.187345	0.245796	-0.0811387	-0.165376	-0.0323082	0.0561194	-0.0898331	-0.0646188	-0.197068	-0.0687641	-0.069053	-0.109885	0.58304	0.365025	0.193946	-0.132635
Solyc01g007680	M1	0.522952	0.17734	0.285624	0.0676239	0.0185086	-0.217785	-0.149295	0.0450884	0.0171297	0.110168	-0.0270681	0.0143512	-0.194509	-0.0699326	0.0437386	0.262901	-0.147171	-0.158386	-0.156037	0.0544743	-0.0709066	-0.00545835	-0.151636	0.0838268	-0.0514998	0.260186	-0.0977069	-0.0421088	-0.254673	-0.0258119	-0.0068165	0.542204	0.233867	-0.229724	0.143572	-0.00957492	-0.16828	0.330452	-0.236615	-0.0753996	0.173332	0.0773874	-0.0586253	0.165433
Solyc01g007690	M2	0.097945	0.581164	0.201424	0.0267658	0.0856262	-0.121065	-0.0138695	0.396825	0.0155664	0.267696	-0.0366434	0.0352237	-0.134771	0.0793735	0.407724	0.0320602	-0.0298979	-0.109746	-0.102203	-0.0477535	-0.122984	-0.0228858	-0.136916	0.0147432	0.0407528	0.255514	-0.0318585	-0.0101492	-0.225249	-0.0316199	0.0028043	0.417668	0.296386	-0.158031	0.0705315	-0.0745431	-0.0985009	0.12117	-0.158392	-0.0449006	-0.124674	0.290323	-0.0399226	-0.0834832
Solyc01g007700	M1	0.514339	-0.0653555	-0.0580017	-0.0194312	-0.0244034	-0.0704901	-0.0752936	-0.0857119	0.00996623	-0.0380636	-0.0242371	-0.0241119	-0.0703571	-0.0476473	0.00535788	0.142739	0.0599556	-0.0513081	-0.0596336	-0.00927396	-0.0417312	0.0112309	-0.0690834	0.0310009	-0.00816414	-0.0611336	0.0684996	-0.0139201	-0.0537367	0.00484	-0.017255	-0.0425978	0.0449907	-0.147319	-0.0398018	0.0625155	0.00753146	-0.010992	-0.153809	-0.0189935	0.294051	-0.0495113	0.134067	0.230818
Solyc01g007710	M32	0.0365582	0.423736	0.366048	0.11664	0.0242333	-0.15743	-0.100107	0.237925	-0.023197	0.336859	-0.0332109	0.0157532	-0.155021	0.0914594	0.253375	-0.024836	-0.0977895	-0.0882072	-0.102597	-0.0228031	-0.112038	-0.0223306	-0.142682	-0.0183997	0.0359003	0.343485	-0.000225273	-0.00261189	-0.269561	-0.0835978	0.017776	0.647005	0.322756	-0.174751	0.0915869	-0.0758794	-0.0976207	0.207367	-0.161556	-0.0399441	-0.178694	0.169615	-0.0836021	0.00676274
Solyc01g007720	M32	-0.0235247	0.357759	0.48487	0.17484	0.0102975	-0.209582	-0.129192	0.186631	-0.0362526	0.278598	-0.0258669	0.0216177	-0.166902	0.0499316	0.155352	-0.0493158	-0.133053	-0.103377	-0.119026	0.0261415	-0.104002	0.00136709	-0.149441	-0.032934	0.00623552	0.412073	0.00257388	-0.00916187	-0.302995	-0.0989181	0.0289227	0.829807	0.415761	-0.179639	0.167587	-0.0648902	-0.106408	0.467901	-0.190847	-0.0482582	-0.239563	0.154038	-0.103298	0.0403057
Solyc01g007730	M27	-0.138662	-0.0838038	0.217025	0.164795	-0.0879435	-0.258531	-0.182356	-0.118784	-0.0864975	-0.0146446	-0.0304522	-0.0443116	-0.0870969	-0.0162282	-0.129184	-0.100377	-0.180983	0.205574	-0.0682129	0.101147	0.0458002	0.0519258	-0.131608	-0.0871179	-0.00373773	0.0652062	0.723306	0.0560547	-0.347931	-0.164828	0.0146806	0.248874	0.436356	-0.0566933	0.010109	0.233407	0.354319	0.0615098	-0.176909	0.0398623	-0.344082	-0.109513	-0.134503	0.259999
Solyc01g007770	M18	-0.204504	-0.141046	0.0278756	0.00916403	-0.0993978	-0.258564	-0.33174	-0.267723	-0.132892	-0.0683482	-0.0604433	0.0137017	0.0380865	0.241764	-0.16217	-0.130077	-0.124932	0.717917	0.292635	0.0859375	0.466383	-0.0667937	0.0129888	-0.144738	-0.0295025	-0.042196	0.725873	-0.0541746	-0.390995	-0.35331	-0.0782013	-0.103808	-0.0315382	-0.0223244	0.00325942	0.276092	0.459161	-0.088744	0.0637747	0.36596	-0.447811	-0.209079	-0.264668	0.488005
Solyc01g007780	M16	0.360409	0.146408	0.0887833	0.04939	0.550958	-0.160323	-0.0806994	-0.021156	0.437425	0.0468834	0.143551	0.668144	-0.0803358	-0.0143182	0.00562786	0.750834	-0.0219399	-0.186696	-0.00782746	-0.00789456	-0.0544848	0.0323141	-0.0402378	0.539631	0.056615	-0.0324342	-0.12852	0.0747079	-0.121297	0.0367768	0.0116683	-0.0895778	-0.0958863	-0.155211	-0.0113905	-0.0167901	-0.102529	-0.0260727	-0.154043	0.0253533	0.0487626	0.0972276	-0.00528415	0.0121612
Solyc01g007800	M3	-0.0594461	0.366052	0.606955	0.414053	0.0830329	-0.228547	-0.131338	0.0716807	0.0425447	0.206178	0.102976	0.299482	-0.12919	0.0513341	0.114996	-0.000653367	-0.0711975	-0.130045	-0.0651296	0.0475315	-0.0417251	0.0433284	-0.100481	0.0605612	0.136504	0.554721	0.00162665	0.144217	-0.261769	-0.112129	0.535095	0.265859	0.0897	-0.165442	0.400394	-0.0402929	-0.0565985	0.330063	-0.189222	-0.00797523	-0.243087	0.0234803	-0.0762599	0.0111122
Solyc01g007810	M2	0.0166446	0.793589	0.20786	0.109361	0.547963	-0.187316	0.0459444	0.412647	0.387883	0.0827687	0.0998437	0.270157	-0.0678826	-0.0104125	0.20926	0.0832319	-0.0496214	-0.17298	-0.0755927	0.038145	-0.0418906	0.0489257	-0.0813644	0.229309	0.0204048	0.354388	-0.104463	0.042311	-0.173268	-0.00709184	0.216074	0.0888863	0.124968	-0.108027	0.283076	0.0126044	-0.0824992	0.19397	-0.152384	-0.0256389	-0.151281	0.291537	-0.0436079	-0.144151
Solyc01g007830	M41	0.609246	-0.202056	-0.548217	-0.433181	0.064467	0.418261	0.315784	-0.040979	0.269856	-0.204211	-0.114778	-0.106994	0.21145	-0.26967	-0.0475616	0.400012	0.199298	-0.484589	-0.13669	-0.218816	-0.251598	-0.120548	0.174107	0.331007	-0.130743	-0.323895	-0.482875	-0.175079	0.632686	0.299319	-0.163679	-0.413306	-0.36828	0.197941	-0.25004	-0.125729	-0.154357	-0.240348	0.188291	-0.128752	0.901066	0.0333592	0.206741	-0.134583
Solyc01g007870	M1	0.81713	0.26192	-0.116921	-0.098042	0.403381	-0.123935	-0.0676595	0.0670309	0.329084	-0.029753	0.0426188	0.099882	-0.117096	-0.132603	-0.00630218	0.691185	-0.11466	-0.265953	-0.112307	-0.0238445	-0.080084	0.0148716	-0.0625357	0.441875	-0.0457345	0.00255941	-0.237057	-0.018997	-0.116226	0.0404154	0.000645257	-0.116406	-0.0968279	-0.179103	0.0385843	-0.014884	-0.188222	0.00593436	-0.152052	-0.0561052	0.356096	0.136746	-0.0284482	0.0287286
Solyc01g007890	M9	0.336332	0.366473	-0.0694509	-0.0596696	0.860334	-0.141268	0.135869	0.268504	0.904477	0.041814	0.0713237	0.213739	-0.0377784	-0.0352573	0.181388	0.313603	0.0728306	-0.243233	-0.0528257	-0.0123603	-0.0819357	0.0342535	-0.045199	0.587635	0.0124932	-0.0201895	-0.195816	0.038799	-0.0165624	0.109494	0.0130445	-0.0737511	0.0153945	-0.0873927	-0.00717898	0.00254301	-0.122056	0.00882486	-0.142439	-0.0335563	0.178041	0.35583	0.110007	-0.0961207
Solyc01g007940	M1	0.972173	-0.0783158	-0.185725	-0.125966	0.158257	-0.0497147	-0.115827	-0.149431	0.333769	-0.0613684	0.00677676	0.0109871	-0.115653	-0.144249	-0.105882	0.627968	-0.121012	-0.208553	-0.0934546	-0.0527355	-0.069328	-0.00167112	-0.0426014	0.397011	-0.0586787	-0.123786	-0.207706	-0.032319	-0.0559131	0.0324349	-0.0381585	-0.169813	-0.178511	-0.176752	-0.0681552	-0.0229107	-0.177847	-0.0781086	-0.116791	-0.051751	0.552875	0.0196643	-0.0410344	0.14398
Solyc01g007950	M12	0.0736962	0.387455	0.160841	0.0746824	0.649626	-0.140863	0.0678174	0.186198	0.326003	-0.0205049	0.252408	0.828185	-0.0603376	-0.107621	0.0403119	0.339022	-0.055397	-0.221908	-0.120676	-0.00553539	-0.0979374	0.0350186	-0.0918671	0.288172	-0.0138236	0.08827	-0.146352	0.0543586	-0.0795563	0.14521	0.0202497	-0.0374843	-0.00525105	-0.0475276	0.0567826	0.00565916	-0.106556	0.0402826	-0.158284	-0.05974	-0.0531795	0.24883	0.0338853	-0.093933
Solyc01g007970	M7	-0.0684535	0.0926918	-0.334982	-0.284115	0.00972294	0.0115113	0.846374	0.466762	0.0523896	-0.101193	-0.0957087	-0.0965996	0.454003	-0.0550717	0.202136	-0.0729448	0.39062	-0.355563	-0.0154354	-0.0707353	-0.170556	-0.0887868	0.24324	-0.0285438	-0.0476417	-0.15614	-0.262329	-0.130399	0.629257	0.144706	-0.0953263	-0.19848	-0.0710477	0.805512	-0.117257	0.0197963	0.099003	-0.11168	0.10434	-0.034084	0.457291	0.134661	0.22112	-0.261397
Solyc01g007980	M7	-0.107383	0.0718993	-0.238607	-0.11497	-0.0537534	-0.0703008	0.83369	0.439402	-0.0123099	-0.0493373	-0.0829098	-0.120409	0.57019	-0.00112122	0.232452	-0.114646	0.502255	-0.37174	0.0121204	-0.047143	-0.188054	-0.082617	0.308334	-0.0671875	0.0345901	-0.0974773	-0.208006	-0.0645894	0.624183	0.108656	0.0512827	-0.0840155	-0.0109204	0.837342	-0.0601749	0.00870086	0.188355	-0.00688714	0.0630892	0.00224871	0.416555	0.0827124	0.261209	-0.140577
Solyc01g008010	M28	-0.0246165	0.267864	0.32298	0.674053	0.0640405	-0.157299	-0.0758186	0.095264	0.027091	0.192891	0.227811	0.0651219	-0.0900955	0.119309	0.155506	0.0726986	0.0111414	-0.181235	0.0319383	0.0241704	-0.113538	0.340592	-0.036095	0.0132137	0.87357	0.247078	-0.0973338	0.848734	-0.162808	-0.0539818	0.303627	0.159379	0.0157996	-0.108077	0.149838	-0.0670353	-0.129458	0.142903	-0.189309	-0.0361312	-0.178348	0.0611695	-0.0121242	-0.0802758
Solyc01g008020	M3	-0.105236	0.570772	0.694525	0.485668	0.235165	-0.484268	-0.131301	0.374257	0.109521	0.43388	0.195114	0.238593	-0.253138	0.241723	0.31447	-0.0177622	-0.106306	-0.182575	-0.0305792	0.4155	-0.0587394	0.299609	-0.212597	0.0515155	0.221239	0.517678	0.00213969	0.374764	-0.519426	-0.183662	0.148286	0.63209	0.489075	-0.264856	0.473124	0.0613961	-0.122747	0.514751	-0.385913	0.0268529	-0.472789	0.243439	-0.113936	-0.0247614
Solyc01g008080	M3	-0.235456	0.136307	0.818892	0.485208	-0.0654132	-0.486221	-0.290699	-0.0776988	-0.115959	0.215294	0.117899	0.184892	-0.229685	0.0408447	-0.100922	-0.169672	-0.267265	0.0625011	-0.140398	0.21808	-0.0078005	0.0826167	-0.223822	-0.136695	0.040783	0.531042	0.502741	0.106483	-0.579999	-0.284283	0.218453	0.682748	0.481078	-0.179526	0.315622	0.0794518	0.113802	0.369254	-0.351454	0.0240049	-0.572548	-0.0901852	-0.220083	0.380238
Solyc01g008090	M3	-0.238702	0.336768	0.855711	0.557221	0.0249809	-0.519371	-0.337162	0.0158012	-0.0983662	0.310735	0.196448	0.24538	-0.249493	0.157242	0.040382	-0.172019	-0.247109	0.109549	-0.0517427	0.13075	0.0692816	0.146461	-0.230252	-0.134706	0.182745	0.585507	0.498271	0.252381	-0.648885	-0.318553	0.235102	0.611304	0.449482	-0.242123	0.301192	0.0561306	0.111807	0.344989	-0.374094	0.0938369	-0.644845	-0.0327592	-0.237178	0.322895
Solyc01g008110	M26	-0.231106	0.414575	0.627433	0.201575	0.0158261	-0.228585	-0.156234	0.158844	-0.028452	0.0786022	-0.00109338	0.032439	-0.162725	-0.0461084	0.031052	-0.156202	-0.165868	-0.0296081	-0.121631	0.0306552	-0.0214204	0.0407557	-0.125469	-0.0650729	-0.0259887	0.937365	-0.0475425	0.00633643	-0.306537	-0.164668	0.110476	0.490538	0.170682	-0.174933	0.376789	-0.0852171	-0.111086	0.272218	-0.133879	-0.0605238	-0.375312	0.145992	-0.143029	-0.00580345
Solyc01g008130	M7	-0.00232635	-0.0752784	-0.279432	-0.0759772	0.131771	-0.261406	0.745579	0.23931	0.229322	-0.130064	0.0629362	-0.0446831	0.322234	-0.0806968	0.0476331	0.0618157	0.323466	-0.13868	-0.0414589	0.00189086	0.148052	0.0710301	0.0458793	0.158746	0.0743507	-0.233524	-0.0604028	0.0720039	0.364524	0.0941793	-0.0476812	-0.235963	-0.0673166	0.662218	-0.14095	0.14337	0.148829	-0.149354	-0.0924973	-0.0288737	0.321749	0.0207677	0.313761	-0.00381001
Solyc01g008150	M31	-0.042717	0.111138	0.361575	0.652444	0.0236795	-0.179137	-0.145846	-0.039991	-0.00825884	0.370905	0.287265	0.0754449	-0.102649	0.248756	0.0646512	-0.023504	-0.0384493	-0.052847	0.0494771	0.020965	-0.0304858	0.108436	-0.065746	-0.0225212	0.214927	0.162896	0.0288142	0.339115	-0.22792	-0.112957	0.857883	0.191906	0.0433178	-0.129859	0.109525	-0.0335077	-0.0338458	0.177624	-0.145634	0.0667474	-0.204518	-0.0309638	-0.0579416	0.0474794
Solyc01g008210	M3	-0.100932	0.450772	0.613099	0.338819	0.142587	-0.493645	0.0590397	0.340069	0.022938	0.20256	0.238141	0.165313	-0.090778	0.123732	0.163484	-0.0383166	-0.0664112	-0.188626	-0.0503302	0.39821	-0.0280003	0.0985322	-0.180874	-0.0120434	0.0488112	0.586547	0.0566824	0.0890486	-0.387548	-0.150708	0.0979867	0.468899	0.266492	-0.0434165	0.764543	0.1459	0.0564357	0.333848	-0.362	0.0840716	-0.345968	0.102167	-0.0982117	0.0424883
Solyc01g008220	M7	0.166477	0.388101	-0.139109	-0.201334	0.178634	-0.254951	0.767412	0.698889	0.185903	-0.0216666	-0.0610548	-0.0318694	0.291065	-0.0352559	0.329652	0.144982	0.26542	-0.422403	-0.0857322	-0.0146747	-0.177087	-0.0532017	-0.00953908	0.148789	-0.0486116	0.0284864	-0.235067	-0.1019	0.246244	0.207197	-0.0504224	-0.0135411	0.127386	0.476	0.0436855	0.0348165	0.0871463	0.0924289	-0.179686	-0.0267632	0.352455	0.296125	0.174642	-0.218207
Solyc01g008240	M22	0.0124067	0.156973	0.084115	0.213883	0.0743285	-0.106732	-0.0266343	0.106116	0.00770194	0.0111445	0.129081	0.0248499	-0.0708538	-0.00195184	0.095865	-0.0136098	-0.0293209	-0.0375225	-0.0291611	-0.00806677	-0.0287163	0.964913	-0.052854	-0.0197642	0.037303	0.0454191	-0.0508222	0.212371	-0.11477	-0.0462641	0.0282771	0.0160236	0.0256368	-0.0691111	0.0316118	-0.0144585	-0.0774022	0.0130734	-0.102773	-0.0252717	-0.0868219	0.0370163	-0.0234202	-0.0571375
Solyc01g008400	M4	-0.11166	0.0811307	0.57317	0.82444	-0.0296759	-0.355173	-0.279403	-0.117011	-0.0823387	0.186862	0.495302	0.239575	-0.193626	0.104691	-0.0608833	-0.102414	-0.1789	0.0834966	-0.0396416	0.159418	0.0230389	0.138727	-0.144344	-0.10561	0.253368	0.256365	0.278758	0.378981	-0.455773	-0.225346	0.49819	0.338617	0.19155	-0.186585	0.168282	0.131989	0.0116588	0.150391	-0.27511	0.000215964	-0.411832	-0.0848175	-0.152865	0.261754
Solyc01g008420	M1	0.425521	0.0109318	-0.20416	-0.187177	-0.0200612	-0.310968	0.624286	0.35693	0.0285611	-0.113406	-0.0961186	-0.100811	0.0938758	-0.0886212	0.10663	0.130317	0.18832	-0.241519	-0.11196	0.02991	-0.129704	-0.0850456	-0.0732563	0.0132648	-0.0948605	-0.146454	-0.0167083	-0.15698	0.135406	-0.0362227	-0.105227	0.0189441	0.180184	0.455903	-0.0742371	0.0902341	0.0341514	0.0118821	-0.192505	-0.0665987	0.442692	-0.0348293	0.0973809	0.0862614
Solyc01g008430	M5	0.0752371	0.290703	0.0187837	0.00336764	0.924958	-0.0871059	0.0660503	0.165752	0.88254	0.0354384	0.0725453	0.271074	-0.0274403	-0.00850528	0.0698634	0.104949	-0.00390267	-0.104648	-0.0212369	0.0246659	-0.0199806	0.0414834	-0.0234563	0.269277	0.0141561	-0.00288036	-0.0800785	0.0430357	-0.0428577	0.0567407	0.0244996	-0.0229935	0.0331853	-0.0422569	0.00977303	0.0335384	-0.0596913	0.0251396	-0.067236	-0.00651371	-0.00978754	0.273806	0.00882114	-0.0731925
Solyc01g008500	M7	0.1093	0.0742906	-0.279664	-0.241128	0.0790842	0.082519	0.576091	0.276715	0.137346	-0.0945214	-0.0791909	-0.0374519	0.583332	-0.0916831	0.128731	-0.0785737	0.287552	-0.320055	-0.00803264	-0.0331601	-0.134593	-0.074266	0.541747	-0.0373866	-0.0449362	-0.133255	-0.274916	-0.092434	0.591877	0.0873484	-0.0615496	-0.173085	-0.158311	0.674973	-0.0759697	0.105353	0.13722	-0.136657	0.136573	-0.0324737	0.521425	0.115521	0.0705598	-0.112639
Solyc01g008510	M6	0.0433216	-0.360974	-0.48176	-0.394493	-0.153986	0.897189	-0.220412	-0.371632	-0.0995577	-0.248404	-0.147415	-0.144981	0.0983897	-0.322244	-0.280285	-0.0618134	-0.0986712	-0.180689	-0.137292	-0.248085	-0.165673	-0.15541	0.272732	-0.113196	-0.167467	-0.30117	-0.367803	-0.207718	0.578195	0.0817185	-0.174977	-0.379155	-0.406054	-0.0864105	-0.247359	-0.187482	-0.171253	-0.229423	0.63786	-0.168094	0.42689	-0.134868	-0.125724	-0.30996
Solyc01g008530	M1	0.73569	0.412456	-0.0920176	-0.00705222	0.274264	-0.220623	0.171787	0.386727	0.259546	0.129137	0.106711	0.0632074	0.0197846	0.0945092	0.554393	0.368082	0.353368	-0.375436	-0.00376651	-0.079304	-0.170053	0.0342452	0.023208	0.271816	0.10725	-0.00133389	-0.276496	0.0702469	0.012353	0.0914643	0.0353804	-0.075668	0.0338867	-0.163138	-0.015537	-0.0674739	-0.128194	-0.00167703	-0.267501	-0.00788344	0.436475	0.228738	0.258071	-0.0614443
Solyc01g008540	M1	0.585861	0.192183	0.02333	0.219213	-0.0119072	-0.105207	-0.12296	-0.00454286	0.0208896	-0.0330226	0.0185487	-0.0242856	-0.0586946	-0.135509	-0.068086	0.450393	-0.14194	-0.213363	-0.124703	-0.0470894	-0.0917044	0.0083226	-0.0284076	0.133454	0.0260573	0.150588	-0.169222	0.0230862	-0.08492	-0.0798104	0.164198	0.0249033	-0.0727328	-0.0964339	0.0399154	-0.0529157	-0.143813	0.0683052	-0.0462012	-0.0768222	0.256577	-0.0508885	-0.124933	0.0747576
Solyc01g008550	M4	-0.0205956	0.659349	0.649485	0.760446	0.254025	-0.483207	-0.13906	0.328811	0.123865	0.365252	0.411042	0.20644	-0.203376	0.281507	0.320862	0.059669	-0.0362077	-0.189142	0.0659103	0.179616	-0.0762927	0.404745	-0.137785	0.0881609	0.495268	0.545855	-0.0238312	0.603791	-0.491852	-0.214211	0.408969	0.466394	0.264106	-0.257764	0.425111	0.00911252	-0.118071	0.371291	-0.387549	0.059123	-0.420741	0.0917066	-0.107533	-0.00342781
Solyc01g008600	M2	-0.0477367	0.863928	0.0265011	-0.0487844	0.451355	-0.186548	0.438503	0.771585	0.3305	0.129118	0.00322392	0.100001	0.105775	0.0349169	0.519099	-0.0541168	0.203189	-0.338765	-0.0755638	0.0274119	-0.130239	-0.00614424	-0.00587058	0.0746547	0.0252473	0.229682	-0.24297	-0.0224116	0.0782655	0.0354673	0.0653171	0.0951888	0.195894	0.149326	0.235192	-0.00804946	-0.0616596	0.164832	-0.153679	-0.0487005	0.0162518	0.301782	0.10709	-0.317157
Solyc01g008610	M22	-0.0290454	-0.00869402	0.085245	0.224705	-0.00698866	-0.0709165	-0.0732953	-0.0410217	-0.0150868	-0.0128293	0.0875618	0.000582993	-0.0549824	-0.0137592	-0.0324278	-0.0217447	-0.0502799	0.0187634	-0.014966	-0.00977078	-0.00772664	0.978459	-0.0352833	-0.0258612	0.0323209	0.0176458	-0.00672768	0.22534	-0.0944309	-0.0448111	0.0244559	0.00577126	-0.0186387	-0.0554176	0.00634999	-0.0112313	-0.0469121	-0.00989232	-0.0617583	-0.0117248	-0.0893668	-0.0218108	-0.033524	0.00835028
Solyc01g008620	M23	-0.0334511	-0.073704	-0.10041	-0.0729057	-0.0320433	0.172503	-0.00955745	-0.0739356	-0.0231337	-0.0424844	-0.0157413	-0.0278945	0.291068	-0.0180812	-0.0191749	-0.0206132	0.189054	-0.0543513	0.0847829	-0.0520529	-0.0367913	-0.0242616	0.777941	-0.0336297	0.00968647	-0.0638226	-0.0522812	-0.0202142	0.269658	-0.0220187	-0.0266176	-0.0904742	-0.0961835	0.024038	-0.0522035	-0.0153153	0.0934548	-0.0490518	0.0251964	0.0267743	0.11408	-0.0290278	-0.0192401	0.0174121
Solyc01g008650	M5	0.572438	0.176013	-0.0944782	-0.0734227	0.736587	-0.0672431	0.0219277	0.0838928	0.759169	-0.0106682	0.0441175	0.185336	-0.0872998	-0.0760549	0.0344433	0.242337	-0.0406652	-0.194437	-0.0665855	-0.0236379	-0.0640195	0.0263628	-0.0412085	0.297827	-0.0189344	-0.0732559	-0.179269	0.0105007	-0.0320523	0.0989149	-0.0103201	-0.10765	-0.0551981	-0.128051	-0.0379838	0.00322938	-0.151811	-0.0263184	-0.121443	-0.0444099	0.347444	0.233693	0.034934	0.010809
Solyc01g008670	M31	-0.023342	0.0802202	0.0718846	0.395862	-0.0253218	-0.0451315	-0.0176571	0.0233055	-0.0199231	0.0167926	0.0437067	-0.0261285	0.0352101	0.0508886	0.00237794	-0.0537212	-0.0256275	-0.0179834	0.0390453	0.000316494	0.0625029	0.0261415	0.0390142	-0.0532687	0.0854982	0.0566092	-0.020444	0.161351	-0.0224933	-0.093206	0.893805	-0.0261394	-0.0633163	0.0780193	0.0583666	0.0228933	-0.0176808	0.0348021	0.0261928	-0.0110591	-0.0380084	-0.0187976	-0.0620246	-0.0375668
Solyc01g008680	M6	0.0538274	-0.275204	-0.471274	-0.371022	0.0101045	0.850262	-0.112305	-0.282792	0.0466616	-0.175305	-0.130172	-0.103517	0.189706	-0.162474	-0.121507	-0.0294141	0.114401	-0.183229	0.0383781	-0.249082	-0.171631	-0.145052	0.286873	-0.0410138	-0.0905686	-0.306281	-0.372807	-0.13996	0.540871	-0.0242068	-0.17143	-0.397435	-0.408101	-0.0635265	-0.257821	-0.179367	-0.110419	-0.238915	0.453851	-0.0711916	0.433972	-0.142985	0.00365852	-0.223799
Solyc01g008690	M13	-0.0662334	-0.139728	-0.233929	-0.195575	-0.00689503	0.23688	0.106942	-0.0793437	0.0256186	0.118033	-0.073744	-0.0578081	0.593843	0.427641	0.124793	-0.0419133	0.488443	-0.117707	0.372604	-0.149715	-0.154938	-0.07894	0.571874	-0.0335448	0.0210216	-0.212098	-0.0341616	-0.0344988	0.439011	0.00692365	-0.0897871	-0.243445	-0.182331	0.116698	-0.168212	-0.0920188	0.316085	-0.159458	0.167323	0.30057	0.239855	-0.056573	0.165874	-0.111643
Solyc01g008710	M39	-0.128208	-0.195722	-0.219267	-0.189248	-0.102944	0.261198	-0.12667	-0.202062	-0.0846033	-0.127686	-0.0857482	-0.0820933	0.059244	-0.144994	-0.166457	-0.102759	-0.123035	0.132215	-0.0570251	-0.10563	0.0331707	-0.0867053	0.0586574	-0.0978899	-0.101984	-0.142471	-0.133067	-0.131579	0.230617	-0.140068	-0.0863413	-0.1718	-0.187898	0.143797	-0.110925	-0.0710143	-0.0799504	-0.117947	0.897448	-0.0794897	0.0789475	-0.123523	-0.147735	-0.0813885
Solyc01g008720	M5	0.0129895	0.250396	-0.0529002	-0.0628783	0.799615	0.0194601	0.025936	0.117544	0.693084	-0.011658	0.0434167	0.235493	0.00120927	-0.0647897	0.0197903	0.0400502	-0.0526325	-0.0828404	-0.0520357	-0.0146965	0.00287546	0.00794078	0.00277029	0.179081	-0.0226346	-0.0336273	-0.135482	-0.00944789	0.0697436	0.000170303	-0.00532152	-0.072253	-0.0233309	0.0411386	-0.0163358	0.0062674	-0.0903344	-0.00716994	0.333159	-0.0392377	0.0300517	0.232376	-0.0508972	-0.143087
Solyc01g008740	M16	0.812259	-0.0983446	-0.172325	-0.119397	0.0490013	-0.0683829	-0.111873	-0.153502	0.130864	-0.0522833	0.00185444	-0.00102827	-0.0976883	-0.121869	-0.0922719	0.896214	-0.0807059	-0.191007	-0.0751567	-0.0416705	-0.0546411	-0.01065	-0.0462347	0.458051	-0.0487244	-0.111246	-0.177945	-0.0291325	-0.056472	0.03814	-0.036595	-0.154051	-0.166413	-0.156726	-0.0617274	-0.0266272	-0.146184	-0.0763445	-0.107836	-0.0312508	0.405795	-0.0329699	-0.00791082	0.123344
Solyc01g008790	M8	-0.0866457	0.571886	0.0257051	-0.087158	0.404744	-0.417281	0.691389	0.897284	0.268708	0.133445	-0.0241451	0.203098	0.086788	0.154174	0.601051	0.0442172	0.296493	-0.365055	-0.0243023	0.119176	-0.161583	-0.0251471	-0.112479	0.164003	0.018258	0.0763605	-0.167256	-0.0378607	0.0324423	0.219704	-0.0368541	0.146394	0.354203	0.353711	0.0585141	0.064585	-0.0219731	0.114543	-0.30447	-0.0131461	-0.00776223	0.508297	0.2517	-0.272286
Solyc01g008830	M19	-0.121373	-0.101712	-0.148449	-0.09238	-0.0765181	-0.0541297	0.206535	-0.0172819	-0.0705446	0.0692182	-0.0507475	-0.0642274	0.544231	0.61711	0.204241	-0.0743856	0.635641	-0.00523947	0.748534	-0.0977661	-0.114476	-0.0490671	0.423172	-0.0852519	0.0862732	-0.160867	0.162973	0.0209836	0.32962	-0.0509767	-0.0125083	-0.200497	-0.150231	0.247567	-0.123193	-0.034111	0.50589	-0.124209	0.000258871	0.560281	0.101598	-0.0980025	0.0978365	-0.0481486
Solyc01g008860	M12	0.0117671	0.177266	0.234794	0.0659204	0.463024	-0.0991802	-0.0395726	0.0430826	0.272748	0.0134363	0.121372	0.979865	-0.0682081	-0.0226366	0.000870426	0.0405354	-0.0536544	-0.0838072	-0.0414899	0.00575465	-0.0302218	0.0281814	-0.0461893	0.0794153	-0.00222734	0.0232332	-0.0533904	0.0239969	-0.107568	-0.000773376	0.00299263	-0.00198445	-0.00521212	-0.080404	0.0240502	-0.00971699	-0.066058	0.0239678	-0.0942722	-0.0104665	-0.0846951	0.131847	-0.0225938	-0.0255001
Solyc01g008880	M5	0.0994954	0.277164	-0.0134846	-0.0192846	0.887583	-0.095713	0.119243	0.20335	0.930141	0.0421703	0.0583798	0.22272	-0.0265789	-0.0140535	0.0768632	0.136022	0.00864996	-0.133386	-0.0277882	0.0178922	-0.0330704	0.0374036	-0.0251626	0.345075	0.00787956	-0.0166125	-0.102715	0.0349752	-0.0237635	0.0987722	0.018531	-0.034387	0.0358923	-0.0320917	-0.00121865	0.0291507	-0.0736259	0.0160278	-0.0810885	-0.0135739	0.0320655	0.341598	0.0284585	-0.0822572
Solyc01g008910	M4	-0.167325	-0.0800175	0.298277	0.607725	-0.0199906	-0.242078	-0.462298	-0.301584	-0.0931456	0.0522482	0.419853	0.141973	-0.211622	0.290235	-0.106321	-0.127947	-0.179718	0.501602	0.298216	-0.0644295	0.0622006	0.217928	-0.121658	-0.139134	0.37616	-0.000339012	0.380288	0.48475	-0.510389	-0.274749	0.28816	0.0318187	0.0438333	-0.251857	-0.0672715	-0.0169401	0.0739263	-0.00314366	-0.106605	0.191234	-0.510904	-0.142152	-0.230435	0.181701
Solyc01g008930	M3	-0.186307	0.343436	0.880755	0.828596	0.0174227	-0.462648	-0.272187	0.036801	-0.0554123	0.265487	0.358008	0.241971	-0.260537	0.0796662	0.0446104	-0.142834	-0.203535	-0.0142384	-0.108139	0.126426	-0.0251587	0.302399	-0.212157	-0.10546	0.31402	0.665391	0.108039	0.412339	-0.538636	-0.266922	0.444081	0.660166	0.282524	-0.233358	0.403841	-0.0455551	-0.10251	0.448482	-0.301813	-0.0250212	-0.521558	-0.00917444	-0.173333	0.165089
Solyc01g008940	M1	0.640613	-0.0198046	-0.0219955	-0.0311132	0.219513	-0.120225	-0.124409	-0.126928	0.261466	-0.028641	0.132864	0.467894	-0.123315	-0.109836	-0.0886725	0.846914	-0.103833	-0.1947	-0.0786123	-0.0278502	-0.0522399	0.0205727	-0.0627572	0.568164	-0.0263207	-0.0836441	-0.173229	0.0268362	-0.119935	0.0348152	-0.0198198	-0.133788	-0.152415	-0.172377	-0.0384148	-0.0275624	-0.16108	-0.0616375	-0.137606	-0.0279334	0.239158	0.0187396	-0.0338985	0.100762
Solyc01g009040	M3	-0.0840171	0.697114	0.675099	0.213279	0.298717	-0.292996	-0.0940578	0.288087	0.136788	0.422437	0.0975167	0.596887	-0.1392	0.174535	0.334405	-0.0436861	-0.0526722	-0.170665	-0.0310138	0.0315252	-0.0775461	0.0399837	-0.131056	0.0269292	0.0527045	0.524305	-0.0290708	0.0708031	-0.317735	-0.121694	0.119626	0.333763	0.193195	-0.191684	0.312756	-0.0443405	-0.0517576	0.272658	-0.237962	0.0729799	-0.311465	0.154453	-0.0803924	-0.0595573
Solyc01g009100	M3	-0.177901	0.514731	0.894714	0.441663	0.103246	-0.359217	-0.154328	0.189373	-0.0247543	0.353333	0.0960896	0.279816	-0.182788	0.0689337	0.181161	-0.121585	-0.135149	-0.188519	-0.119787	0.0843802	-0.0751869	0.0466226	-0.16318	-0.0707792	0.176442	0.785058	0.0377728	0.191039	-0.392318	-0.191735	0.234973	0.604899	0.279856	-0.179102	0.377649	-0.036092	-0.0674226	0.396765	-0.283706	-0.0076618	-0.411319	0.0725018	-0.132853	0.0111551
Solyc01g009160	M13	-0.138235	0.000712102	-0.0516092	-0.0719568	-0.042476	-0.149171	0.357532	0.0675331	-0.0626991	-0.0405504	-0.0210557	-0.0405489	0.809105	0.0473648	0.0439701	-0.0947912	0.345733	-0.0736549	0.0568933	0.000125179	-0.0539352	-0.0433064	0.243563	-0.0918437	0.0200953	0.00854663	0.306596	-0.0168158	0.261152	0.0429555	-0.0354278	-0.0844679	-0.0440066	0.507517	-0.00526141	0.175778	0.746337	-0.0459927	-0.026344	0.25148	0.118583	-0.0131565	0.0544467	0.126126
Solyc01g009170	M1	0.930954	-0.195547	-0.305206	-0.176028	-0.00114115	-0.0470062	0.00787258	-0.181397	0.10837	-0.124057	0.00119733	-0.0535892	0.0306534	-0.12834	-0.110012	0.509138	0.0132556	-0.157912	-0.0228603	-0.0964946	-0.0129204	0.0120728	0.0431112	0.26407	-0.0632311	-0.230387	-0.197512	-0.0439326	0.0985384	0.00577224	-0.0708347	-0.281618	-0.259473	0.00796493	-0.139828	-0.0223066	-0.0955407	-0.160133	-0.0306833	-0.0361894	0.664095	-0.0858278	0.00128363	0.16447
Solyc01g009190	M1	0.80044	0.0026333	-0.0427808	0.155289	0.280069	-0.127569	-0.15895	-0.117479	0.357741	0.0527999	0.1175	0.137326	-0.132274	0.0954016	-0.0248856	0.386564	-0.0774973	-0.172452	0.0578565	-0.0575147	-0.0770413	0.0396235	-0.0579466	0.239404	0.317477	-0.100834	-0.117305	0.208288	-0.168041	-0.023186	0.0232352	-0.138162	-0.148781	-0.211575	-0.0697914	-0.0397392	-0.107828	-0.0768994	-0.171794	0.102464	0.345349	0.0684764	-0.0582929	0.118838
Solyc01g009200	M15	-0.0591754	0.407023	0.0231278	0.0487433	0.186237	-0.226006	0.327277	0.534816	0.0500693	0.297702	0.00768328	0.159045	0.14549	0.522642	0.913717	-0.0265914	0.724066	-0.212616	0.306833	-0.0708241	-0.148809	0.00710615	0.068277	0.0201651	0.256756	-0.0275194	-0.067318	0.214672	0.109891	0.0401544	0.0467899	-0.00483745	0.166299	-0.0253646	-0.0546301	-0.0736359	0.0974356	-0.0258133	-0.212741	0.221212	-0.019257	0.146233	0.461797	-0.214212
Solyc01g009220	M28	-0.08286	0.248468	0.243976	0.66742	0.0181928	-0.226153	-0.00705387	0.179342	-0.0265181	0.406615	0.0956571	0.0170036	-0.041715	0.436039	0.462699	-0.0556586	0.240711	-0.0835518	0.184266	-0.0300028	-0.0870164	0.140056	-0.034301	-0.0234425	0.736136	0.0586242	0.00865603	0.873251	-0.157967	-0.0816505	0.411462	0.0894639	0.0727362	-0.0955232	-0.000973953	-0.0659658	-0.00839911	0.010525	-0.178707	0.136703	-0.20413	0.0265928	0.142152	-0.0600566
Solyc01g009240	M14	-0.101386	0.0301218	0.141574	0.146369	-0.0381663	-0.214334	-0.137789	-0.0581648	-0.0471913	0.316867	-0.0012163	-0.012054	0.00110878	0.860803	0.219009	-0.0601565	0.185596	0.165209	0.841694	-0.0324448	-0.05427	0.0081662	-0.00243665	-0.040908	0.309865	-0.0141818	0.341747	0.217684	-0.234428	-0.137552	0.00401024	0.00470073	0.00878035	-0.0934222	-0.0354617	-0.0340377	0.368093	-0.0275245	-0.150211	0.736725	-0.261378	-0.0778745	-0.0360259	0.0436954
Solyc01g009250	M4	-0.111838	0.179593	0.321095	0.805331	0.0410002	-0.283036	0.0557822	0.104495	-0.0279796	0.207856	0.423452	0.0559709	0.00511656	0.1926	0.174044	-0.0911443	0.144232	-0.155286	0.0524158	0.179502	-0.0553355	0.187431	-0.04204	-0.0627873	0.753348	0.167363	0.0254309	0.667263	-0.153435	-0.130582	0.561518	0.148247	0.00380861	0.0334412	0.252887	0.0359824	0.00850603	0.100686	-0.210638	0.0348756	-0.198121	-0.0320166	0.0569669	0.0595335
Solyc01g009260	M23	-0.0484697	-0.0405196	-0.148778	-0.11115	-0.0392258	0.174757	0.0703626	0.00638169	-0.0353781	-0.0235963	-0.0299813	-0.0427918	0.330605	0.0685081	0.14582	-0.0363546	0.446656	-0.0950786	0.247497	-0.0832621	-0.0837793	-0.0372065	0.746612	-0.04748	0.0377832	-0.0949471	-0.0859795	-0.0154628	0.388253	-0.00702615	-0.0457235	-0.126737	-0.09659	0.000959677	-0.0806104	-0.0444611	0.101744	-0.0655918	-0.022325	0.0541154	0.157771	-0.023082	0.0939749	-0.0234217
Solyc01g009320	M12	0.0952273	0.0486242	0.217301	0.0584467	0.145544	-0.0785067	-0.101252	-0.0724869	0.0208517	-0.00492382	0.104343	0.934122	-0.0659754	-5.03e-05	-0.0462707	0.0435455	-0.0565709	-0.0335975	0.0594516	-0.0105218	-0.0253353	0.015429	-0.0254912	0.00802092	-0.0098209	-0.00627019	-0.0305955	0.0113178	-0.108536	-0.0444147	-0.0117176	-0.0324351	-0.0667052	-0.0849247	0.00874822	-0.0221596	-0.0587046	-0.0111704	-0.0803712	0.00103754	-0.03243	-0.0304545	-0.0429563	0.0464084
Solyc01g009340	M15	0.0545609	0.583185	0.219772	0.0785371	0.118122	-0.227383	0.132173	0.457106	0.0710628	0.537442	0.000375594	0.0425106	-0.0460043	0.320267	0.783298	0.00812516	0.25829	-0.196256	0.114325	-0.0365477	-0.114969	0.00808117	-0.0786621	0.0714773	0.205169	0.120632	-0.0868103	0.156894	-0.0986759	-0.020708	0.0458214	0.133942	0.174885	-0.0835507	0.0189469	-0.0560821	-0.0329875	0.0413725	-0.190443	0.107939	-0.0633216	0.146622	0.191752	-0.150094
Solyc01g009370	M16	0.730062	-0.109838	-0.167534	-0.117307	0.024072	-0.00132903	-0.124175	-0.165837	0.0809423	-0.0542433	-0.00340151	-0.00713551	-0.0835682	-0.108144	-0.103617	0.824453	-0.0772538	-0.167746	-0.0403783	-0.0473645	-0.0519605	-0.0157428	-0.0106733	0.283855	-0.047719	-0.111116	-0.169468	-0.0322801	-0.012193	0.0514608	-0.0364743	-0.15212	-0.168334	-0.155809	-0.0648212	-0.0305322	-0.138573	-0.0762199	-0.0927259	-0.0268579	0.382803	-0.0432489	-0.0269723	0.0875819
Solyc01g009430	M6	-0.260779	-0.315742	-0.316847	-0.20186	-0.190229	0.213801	0.067758	-0.228311	-0.156957	-0.185471	-0.0636548	-0.149872	0.369303	7.6e-05	-0.171755	-0.199791	0.142839	0.191902	0.240254	-0.191946	-0.0864739	-0.0990774	0.376995	-0.193155	-0.0899138	-0.25671	0.101002	-0.140407	0.456037	-0.162934	-0.0917359	-0.292474	-0.27084	0.474258	-0.220645	-0.100577	0.153157	-0.21614	0.565365	0.0314831	0.132728	-0.201672	-0.0842632	0.0775415
Solyc01g009470	M1	0.956734	-0.111714	-0.172671	-0.117207	0.00696183	-0.00953856	-0.141282	-0.177279	0.0826759	-0.074104	-0.00796796	-0.0237956	-0.108563	-0.139999	-0.113626	0.361369	-0.130567	-0.17402	-0.0929193	-0.0637607	-0.0708808	-0.00876571	-0.0343245	0.168165	-0.0619927	-0.117618	-0.183351	-0.0438706	-0.0449652	-0.00798127	-0.0448614	-0.15732	-0.17751	-0.167981	-0.0667	-0.0310799	-0.160118	-0.0782303	-0.0963554	-0.0582995	0.59674	-0.0473177	-0.0551513	0.155297
Solyc01g009510	M9	0.0900136	0.160387	-0.0292944	-0.0192142	0.616902	-0.0752679	0.109156	0.136053	0.976684	0.0304875	0.0463078	0.125343	-0.0245719	-0.0202422	0.0398259	0.150563	0.00847478	-0.102025	-0.0177115	0.0156909	-0.0205333	0.033476	-0.0196979	0.445417	0.00401794	-0.0193882	-0.0817691	0.0321941	-0.00280728	0.101507	0.0204551	-0.0360696	0.0149997	-0.0274595	-0.00560321	0.0262286	-0.0635342	0.00860769	-0.0591073	-0.0092922	0.055385	0.291343	0.0342726	-0.0347777
Solyc01g009570	M2	-0.0867055	0.666248	0.551729	0.543433	0.0612904	-0.283403	-0.114103	0.258287	-0.000181415	0.261712	0.100996	0.0395609	-0.141106	0.0872548	0.188178	-0.0485587	-0.091354	-0.147629	-0.0573176	0.117636	-0.04943	0.126829	-0.127718	-0.0255959	0.370979	0.589999	-0.0226242	0.3301	-0.329408	-0.147628	0.483902	0.421165	0.215558	-0.181723	0.583453	-0.0288461	-0.0804311	0.530393	-0.225497	-0.0197138	-0.323002	0.0699342	-0.0947357	-0.0325421
Solyc01g009580	M17	-0.00246542	0.0572849	-0.0748496	-0.0326532	0.000537978	-0.0991868	0.308087	0.251059	-0.00110099	0.0848969	-0.0121655	-0.0196363	0.216901	0.183917	0.506645	-0.0159732	0.720658	-0.130043	0.110559	-0.0415763	-0.0669131	-0.00848243	0.0291154	0.00323255	0.142785	-0.0497873	-0.0489587	0.0425953	0.216898	0.0541525	-0.0153047	-0.0361045	0.0690776	0.0459342	-0.0472602	-0.0295149	0.131301	-0.035997	-0.0980642	0.0820312	0.135148	0.032119	0.349495	-0.0424201
Solyc01g009660	M1	0.970253	-0.114597	-0.17786	-0.120581	0.010372	-0.0210406	-0.146722	-0.182117	0.0835494	-0.0738348	-0.00599062	-0.020718	-0.110758	-0.141484	-0.115903	0.491992	-0.129113	-0.181804	-0.0925196	-0.0607248	-0.0681423	-0.009627	-0.0361917	0.188709	-0.0612239	-0.120101	-0.18834	-0.0425516	-0.0562869	-0.00246135	-0.0450118	-0.160921	-0.182027	-0.172331	-0.0677453	-0.0303418	-0.16357	-0.0802372	-0.100421	-0.0539197	0.556111	-0.0502346	-0.055114	0.154678
Solyc01g009670	M2	0.528299	0.718798	0.20957	0.0866868	0.175925	-0.326589	0.10158	0.51729	0.0916806	0.173275	0.165164	0.0547246	-0.116983	0.0136468	0.398089	0.112517	-0.0511052	-0.317466	-0.139111	0.0336278	-0.118128	0.0390984	-0.136783	0.0387883	0.0397813	0.29955	-0.16712	0.0394264	-0.234832	-0.0626046	0.091788	0.259556	0.221022	-0.0886446	0.208687	0.0131949	-0.136909	0.196844	-0.306547	-0.0451057	0.168371	0.273956	-0.0380495	-0.0562224
Solyc01g009680	M39	-0.0385861	0.188614	-0.16995	-0.177966	-0.0506286	0.243348	-0.0318053	0.160063	-0.0674672	-0.0613302	-0.0778395	-0.0639271	-0.0231011	-0.126975	0.0636777	-0.0932191	-0.09913	-0.049978	-0.120724	-0.0799964	-0.0212803	-0.0707463	-0.0142425	-0.0810864	-0.0798142	-0.0190691	-0.220853	-0.119405	0.140322	-0.0879089	-0.0606819	-0.0723317	-0.038723	0.0152219	0.000613005	-0.0746197	-0.153697	-0.00158705	0.60923	-0.10604	0.084963	-0.0155171	-0.123648	-0.32369
Solyc01g009700	M10	-0.0138482	0.0752892	0.148229	0.0486135	0.127523	-0.150032	0.0552023	0.0433526	0.265791	0.693754	-0.00293971	0.0260092	0.125647	0.293711	0.151034	0.185695	0.066701	-0.0852714	0.0891084	-0.00948896	-0.0605465	-0.00615845	0.0799061	0.557291	0.0610795	-0.0267462	-0.026287	0.0545024	-0.0317459	0.0487866	0.0312342	0.0529527	0.0201979	0.0996385	-0.0342502	-0.0234295	0.0362202	-0.0231701	-0.0707146	0.072642	-0.0306431	0.115373	0.0278607	0.0525447
Solyc01g009720	M17	-0.073631	0.115237	-0.120396	-0.117381	0.0175737	-0.0616044	0.324049	0.239947	-0.000825668	0.226901	-0.0417684	-0.0399657	0.552437	0.46948	0.538486	-0.00978791	0.905334	-0.178811	0.461572	-0.102318	-0.153416	-0.0417856	0.493411	0.0195358	0.138375	-0.111689	-0.0215495	0.0373684	0.404105	0.0547459	-0.0499807	-0.135958	-0.0235095	0.0741115	-0.101267	-0.0644383	0.345625	-0.0851082	-0.149004	0.324564	0.165119	0.0143635	0.431188	-0.137287
Solyc01g009760	M17	-0.0953689	-0.034651	-0.138275	-0.045156	-0.038553	-0.0651489	0.227672	0.0931949	-0.0410997	0.12233	-0.0383465	-0.0549037	0.428556	0.592632	0.428805	-0.0507839	0.845287	-0.0581954	0.750961	-0.112342	-0.137642	-0.0311084	0.382461	-0.0385742	0.270991	-0.150062	0.0870115	0.136688	0.326255	0.0202463	-0.0480527	-0.180419	-0.0980085	0.0497712	-0.129785	-0.068809	0.405113	-0.116781	-0.114034	0.533746	0.0987993	-0.0384975	0.364565	-0.0793604
Solyc01g009770	M2	-0.146152	0.558015	0.483396	0.166805	0.142073	0.0147243	-0.138171	0.195995	0.0621754	0.147444	0.0143715	0.153142	-0.137342	-0.0972459	0.0810047	-0.0949237	-0.168239	-0.252938	-0.178555	-0.0589145	-0.16361	-0.0329111	-0.0570295	-0.0344188	0.0243645	0.691807	-0.150749	0.00457345	-0.155303	-0.168982	0.15796	0.52943	0.165219	-0.189365	0.183419	-0.118542	-0.16397	0.296366	-0.098486	-0.106306	-0.228549	0.0274449	-0.18352	-0.123112
Solyc01g009830	M28	-0.0297803	0.0228719	0.150613	0.514282	-0.00643188	-0.148464	-0.00508328	-0.0216587	-0.0223139	0.0977088	0.102587	0.137496	-0.0475409	0.156049	0.0777267	0.0209405	0.0385211	-0.0334833	0.0900294	-0.018451	-0.0497266	0.129078	-0.0509308	0.00438026	0.790059	-0.00037243	0.0336021	0.895063	-0.11003	-0.0484057	0.135599	-0.0141891	-0.044474	0.0232042	-0.0278786	-0.0228952	-0.0232723	-0.0352147	-0.11267	0.0202223	-0.107585	-0.0382037	0.0264682	0.0178642
Solyc01g009860	M1	0.665152	0.0678493	-0.220337	-0.187601	0.401814	-0.0351246	0.125672	0.0449011	0.43775	-0.0640096	0.0141717	0.217028	0.0925682	-0.1674	-0.0282027	0.865556	0.0675822	-0.401826	-0.0899848	-0.0860842	-0.157005	-0.026626	0.13928	0.660973	-0.0452753	-0.130949	-0.324423	-0.0230571	0.183896	0.2716	-0.0466899	-0.213479	-0.193027	-0.0056254	-0.0659459	-0.05681	-0.131618	-0.104193	-0.133084	-0.0534653	0.475452	0.211206	0.0997801	-0.0611219
Solyc01g009870	M7	0.0569123	0.191159	-0.0226338	-0.0676476	-0.0240108	-0.284193	0.626608	0.410142	0.000239152	-0.0286524	-0.0604713	-0.0600898	0.227938	-0.0406333	0.0434467	0.0351481	0.00747843	-0.235703	-0.108857	0.120693	-0.0961406	-0.0550466	-0.0814178	-0.00539713	-0.0685281	0.08968	0.0161766	-0.114442	0.0721654	-0.0764433	0.0116712	0.0922383	0.0898267	0.612421	0.118047	0.159698	0.190229	0.0051128	-0.170855	0.00943039	0.155586	-0.0185371	-0.0609053	-0.00153444
Solyc01g009900	M22	-0.0410977	0.0751927	0.175392	0.238765	-0.00911079	-0.0970781	-0.08245	-0.0105736	-0.0212758	-0.00745896	0.0824512	-0.000927645	-0.0600696	-0.018865	-0.0214879	-0.0306111	-0.0607263	-0.00339336	-0.0282716	0.0013366	-0.0106709	0.940599	-0.0302561	-0.0319909	0.0268921	0.15932	-0.00299448	0.21725	-0.122584	-0.0609978	0.0467012	0.0359647	-0.00835784	-0.0736645	0.114025	-0.0126627	-0.0422937	0.0364858	-0.0835526	-0.0102007	-0.120238	-0.0201921	-0.0485982	0.00157048
Solyc01g010020	M36	-0.118096	0.101876	0.0999787	0.0610399	0.153161	-0.246299	-0.0223074	0.024216	0.092621	-0.0702336	0.0557457	0.122081	0.080927	-0.0433394	-0.0885901	-0.0487407	-0.131801	0.138678	-0.0159417	0.610123	0.455528	-0.0197374	-0.00974082	-0.00626921	-0.0754056	0.0188341	0.397254	-0.0720327	-0.195517	-0.154127	0.0252205	0.0160109	0.0790063	0.159905	0.234546	0.912935	0.334405	0.111569	-0.0566801	0.0413422	-0.229263	0.00923968	-0.164914	0.278804
Solyc01g010060	M27	-0.179249	-0.188857	0.0471129	0.162391	-0.110842	-0.119669	-0.28307	-0.269632	-0.111418	0.00342752	0.0697934	-0.0440124	0.120936	0.235181	-0.121187	-0.123655	-0.0420031	0.397457	0.292004	-0.0209904	0.174614	0.0751317	0.12669	-0.126604	0.0830426	-0.088872	0.676937	0.169295	-0.239342	-0.201993	0.0250397	-0.0765199	-0.0610451	-0.0491515	-0.0635657	0.0954576	0.418455	-0.0748907	-0.044203	0.284452	-0.312007	-0.158997	-0.157291	0.516901
Solyc01g010080	M1	0.909942	-0.049896	-0.190909	-0.132083	0.256226	-0.050634	-0.0948433	-0.123938	0.440337	-0.0533429	0.0132463	0.0347924	-0.0964187	-0.143225	-0.0913649	0.643976	-0.0975065	-0.22728	-0.0879321	-0.0531504	-0.0760901	0.000695098	0.00318062	0.601132	-0.0555803	-0.123798	-0.220207	-0.0275096	-0.0378719	0.0533789	-0.0361469	-0.176987	-0.176762	-0.175217	-0.0707026	-0.0231673	-0.176402	-0.0790509	-0.125082	-0.0513289	0.534614	0.0613029	-0.0254328	0.121286
Solyc01g010140	M5	0.0609407	0.244055	0.119213	0.0331314	0.800683	-0.102669	0.0383495	0.111577	0.82653	0.0319325	0.105853	0.646882	-0.0479756	-0.0162876	0.037632	0.0997838	-0.0186586	-0.105149	-0.0282462	0.0199902	-0.0246005	0.0422659	-0.0318346	0.253391	0.00944247	-0.0024162	-0.0764379	0.0433244	-0.0631833	0.040517	0.0192602	-0.0270582	0.00300906	-0.0614916	0.0136602	0.0198284	-0.0705842	0.0172804	-0.0839875	-0.00627016	-0.0281008	0.214157	0.0127792	-0.0378202
Solyc01g010160	M6	-0.106707	-0.243564	-0.289447	-0.241494	-0.123436	0.727165	-0.217555	-0.278859	-0.0952663	-0.15761	-0.10258	-0.0957185	-0.0771962	-0.215054	-0.203631	-0.112184	-0.140359	-0.0685363	-0.118617	-0.157281	-0.111805	-0.106776	0.0383367	-0.110065	-0.117469	-0.179593	-0.249089	-0.144145	0.318596	-0.10407	-0.112464	-0.225043	-0.268054	-0.134702	-0.153933	-0.137365	-0.197794	-0.140516	0.544151	-0.12802	0.19771	-0.154907	-0.118501	-0.106179
Solyc01g010170	M6	-0.105477	-0.214917	-0.257251	-0.215309	-0.110155	0.634238	-0.187263	-0.24397	-0.0857172	-0.139426	-0.0919919	-0.0861272	-0.071093	-0.190103	-0.180368	-0.102073	-0.122779	-0.0646774	-0.105031	-0.139487	-0.100269	-0.0954771	0.0287868	-0.0990422	-0.1044	-0.158558	-0.224063	-0.129395	0.303589	-0.102234	-0.0993628	-0.198371	-0.236673	-0.111643	-0.136121	-0.122394	-0.181	-0.124367	0.531531	-0.113636	0.183247	-0.137958	-0.103909	-0.0930237
Solyc01g010180	M3	-0.180619	0.0427844	0.387704	0.160156	-0.0916121	-0.321546	-0.135025	-0.00508886	-0.0910943	-0.0135084	-0.0495607	-0.0507618	-0.153416	-0.0257116	-0.13251	-0.13202	-0.211069	0.125177	-0.0911885	0.233968	0.245303	-0.037463	-0.143753	-0.108413	-0.0796802	0.365184	0.207483	-0.0821381	-0.375521	-0.220646	0.0052586	0.516454	0.312247	-0.0556131	0.284203	0.125307	0.00619995	0.214989	-0.192208	-0.0311014	-0.381513	-0.0935084	-0.187161	0.255251
Solyc01g010220	M15	-0.160173	0.538263	-0.107914	-0.0748411	0.121221	-0.180446	0.578424	0.716982	0.0104675	0.194347	-0.0582814	-0.0308783	0.286461	0.432625	0.810036	-0.109912	0.695146	-0.342683	0.291999	-0.106056	-0.225391	-0.0392144	0.158174	-0.0261818	0.243664	0.00848167	-0.118092	0.136128	0.298047	0.15972	-0.00405203	-0.0552898	0.147406	0.218012	-0.0317123	-0.0798896	0.193517	-0.0162571	-0.128169	0.303587	0.0766785	0.296725	0.502726	-0.319928
Solyc01g010260	M3	-0.211842	0.0666483	0.687239	0.629131	-0.105127	-0.401591	-0.294976	-0.107582	-0.115566	0.109551	0.0542719	0.00840131	-0.224073	0.0175928	-0.126784	-0.148875	-0.24458	0.0715517	-0.109374	0.178137	0.0134296	0.157067	-0.190942	-0.129878	0.18245	0.513862	0.399203	0.236934	-0.517182	-0.268217	0.363288	0.724282	0.353286	-0.191096	0.250893	0.0531988	0.060564	0.374077	-0.289127	-0.0135349	-0.514388	-0.125749	-0.201764	0.330969
Solyc01g010300	M12	-0.0228105	0.0569014	0.24682	0.0763512	0.114683	-0.0697613	-0.0738123	-0.0451581	0.00780452	0.00609216	0.107582	0.948507	-0.0566866	-0.0155931	-0.0328707	0.00656912	-0.052758	-0.0334348	-0.0282316	0.000758823	-0.0158301	0.0170008	-0.0337628	0.00176172	-0.00424722	0.0159622	-0.0147815	0.0141923	-0.0933379	-0.0389397	-0.00252257	-0.00264136	-0.0356434	-0.0629561	0.0221197	-0.0186413	-0.0392054	0.00079661	-0.0618384	-0.00210556	-0.0894809	-0.0231641	-0.0345337	0.024801
Solyc01g010310	M8	-0.0742595	0.747695	0.0637547	-0.0379717	0.476699	-0.343126	0.551738	0.933138	0.267289	0.161774	-0.0105512	0.130791	-0.0188781	0.119893	0.702163	-0.0424016	0.273606	-0.355805	-0.0685768	0.0123571	-0.160379	-0.00273612	-0.103556	0.0954991	0.0657555	0.142002	-0.188541	0.01477	-0.0302888	0.120151	0.0108281	0.170171	0.41637	0.136092	0.0695386	-0.0151837	-0.12122	0.138402	-0.273942	-0.068445	-0.0639559	0.519594	0.24718	-0.336213
Solyc01g010350	M20	-0.0198529	0.0800007	0.061671	0.0491382	0.343748	-0.137412	-0.0147594	0.0394196	0.343922	-0.00833433	0.00972016	0.0785369	-0.0639497	-0.0414826	-0.034335	0.0195252	-0.0728928	-0.00788934	-0.0631291	0.855314	0.174249	0.00573061	-0.0574943	0.1027	-0.0306	-0.0167249	0.027721	-0.0179541	-0.133924	-0.0407468	-0.00954914	0.0229642	0.0146979	-0.036527	0.158866	0.449561	0.0107665	0.000819689	-0.0931773	-0.0184092	-0.117507	0.0725628	-0.0560424	0.0276078
Solyc01g010360	M20	-0.0105411	-0.114287	-0.0106458	0.1281	-0.0247334	-0.2301	-0.0485599	-0.0648955	0.0287304	-0.0829487	-0.027961	-0.0401091	-0.0722733	-0.119359	-0.146305	0.179118	-0.164208	0.172116	-0.128445	0.610474	0.32186	-0.0287085	-0.109858	0.224836	-0.00406546	-0.10391	0.371322	-0.0280137	-0.231719	-0.0563146	-0.00315011	-0.0109971	0.174844	0.0313506	0.0683937	0.451334	0.171199	-0.0314333	-0.123411	-0.0488239	-0.181819	-0.0661494	-0.106617	0.205961
Solyc01g010390	M5	0.214095	0.251743	0.0921061	0.0389771	0.695552	-0.181825	0.0367095	0.11844	0.607224	0.0873327	0.229437	0.694339	-0.0236186	0.0463634	0.133757	0.591377	0.126492	-0.224291	0.0521605	-0.0165434	-0.0739323	0.0332631	-0.000458917	0.593476	0.0417821	-0.0253361	-0.155553	0.0687658	-0.0447115	0.0995255	0.0117838	-0.0715922	-0.0473366	-0.134978	-0.0114757	-0.0266605	-0.083026	-0.0114624	-0.191911	0.0408867	0.0205501	0.194517	0.124118	-0.0765805
Solyc01g010420	M12	0.278411	0.00445767	0.0244716	0.0385975	0.320079	-0.0458945	-0.0301258	-0.0970632	0.276011	-0.0537863	0.464131	0.716457	0.0600839	-0.109656	-0.0894531	0.532601	0.00643989	-0.206436	-0.0440951	-0.0357423	-0.0670474	0.0213109	0.0762684	0.444988	-0.019421	-0.104654	-0.162206	0.0210599	0.062057	0.107445	-0.0194761	-0.171883	-0.182664	-0.0364565	-0.0485484	-0.00296598	-0.0539046	-0.0851571	0.0026515	-0.00528945	0.160133	0.046059	0.0302436	0.01577
Solyc01g010430	M5	0.190821	0.0912268	-0.193297	-0.0802073	0.697007	-0.0286024	0.191821	0.0267364	0.606814	-0.0743824	0.262126	0.326805	0.376967	-0.113797	-0.0102129	0.530869	0.218858	-0.234868	-0.0163539	-0.0722675	-0.077611	-0.00218437	0.225709	0.538359	0.00768478	-0.177191	-0.141722	0.0133193	0.275682	0.210477	-0.00553592	-0.256039	-0.185639	0.149843	-0.104786	0.011785	0.148843	-0.122182	0.0185301	0.0264428	0.245199	0.170254	0.155204	-0.0644892
Solyc01g010480	M34	-0.257394	-0.339662	-0.331935	-0.264183	-0.191659	-0.00998494	0.258121	-0.14497	-0.150293	-0.237674	-0.153635	-0.158566	0.305968	-0.127618	-0.208777	-0.181612	0.0683031	0.215957	0.00223194	-0.136265	-0.0222411	-0.142434	0.137084	-0.157841	-0.151569	-0.295197	0.406299	-0.202999	0.332753	0.120381	-0.161066	-0.271279	-0.117555	0.551713	-0.234904	0.020925	0.307393	-0.233057	0.280595	-0.0144983	0.0935512	-0.14055	0.104198	0.217782
Solyc01g010490	M6	-0.129329	-0.424524	-0.51251	-0.427538	-0.199355	0.69642	-0.0598383	-0.368001	-0.145847	-0.299213	-0.178259	-0.165357	0.178274	-0.352087	-0.333698	-0.110576	-0.101838	-0.0264068	-0.16733	-0.270712	-0.194726	-0.180378	0.185462	-0.148253	-0.204854	-0.344814	-0.20631	-0.247607	0.608632	0.249768	-0.203521	-0.41007	-0.395667	0.193669	-0.290434	-0.188884	-0.0715966	-0.272956	0.60057	-0.179291	0.36345	-0.174306	-0.0121872	-0.215608
Solyc01g010520	M2	-0.161994	0.670232	0.29656	0.503522	0.197682	-0.454677	0.473095	0.731356	0.108088	0.225322	0.259146	0.073842	0.0297348	0.165851	0.565028	-0.110528	0.25608	-0.321757	-0.056752	0.166132	-0.117439	0.132092	-0.120488	-0.00481749	0.206851	0.322119	-0.119476	0.228385	-0.116884	-0.0110135	0.458905	0.231154	0.280775	0.202029	0.245028	0.0276656	-0.0458061	0.201459	-0.338311	-0.0283542	-0.17765	0.243872	0.163321	-0.177219
Solyc01g010600	M31	-0.032008	0.0557398	0.150141	0.526217	-0.00834873	-0.0829186	-0.0636889	-0.0221513	-0.0141263	0.0512933	0.09137	0.00823841	-0.0523638	0.0327541	-0.00389393	-0.0148425	-0.0329839	-0.0267899	-0.0200769	0.00243122	-0.00256683	0.0630232	-0.0233185	-0.0233913	0.126251	0.0762817	-0.00339768	0.153505	-0.10587	-0.0518764	0.975612	0.0197684	-0.0281174	-0.0510125	0.068543	-0.0238874	-0.0519608	0.0613519	-0.0641648	-0.0291356	-0.100987	-0.0210672	-0.0363678	0.00523959
Solyc01g010610	M7	-0.0443701	-0.029292	-0.415262	-0.336296	-0.0181967	0.114425	0.80754	0.378643	0.0137615	-0.119141	-0.109607	-0.112983	0.511681	-0.0565843	0.25658	-0.0344252	0.600265	-0.405881	0.0178125	-0.141285	-0.210341	-0.104615	0.38057	-0.00627997	-0.0302901	-0.230737	-0.308576	-0.124067	0.785424	0.33608	-0.127237	-0.276703	-0.138509	0.647463	-0.191402	-0.0427013	0.103508	-0.175491	0.0922429	-0.0256188	0.553941	0.114258	0.460495	-0.243804
Solyc01g010630	M6	0.00192847	-0.198012	-0.277863	-0.224973	-0.106456	0.532877	0.00228466	-0.140861	-0.0757665	-0.153762	-0.0721765	-0.0973489	0.0902239	-0.183078	-0.126633	-0.0461709	-0.00207986	-0.171501	-0.100867	-0.150188	-0.125879	-0.0579225	0.0562376	-0.0932958	-0.0919901	-0.185487	-0.206872	-0.116863	0.33913	0.0966718	-0.107076	-0.19582	-0.22306	0.0575891	-0.159832	-0.107183	-0.0644788	-0.148058	0.1462	-0.0956583	0.244314	-0.102341	0.000800952	-0.520093
Solyc01g010640	M18	-0.206749	-0.281015	-0.175651	-0.144522	-0.158365	0.0969399	-0.340873	-0.313131	-0.140571	-0.164813	-0.116444	-0.112058	-0.180969	-0.189852	-0.254476	-0.181264	-0.267474	0.80487	-0.135746	0.0654962	0.307194	-0.107316	-0.112669	-0.155393	-0.161143	-0.180178	0.0532662	-0.175495	-0.235833	-0.226592	-0.111104	-0.154567	-0.148642	-0.123534	-0.0558872	0.000167322	-0.114591	-0.130589	0.343836	-0.126993	-0.291653	-0.177913	-0.214899	0.100273
Solyc01g010700	M1	0.948015	-0.11849	-0.239991	-0.183041	-0.0121726	0.0646786	-0.113188	-0.141681	0.0725649	-0.109842	-0.0520848	-0.0682947	-0.0936694	-0.165298	-0.0904193	0.314409	-0.119951	-0.180593	-0.10529	-0.104471	-0.0994863	-0.0267606	-0.0121143	0.104459	-0.088241	-0.16216	-0.219046	-0.0766292	0.0191223	0.00777825	-0.0814901	-0.175582	-0.161069	-0.151538	-0.108476	-0.0576125	-0.180023	-0.0740718	-0.0687485	-0.086993	0.64401	-0.018103	-0.0532094	0.0953314
Solyc01g010710	M33	-0.0998592	0.0878741	0.10896	0.016297	0.0101193	-0.205995	0.138125	0.162034	0.00436697	-0.0479046	-0.0351012	-0.0239254	-0.0134563	-0.0593488	-0.0231037	-0.0768739	-0.0812803	-0.0352284	-0.097845	0.0908187	-0.0462371	-0.0313708	-0.0997442	-0.0389685	-0.0599806	0.0467387	0.334914	-0.0626826	-0.129125	-0.0487912	-0.0184618	0.294812	0.685934	0.133398	0.13845	0.0903432	0.193492	0.396929	-0.15268	-0.0044628	-0.131999	0.0237835	-0.0568846	0.0562651
Solyc01g010920	M4	-0.215922	0.446541	0.660804	0.806174	0.0559059	-0.461409	-0.118253	0.198232	-0.0614091	0.279818	0.298242	0.182752	-0.157759	0.160224	0.152017	-0.143485	-0.0964724	-0.0479009	-0.0408051	0.223777	0.0145464	0.164753	-0.156447	-0.0995726	0.431237	0.477803	0.172384	0.449732	-0.460641	-0.190835	0.355683	0.456608	0.300623	-0.122899	0.401762	0.126903	-0.00372515	0.353222	-0.320951	0.00639821	-0.494895	0.0397088	-0.126998	0.118401
Solyc01g010970	M4	0.258821	-0.0436391	0.117203	0.660886	0.0059694	-0.0975134	-0.246407	-0.189402	0.025216	0.0131312	0.366468	0.090599	-0.127342	-0.0120729	-0.0546648	0.109441	-0.0671885	0.0941532	-0.0151641	-0.0777829	0.00990251	0.614271	0.00736031	0.0460562	0.378773	-0.0324882	-0.0907343	0.559393	-0.188418	-0.110115	0.386634	-0.0951454	-0.162082	-0.211407	-0.0370399	-0.0810279	-0.166708	-0.0274754	-0.118544	-0.0604513	0.00472464	-0.0837683	-0.0565371	0.0785921
Solyc01g010980	M8	0.0460216	0.601416	-0.100825	-0.137636	0.220335	-0.308182	0.587836	0.896097	0.124987	0.0914504	-0.0469381	0.000274219	0.0566485	0.132693	0.65371	-0.0304904	0.299197	-0.330832	-0.0280089	0.0310475	-0.146755	-0.0283341	-0.0946208	0.0455603	0.0199643	0.0296014	-0.140537	-0.043465	0.0315974	0.0832586	-0.0342164	0.0349611	0.351654	0.210356	0.0461304	0.0532671	-0.0126566	0.0695612	-0.254176	-0.00282363	0.0689673	0.384107	0.211704	-0.327581
Solyc01g011050	M22	-0.0318485	0.10966	0.0758743	0.200521	0.018611	-0.0887226	-0.0176821	0.0842144	-0.0082902	0.00432936	0.0772967	0.00272725	-0.0530382	-0.00250946	0.0703716	-0.0254079	-0.0137654	-0.0242943	-0.0246827	-0.0100789	-0.0247719	0.966135	-0.0416194	-0.0188997	0.0342586	0.041775	-0.040007	0.20575	-0.0952666	-0.0187092	0.0242432	0.0143837	0.0211888	-0.052742	0.0253035	-0.0154238	-0.0656449	0.00723785	-0.0853076	-0.0219857	-0.0947514	0.0375669	0.00364366	-0.0372212
Solyc01g011200	M5	0.339972	0.250515	0.058162	0.291602	0.699748	-0.181376	0.0559184	0.12133	0.764889	0.0681505	0.236072	0.186724	-0.0702468	-0.001565	0.0816711	0.362339	0.00446409	-0.228413	-0.0431317	0.0251727	-0.111262	0.0482322	-0.0351163	0.447454	0.395669	0.0131463	-0.126	0.31283	-0.0951519	0.0406727	0.286615	0.0174139	-0.0060572	-0.0656998	0.0627267	-0.00740008	-0.145431	0.0892492	-0.189397	-0.0419928	0.115388	0.197273	0.0220842	0.0113651
Solyc01g011220	M9	0.61285	0.0369822	-0.33696	-0.264301	0.506611	0.0425301	0.218775	0.103254	0.763044	-0.0988563	-0.0280531	0.0405128	0.0192629	-0.15715	0.0297794	0.493386	0.0724079	-0.299584	-0.0948285	-0.113326	-0.155489	-0.0462179	0.00615917	0.525143	-0.0876736	-0.214596	-0.260905	-0.0869435	0.213639	0.230752	-0.0919667	-0.272369	-0.15876	0.0264737	-0.14805	-0.0533557	-0.145891	-0.130646	-0.0672736	-0.0805152	0.564634	0.230178	0.161318	-0.049662
Solyc01g011230	M1	0.75093	-0.0220807	-0.309923	-0.247446	0.379339	0.0628989	0.157955	0.0277879	0.585095	-0.112886	-0.0400566	0.0127002	0.022336	-0.175575	-0.0106577	0.453066	0.0478755	-0.272385	-0.111303	-0.116018	-0.138565	-0.0322194	0.0174742	0.370031	-0.0904272	-0.192811	-0.297388	-0.0914913	0.218601	0.169811	-0.0898464	-0.232473	-0.161844	0.0349435	-0.13509	-0.0578605	-0.161979	-0.0978899	-0.0435956	-0.0931783	0.675398	0.173018	0.101457	0.0177768
Solyc01g011410	M1	0.824376	0.0207876	-0.172667	-0.129457	0.040562	-0.0195749	-0.0146395	-0.0138309	0.0914397	-0.0425696	-0.0143893	-0.0176773	-0.0807011	-0.10049	0.0473528	0.375092	-0.0147409	-0.209375	-0.083905	-0.0662742	-0.0881157	-0.010195	-0.0429219	0.188483	-0.0391986	-0.0906836	-0.196158	-0.0368683	0.0247025	0.123525	-0.0420456	-0.138441	-0.112524	-0.136017	-0.0570687	-0.0371297	-0.150007	-0.0617204	-0.110584	-0.0557238	0.593147	0.0395232	0.0631487	0.0883517
Solyc01g011420	M7	-0.154656	-0.00552265	-0.341985	-0.260426	-0.072799	0.101393	0.768631	0.376513	-0.0710696	-0.131264	-0.109967	-0.119866	0.394994	-0.0903985	0.144623	-0.126826	0.349248	-0.334258	-0.041863	-0.0942374	-0.182945	-0.104295	0.256993	-0.0977591	-0.0318299	-0.184587	-0.275042	-0.128759	0.661652	0.13404	-0.056802	-0.199815	-0.105792	0.737158	-0.144945	-0.034991	0.027051	-0.108388	0.20234	-0.0679774	0.439299	0.0169747	0.222211	-0.232948
Solyc01g011430	M1	0.824487	-0.100251	-0.164579	-0.111298	0.0342107	-0.0575892	-0.127015	-0.15989	0.100251	-0.0567022	0.00298238	-0.00427529	-0.099842	-0.122212	-0.101703	0.835049	-0.100764	-0.17883	-0.0758943	-0.0406563	-0.0500109	-0.0101031	-0.0407049	0.327738	-0.0483714	-0.107187	-0.173367	-0.028569	-0.0674051	0.0285407	-0.0362238	-0.147304	-0.163071	-0.155909	-0.0592261	-0.0239447	-0.147054	-0.0726284	-0.100349	-0.0326625	0.390362	-0.0384057	-0.0359847	0.125908
Solyc01g012580	M29	-0.00287127	-0.260167	-0.507734	-0.387244	-0.0846151	0.423316	0.532055	0.00657536	0.0210636	-0.199708	-0.133159	-0.146583	0.441855	-0.170926	0.0138904	-0.030526	0.526729	-0.395814	-0.0153983	-0.213366	-0.23697	-0.129275	0.372819	-0.0148005	-0.0604034	-0.31289	-0.347037	-0.148703	0.927709	0.278269	-0.143744	-0.382667	-0.31802	0.424285	-0.254687	-0.115947	0.0529939	-0.238237	0.316988	-0.0648021	0.680868	-0.072379	0.486223	-0.224478
Solyc01g013890	M29	-0.0747093	-0.092981	-0.409384	-0.344248	-0.115789	0.325752	0.503793	0.152475	-0.0859908	-0.186145	-0.130354	-0.139959	0.339658	-0.195651	-0.0428907	-0.120408	0.15584	-0.279615	-0.0982992	-0.114664	-0.121413	-0.126569	0.1755	-0.10561	-0.114153	-0.210571	-0.311567	-0.183858	0.699853	0.153427	-0.13258	-0.272762	-0.221449	0.632445	-0.14375	-0.0224175	-0.00168004	-0.159982	0.557131	-0.10163	0.503335	-0.0268749	0.162944	-0.28005
Solyc01g013900	M21	-0.166818	-0.0079503	0.180415	0.107559	-0.0932488	-0.261089	-0.197842	-0.0610771	-0.102842	-0.0868524	-0.0103782	-0.0325849	-0.179406	-0.136003	-0.139565	-0.127034	-0.226614	0.403576	-0.166193	0.457722	0.547765	-0.0243471	-0.143224	-0.108541	-0.108553	0.126861	0.285007	-0.106316	-0.377372	-0.221797	-0.00865872	0.1659	0.202055	-0.0961419	0.537998	0.258547	0.0471719	0.16026	-0.0828044	-0.075503	-0.38918	-0.119761	-0.17988	0.185813
Solyc01g014100	M2	-0.0636428	0.873377	0.33359	0.113749	0.209212	-0.273382	0.122783	0.654317	0.0783936	0.170189	0.0446348	0.274234	-0.115111	0.0735823	0.588142	-0.0513386	0.0194555	-0.219523	-0.0842168	0.030112	-0.0934981	0.135986	-0.133808	0.026307	0.0676398	0.370371	-0.133516	0.104447	-0.233833	-0.0111466	0.0655007	0.2624	0.291548	-0.105917	0.213956	-0.0268598	-0.126701	0.225336	-0.226408	-0.051579	-0.233423	0.333224	-0.00167721	-0.218911
Solyc01g014110	M14	-0.12388	0.0795681	0.398189	0.281357	-0.0276923	-0.287864	-0.168211	-0.0548131	-0.0538359	0.713481	0.00735734	0.0551339	-0.0612752	0.857152	0.225339	-0.06849	0.131639	0.0768667	0.593928	-0.0263016	-0.0870824	0.00819353	-0.0597595	-0.0379305	0.271878	0.0704077	0.281885	0.21322	-0.307458	-0.137954	0.0904701	0.201042	0.114148	-0.145815	-0.0301638	-0.0674541	0.245549	0.000628663	-0.217768	0.568421	-0.322941	-0.0588011	-0.0178358	0.0656943
Solyc01g014120	M17	0.0355928	0.0950379	-0.242739	-0.199507	0.0228552	-0.237443	0.713142	0.446677	0.0448597	0.0905375	-0.0733282	-0.0696337	0.258362	0.402163	0.47457	-0.0167069	0.740042	-0.311888	0.34542	-0.1184	-0.220674	-0.0585108	0.0338402	0.0436295	0.0821368	-0.171035	-0.124491	-0.000752191	0.392677	0.458732	-0.0912499	-0.182564	0.0138652	0.266902	-0.154248	-0.0716042	0.169683	-0.127964	-0.246369	0.264958	0.338817	0.245435	0.710959	-0.151533
Solyc01g014140	M26	-0.0888563	0.200422	0.579384	0.211996	-0.0160178	-0.203046	-0.14228	-0.0217904	-0.0259694	0.0907928	0.0519809	0.0326065	-0.107425	-0.0145417	-0.053231	-0.0629201	-0.128326	-0.0863884	-0.0886657	0.0890822	-0.0244192	0.00429326	-0.0952265	-0.0450765	-0.0277186	0.831861	0.0535659	-0.0131617	-0.240985	-0.127881	0.167355	0.378041	0.0677402	-0.123635	0.457421	-0.0183895	-0.0104209	0.15219	-0.160095	0.00926723	-0.230251	-0.0352908	-0.11385	0.100629
Solyc01g014200	M3	-0.190902	0.229863	0.773319	0.697182	0.0476742	-0.419525	-0.240606	-0.00769073	-0.05257	0.323253	0.594349	0.407541	-0.215916	0.212802	0.0139925	-0.111229	-0.145176	-0.0628422	0.0358171	0.0948775	-0.0667904	0.17267	-0.172101	-0.0820407	0.253971	0.462269	0.145156	0.343007	-0.48193	-0.214673	0.316016	0.626897	0.283386	-0.216145	0.294287	-0.0482849	-0.0489385	0.365814	-0.324127	0.0826519	-0.48705	-0.0236971	-0.140431	0.17348
Solyc01g014250	M6	-0.0638055	-0.335754	-0.5354	-0.424186	-0.135847	0.804976	0.158731	-0.200083	-0.0501516	-0.249412	-0.152008	-0.161413	0.300336	-0.266078	-0.153657	-0.103044	0.19804	-0.327517	-0.0796654	-0.252315	-0.234509	-0.160566	0.431382	-0.10729	-0.125485	-0.33206	-0.391842	-0.19115	0.826259	0.198179	-0.181491	-0.412222	-0.397272	0.216409	-0.276426	-0.168364	-0.0949356	-0.251852	0.442364	-0.131749	0.557255	-0.117327	0.131188	-0.232341
Solyc01g014380	M7	-0.114964	0.0308648	-0.285393	-0.242031	-0.000703059	-0.110579	0.813292	0.44779	0.0297214	-0.0264242	-0.0884703	-0.0773096	0.209083	0.0676225	0.314894	-0.0780555	0.559296	-0.368268	0.0319416	-0.104072	-0.214894	-0.0725664	-0.0346652	0.0262656	-0.0108196	-0.171747	-0.218521	-0.0593887	0.491051	0.641461	-0.100262	-0.171807	-0.0113597	0.380888	-0.163104	-0.0538524	0.0304012	-0.135316	-0.179428	0.00352145	0.357024	0.288474	0.710037	-0.223883
Solyc01g014390	M4	-0.0342285	0.00755227	0.0459555	0.494458	-0.0412207	-0.120899	0.20064	0.0550942	-0.0396279	0.00635081	0.0478785	-0.0312739	0.154782	0.0149413	0.0184756	-0.0398869	0.0358518	-0.115165	-0.00511278	-0.0251329	-0.0780261	0.0999223	0.0274366	-0.052696	0.527511	-0.0187493	-0.0647249	0.42327	0.0777429	-0.0743011	0.129331	-0.0261376	-0.0673668	0.344246	-0.0435267	-0.0106474	0.0140272	0.0203341	0.00695666	-0.0324287	0.0518096	-0.0595795	-0.0415223	0.0129143
Solyc01g014470	M15	-0.0442665	0.5219	0.036271	0.0737682	0.269506	-0.202612	0.331471	0.61144	0.14948	0.204661	0.00793805	0.110297	0.043853	0.296011	0.877366	-0.0313636	0.567781	-0.265429	0.130527	-0.0608429	-0.146678	0.0127204	0.0125473	0.050533	0.40727	0.0534678	-0.154432	0.24672	0.0872423	0.0802015	0.0108806	0.0330383	0.190673	-0.0571577	0.00508988	-0.0716084	-0.0440364	0.0297416	-0.223816	0.038127	-0.0141808	0.246496	0.462437	-0.27167
Solyc01g014560	M6	-0.155351	-0.33605	-0.382114	-0.32356	-0.167168	0.845298	-0.288144	-0.377809	-0.131185	-0.21766	-0.140409	-0.130462	-0.0590047	-0.291888	-0.280532	-0.150765	-0.207136	0.0160063	-0.174049	-0.208478	-0.120811	-0.144364	0.019144	-0.157165	-0.166767	-0.244768	-0.290917	-0.195971	0.32005	-0.0670037	-0.154549	-0.304937	-0.35369	-0.119493	-0.208089	-0.175944	-0.209128	-0.195053	0.653099	-0.167849	0.157994	-0.208964	-0.179484	-0.216964
Solyc01g014620	M1	0.61107	0.18218	0.034058	0.143105	0.478781	-0.164073	-0.060768	0.0410565	0.506634	0.0572294	0.564192	0.310174	-0.0915794	-0.0798006	0.046406	0.601106	-0.0203937	-0.261792	-0.0778204	-0.0424825	-0.0889511	0.203771	-0.0359091	0.426476	0.023329	-0.0440187	-0.222674	0.12936	-0.116948	0.0809815	0.0742934	-0.111305	-0.0973116	-0.210738	-0.00929721	-0.0410153	-0.172797	-0.0286719	-0.207762	-0.0241198	0.2256	0.24679	0.040931	0.0282954
Solyc01g014700	M18	-0.205047	-0.247524	-0.190095	-0.178626	-0.148998	0.00624264	-0.0827641	-0.206889	-0.126048	-0.180003	-0.116053	-0.109309	0.0490292	-0.202775	-0.234259	-0.159421	-0.202761	0.427932	-0.145682	-0.0860167	0.0863248	-0.109038	-0.00488528	-0.147367	-0.155356	-0.177785	0.1696	-0.184255	0.0326657	-0.193381	-0.114608	-0.146855	-0.00973326	0.30095	-0.13767	-0.010949	0.0114374	-0.120311	0.488298	-0.109371	-0.0987217	-0.169946	-0.209732	0.169975
Solyc01g014710	M0	-0.0967625	-0.00738682	-0.121705	-0.040339	0.0465181	0.175997	-0.118163	-0.000443216	-0.0379464	-0.040369	-0.0545316	-0.0175334	0.0240946	0.102037	0.0803355	-0.0812349	0.051155	0.0403463	0.182126	-0.0530095	-0.0439311	0.00313475	0.0875649	-0.0811572	0.155959	-0.103407	0.0452797	0.0623178	0.07662	-0.0282882	-0.0549879	-0.129914	-0.0373299	-0.116686	-0.0834188	-0.0107173	0.0573648	-0.0789412	0.0123708	0.0508205	-0.0803476	-0.0236306	-0.0221723	-0.529331
Solyc01g014720	M9	0.352116	0.184755	-0.0687992	-0.051956	0.787079	-0.0866523	0.0583988	0.0957452	0.966277	0.00852174	0.0535606	0.190748	-0.0511809	-0.0591034	0.0208862	0.316979	-0.0307014	-0.161279	-0.0482626	0.000595432	-0.0415536	0.0314887	-0.0308596	0.446412	-0.00950772	-0.0547403	-0.142208	0.022544	-0.023769	0.102549	0.00684481	-0.0855772	-0.0372812	-0.0637038	-0.023504	0.0199236	-0.109576	-0.0131766	-0.079333	-0.0251327	0.183201	0.253193	0.0104957	-0.0134658
Solyc01g014840	M13	-0.0596696	-0.157699	-0.217239	-0.173458	-0.0662611	0.115309	0.0867754	-0.108765	-0.0440566	0.00386564	-0.0725813	-0.0795388	0.69721	0.414423	0.133415	-0.056797	0.583665	0.036142	0.610346	-0.10093	-0.085378	-0.0726657	0.665736	-0.0788342	0.0435053	-0.209144	0.157855	-0.00942157	0.398045	0.00773101	-0.102987	-0.250019	-0.178204	0.139031	-0.119657	0.0059234	0.578182	-0.153116	-0.0183665	0.543066	0.173494	-0.0794584	0.148586	-0.0459372
Solyc01g014910	M5	0.0473478	0.296506	0.153736	0.0585405	0.809039	-0.120378	0.0285903	0.142318	0.755513	0.0358357	0.170656	0.737703	-0.0587617	-0.0164997	0.0532571	0.0837716	-0.0315802	-0.113732	-0.0362875	0.0196465	-0.0281812	0.0492876	-0.0427792	0.234463	0.0120724	0.0147495	-0.0820058	0.049722	-0.0910603	0.0339686	0.0238113	-0.0172307	0.0183921	-0.0728944	0.0258728	0.0155792	-0.0790924	0.0266332	-0.0987906	-0.00951373	-0.0578328	0.2539	-0.00622392	-0.0525913
Solyc01g014950	M1	0.954757	-0.0414635	-0.18562	-0.12986	0.241893	-0.0420539	-0.0792186	-0.110853	0.34739	-0.0683323	0.00491385	0.0323946	-0.104386	-0.147862	-0.095248	0.439617	-0.126063	-0.212178	-0.101561	-0.0579125	-0.0788506	-0.00189656	-0.0420595	0.30566	-0.0621503	-0.126295	-0.212309	-0.0384336	-0.0381542	0.0279457	-0.0416131	-0.170137	-0.167887	-0.133148	-0.0718865	-0.0198492	-0.175985	-0.0777617	-0.0968737	-0.0620037	0.572746	0.0557052	-0.0507035	0.117622
Solyc01g014980	M1	0.897211	-0.0244673	-0.154148	-0.107006	0.244618	-0.0286875	-0.114311	-0.116058	0.26808	-0.0624094	0.00817356	0.0435795	-0.109444	-0.131724	-0.0851873	0.319976	-0.12432	-0.187655	-0.093889	-0.0546465	-0.0737399	0.00175227	-0.0403686	0.167544	-0.0534114	-0.109488	-0.189558	-0.0305414	-0.0583043	0.00133395	-0.0360209	-0.150016	-0.15212	-0.166687	-0.0594793	-0.0229084	-0.163427	-0.0655594	-0.105499	-0.0582794	0.540338	0.0312497	-0.053	0.112602
Solyc01g014990	M1	0.825595	-0.0376794	-0.148112	-0.101111	0.179837	-0.0217727	-0.0994373	-0.109906	0.27575	-0.0578836	0.00410303	0.01768	-0.102625	-0.123605	-0.0812996	0.259123	-0.114274	-0.172946	-0.0870187	-0.0527974	-0.0703064	0.000144844	-0.0356341	0.183288	-0.0507192	-0.10187	-0.176072	-0.0296021	-0.047078	-0.00183861	-0.033168	-0.140193	-0.142776	-0.151062	-0.0562036	-0.0242752	-0.153806	-0.0615171	-0.0941377	-0.0573695	0.516552	0.026491	-0.0461968	0.0986883
Solyc01g015000	M20	-0.227178	0.0879592	-0.142679	-0.160688	0.072587	-0.171641	-0.0814931	0.130125	-0.0144503	-0.10537	-0.122793	-0.0618454	-0.102112	-0.0712375	0.0347763	-0.150815	-0.141218	0.537382	-0.105996	0.407767	0.53038	-0.0949657	-0.103873	-0.0838435	-0.150856	-0.116767	0.239505	-0.181758	-0.275307	-0.132766	-0.120532	-0.10819	0.0927539	-0.0172655	0.0996473	0.584286	0.102525	-0.0542798	0.0798508	-0.0187175	-0.362992	0.0754748	-0.121052	0.039125
Solyc01g015010	M9	0.439381	0.111393	-0.11905	-0.0842492	0.537819	-0.0336837	0.0641851	0.0737433	0.922731	0.000259939	0.0292122	0.0893901	-0.0399011	-0.0697726	0.0386101	0.291971	-0.00134807	-0.182239	-0.0519834	-0.0193069	-0.0580455	0.0165333	-0.0207475	0.469484	-0.017524	-0.0731356	-0.167959	0.00590818	0.0214681	0.0787887	-0.00571658	-0.107427	-0.0655526	-0.0662194	-0.0392498	0.00405306	-0.116722	-0.0297781	-0.0611676	-0.0354811	0.274472	0.195013	0.0225973	-0.0498283
Solyc01g015040	M29	0.212502	-0.313615	-0.577235	-0.460654	-0.111783	0.495453	0.47748	-0.0721753	0.00708767	-0.253514	-0.154551	-0.165777	0.384922	-0.266775	-0.122872	0.0160027	0.260754	-0.429655	-0.094136	-0.239234	-0.24475	-0.153765	0.298828	0.012241	-0.144906	-0.353928	-0.436462	-0.204185	0.891521	0.284445	-0.187809	-0.4422	-0.408233	0.491825	-0.283976	-0.126086	-0.0386655	-0.273726	0.399607	-0.11475	0.858808	-0.0734751	0.263516	-0.185356
Solyc01g015050	M29	0.210355	-0.306279	-0.577012	-0.460091	-0.112542	0.478267	0.522429	-0.039988	0.00201098	-0.246111	-0.152211	-0.165059	0.38433	-0.252496	-0.0796753	0.00777086	0.357033	-0.447013	-0.08849	-0.241449	-0.265879	-0.152049	0.291085	0.00387941	-0.133036	-0.352042	-0.441587	-0.203614	0.908361	0.313393	-0.187373	-0.437594	-0.394744	0.456913	-0.285137	-0.132012	-0.0362691	-0.271879	0.348407	-0.111741	0.861918	-0.0603713	0.348273	-0.17786
Solyc01g015070	M18	-0.189457	-0.189888	0.155372	0.449206	-0.122211	-0.340613	-0.394152	-0.287184	-0.13238	0.00713351	0.157021	-0.0397326	-0.167855	0.270256	-0.135713	-0.138925	-0.150997	0.605497	0.264484	0.274301	0.472926	0.32599	-0.113761	-0.146238	0.180995	-0.0896083	0.696264	0.263308	-0.543713	-0.295562	0.252702	-0.0120549	0.166519	-0.193548	0.0648698	0.440541	0.30647	-0.00548806	-0.202031	0.219064	-0.542584	-0.203567	-0.1901	0.401669
Solyc01g016400	M6	-0.0524946	-0.28955	-0.4103	-0.322159	-0.114173	0.721579	-0.060214	-0.280233	-0.0604786	-0.197006	-0.116755	-0.121807	0.34575	-0.212027	-0.179598	-0.0292955	0.114568	-0.229228	-0.0197726	-0.210654	-0.180539	-0.127734	0.599175	-0.0582806	-0.0692141	-0.253358	-0.301415	-0.13723	0.669582	0.0164228	-0.13946	-0.336342	-0.365414	0.0923012	-0.212089	-0.145438	-0.0202216	-0.202569	0.441921	-0.0679012	0.403375	-0.1427	-0.0582532	-0.158591
Solyc01g016470	M3	-0.23894	0.322358	0.833128	0.764244	0.0336678	-0.492326	-0.286518	0.0324505	-0.0761252	0.536345	0.284805	0.289143	-0.243975	0.370192	0.129495	-0.161828	-0.164083	0.0298729	0.0514985	0.119102	-0.0408254	0.312969	-0.204721	-0.115316	0.392522	0.442483	0.250613	0.457047	-0.59226	-0.304195	0.375157	0.606196	0.322355	-0.21589	0.245838	-0.0136564	0.00193965	0.257644	-0.348568	0.145898	-0.603557	-0.0490718	-0.200407	0.18175
Solyc01g016520	M1	0.817083	-0.0652063	-0.154976	-0.108381	0.026977	-0.00806976	-0.0730879	-0.103315	0.073475	-0.0531671	-0.00722667	-0.0133961	-0.0757937	-0.103044	-0.0419962	0.439977	-0.0504495	-0.162913	-0.0705273	-0.0539932	-0.0632235	-0.00624916	-0.0264485	0.167506	-0.0424147	-0.0992786	-0.164164	-0.034159	0.00694447	0.0254509	-0.0374266	-0.134845	-0.13397	-0.130323	-0.0581347	-0.0268933	-0.1335	-0.0656054	-0.0857939	-0.0416366	0.568414	-0.00812817	0.00780858	0.138366
Solyc01g016540	M12	-0.00365336	0.197624	0.25424	0.197055	0.487519	-0.121099	-0.0711218	0.0218052	0.267047	0.0199739	0.534004	0.927043	-0.0798833	-0.0220478	-0.00286167	0.0591207	-0.0663912	-0.0776164	-0.0396575	0.0105333	-0.0173566	0.0669671	-0.0529822	0.108818	0.027024	0.0213693	-0.0550558	0.0813245	-0.141101	-0.0258302	0.0357773	-0.0167968	-0.026602	-0.0957597	0.0401385	-0.0102354	-0.0766061	0.011438	-0.1032	-0.00498596	-0.130153	0.0918144	-0.0424959	-0.006869
Solyc01g016720	M7	0.0801265	-0.106909	-0.354924	-0.2948	-0.0138723	0.0203856	0.667042	0.183149	0.0757452	-0.161738	-0.0916228	-0.109095	0.617711	-0.145077	0.0222536	0.0280081	0.340045	-0.33665	-0.059683	-0.109382	-0.177768	-0.102165	0.289487	0.0328417	-0.0864576	-0.223614	-0.12588	-0.144595	0.622434	0.275379	-0.121619	-0.2188	-0.148259	0.709165	-0.169823	0.00487205	0.269616	-0.081502	0.0549586	-0.015596	0.543026	0.0619017	0.244453	-0.0631488
Solyc01g016970	M1	0.871827	-0.177874	-0.26214	-0.193773	-0.0204974	0.181145	-0.1471	-0.225131	0.0585305	-0.121928	-0.0371173	-0.048241	-0.0898024	-0.206474	-0.171807	0.39479	-0.171879	-0.236999	-0.144626	-0.109288	-0.115916	-0.0394048	-0.0650365	0.150864	-0.0960115	-0.169916	-0.248342	-0.0779865	0.0175564	0.261897	-0.0806925	-0.223449	-0.243887	-0.211184	-0.116771	-0.0695887	-0.165161	-0.122044	-0.0966639	-0.0913675	0.574412	-0.0393154	-0.0335884	0.063209
Solyc01g017220	M8	-0.0398438	0.478257	0.00602698	-0.0737859	0.329344	-0.15376	0.270227	0.715015	0.12465	0.0993903	-0.0258428	0.058696	-0.0786168	0.0560095	0.508104	-0.0351282	0.106748	-0.257669	-0.0715085	-0.0285511	-0.124127	-0.0129659	-0.097703	0.0392168	0.00541537	0.0795446	-0.197996	-0.0198199	-0.0662185	0.136242	-0.0147691	0.133625	0.311816	-0.0615176	0.0146226	-0.0543826	-0.155193	0.0891945	-0.182211	-0.0846067	-0.070942	0.604909	0.151998	-0.449832
Solyc01g017300	M1	0.816676	0.148712	-0.130579	-0.10939	0.0573086	-0.055161	-0.049047	0.0759307	0.0728434	0.00134024	-0.0145218	-0.00762026	-0.115467	-0.0557883	0.174096	0.354641	-0.027947	-0.155341	-0.0765192	-0.0546238	-0.06982	-0.00625439	-0.0545318	0.121598	-0.0252868	-0.0486774	-0.187598	-0.0291329	-0.0594769	0.0204913	-0.0336937	-0.0881319	-0.0536447	-0.159098	-0.0367925	-0.0349004	-0.166914	-0.0370772	-0.121912	-0.0513801	0.465276	0.0858875	0.00791208	0.0567073
Solyc01g017370	M1	0.864975	-0.00960713	-0.134774	-0.104868	0.0444114	-0.0509412	-0.0937187	-0.0766831	0.0817688	-0.0349803	-0.0109402	-0.0109994	-0.110915	-0.0809283	0.0184025	0.423366	-0.0516171	-0.124458	-0.0717431	-0.0634524	-0.0674823	0.00487344	-0.0491639	0.167437	-0.0421019	-0.0859729	-0.155504	-0.0347591	-0.0458135	0.00197486	-0.0410389	-0.126773	-0.118119	-0.164655	-0.0574804	-0.0372473	-0.144729	-0.0602695	-0.115459	-0.0303212	0.533466	-0.0129824	0.000654802	0.124452
Solyc01g017380	M1	0.837719	0.00816427	-0.129564	-0.0999607	0.0372223	-0.0551691	-0.080856	-0.0547823	0.0783539	-0.0286222	-0.0107781	-0.0123764	-0.107928	-0.069561	0.0444482	0.410107	-0.0320371	-0.125051	-0.064758	-0.0612719	-0.0679328	0.0130466	-0.049816	0.167597	-0.035954	-0.0786977	-0.151631	-0.0308104	-0.0440558	-0.00182716	-0.0386167	-0.119923	-0.106347	-0.159472	-0.0528794	-0.0368058	-0.141257	-0.0558653	-0.117645	-0.0292965	0.52083	-0.0119233	0.00946503	0.11626
Solyc01g017460	M1	0.807109	-0.0176449	-0.138001	-0.0990803	0.0356488	-0.0261002	-0.0639816	-0.063367	0.0803688	-0.0210908	-0.00609729	-0.0100235	-0.0989896	-0.0856369	0.00739647	0.451264	-0.0523124	-0.167179	-0.0720156	-0.0500822	-0.0650635	0.00666344	-0.0390836	0.161995	-0.034763	-0.0824558	-0.16979	-0.0270869	-0.0118564	0.0357113	-0.0322706	-0.116387	-0.114576	-0.13641	-0.0465776	-0.0286435	-0.152091	-0.0555945	-0.0997471	-0.0467936	0.525318	-0.0122584	0.0132168	0.122968
Solyc01g017590	M3	-0.0565613	0.269021	0.712871	0.205865	0.0100987	-0.210159	-0.178881	-0.0172447	-0.0153436	0.141754	0.0391091	0.132106	-0.124489	-0.0149792	-0.00267689	-0.0445533	-0.122706	-0.123307	-0.0799697	-0.0147975	-0.0829132	0.010173	-0.100029	-0.0351069	-0.0248687	0.583415	-0.00157418	0.0154566	-0.252218	-0.111371	0.077045	0.455527	0.132892	-0.175895	0.223973	-0.0735104	-0.0420421	0.301337	-0.189898	-0.000888137	-0.223214	0.0215469	-0.100029	0.0625373
Solyc01g017600	M31	-0.0281148	0.227733	0.240406	0.606151	0.013227	-0.158726	-0.0612589	0.089047	0.00502213	0.167199	0.0989631	0.0168216	-0.0820661	0.0930462	0.164414	0.0411627	0.00556862	-0.078899	-0.0161827	-0.00296455	-0.0313064	0.0848014	-0.0519181	0.0621835	0.212154	0.160259	-0.0280786	0.38484	-0.168445	-0.0681451	0.943654	0.0804097	0.0264988	-0.0999747	0.0964455	-0.039676	-0.0791684	0.113985	-0.125721	-0.0321065	-0.156878	0.00881766	-0.0166925	-0.0303527
Solyc01g017710	M1	0.78738	0.0497506	-0.172232	0.0129102	0.0214646	-0.172881	0.206554	0.068006	0.0869182	-0.00437439	0.0775534	-0.050072	0.287289	-0.0262275	0.157904	0.4111	0.275906	-0.319159	-0.00308044	-0.0598133	-0.110808	0.0947486	0.174677	0.203475	0.19415	-0.113029	-0.184518	0.140552	0.179756	0.123683	0.0366113	-0.186012	-0.177027	0.115061	-0.0842388	0.0655995	0.0642395	-0.117983	-0.178646	0.030752	0.623763	0.0277993	0.209338	0.0809024
Solyc01g017720	M4	-0.104242	0.162971	0.6644	0.719861	-0.0286611	-0.289297	-0.239013	-0.087993	-0.0548737	0.40163	0.179237	0.103807	-0.159248	0.151328	0.0567263	-0.0570517	-0.0875587	-0.0574853	-0.00598728	0.122177	-0.0262938	0.284514	-0.117167	-0.0451512	0.657118	0.376537	0.0666628	0.748034	-0.35228	-0.172505	0.342289	0.332122	0.0687895	-0.182638	0.193416	0.0106222	-0.0621614	0.183053	-0.230874	0.00868645	-0.338329	-0.048389	-0.0882884	0.105241
Solyc01g017740	M1	0.787828	0.120216	-0.104829	-0.103284	0.0444554	-0.0746174	-0.0255128	0.0651329	0.0888642	0.0280717	-0.0163734	-0.0118576	-0.103857	-0.0533859	0.176934	0.50035	0.00749865	-0.203367	-0.0811165	-0.058532	-0.0866202	-0.000379858	-0.0642438	0.197864	-0.0209879	-0.0136475	-0.192783	-0.0264784	-0.0431989	0.0366746	-0.031745	-0.0573673	-0.0370379	-0.143591	-0.0380574	-0.0440838	-0.16437	-0.00161377	-0.127332	-0.0441843	0.463395	0.0656047	0.0272795	0.0733247
Solyc01g017750	M11	-0.00757176	0.0362645	0.109487	0.317895	0.0502199	-0.0638976	-0.0715725	-0.0375906	0.00300176	0.00143025	0.975763	0.139355	-0.0511614	-0.0173395	-0.0348064	0.0102596	-0.0480154	-0.0179005	-0.0147307	0.00227463	0.0104024	0.0913352	-0.0320895	-0.00255669	0.0694681	0.0122248	-0.0257337	0.132484	-0.0930198	-0.0369951	0.069074	-0.0205202	-0.037231	-0.0596216	0.0366304	-0.01473	-0.0510816	-0.00321907	-0.0566789	0.00107266	-0.0844997	0.0172272	-0.0379274	0.0340351
Solyc01g017870	M12	-0.0423773	0.482259	0.133077	0.0981946	0.533371	-0.158183	0.162059	0.39459	0.180276	0.157114	0.342444	0.600404	0.0358508	0.275358	0.561202	-0.00806954	0.366636	-0.20913	0.128185	-0.0386532	-0.113235	0.0358739	0.0399438	0.0383396	0.160463	0.0131736	-0.100028	0.10929	-0.00674711	0.0308925	0.0104444	-0.0238301	0.0925695	-0.0792802	0.00543007	-0.0475019	0.0337744	0.00703639	-0.186414	0.193128	-0.0853609	0.184286	0.167546	-0.190024
Solyc01g018020	M1	0.978322	-0.119029	-0.185917	-0.126836	0.0163516	-0.0231484	-0.147607	-0.186751	0.0948176	-0.0742061	-0.00591043	-0.0188183	-0.111913	-0.143986	-0.119579	0.570869	-0.1273	-0.187728	-0.0887916	-0.0614013	-0.0682825	-0.0107505	-0.035321	0.251669	-0.06262	-0.124889	-0.194934	-0.0430246	-0.0517632	0.011445	-0.0463133	-0.167873	-0.188409	-0.177682	-0.0708529	-0.0316092	-0.167506	-0.0837708	-0.10485	-0.0529968	0.562399	-0.0478539	-0.051615	0.154069
Solyc01g018090	M1	0.580622	0.290264	-0.0766938	-0.0774775	0.0892385	-0.116635	0.0511706	0.271436	0.0751256	0.115264	-0.0148463	0.00580507	-0.104808	0.0626486	0.40812	0.300583	0.0976764	-0.163574	-0.0402654	-0.040648	-0.0773459	-0.00372089	-0.0629086	0.126646	0.0270913	-0.0050198	-0.159383	-0.00719682	-0.0765082	0.000998632	-0.017091	-0.0294959	0.0649515	-0.1086	-0.0163548	-0.0371487	-0.156303	-0.00807471	-0.127575	-0.0389398	0.30129	0.180774	0.0575583	-0.0199411
Solyc01g020160	M10	-0.108005	0.0609521	0.297489	0.539504	0.0123056	-0.206926	-0.216058	-0.0988661	0.0029943	0.563415	0.333243	0.109095	-0.0924613	0.531465	0.129053	-0.0282591	0.0643443	0.160401	0.475521	-0.0251048	-0.0339731	0.0585785	-0.0129566	0.00780485	0.413322	0.0178292	0.106842	0.327432	-0.287942	-0.127056	0.313698	0.0587775	0.0027974	-0.173194	6.49e-05	-0.0751151	0.0109284	0.0486533	-0.157065	0.215274	-0.312266	-0.0610362	-0.0476879	0.0686068
Solyc01g020230	M4	0.147358	0.154136	0.233929	0.766564	0.190047	-0.139452	-0.116062	-0.00189454	0.0799774	0.231178	0.700334	0.118963	-0.0902	0.126864	0.134323	0.0877323	0.0327655	-0.180744	-0.00489218	0.016547	-0.0888875	0.206225	-0.0457065	0.0289992	0.496711	0.0382689	-0.122253	0.642881	-0.170502	-0.0237475	0.454365	0.034903	-0.0304005	-0.162961	0.119891	-0.0888357	-0.13275	0.0371419	-0.177236	0.0107264	-0.0577212	0.0158957	0.0139194	0.0196674
Solyc01g020330	M3	-0.264097	0.136225	0.653649	0.437584	-0.0432147	-0.550861	-0.221419	0.0201183	-0.10041	0.209324	0.123719	0.143912	-0.215654	0.184223	0.00829403	-0.188504	-0.186605	0.177243	-0.020948	0.272922	0.0377271	0.210081	-0.22862	-0.139903	0.0893367	0.400837	0.619288	0.205853	-0.606296	-0.291433	0.0986334	0.568358	0.520114	-0.140973	0.28422	0.143287	0.197854	0.280243	-0.378536	0.105295	-0.615394	-0.0816914	-0.166374	0.348772
Solyc01g020500	M7	-0.0221741	0.149275	-0.305367	-0.0176079	0.049779	0.0709437	0.73751	0.491073	0.0747701	-0.0432722	0.0599622	-0.0821653	0.262062	-0.0375201	0.358596	-0.0141693	0.444279	-0.438004	-0.061946	-0.122858	-0.22102	-0.0307371	0.0975479	0.00546003	0.185283	-0.155384	-0.373691	0.0586864	0.560104	0.213201	0.182049	-0.22876	-0.100031	0.549099	-0.126834	-0.0755639	-0.088644	-0.124927	0.116754	-0.0953684	0.430154	0.130505	0.296615	-0.262682
Solyc01g021600	M12	-0.0229694	0.26167	0.320178	0.132135	0.473358	-0.173003	-0.0445071	0.113023	0.27547	0.0612779	0.171621	0.961117	-0.0947937	0.0398738	0.0594055	0.0319251	-0.0540124	-0.101922	-0.00954591	0.0400877	-0.0374179	0.100572	-0.0655247	0.107067	0.0267205	0.0732031	-0.0500605	0.072387	-0.177541	0.00714828	0.0321541	0.0477691	0.0405105	-0.113059	0.136212	-0.00225954	-0.0686242	0.0677067	-0.147867	0.0184507	-0.161518	0.242519	-0.0239327	-0.035553
Solyc01g021730	M6	0.123004	-0.27286	-0.332106	-0.259455	-0.104085	0.491975	-0.0923787	-0.281273	-0.0688016	-0.164358	-0.0926151	-0.0910688	0.504408	-0.132601	-0.177476	-0.0296029	0.0865247	-0.127785	-0.00468028	-0.150699	-0.0936199	-0.0987923	0.425536	-0.0892065	-0.0788167	-0.231433	-0.0716877	-0.111891	0.392584	0.143241	-0.1164	-0.297726	-0.305779	0.0479918	-0.175498	-0.0352478	0.286141	-0.178469	0.246712	0.0566211	0.357403	-0.119354	-0.0606693	-0.0870878
Solyc01g028800	M9	0.258191	0.278757	0.0124033	0.0648571	0.7565	-0.239334	0.120602	0.240949	0.902158	0.0617282	0.159589	0.246502	-0.0522862	0.040095	0.148665	0.381854	0.0427109	-0.224051	-0.00730522	0.239943	-0.00793417	0.18593	-0.0432672	0.602975	0.0474961	-0.0323847	-0.103233	0.156102	-0.102852	0.0890099	0.0146494	-0.0460343	0.0325406	-0.0834027	0.0361241	0.237751	-0.0542073	0.00408701	-0.213042	0.0369773	0.0663128	0.338365	0.0613349	-0.0557828
Solyc01g028850	M1	0.851267	-0.0559247	-0.179942	-0.121535	0.121783	-0.0201982	-0.0418411	-0.0814347	0.2578	-0.0613154	-0.00817813	-0.00921579	-0.0711173	-0.117523	-0.0280897	0.227881	-0.0421981	-0.203404	-0.0846138	-0.0676752	-0.0915801	-0.00907074	-0.0284389	0.165385	-0.0377515	-0.123657	-0.174002	-0.0330346	-0.00141677	0.0228129	-0.0452545	-0.158275	-0.148164	-0.123152	-0.0782454	-0.0266732	-0.130495	-0.0803565	-0.112947	-0.0609883	0.543985	0.0258147	0.0314672	0.0915002
Solyc01g028860	M1	0.82027	-0.186378	-0.359647	-0.266813	-0.0423092	0.085591	0.157282	-0.0722935	0.0486246	-0.15129	-0.0779481	-0.0969918	0.0336296	-0.166549	-0.0669753	0.131509	0.0538495	-0.236319	-0.095578	-0.112229	-0.132642	-0.0773016	0.00664904	0.0347199	-0.110089	-0.247855	-0.253051	-0.13088	0.221646	0.123346	-0.107563	-0.28611	-0.236812	0.0489858	-0.15942	-0.0371249	-0.107399	-0.170545	-0.0299515	-0.0775732	0.772652	-0.0269948	0.130147	0.0630423
Solyc01g034010	M1	0.891169	-0.0136304	-0.161434	-0.108638	0.313299	-0.0405805	-0.0743389	-0.0907491	0.545457	-0.0502935	0.0220495	0.0523701	-0.104259	-0.131282	-0.0763718	0.384446	-0.107151	-0.202156	-0.0897648	-0.048286	-0.0728518	0.00926785	-0.0388587	0.326383	-0.0502947	-0.111011	-0.200477	-0.0210457	-0.0388528	0.031606	-0.0282767	-0.15536	-0.149474	-0.160672	-0.0601148	-0.0147973	-0.168949	-0.0629633	-0.112636	-0.0548217	0.553028	0.0879265	-0.0319911	0.117269
Solyc01g034040	M1	0.837823	0.0717483	-0.139221	-0.0944436	0.522703	-0.0606971	-0.0756797	-0.0480596	0.544386	-0.0430393	0.0437848	0.112441	-0.106491	-0.121563	-0.0532615	0.38348	-0.105383	-0.207861	-0.0900294	-0.0391668	-0.07158	0.0162165	-0.0453104	0.290227	-0.0415261	-0.100173	-0.200169	-0.0105182	-0.0655838	0.0261024	-0.022893	-0.144584	-0.127309	-0.163174	-0.0507948	-0.00891514	-0.167741	-0.0517222	-0.120362	-0.0524506	0.4727	0.1265	-0.0373184	0.076164
Solyc01g034080	M5	0.112051	0.441203	0.00800415	0.00432507	0.961639	-0.143025	0.133397	0.328374	0.82423	0.0515031	0.173196	0.268499	-0.0288463	-0.0125734	0.189892	0.185436	0.0104596	-0.187358	-0.0503187	0.0440201	-0.0441447	0.0468293	-0.0490956	0.3548	0.0154742	0.0242903	-0.138955	0.0452837	-0.0612009	0.0607387	0.024012	-0.0174211	0.0755693	-0.0268929	0.0401264	0.0444216	-0.0873641	0.0475574	-0.115976	-0.0252027	-0.0101436	0.360046	0.0284771	-0.153768
Solyc01g044240	M7	-0.170163	-0.155236	-0.364678	-0.239042	-0.120133	0.0776048	0.689562	0.177538	-0.0850374	-0.0919793	-0.108352	-0.135455	0.624907	0.0514934	0.210482	-0.121649	0.670524	-0.248761	0.147879	-0.124752	-0.161862	-0.106152	0.473511	-0.0991918	0.0653082	-0.251048	-0.128471	-0.0589567	0.76562	0.0762363	-0.0884754	-0.271015	-0.163188	0.700832	-0.202972	-0.00139748	0.261647	-0.192702	0.215879	0.0640911	0.433066	-0.0782735	0.38874	-0.11474
Solyc01g044250	M2	0.233035	0.622975	-0.0700473	-0.103601	0.199353	-0.170405	0.267793	0.698532	0.112818	0.121261	-0.0227074	0.0259149	-0.0534284	0.0815206	0.667752	0.20425	0.197703	-0.273945	-0.0562764	-0.0203075	-0.110832	-0.00560645	-0.0789132	0.125416	0.0422723	0.0804167	-0.213281	-0.00879432	-0.0484185	0.0811261	-0.00855767	0.035191	0.253765	-0.0202887	0.0476883	-0.0253135	-0.145282	0.0661168	-0.152591	-0.0665102	0.0639368	0.500707	0.132637	-0.264541
Solyc01g044370	M7	-0.16295	0.107389	-0.351466	-0.235416	0.0152839	0.0423601	0.830613	0.522161	0.0183303	-0.0813064	-0.0805052	-0.0999761	0.339359	-0.0442632	0.370678	-0.121583	0.543067	-0.473288	-0.0443898	-0.156484	-0.274514	-0.0874024	0.133025	-0.0352889	0.102662	-0.178608	-0.3408	-0.0282606	0.637032	0.577371	-0.0915683	-0.195984	-0.048308	0.436422	-0.171901	-0.103535	0.00703076	-0.144424	-0.077164	-0.0837487	0.407946	0.286109	0.636624	-0.326563
Solyc01g044520	M13	0.0349085	0.0886341	-0.0314146	-0.025348	0.0532999	-0.0977296	0.215188	0.103741	0.0707334	0.00386367	0.00549697	-0.0202706	0.68309	0.06925	0.181238	0.00441719	0.584938	-0.160271	0.092492	-0.015107	-0.0887282	0.00646582	0.38097	0.00923348	0.1082	0.0229972	0.142906	0.0514261	0.261908	0.0553589	-0.0140598	-0.0226717	0.0726886	0.113154	0.079611	0.0349259	0.514125	0.0479952	-0.112539	0.207994	0.166806	0.0491554	0.206522	0.0499449
Solyc01g044560	M1	0.971252	-0.102515	-0.178171	-0.121035	0.0541982	-0.0220351	-0.131764	-0.16964	0.157927	-0.0701143	-0.00291073	-0.0124863	-0.109162	-0.140849	-0.110901	0.48089	-0.12417	-0.185949	-0.0921434	-0.0596671	-0.0694855	-0.00689373	-0.0373858	0.235238	-0.0603618	-0.120436	-0.1918	-0.0399758	-0.0421956	0.00796938	-0.0429475	-0.162602	-0.178635	-0.170531	-0.0676238	-0.0280843	-0.164715	-0.0786387	-0.1027	-0.0544618	0.602942	-0.0282612	-0.0460832	0.150948
Solyc01g045570	M2	-0.0157926	0.780512	0.104735	0.00888285	0.227283	-0.129693	0.0962761	0.444232	0.0612975	0.0802609	0.0159638	0.0892814	-0.0262693	0.0105924	0.256007	-0.0219501	0.000360967	-0.131878	-0.0549889	0.0234143	-0.0412219	0.0216834	-0.0617507	0.00689078	0.0112711	0.299785	-0.0882811	0.00342267	-0.100504	-0.0299025	0.0667265	0.111623	0.146117	-0.0463586	0.213784	0.011019	-0.0514366	0.185968	-0.0986891	-0.023349	-0.108455	0.139698	-0.0228689	-0.157041
Solyc01g048590	M15	0.190966	0.285017	-0.16258	-0.154461	0.0536159	-0.0800184	0.301127	0.495175	0.0317356	0.0365777	-0.0671766	-0.0442857	-0.0160523	0.048672	0.521459	0.0711825	0.239884	-0.170403	-0.05891	-0.0452139	-0.106084	-0.0476754	-0.0440564	0.023462	0.0111632	-0.0599371	-0.14094	-0.0633034	0.0560976	0.113618	-0.0619692	-0.0216358	0.17619	0.0802666	-0.0530475	-0.0271357	-0.0932624	-0.0125566	-0.0909547	-0.0638567	0.128759	0.228398	0.160837	-0.271936
Solyc01g049770	M4	0.045785	0.278294	0.375845	0.838862	0.081032	-0.274389	-0.0243103	0.159045	0.0226904	0.261321	0.522266	0.125355	-0.0874934	0.174833	0.266073	-0.00158643	0.101643	-0.218371	0.0228833	0.0117462	-0.126138	0.221902	-0.0541623	-0.0137005	0.788766	0.18992	-0.0716392	0.69465	-0.200347	-0.0979942	0.497141	0.216935	0.105373	-0.0885583	0.109803	-0.0611505	-0.127498	0.151894	-0.228944	-0.0242535	-0.15465	0.0589912	0.0514604	-0.010346
Solyc01g049800	M7	-0.086515	0.14547	-0.0630084	-0.146938	-0.00827274	-0.0942942	0.742079	0.379352	0.0503867	-0.0153072	-0.0249255	-0.0641819	0.50862	0.0108899	0.37316	-0.0635052	0.710629	-0.427499	0.0238275	-0.0863445	-0.218931	-0.0717755	0.300174	0.00959015	0.0705447	0.107789	-0.226602	0.00794424	0.602362	0.203151	-0.0585891	-0.0715827	-0.0546643	0.531039	-0.00524308	-0.0505478	0.169345	-0.0360066	-0.117231	0.0161586	0.394024	0.0901834	0.439737	-0.101635
Solyc01g049880	M8	0.123441	0.382111	-0.264834	-0.167478	-0.0197202	-0.0527555	0.695854	0.557619	-0.0105311	-0.00653811	-0.0649631	-0.093036	0.443195	0.0126666	0.462568	0.0355768	0.529355	-0.418077	0.00875923	-0.0742226	-0.194899	-0.063667	0.355193	0.000218688	0.101794	-0.0321104	-0.304029	-0.0208423	0.54387	0.0404934	0.00635618	-0.165381	-0.0457215	0.56907	-0.0260396	-0.0165085	0.0584982	-0.0547504	0.0367079	-0.0210875	0.442262	0.0471033	0.269653	-0.220088
Solyc01g049930	M12	-0.088398	0.0231	0.355581	0.214746	0.028915	-0.197496	-0.206871	-0.122841	-0.0324522	0.0424703	0.282794	0.386475	-0.0996193	-0.00876011	-0.0911891	-0.0550186	-0.143605	0.138109	-0.0251094	-0.0257932	0.101985	0.201621	-0.0838591	-0.0533925	-0.00677003	0.150658	0.202171	0.0963469	-0.270922	-0.13962	0.00919579	0.174232	0.0251765	-0.106648	0.00264274	-0.0158911	0.0156208	-0.00930948	-0.131151	0.0215576	-0.261161	-0.0386854	-0.118629	0.35109
Solyc01g050040	M27	-0.28692	-0.160736	0.381376	0.254625	-0.158289	-0.404417	-0.395116	-0.296233	-0.166052	0.105014	-0.0161941	-0.0105473	-0.0854293	0.38978	-0.168086	-0.201834	-0.160309	0.548972	0.324465	0.187003	0.268449	0.0625248	-0.094497	-0.182197	0.0246643	0.147761	0.895269	0.0859194	-0.562084	-0.311091	0.0366392	0.285805	0.284956	-0.162394	0.141873	0.251672	0.525954	0.167385	-0.232569	0.448994	-0.608339	-0.219123	-0.234487	0.437296
Solyc01g056310	M22	0.014396	0.230332	0.0790941	0.186377	0.359714	-0.128281	0.0115298	0.166594	0.364455	0.0225006	0.097229	0.103181	-0.0644587	-0.00509571	0.100525	0.0176878	-0.0227213	-0.0675752	-0.0326789	0.00252976	-0.0319594	0.902963	-0.0531853	0.0967396	0.0354623	0.044457	-0.0713416	0.204139	-0.111929	-0.00440838	0.0341964	0.0110543	0.0449569	-0.0684987	0.035455	-0.000442678	-0.0867625	0.0250077	-0.109738	-0.0243483	-0.0893067	0.15742	-0.016086	-0.0854221
Solyc01g056330	M1	0.824798	-0.0240209	-0.145615	-0.103297	0.0291688	-0.0261279	-0.0676284	-0.0809476	0.0872665	-0.0446881	-0.00395818	-0.00376009	-0.0824209	-0.101107	-0.0213255	0.467015	-0.0543383	-0.169976	-0.0721597	-0.0496324	-0.0635151	-0.00340558	-0.0289028	0.177742	-0.0405669	-0.0861668	-0.167776	-0.030229	-0.00322129	0.0338334	-0.028485	-0.127763	-0.128109	-0.133597	-0.0479278	-0.0248984	-0.138974	-0.0567579	-0.101381	-0.0431625	0.548694	-0.010458	0.00569377	0.131451
Solyc01g056490	M24	0.403027	0.000401773	-0.187441	-0.142464	0.177154	-0.0523684	0.198096	0.0672164	0.364185	-0.0435177	-0.0203963	-0.00123802	-0.00932688	-0.130569	-0.0525933	0.498403	-0.0506222	-0.255744	-0.097217	0.00282099	-0.0924402	-0.0291795	-0.0374665	0.83323	-0.0619054	-0.107196	-0.2168	-0.0576484	0.0762569	0.0707813	-0.0406576	-0.109409	-0.0901116	0.119945	-0.0420538	-0.00438116	-0.119082	0.0130797	-0.0831918	-0.0646939	0.333029	0.0419407	0.00782658	-0.0689326
Solyc01g056530	M1	0.975052	-0.11306	-0.177109	-0.11966	0.00640026	-0.0141638	-0.127374	-0.173304	0.0799873	-0.0749627	-0.00786804	-0.0241299	-0.100963	-0.139239	-0.110812	0.404295	-0.119883	-0.179043	-0.0911686	-0.0624893	-0.0708569	-0.00796124	-0.0311881	0.158214	-0.0607716	-0.12021	-0.186287	-0.0439324	-0.0381102	-0.00694433	-0.045338	-0.159671	-0.179401	-0.156217	-0.0686117	-0.0285986	-0.157755	-0.07989	-0.0992302	-0.0551384	0.59727	-0.0502765	-0.0526522	0.158465
Solyc01g056670	M1	0.63389	0.125524	-0.116715	-0.091301	0.0530403	-0.112348	0.0160991	0.103741	0.0800464	0.028652	-0.00776367	-0.00139542	-0.0914719	0.00305761	0.234936	0.582588	0.0828547	-0.138037	0.000980698	-0.040502	-0.0329897	-0.00522367	-0.0456359	0.222103	0.00620471	-0.0540979	-0.161711	-0.00819912	-0.0414508	0.0479525	-0.0252276	-0.0743203	-0.0325167	-0.126784	-0.0355336	-0.0300948	-0.144374	-0.0370069	-0.129242	-0.0223387	0.323518	0.0430171	0.101839	0.0427086
Solyc01g056740	M41	0.583426	-0.115382	-0.506973	-0.401203	0.080042	0.414334	0.332007	0.0344421	0.231497	-0.182022	-0.109681	-0.100008	0.216151	-0.231365	0.0404139	0.177357	0.253084	-0.469801	-0.103495	-0.214973	-0.261543	-0.11041	0.279835	0.118922	-0.102418	-0.290906	-0.457913	-0.150149	0.633022	0.263465	-0.153808	-0.384696	-0.323896	0.176818	-0.232704	-0.125283	-0.15134	-0.214415	0.0973632	-0.125933	0.843707	0.0464495	0.199997	-0.225309
Solyc01g056780	M33	-0.267589	0.456117	0.553813	0.12648	0.033243	-0.442559	-0.149826	0.325173	-0.0714484	0.181173	-0.0678689	0.019654	-0.235982	0.0243139	0.210151	-0.209534	-0.209732	0.190645	-0.182693	0.0612543	0.059583	-0.0532616	-0.229445	-0.128454	-0.0796884	0.472961	0.335151	-0.0893488	-0.531284	-0.232909	0.00841635	0.607232	0.787313	-0.158076	0.203875	0.0197448	-0.00237623	0.406591	-0.247828	-0.0704612	-0.560323	0.162642	-0.178458	0.0952436
Solyc01g056800	M4	-0.203124	0.17648	0.617698	0.755943	-0.0169821	-0.47345	-0.20387	0.0270095	-0.0588632	0.192769	0.275271	0.088012	-0.198728	0.155383	0.00221064	-0.125827	-0.181523	0.0411881	-0.0424777	0.310725	0.0569728	0.324182	-0.199319	-0.0948186	0.219049	0.376483	0.397195	0.301202	-0.532253	-0.245208	0.398026	0.546247	0.410754	-0.154206	0.285539	0.285894	0.123851	0.301325	-0.344899	0.0577043	-0.525385	-0.0651356	-0.171519	0.239848
Solyc01g056830	M7	0.236374	0.154282	-0.407941	-0.344393	0.0730219	-0.0757264	0.898701	0.532953	0.13592	-0.098725	-0.0989342	-0.0910314	0.434424	-0.0853103	0.313532	0.0633719	0.499938	-0.498688	-0.0623119	-0.128229	-0.242213	-0.0877108	0.145054	0.101387	-0.0549449	-0.186131	-0.363578	-0.128374	0.613761	0.34947	-0.116486	-0.257947	-0.0904096	0.621789	-0.150663	-0.0339462	0.0613428	-0.137772	-0.0523085	-0.0493635	0.66727	0.236608	0.455751	-0.21491
Solyc01g056850	M9	-0.0401353	0.188459	-0.0326156	-0.0576368	0.351901	-0.338188	0.512036	0.41798	0.557513	-0.0198259	-0.00282797	0.0408497	0.0359901	-0.0742182	0.0439702	0.0809108	-0.0502898	-0.183713	-0.129994	0.340061	0.0461284	-0.0246591	-0.131132	0.356524	-0.0703423	-0.0398911	0.129506	-0.074309	-0.0420562	0.116395	-0.0274253	0.0890461	0.329559	0.373773	0.102017	0.354536	0.134156	0.079081	-0.220362	-0.0263709	0.0106087	0.295662	-0.00342377	-0.0148923
Solyc01g056990	M2	-0.00992892	0.961749	0.20125	0.0944106	0.490045	-0.282622	0.301948	0.761305	0.29975	0.184171	0.144029	0.19601	-0.0369473	0.0570667	0.549104	-0.00687199	0.0802649	-0.321339	-0.0972165	0.0355975	-0.129618	0.0406316	-0.105572	0.0933658	0.0664781	0.322998	-0.205512	0.0673408	-0.114018	0.0354019	0.126565	0.201071	0.273059	0.022991	0.232657	-0.00885128	-0.125178	0.217211	-0.226875	-0.0558314	-0.108604	0.409313	0.0564133	-0.269805
Solyc01g057070	M11	-0.0217434	0.0627074	0.0927029	0.301833	0.0809494	-0.0485503	-0.0606069	-0.00751807	0.011217	0.00268178	0.966716	0.100223	-0.0527534	-0.0173114	-0.00317979	0.0039407	-0.0449736	-0.0244071	-0.0206486	-0.00122868	0.00519132	0.0871228	-0.035806	-0.00959016	0.0555362	0.0102391	-0.0376248	0.122095	-0.0874587	-0.033546	0.0655831	-0.020912	-0.0277834	-0.0597981	0.0324345	-0.0176958	-0.0589557	-0.00411195	-0.0549809	-0.0054868	-0.0909411	0.0314141	-0.0360601	-0.0029776
Solyc01g057080	M35	-0.0420288	0.0563693	0.152742	0.0748523	-0.00455461	-0.0879249	-0.0585948	-0.00553757	-0.0160996	-0.00196379	0.00622569	-0.00431736	-0.0314972	-0.0190503	-0.0404787	-0.0282857	-0.0539977	-0.0292761	-0.0400192	0.272191	0.0458061	0.000120464	-0.0332956	-0.0227426	-0.0273451	0.151	0.0207172	-0.0200492	-0.104171	-0.0543543	0.0317215	0.090081	0.0241067	-0.0548803	0.848136	0.0269125	0.0277574	0.21527	-0.0673926	0.0264296	-0.103449	-0.0114912	-0.049535	0.0570001
Solyc01g057100	M1	0.858026	-0.0487463	-0.128933	-0.101779	0.010486	-0.0214795	-0.105989	-0.113762	0.0638498	-0.052289	-0.00878987	-0.0184051	-0.0949183	-0.100214	-0.0374964	0.415388	-0.0793819	-0.152281	-0.0697763	-0.0500816	-0.0577074	-0.0067563	-0.037647	0.147895	-0.0470183	-0.0665861	-0.154184	-0.037642	-0.0283416	0.0111797	-0.0356323	-0.126543	-0.136589	-0.149097	-0.0413961	-0.0155818	-0.129975	-0.0579298	-0.106435	-0.0284895	0.561888	-0.0151146	-0.0249102	0.152991
Solyc01g057120	M2	0.174705	0.653221	0.415385	0.397445	0.183395	-0.219468	0.0418138	0.348111	0.191797	0.131062	0.420816	0.128999	-0.0722376	-0.0109654	0.30674	0.0708793	0.0257405	-0.328614	-0.11641	-0.0503975	-0.160323	0.154519	-0.0590073	0.0869766	0.177039	0.526785	-0.17727	0.316722	-0.163429	-0.0331289	0.251361	0.170133	0.0698188	-0.133221	0.266059	-0.0886489	-0.147208	0.22163	-0.242616	-0.0595471	-0.0201767	0.201418	-0.00319569	-0.0895725
Solyc01g057150	M25	0.198052	0.0387654	0.0857814	0.349388	0.2131	-0.243897	-0.189009	-0.0825792	0.140143	0.224383	0.254739	0.0742428	-0.0179747	0.463119	0.208905	0.0765985	0.195989	0.208464	0.427325	-0.00256166	0.165745	0.17653	0.0495341	0.0191698	0.616186	-0.111233	0.245344	0.551784	-0.254226	-0.14608	0.0284273	-0.099063	-0.0511617	-0.196281	-0.0488837	0.0258824	0.230377	-0.0725138	-0.222267	0.437353	-0.124342	-0.0349041	-0.0165469	0.162006
Solyc01g057170	M1	0.969581	-0.124763	-0.20744	-0.142922	0.0141652	-0.00513706	-0.107442	-0.17476	0.100945	-0.0832049	-0.0127545	-0.0278233	-0.0775742	-0.149861	-0.110494	0.487891	-0.0965406	-0.207999	-0.0928486	-0.0723712	-0.0833886	-0.0167105	-0.013154	0.22703	-0.063227	-0.13786	-0.209927	-0.049496	-0.00324448	0.019657	-0.0531499	-0.183531	-0.199679	-0.139127	-0.0826847	-0.0359377	-0.157287	-0.0937892	-0.0876593	-0.0569585	0.598222	-0.0464647	-0.0282595	0.138996
Solyc01g057210	M3	-0.270727	0.0706706	0.678177	0.443728	-0.10238	-0.464037	-0.286733	-0.107831	-0.123012	0.20836	0.0264865	0.0365263	-0.234656	0.153199	-0.112198	-0.195546	-0.237398	0.238383	-0.00723928	0.481814	0.101239	0.142927	-0.179342	-0.154773	0.0964935	0.511891	0.253521	0.167596	-0.550019	-0.291603	0.115969	0.591671	0.271803	-0.154396	0.42146	0.0982555	-0.0089645	0.285377	-0.269509	0.0334092	-0.573138	-0.133067	-0.226267	0.296369
Solyc01g057260	M14	-0.0938429	0.0240398	0.114267	0.233855	-0.0293726	-0.216132	0.0502713	0.033841	-0.0403771	0.42114	0.0139728	-0.00904437	0.159767	0.83883	0.330339	-0.0345622	0.429872	0.00355279	0.493704	-0.036473	-0.0911793	0.0306663	0.0609856	-0.0251781	0.473662	-0.0556742	0.18742	0.429279	-0.0534989	-0.0672582	0.0438201	-0.0169241	0.0402481	-0.00938208	-0.0612686	-0.0440129	0.341278	-0.0614836	-0.170908	0.614234	-0.126719	-0.0558649	0.143642	0.000665212
Solyc01g057270	M5	0.443906	0.169609	-0.0631731	0.109599	0.66781	-0.082947	-0.0422036	0.0221873	0.781735	-0.0017823	0.522457	0.255194	-0.0755072	-0.0629484	0.012695	0.345916	-0.0323963	-0.16757	-0.00613897	-0.0466273	0.0732635	0.182417	-0.0129986	0.437136	0.0900452	-0.0889434	-0.222735	0.165067	-0.0466996	0.0835525	0.0149747	-0.170496	-0.137892	-0.162499	-0.0373135	-0.0177187	-0.172168	-0.0641895	-0.113943	-0.0317452	0.215734	0.247085	0.0180023	-0.0341323
Solyc01g057300	M4	-0.0793377	0.220508	0.322131	0.457955	0.00780254	-0.184352	-0.0614172	0.115025	-0.0114294	0.0302864	0.090879	0.0136197	-0.108295	-0.0304395	0.00182598	-0.0627056	-0.103882	-0.0918134	-0.0878402	0.0468769	-0.0582946	0.0355228	-0.0958943	-0.0394593	0.0712255	0.217649	-0.00221306	0.0783219	-0.211111	-0.0967283	0.172863	0.445761	0.338569	-0.0800423	0.169237	-0.0278959	-0.0794887	0.59891	-0.145058	-0.0538394	-0.204955	0.0111915	-0.0878175	0.012808
Solyc01g057310	M2	-0.0414469	0.902149	0.0444356	-0.0312371	0.51094	-0.266684	0.443935	0.848693	0.321531	0.147889	0.0410292	0.126952	0.0364343	0.0830734	0.621309	-0.027883	0.152075	-0.299644	-0.0625281	0.0226093	-0.116817	0.0195963	-0.0843016	0.0899881	0.0523884	0.196941	-0.186566	0.0276117	-0.0280943	0.0616033	0.040992	0.107598	0.275917	0.160896	0.149635	0.0205821	-0.0668545	0.149021	-0.197773	-0.0376321	-0.0507589	0.442783	0.0965251	-0.310755
Solyc01g057320	M9	-0.024755	0.419697	-0.153848	-0.154499	0.385802	-0.190427	0.731906	0.624328	0.590247	0.0244845	-0.0247693	0.039363	0.191669	0.00543324	0.404184	8.28e-05	0.250122	-0.32096	-0.0466133	-0.0264149	-0.13239	-0.0174262	-0.013609	0.19566	-0.00119218	-0.0258857	-0.213812	-0.0349829	0.285783	0.188027	-0.0254597	-0.0702292	0.0839404	0.503018	-0.0316416	0.0289986	-0.00418437	-0.0124503	-0.105951	-0.0420672	0.257665	0.353706	0.212417	-0.193959
Solyc01g057330	M20	-0.136239	0.091734	0.469756	0.353229	0.0205583	-0.314359	-0.218983	-0.0496765	-0.0451546	0.251519	0.0841196	0.0535738	-0.161513	0.200481	-0.00717044	-0.0832438	-0.111074	0.0345969	0.0872538	0.762969	0.138415	0.0931239	-0.11695	-0.0551517	0.111907	0.256259	0.201933	0.138933	-0.385052	-0.205158	0.0811378	0.453656	0.262492	-0.169629	0.40351	0.386526	0.0580694	0.560773	-0.228235	0.0868126	-0.379367	-0.0731018	-0.12974	0.219048
Solyc01g057430	M8	-0.00296512	0.472699	-0.257893	-0.161314	0.489762	0.0265925	0.641731	0.680088	0.18361	-0.0288682	0.0215731	0.076071	0.229737	-0.0408941	0.453907	-0.0521074	0.344142	-0.461631	-0.0790047	-0.0769015	-0.228859	-0.0456705	0.133513	0.00871081	0.083089	-0.0977093	-0.357668	-0.00404408	0.416421	0.256093	-0.0622847	-0.137392	0.0417428	0.38839	-0.0904673	-0.0236035	-0.0905288	-0.0584857	-0.0596393	-0.0998497	0.307779	0.39402	0.260238	-0.383973
Solyc01g057440	M41	0.548664	-0.228746	-0.543697	-0.436085	-0.0618574	0.573907	0.18349	-0.120613	0.0431269	-0.234705	-0.135219	-0.13864	0.190967	-0.303319	-0.126492	0.141705	0.0738691	-0.410799	-0.160952	-0.233829	-0.231375	-0.134443	0.161979	0.0248078	-0.155726	-0.316371	-0.46579	-0.201838	0.614415	0.212611	-0.174303	-0.416306	-0.391631	0.172236	-0.246229	-0.138897	-0.159263	-0.238803	0.3707	-0.144192	0.879794	-0.0360602	0.0941176	-0.131702
Solyc01g057480	M1	0.90657	-0.0917702	-0.14527	-0.0613056	0.0075611	-0.00572858	-0.120305	-0.147728	0.0772205	-0.0697656	-0.00454973	-0.0256839	-0.102349	-0.127571	-0.100377	0.225992	-0.123184	-0.165549	-0.0888894	-0.0632589	-0.0732269	-0.00307922	-0.0320895	0.0714374	-0.0456643	-0.0986172	-0.172481	-0.0306061	-0.043205	-0.0173862	-0.0108358	-0.13769	-0.160609	-0.148904	-0.0634151	-0.0316632	-0.153351	-0.0694308	-0.0920674	-0.0601	0.556294	-0.036683	-0.0503618	0.136343
Solyc01g057490	M4	-0.21273	-0.0825639	0.347422	0.732434	-0.108819	-0.30033	-0.284822	-0.188932	-0.122604	0.229659	0.252209	0.0300163	-0.136915	0.275509	-0.036985	-0.147998	-0.0691069	0.289685	0.199771	0.0304224	0.125049	0.56815	-0.0685998	-0.139646	0.410723	0.0198525	0.352144	0.464603	-0.405984	-0.245255	0.457557	0.231502	0.0884478	-0.146549	0.0275121	0.0107399	0.0970535	0.0204209	-0.181497	0.155024	-0.452865	-0.164091	-0.116495	0.248336
Solyc01g057600	M3	-0.176359	0.305786	0.399313	0.223395	0.00168508	-0.342075	-0.0297094	0.225698	-0.0475668	0.0672728	-0.0288182	-0.0246811	-0.107653	-0.0370412	0.0693848	-0.130106	-0.161229	-0.00764366	-0.156748	0.475064	0.0814433	-0.0142541	-0.133502	-0.0942375	-0.0328953	0.507294	0.17161	-0.0560949	-0.355411	-0.225066	0.146102	0.394869	0.183454	-0.01071	0.373387	0.321067	0.0423121	0.101071	-0.203798	-0.0516259	-0.369404	-0.033343	-0.176726	0.18669
Solyc01g057680	M6	-0.0903755	-0.284688	-0.357179	-0.279225	-0.124944	0.848679	-0.171554	-0.312254	-0.0886	-0.186725	-0.0608051	-0.106894	0.207335	-0.216972	-0.201318	-0.0963857	0.0440622	-0.199369	-0.0468282	-0.193997	-0.169482	-0.115601	0.39875	-0.123701	-0.0996749	-0.226974	-0.268988	-0.130564	0.518334	0.0241409	-0.127869	-0.297299	-0.335894	-0.0946655	-0.190859	-0.149061	-0.0513237	-0.175815	0.183836	-0.0910223	0.282042	-0.162365	-0.0736781	-0.305078
Solyc01g057770	M13	-0.179562	0.130161	0.0318346	-0.072747	-0.0211499	-0.175221	0.409928	0.205185	-0.0600321	-0.00350681	-0.0404135	-0.0266503	0.745511	0.0617808	0.134871	-0.1152	0.349075	-0.180785	0.0256048	-0.00283639	-0.130654	-0.0553204	0.175702	-0.090373	-0.0208941	0.0895937	0.265094	-0.0584642	0.237063	0.163754	-0.0310665	0.0572683	0.107067	0.429776	0.0468768	0.121562	0.710182	0.0741103	-0.132802	0.256556	0.0846872	0.0505261	0.092905	-0.00860051
Solyc01g057870	M28	0.00879664	0.292397	0.343711	0.580341	0.239531	-0.234216	-0.113191	0.0522321	0.248961	0.296457	0.274426	0.184234	-0.0590544	0.155783	0.156218	0.0239387	-0.0168241	-0.0661677	0.0528641	-0.00534535	-0.0146759	0.130632	0.00537719	0.0637618	0.469795	0.173443	-0.0188985	0.773019	-0.221584	-0.108494	0.385869	0.0960789	0.0926541	-0.129313	0.124272	-0.044796	-0.0792184	0.0558239	-0.19849	-0.00321417	-0.188251	0.040416	-0.0404732	0.0149039
Solyc01g057880	M9	0.338264	0.0780678	-0.0846841	-0.0301606	0.475432	-0.0912209	0.0376567	0.0341717	0.855977	0.0192284	0.0391537	0.0878956	-0.0660557	-0.0569253	0.0012316	0.406574	-0.0237222	-0.155462	-0.0386924	-0.00566456	-0.0424832	0.0294286	-0.0397571	0.777977	0.0645215	-0.0572868	-0.132734	0.0580194	-0.0340923	0.0859821	0.00867665	-0.0908212	-0.0639153	-0.0832308	-0.0286974	0.00434118	-0.113252	-0.02626	-0.0922051	-0.0263467	0.188245	0.191289	0.0208303	0.0111028
Solyc01g057910	M17	-0.107967	-0.119221	-0.188522	-0.134739	-0.0571922	-0.0573186	0.295177	0.0303052	-0.034717	0.0634617	-0.0627954	-0.0760089	0.557764	0.614729	0.226743	-0.0474172	0.673763	-0.0791931	0.615445	-0.113052	-0.142502	-0.0524106	0.44482	-0.0471276	0.0802303	-0.189712	0.210584	0.0271141	0.387104	0.0824022	-0.0671898	-0.226381	-0.140189	0.243535	-0.15189	-0.0352544	0.586846	-0.147636	-0.0622079	0.647981	0.160327	-0.0491578	0.361691	-0.0653236
Solyc01g058020	M28	-0.00227597	0.0993356	0.508613	0.844448	-0.0137542	-0.342074	-0.190078	-0.093105	-0.0309083	0.337208	0.381437	0.0937494	-0.0688522	0.265508	0.061456	-0.0280114	-0.014402	-0.0381832	0.114743	0.0718374	-0.0479229	0.56525	-0.0663538	-0.0573148	0.657397	0.233381	0.113091	0.801224	-0.327486	-0.193038	0.344147	0.324307	0.0941472	-0.109864	0.227652	-0.00889892	0.0319476	0.262032	-0.23739	0.117114	-0.26522	-0.0890129	-0.0842923	0.155717
Solyc01g058030	M1	0.951729	-0.100959	-0.124828	-0.0398484	0.0205282	-0.0583776	-0.167884	-0.187567	0.0933651	-0.0415368	0.0302461	-0.00408778	-0.12358	-0.117471	-0.112403	0.574334	-0.133303	-0.177183	-0.0826176	-0.0433734	-0.0634045	0.0477891	-0.0474171	0.203425	-0.00565468	-0.08863	-0.170397	0.0278604	-0.0947029	-0.0132914	-0.00182695	-0.129589	-0.169987	-0.187182	-0.0439649	-0.0237153	-0.161399	-0.0602511	-0.122124	-0.0406086	0.487475	-0.052821	-0.0621856	0.168569
Solyc01g058040	M1	0.979091	-0.112167	-0.174661	-0.118286	0.0113478	-0.0201284	-0.141583	-0.177766	0.0829499	-0.0727355	-0.00526001	-0.0201682	-0.10787	-0.138942	-0.114489	0.487266	-0.127543	-0.177255	-0.0898453	-0.0593029	-0.0655012	-0.00833407	-0.0312696	0.17203	-0.060175	-0.11826	-0.185307	-0.0418899	-0.047374	-0.00159723	-0.0440123	-0.157977	-0.178151	-0.167379	-0.0664105	-0.0280253	-0.161783	-0.078088	-0.0984959	-0.0523501	0.580035	-0.047976	-0.0547871	0.15777
Solyc01g058100	M10	-0.0600078	0.289342	0.320616	0.168596	0.0670749	-0.196246	0.00677207	0.237032	-0.00481773	0.92082	0.105459	0.09197	-0.0619957	0.490866	0.583318	-0.0282551	0.202905	-0.0954851	0.115049	0.00313826	-0.0665035	0.0283985	-0.0638292	0.0214222	0.160688	0.0509094	-0.00139209	0.112954	-0.164037	-0.0790722	0.0542812	0.18096	0.174478	-0.108401	0.0081337	-0.0547818	0.00443844	0.0273147	-0.153081	0.178628	-0.177159	0.0504612	0.0641892	-0.0647901
Solyc01g058200	M4	-0.117461	-0.0749177	0.276806	0.776126	-0.0947894	-0.275659	-0.351119	-0.219457	-0.111103	0.0632746	0.366732	-0.0211423	-0.216671	0.0422997	-0.114579	-0.101628	-0.22175	0.40676	-0.0393452	0.0817599	0.201486	0.242409	-0.15871	-0.118046	0.343123	0.0527873	0.366268	0.50669	-0.481114	-0.252237	0.581884	0.110924	0.0785298	-0.18877	0.0386115	0.116856	0.0258757	0.0214017	-0.137053	-0.0193734	-0.441956	-0.154914	-0.178421	0.276375
Solyc01g058210	M1	0.821284	0.0258229	-0.153455	-0.103354	0.421591	-0.0681112	-0.0464807	-0.0469517	0.681144	-0.0366821	0.0251866	0.0736985	-0.105055	-0.120909	-0.0509037	0.451735	-0.0913433	-0.210535	-0.0852117	-0.0393708	-0.0702856	0.0134978	-0.0414565	0.423888	-0.0429569	-0.105277	-0.200381	-0.0116549	-0.0495371	0.0479967	-0.0217545	-0.146994	-0.129769	-0.154187	-0.0573622	-0.00982639	-0.171403	-0.0564445	-0.117689	-0.0516031	0.473126	0.13683	-0.0195206	0.0896624
Solyc01g058220	M8	-0.0695924	0.351314	-0.162018	-0.170548	0.0784679	0.009509	0.395376	0.615362	0.0484359	-0.00555161	-0.0667864	-0.0412888	-0.0144603	-0.0188558	0.37985	-0.0830754	0.151877	-0.251479	-0.0802526	-0.0644574	-0.13433	-0.0468203	-0.0648925	-0.021225	-0.019746	-0.0192251	-0.214416	-0.0607212	0.144402	0.208721	-0.0552783	-0.0276179	0.176139	0.0658646	-0.033263	-0.0693292	-0.137228	0.00234897	-0.0913731	-0.10654	0.0819536	0.418301	0.20881	-0.610575
Solyc01g058240	M6	-0.0446386	-0.237487	-0.23494	-0.17013	-0.115356	0.434584	-0.213694	-0.261444	-0.0895944	-0.151458	-0.0767453	-0.0844235	-0.0593568	-0.19599	-0.196355	-0.0912621	-0.127527	0.295018	-0.114162	-0.126615	0.0320373	-0.0674289	0.02919	-0.100425	-0.1187	-0.177228	-0.0893128	-0.126193	0.0892955	6.68e-05	-0.106803	-0.192953	-0.148429	-0.155	-0.135206	-0.101882	-0.121952	-0.118696	0.133949	-0.11894	0.049776	-0.133956	-0.0797409	-0.0710568
Solyc01g058250	M11	-0.0404644	0.0202848	0.154646	0.500258	0.0205149	-0.100116	-0.115801	-0.0665351	-0.0163965	0.00596663	0.764051	0.0641725	-0.0334706	0.00027249	-0.0361226	-0.0199125	-0.0412587	-0.00565331	-0.003698	-0.0115557	-0.00538775	0.761944	0.0182585	-0.0338544	0.171818	0.02703	-0.0219221	0.389026	-0.128884	-0.0707247	0.1631	-0.0142716	-0.052355	-0.0881657	0.0284528	-0.0245699	-0.0569968	-0.0101489	-0.0951441	-0.00247869	-0.137316	-0.0105328	-0.0507423	0.0316031
Solyc01g058270	M7	-0.108353	0.446472	0.173653	0.258187	0.0893336	-0.494928	0.715123	0.686165	0.0545869	0.0405339	0.177843	0.0306835	0.0627057	0.0233412	0.356003	-0.055663	0.219177	-0.340244	-0.123859	0.280481	-0.104779	0.114442	-0.167529	0.0144416	0.0853612	0.195872	-0.0278061	0.0772561	-0.010124	-0.000568077	0.212123	0.251749	0.401637	0.478294	0.228706	0.184751	0.0309878	0.309563	-0.353963	-0.0493408	-0.0158391	0.158304	0.163148	-0.0568658
Solyc01g058320	M7	-0.0559207	0.126901	0.00314451	-0.00430826	-0.0334376	-0.421407	0.61417	0.477274	-0.0298313	-0.0142642	-0.0718321	-0.0785968	0.126523	0.0302829	0.212541	-0.0764472	0.161409	-0.190871	-0.0932014	0.143331	-0.102646	-0.0562429	-0.137424	-0.0484444	-0.0252047	-0.0306454	0.351313	-0.0821668	-0.0356724	-0.0184511	-0.0104475	0.184122	0.510178	0.462773	-0.00605538	0.251897	0.30097	0.0940386	-0.312469	0.0416092	0.010667	0.0607707	0.0939295	0.0798184
Solyc01g058360	M1	0.921673	-0.115108	-0.216183	-0.157438	0.0239353	0.0868325	-0.137682	-0.188284	0.128806	-0.0984009	-0.0238008	-0.0341852	-0.0924592	-0.178427	-0.140239	0.371424	-0.153919	-0.181808	-0.118766	-0.0827702	-0.0854431	-0.0252371	-0.0319276	0.20769	-0.0821273	-0.133861	-0.220645	-0.068462	-0.000290716	-0.0294743	-0.0589215	-0.183058	-0.207468	-0.122461	-0.0837282	-0.0444104	-0.17481	-0.0831721	-0.0330697	-0.0783311	0.604168	-0.0494269	-0.0824637	0.121156
Solyc01g058400	M1	0.935108	-0.109177	-0.165376	-0.111126	-0.00296656	-0.000335703	-0.138402	-0.172366	0.0633023	-0.0747921	-0.00917235	-0.026765	-0.10197	-0.135318	-0.110053	0.287501	-0.127704	-0.164423	-0.0903315	-0.0637125	-0.0698846	-0.00767368	-0.0300172	0.0908622	-0.0594077	-0.113559	-0.17511	-0.0430466	-0.0418974	-0.0138489	-0.043947	-0.150159	-0.171264	-0.160475	-0.0652722	-0.0302857	-0.151865	-0.0751436	-0.089907	-0.0580462	0.578932	-0.0513825	-0.0572823	0.146643
Solyc01g058500	M1	0.361385	0.321396	-0.0583962	-0.0640222	0.193479	-0.0751333	0.103118	0.307886	0.181006	0.0344455	-0.00455853	0.029802	-0.0724821	-0.0152872	0.273851	0.0865146	0.0417188	-0.186245	-0.0585823	-0.0300994	-0.0737205	0.0183939	-0.0480771	0.0739049	0.00275873	0.0278563	-0.161132	-0.00413042	-0.0535988	0.0659281	-0.0014674	-0.00463487	0.076074	-0.0807419	0.0176602	-0.0207472	-0.134392	0.0347425	-0.120517	-0.0563381	0.091993	0.299359	0.050726	-0.172419
Solyc01g058520	M2	0.00945239	0.704608	0.471154	0.586536	0.289878	-0.370756	0.166196	0.558906	0.190144	0.31044	0.193191	0.142564	-0.118359	0.148733	0.499267	-0.0140909	0.106948	-0.344063	-0.0495463	0.0269534	-0.17479	0.11112	-0.124619	0.0572816	0.570831	0.420063	-0.160948	0.415646	-0.228936	-0.0566673	0.539744	0.395652	0.279606	-0.0846389	0.285059	-0.07956	-0.170315	0.389405	-0.335348	-0.0587755	-0.179342	0.283362	0.0811239	-0.181924
Solyc01g058540	M9	0.0819187	0.0915048	-0.0396541	-0.023806	0.527356	-0.125375	0.0530818	0.051675	0.886229	0.0398747	0.0297688	0.0970533	-0.0202556	0.138168	0.0279161	0.179877	0.0504606	-0.0188679	0.274526	0.167352	0.0378737	0.0200978	-0.00413948	0.479418	0.00466769	-0.0618221	0.0191351	0.0285534	-0.0539218	0.0330772	-0.000225388	-0.0836717	-0.0425003	-0.0327408	-0.0024049	0.194494	0.0339876	-0.0228109	-0.0920311	0.128015	-0.000689137	0.169323	0.0179716	0.0118983
Solyc01g058670	M3	-0.264685	0.0478503	0.560985	0.302038	-0.0445613	-0.473029	-0.29767	-0.082377	-0.0982825	0.474356	-0.00904125	0.137188	-0.191968	0.599381	0.0743248	-0.157209	-0.0884457	0.283188	0.317549	0.171939	0.0620181	0.0819345	-0.175545	-0.105566	0.0852286	0.127529	0.575627	0.149412	-0.574143	-0.259992	0.0308674	0.476845	0.511402	-0.206925	0.0887903	0.100111	0.245256	0.241698	-0.327348	0.34334	-0.601013	-0.0780955	-0.142158	0.268461
Solyc01g058720	M10	-0.0721319	0.239162	0.357794	0.565685	0.161052	-0.197398	-0.113702	0.0636589	0.0333356	0.707344	0.226268	0.119918	-0.0775747	0.385459	0.277385	-0.0192849	0.0608687	-0.0681841	0.110059	0.024903	-0.0550229	0.104042	-0.0447783	0.0172169	0.69108	0.102246	0.00925874	0.609203	-0.223212	-0.0912368	0.205434	0.165494	0.0671348	-0.127137	0.0506327	-0.0381195	-0.0337895	0.0494493	-0.153503	0.0980322	-0.24095	0.0540088	0.00532625	-0.00620026
Solyc01g059740	M5	0.0173867	0.282919	0.0342737	0.00671678	0.804268	-0.0671426	0.00178089	0.134622	0.213759	0.0159338	0.0461791	0.243759	-0.0227013	0.000353382	0.0649925	0.0372537	-0.0151426	-0.0728921	-0.0219036	0.0145635	-0.0184157	0.0240015	-0.0230119	0.0485686	0.0120659	0.00483752	-0.0515095	0.0251267	-0.0698253	0.0210669	0.00777744	-0.00545811	0.039663	-0.0426548	0.0117324	0.0178899	-0.0348765	0.0212691	-0.0568815	-0.0077879	-0.0736806	0.163038	-0.0059238	-0.101034
Solyc01g059760	M16	0.616367	-0.0150074	-0.148075	-0.104913	0.251092	-0.101209	-0.0715356	-0.0775155	0.321899	-0.0237556	0.0155219	0.054525	-0.0986126	-0.105342	-0.0538367	0.886063	-0.0683895	-0.200553	-0.0704561	-0.0271441	-0.0532354	-0.00219188	-0.0557083	0.819028	-0.0368466	-0.0929306	-0.179157	-0.00791165	-0.0753897	0.0634219	-0.0239216	-0.137183	-0.12897	-0.143002	-0.0506272	-0.0210878	-0.147383	-0.0603582	-0.116716	-0.0324735	0.278999	0.0619502	-0.00649493	0.0538814
Solyc01g059840	M38	-0.0404261	0.0873841	0.198931	0.0966578	0.0800827	-0.108067	-0.0553285	0.0524149	0.0522328	-0.00602822	0.000132085	0.0172416	-0.0668091	-0.0307413	-0.0295057	-0.0296617	-0.0730586	-0.0437188	-0.0531618	0.0843899	-0.0244167	0.00367375	-0.0559407	-0.000305324	-0.0218593	0.0871383	0.0179902	-0.0162488	-0.128717	-0.057174	0.00745408	0.472739	0.434607	-0.0589586	0.187569	0.00914327	-0.043609	0.867556	-0.0875253	-0.019383	-0.121721	0.0389494	-0.0538078	0.0168859
Solyc01g059850	M1	0.570411	-0.0586835	-0.100236	-0.0662323	0.0196027	-0.0136677	-0.0775472	-0.0930664	0.078411	-0.0379777	-0.00338643	-0.00995681	-0.0617254	-0.0800443	-0.0615445	0.233754	-0.0736653	-0.105248	-0.0528397	-0.0332277	-0.0380761	-0.00307319	-0.019424	0.179554	-0.0321187	-0.0672132	-0.108893	-0.021408	-0.0477625	0.0112207	-0.0245383	-0.0857381	-0.100524	-0.0939188	-0.0399446	-0.0141152	-0.0951214	-0.0442581	-0.0586239	-0.0324611	0.238004	-0.0164607	-0.0321506	0.0464025
Solyc01g059910	M1	0.911835	-0.0686668	-0.127824	0.0225649	0.0685002	-0.076118	-0.156019	-0.163269	0.149851	-0.0574054	0.278534	0.0238282	-0.135424	-0.142317	-0.113897	0.641695	-0.135498	-0.208467	-0.100141	-0.0467312	-0.0658292	0.0487826	-0.0591599	0.406357	-0.031718	-0.0962127	-0.205505	0.0187835	-0.0992145	0.00879277	0.092219	-0.159253	-0.17972	-0.199423	-0.0287397	-0.0370722	-0.189594	-0.0613653	-0.140297	-0.054568	0.490011	0.00646041	-0.0557906	0.140308
Solyc01g059920	M1	0.610365	0.646773	-0.0343637	0.137531	0.447313	-0.215773	0.195741	0.508997	0.362613	0.0951558	0.279528	0.116914	-0.0867158	-0.0069232	0.391438	0.235702	0.0148169	-0.384059	-0.109589	-0.0228923	-0.14152	0.0633357	-0.0958659	0.182634	0.180576	0.0785791	-0.31508	0.145841	-0.0821794	0.08374	0.167382	-0.0459209	0.0587974	-0.0390555	0.100406	-0.0162512	-0.219381	0.0659616	-0.23478	-0.0760337	0.333142	0.32714	0.0393842	-0.142083
Solyc01g059940	M1	0.768294	-0.0306222	-0.0365968	-0.0708383	0.122155	-0.0914546	-0.135583	-0.133627	0.104002	-0.043539	0.0512735	0.438787	-0.119052	-0.114425	-0.0748202	0.72829	-0.11087	-0.18947	-0.0848658	-0.0396339	-0.0592649	0.000154778	-0.054811	0.276445	-0.0460521	-0.0891327	-0.174248	-0.021355	-0.100142	0.00576809	-0.0347162	-0.134397	-0.153552	-0.172363	-0.042467	-0.0312432	-0.158216	-0.0624427	-0.128701	-0.0338101	0.362851	-0.0277767	-0.0478242	0.119504
Solyc01g059950	M7	-0.0673092	0.230562	0.000916422	-0.0986311	0.246128	-0.334814	0.693423	0.539668	0.0787244	-0.0129349	-0.0300406	0.3576	0.0540697	-0.0286716	0.226958	-0.0746276	0.150601	-0.281356	-0.120559	-0.0252549	-0.15159	-0.054408	-0.120147	-0.0080679	-0.0514741	-0.0533728	-0.0548028	-0.100935	0.113569	0.0952298	-0.0707695	0.0618336	0.157105	0.487749	-0.0825852	0.0111512	-0.0201767	-0.052451	-0.216711	-0.0778485	0.112583	0.146142	0.192636	-0.0689417
Solyc01g059980	M23	-0.0555327	-0.106773	-0.111276	-0.0768111	-0.0483602	0.0578929	-0.00901881	-0.105152	-0.0392295	-0.0570596	-0.0239151	-0.0405186	0.525524	0.0192905	-0.0286293	-0.0371699	0.238626	0.0859209	0.13318	-0.0247323	0.208415	-0.0290234	0.873695	-0.0546621	-0.00109072	-0.0915566	0.0794124	-0.0338312	0.214821	-0.0607556	-0.0354491	-0.12475	-0.113986	0.115498	-0.0489394	0.071294	0.266817	-0.0692827	0.0426939	0.0933139	0.0688045	-0.0463958	-0.0428109	0.160766
Solyc01g059990	M21	-0.043338	-0.0965509	-0.0189761	-0.0047413	-0.0355645	-0.104668	-0.138271	-0.122099	-0.0360303	-0.0533228	-0.0282627	-0.0252635	-0.0402091	-0.0258354	-0.0912475	-0.0383768	-0.0884076	0.281661	0.00225625	0.0830121	0.547405	-0.0169306	0.0194737	-0.0399527	-0.0511927	-0.0658439	0.327621	-0.0461516	-0.164718	-0.0967498	-0.0313764	-0.0710677	-0.0368905	-0.0520977	0.00558909	0.232985	0.11858	-0.0371446	-0.04304	-0.000877343	-0.151577	-0.0638027	-0.0812166	0.485632
Solyc01g060010	M23	-0.0353217	0.0902018	-0.0696941	-0.0637501	0.0447291	0.0319536	0.0944979	0.145765	-0.00135398	0.0270107	-0.0104289	-0.00904084	0.48433	0.0695931	0.243931	-0.0234028	0.349927	-0.101651	0.107071	-0.0449889	-0.0548286	-0.0154222	0.838591	-0.0255725	0.0491404	-0.0266784	-0.0512142	0.0018322	0.213701	-0.0185404	-0.0169412	-0.0473173	0.00858748	0.0483547	-0.0261558	-0.0115948	0.193151	-0.0234881	-0.0183913	0.0778736	0.0778096	0.0616564	0.0518821	-0.0577461
Solyc01g060020	M23	-0.0553064	-0.106265	-0.111396	-0.076968	-0.0482085	0.0588853	-0.0079473	-0.104439	-0.0390366	-0.0567663	-0.023761	-0.0404184	0.52718	0.0195526	-0.0279624	-0.0369452	0.239946	0.0838821	0.133537	-0.0254793	0.204522	-0.0289563	0.875741	-0.0544715	-0.000677731	-0.0912485	0.0769419	-0.0335379	0.216666	-0.0601216	-0.0352854	-0.12448	-0.113973	0.116146	-0.0491058	0.0695572	0.26652	-0.0691506	0.0431393	0.0935627	0.0701945	-0.0459919	-0.0422565	0.157209
Solyc01g060070	M1	0.931674	-0.114626	-0.144361	-0.0447021	0.0239403	-0.110223	-0.180711	-0.194743	0.0972349	-0.0354917	0.0412593	-0.00567953	-0.133563	-0.0502865	-0.103631	0.68004	-0.129158	-0.1309	-0.0225643	-0.0337514	-0.0450181	0.0282521	-0.0588256	0.282756	0.0187089	-0.130794	-0.120664	0.055334	-0.142281	-0.0241037	-0.0272245	-0.157759	-0.156044	-0.19039	-0.0709124	-0.00313146	-0.132377	-0.0877068	-0.14818	0.00601561	0.440487	-0.0543715	-0.0676536	0.188725
Solyc01g060200	M4	-0.0474273	0.0703195	0.231897	0.83643	-0.00356289	-0.146503	-0.125424	-0.0390965	-0.0200125	0.0874607	0.232511	0.0328776	-0.099063	0.0779764	0.0351955	-0.0271504	-0.0285032	-0.0350523	0.00856172	-0.00532232	-0.0280041	0.273772	-0.0561812	-0.0295449	0.593916	0.0801466	-0.00990663	0.590831	-0.191787	-0.087149	0.59963	0.028057	-0.043007	-0.0976959	0.0382704	-0.0436179	-0.0953949	0.0320281	-0.113283	-0.0371762	-0.184209	-0.0366913	-0.036087	0.0191225
Solyc01g060210	M2	0.237382	0.465203	0.0315282	0.333575	0.274265	-0.212406	0.339045	0.437206	0.205647	0.0375612	0.367242	0.0720152	-0.0241287	-0.0990999	0.0926064	0.184882	-0.083413	-0.380966	-0.173944	0.0448742	-0.146845	0.0850925	-0.113769	0.161611	0.0425093	0.117364	-0.302773	0.0908389	0.00997659	0.149175	0.595496	0.0079761	0.00964913	0.225379	0.124162	-0.0113387	-0.200015	0.076182	-0.114589	-0.117474	0.166682	0.264949	0.0254407	-0.15428
Solyc01g060240	M12	0.231684	0.360048	0.459186	0.358724	0.513745	-0.317684	-0.131715	0.0960683	0.303223	0.100192	0.193357	0.733774	-0.196219	-0.0538453	0.0356971	0.398498	-0.143163	-0.22297	-0.127364	0.0860174	-0.0458621	0.0463837	-0.137239	0.287952	0.0749054	0.346626	-0.0618598	0.119384	-0.331033	-0.0964183	0.294306	0.274434	0.103277	-0.216047	0.155312	0.0206349	-0.144716	0.213358	-0.283954	-0.0544723	-0.15006	0.0692978	-0.0977668	0.0372165
Solyc01g060410	M2	-0.0563983	0.804663	0.590663	0.200245	0.529721	-0.325765	-0.023488	0.435556	0.335667	0.48351	0.131078	0.367119	-0.144035	0.20359	0.469962	-0.00765936	-0.021028	-0.213777	-0.0476533	0.0578742	-0.0859619	0.0417699	-0.147072	0.110246	0.0597475	0.477371	-0.0698883	0.0756548	-0.319024	-0.0786417	0.112736	0.399446	0.297516	-0.188129	0.339285	-0.0346478	-0.0808521	0.370718	-0.259427	0.0368097	-0.300605	0.28377	-0.0488929	-0.117105
Solyc01g060420	M10	-0.0838304	0.506832	0.466764	0.17565	0.0144884	-0.225773	-0.049847	0.314467	-0.0270682	0.849696	0.040023	0.0578771	-0.11927	0.280734	0.440247	-0.0512777	-0.00669276	-0.128782	-0.0174316	0.0317539	-0.0721089	0.00509586	-0.110187	0.0012025	0.0866494	0.280354	-0.0362375	0.0608667	-0.255645	-0.121722	0.0770841	0.407256	0.268663	-0.144374	0.14259	-0.0504037	-0.0791669	0.233361	-0.175711	0.0215274	-0.256101	0.043563	-0.0578143	-0.0894549
Solyc01g060450	M19	-0.0949174	0.0632453	0.0810957	0.0522963	0.00523457	-0.206743	-0.0632354	0.0432687	-0.0339477	0.289089	-0.0158783	0.00726146	-0.0125456	0.80158	0.287117	-0.0511325	0.229243	0.135032	0.845928	-0.0452979	-0.0641141	-0.00118472	0.0188963	-0.0355171	0.107245	-0.0374924	0.193698	0.15308	-0.182831	-0.0833072	-0.0114476	-0.0120195	0.016066	-0.0822221	-0.0585385	-0.0482729	0.193893	-0.0475376	-0.155972	0.477188	-0.221129	-0.0161595	0.0445283	-0.0223507
Solyc01g060460	M1	0.643263	-0.0501994	-0.19758	-0.212996	0.100522	0.0493664	-0.0854491	-0.124083	0.0880315	0.0582471	0.00547765	0.119894	-0.0133108	0.0638804	-0.0102706	0.591357	-0.0506645	-0.183574	-0.00497653	-0.140197	-0.097121	-0.0699292	-0.00225529	0.319951	-0.0917503	-0.179541	-0.223069	-0.100841	0.0661844	0.0593921	-0.107646	-0.174248	-0.176696	-0.0413762	-0.128103	-0.101495	-0.0970651	-0.0956777	0.0788419	0.0921484	0.425966	-0.0673833	-0.0706756	-0.00316272
Solyc01g060490	M12	-0.0653204	0.129126	0.400998	0.197131	0.205609	-0.173208	-0.109796	-0.0136686	0.0298001	0.104239	0.185445	0.9424	-0.106054	0.0314166	-0.0193313	-0.0157416	-0.092025	-0.0534296	-0.0428396	0.0191215	-0.0429736	0.0277093	-0.0801383	-0.00537457	0.0534239	0.0808231	0.0264461	0.0596096	-0.208601	-0.0888878	0.0303867	0.211135	0.0765448	-0.0970838	0.0527367	-0.0277942	-0.0462042	0.101992	-0.139417	0.0216682	-0.205547	-0.00456239	-0.0710257	0.0594384
Solyc01g065500	M14	-0.109739	-0.0548276	0.00797139	0.00458527	-0.0319989	-0.227467	0.0342135	-0.010709	-0.0258478	0.178355	-0.0356964	-0.0334725	0.122852	0.854989	0.179223	-0.051907	0.292433	0.134326	0.816719	-0.000212394	-0.0552455	-0.0207067	0.0361638	-0.0348084	0.0912538	-0.106957	0.392224	0.0716872	-0.110473	-0.078094	-0.0298174	-0.097529	-0.0230366	0.0390145	-0.0722634	0.0411557	0.493254	-0.0818146	-0.152761	0.780737	-0.162716	-0.0625461	0.0706451	0.0439227
Solyc01g065510	M15	-0.0881354	0.620061	0.269599	0.122934	0.220889	-0.316295	0.122548	0.619041	0.0525237	0.557445	0.00891883	0.0901121	-0.0231179	0.542573	0.844022	-0.0503416	0.296323	-0.179782	0.169579	0.0263764	-0.111332	0.0282687	-0.0955596	0.0246304	0.192553	0.187142	0.0165806	0.163292	-0.224384	-0.0844091	0.0424131	0.237738	0.348931	-0.121643	0.11382	-0.0344701	0.101175	0.156211	-0.25035	0.297842	-0.253838	0.220216	0.106328	-0.233325
Solyc01g065530	M37	-0.203753	-0.276916	-0.10111	-0.154243	-0.154738	0.00131214	-0.0998778	-0.279359	-0.152683	-0.0945842	-0.110466	-0.0363426	0.465939	0.166368	-0.162446	-0.158528	0.0968921	0.396381	0.207633	-0.0529552	0.0833665	-0.106851	0.161467	-0.169662	-0.109523	-0.144394	0.563598	-0.135595	-0.00152073	-0.0261999	-0.136192	-0.160426	-0.0917272	0.112617	-0.0982431	0.100057	0.762597	-0.120871	0.0184019	0.464475	-0.130454	-0.181309	-0.0929658	0.163948
Solyc01g065570	M4	-0.124807	0.109698	0.527742	0.947434	-0.0305364	-0.332131	-0.285706	-0.103192	-0.0535954	0.237087	0.458908	0.0623058	-0.198107	0.148141	0.0133496	-0.0934844	-0.127997	0.0917097	0.0251421	0.0543722	0.0105709	0.361592	-0.141873	-0.0838862	0.558956	0.23408	0.217835	0.660152	-0.44286	-0.213885	0.615153	0.267252	0.101172	-0.206613	0.120161	0.00468789	-0.0286707	0.169419	-0.245004	0.0358564	-0.421935	-0.0567889	-0.126089	0.176886
Solyc01g065680	M2	-0.053842	0.740035	0.271751	0.281178	0.570914	-0.464959	0.384961	0.811292	0.290878	0.226262	0.165522	0.218036	-0.0844491	0.206539	0.570253	-0.0306525	0.18252	-0.355021	-0.0307115	0.104779	-0.160142	0.137457	-0.156007	0.0808455	0.125992	0.27321	-0.145198	0.164165	-0.209228	0.075233	0.216317	0.283237	0.380306	0.0110079	0.231214	-0.0120484	-0.110156	0.22333	-0.38537	0.000305264	-0.193282	0.514295	0.183678	-0.238573
Solyc01g065690	M17	0.00649525	0.00481339	-0.291018	-0.221109	0.129684	0.00966511	0.382988	0.214498	0.136885	0.0340437	-0.0665468	-0.0429624	0.307866	0.390224	0.453565	0.0707162	0.837636	-0.218736	0.605036	-0.151861	-0.201822	-0.063161	0.341071	0.0840088	0.0839006	-0.215919	-0.147113	0.00822714	0.486482	0.156335	-0.101137	-0.258324	-0.12136	0.0581889	-0.18009	-0.106367	0.122335	-0.149838	-0.11376	0.198457	0.272225	0.0670188	0.601226	-0.197454
Solyc01g065700	M38	-0.04303	0.0763455	0.22345	0.194647	-0.00493577	-0.186093	-0.0486663	0.102416	-0.0147627	0.123116	0.0695183	0.0232719	-0.108414	0.0858804	0.0674872	-0.0468011	-0.0270579	-0.0495777	-0.0105881	0.0825686	-0.0472835	0.274777	-0.0886281	-0.0283403	0.0169818	0.0561426	0.0360391	0.0702011	-0.190411	-0.0781214	0.053362	0.456381	0.597257	-0.0967135	0.155745	-0.00819307	-0.0628042	0.758484	-0.156179	0.0269519	-0.167441	0.0408254	-0.00858668	0.00742475
Solyc01g065750	M13	-0.115273	0.0554876	-0.343026	-0.304254	0.0558722	0.103175	0.669634	0.318296	0.0264997	-0.134052	-0.103268	-0.0769134	0.645042	-0.13352	0.0861029	-0.0953855	0.254302	-0.347034	-0.0860082	-0.120095	-0.190475	-0.0933358	0.160329	-0.044351	-0.085347	-0.158103	-0.226749	-0.147111	0.568379	0.38594	-0.110168	-0.219088	-0.121651	0.674634	-0.138664	-0.0131694	0.293996	-0.129492	0.180518	-0.0177175	0.413076	0.190632	0.158305	-0.18554
Solyc01g065770	M1	0.67112	0.147731	-0.118915	-0.0923463	0.102412	-0.061084	0.00131112	0.116128	0.134516	0.0053819	-0.00699228	0.00216315	-0.0759148	-0.037238	0.196597	0.264774	0.0263809	-0.193913	-0.0569215	-0.0378029	-0.0722494	-0.00316982	-0.00483456	0.136679	-0.00506879	-0.0415876	-0.180346	-0.0168149	-0.0446527	0.0159096	-0.0231087	-0.0817148	-0.0363327	-0.118705	-0.00705954	-0.0233407	-0.143432	-0.0249432	-0.10917	-0.050085	0.305859	0.0611136	0.0316467	-0.0112981
Solyc01g065820	M1	0.900451	-0.120247	-0.179928	-0.125929	0.0303725	0.0282759	-0.149065	-0.1909	0.127789	-0.0754104	-0.00920125	-0.0132443	-0.0883833	-0.149707	-0.121424	0.551498	-0.11201	-0.200722	-0.0899791	-0.068763	-0.0722547	-0.0123687	-0.0220911	0.328687	-0.0629798	-0.114972	-0.205066	-0.0442548	-0.0319171	0.0246939	-0.0432248	-0.163948	-0.195778	-0.179113	-0.0720757	-0.03876	-0.1577	-0.0774435	-0.097111	-0.0543191	0.487987	-0.0443387	-0.0514522	0.0847647
Solyc01g065830	M4	0.0412087	0.157803	0.528473	0.633472	0.00947891	-0.224152	-0.176209	-0.0569854	-0.00521354	0.0796652	0.181121	0.113008	-0.139549	-0.0128503	-0.0234932	0.0221337	-0.111585	-0.121037	-0.0893263	0.00589412	-0.0463711	0.17313	-0.107978	-0.0184822	0.145788	0.370244	-0.0121094	0.26281	-0.258884	-0.125609	0.422436	0.268927	0.0365143	-0.154767	0.163683	-0.0526598	-0.0822321	0.242591	-0.180507	-0.0397599	-0.17507	-0.0335781	-0.0877055	0.104825
Solyc01g065930	M6	-0.0899718	-0.234326	-0.344933	-0.287724	-0.0175612	0.749819	-0.0956535	-0.218866	-0.00395601	-0.184011	-0.10599	-0.0754047	0.00412639	-0.250498	-0.208623	-0.0772208	-0.127393	-0.166551	-0.164586	-0.154348	-0.0353462	-0.110234	-0.00889363	-0.0473459	-0.135559	-0.217737	-0.274405	-0.145192	0.27063	0.370466	-0.133668	-0.275503	-0.282087	-0.135211	-0.177674	-0.107881	-0.122244	-0.170111	0.0991422	-0.137785	0.203121	-0.0138478	0.0146245	-0.225424
Solyc01g065940	M6	-0.0891465	-0.231355	-0.324428	-0.270588	-0.0823452	0.723391	-0.0744904	-0.203311	-0.0374747	-0.167753	-0.102515	-0.0925173	0.010025	-0.227043	-0.180673	-0.0852949	-0.10319	-0.201957	-0.151038	-0.159108	-0.110947	-0.104282	-0.0129902	-0.0656963	-0.120348	-0.198434	-0.267737	-0.131701	0.285096	0.375335	-0.12366	-0.252782	-0.264476	-0.114722	-0.16929	-0.128742	-0.115637	-0.15733	0.100361	-0.129586	0.211118	-0.0419714	0.0501335	-0.233364
Solyc01g065950	M6	-0.0430726	-0.242509	-0.344707	-0.286577	-0.0805891	0.754515	-0.0688156	-0.208466	-0.0493172	-0.177691	-0.10488	-0.0941543	0.0261096	-0.242794	-0.192041	-0.0729409	-0.0976908	-0.241982	-0.158125	-0.179678	-0.171151	-0.10724	-0.00148173	-0.064535	-0.124334	-0.210018	-0.288665	-0.135535	0.327713	0.415001	-0.130053	-0.267546	-0.278273	-0.123493	-0.183192	-0.143454	-0.118073	-0.165479	0.0716862	-0.132624	0.273101	-0.0269558	0.0535301	-0.245742
Solyc01g065960	M43	-0.0562738	0.0956461	-0.0744889	-0.0597256	0.0434743	-0.210806	0.410809	0.394089	0.0379129	0.152132	-0.0381985	-0.0337456	0.0732058	0.38817	0.497109	-0.0383804	0.530858	-0.153251	0.300532	-0.0655976	-0.127195	-0.0238527	-0.00734098	0.0183416	0.103776	-0.0818687	-0.0128722	0.0585013	0.139194	0.129592	-0.0441844	-0.0151834	0.0986951	0.0867837	-0.091546	-0.0594394	0.0810031	-0.058521	-0.179082	0.213197	0.0436567	0.109959	0.703244	-0.0874529
Solyc01g066010	M4	-0.22522	0.00730998	0.26021	0.44429	-0.0674971	-0.298566	-0.234301	-0.0760537	-0.102488	0.0898435	0.0998051	0.0344748	-0.156923	0.120616	-0.0212583	-0.168177	-0.126717	0.370433	0.023134	0.26399	0.130983	0.0820416	-0.143049	-0.134421	0.336706	0.0756911	0.406009	0.284785	-0.411525	-0.205925	0.386956	0.201946	0.389202	-0.129002	0.282696	0.13629	0.113736	0.161162	-0.149685	0.0112978	-0.467404	-0.0933946	-0.126864	-0.0428717
Solyc01g066020	M36	-0.0765492	0.0246224	0.0465297	0.020921	-0.0247175	-0.166338	0.108196	0.0677266	-0.0257039	-0.0424004	-0.0259115	-0.0297424	0.0247054	-0.0526281	-0.0647374	-0.0526272	-0.0891489	0.00377126	-0.0822182	0.703392	0.176866	-0.0248689	-0.0684429	-0.0418126	-0.056363	0.0117441	0.250448	-0.0667267	-0.102764	-0.0951683	-0.0178521	0.041026	0.0937496	0.177578	0.241478	0.954892	0.255041	0.0639429	-0.0994295	0.0237739	-0.108006	-0.0514417	-0.0945709	0.0706803
Solyc01g066040	M19	-0.111958	-0.000539119	0.0127066	0.140461	0.0368201	0.0117795	-0.0383855	-0.0393194	0.0595032	0.230777	-0.00289167	-0.0176369	0.188396	0.456572	0.207649	-0.0463398	0.353826	-0.038849	0.606209	-0.111195	-0.133625	0.0193242	0.352373	-0.027704	0.317015	-0.0840926	0.0398186	0.447085	0.173432	-0.0249943	0.0359966	-0.105999	-0.11369	-0.0787131	-0.116403	-0.0991617	0.109841	-0.0927255	-0.0965967	0.206285	-0.0378704	-0.0196187	0.119835	-0.192993
Solyc01g066100	M9	0.142535	0.242164	-0.0146819	-0.0145282	0.830187	-0.0814712	0.0801368	0.153883	0.960055	0.0296999	0.0587444	0.198679	-0.027898	-0.0199133	0.055903	0.13678	-0.00536862	-0.114782	-0.0245522	0.0183845	-0.0241879	0.0386793	-0.0220532	0.316897	0.00701305	-0.0161124	-0.0926023	0.0367771	-0.0250056	0.0718192	0.0210265	-0.0363682	0.021444	-0.0405362	-0.000517615	0.0315078	-0.0688127	0.0158985	-0.0670305	-0.0105015	0.0569362	0.296173	0.0151422	-0.0512473
Solyc01g066110	M9	0.135665	0.240552	-0.0191767	-0.0192703	0.810271	-0.0881217	0.0961535	0.170402	0.966221	0.034046	0.0559685	0.189553	-0.0255551	-0.00414985	0.0612455	0.134787	0.00183748	-0.119643	-0.0203269	0.0164512	-0.0281367	0.0374723	-0.0225624	0.325224	0.00629233	-0.0181964	-0.0951458	0.0346935	-0.0220017	0.0833304	0.0192188	-0.0369719	0.0315003	-0.0327992	-0.00349451	0.030347	-0.0685414	0.0148936	-0.0723246	-0.00674455	0.0575172	0.328952	0.0202678	-0.0562469
Solyc01g066150	M5	0.0601736	-0.00787574	-0.33507	-0.269102	0.478237	0.205969	0.351741	0.0644959	0.557206	-0.0955511	-0.0485646	0.0370888	0.474318	-0.0804981	0.0627933	0.0943493	0.42336	-0.290812	0.0398506	-0.127118	-0.150355	-0.0678051	0.393971	0.189691	-0.0349198	-0.214174	-0.263713	-0.0853493	0.63956	0.0873078	-0.0898453	-0.278216	-0.219707	0.348486	-0.163828	-0.0402195	0.113335	-0.150795	0.326623	0.0110668	0.448064	0.119661	0.176691	-0.16458
Solyc01g066160	M17	-0.089235	0.027209	-0.150196	0.0157514	0.105746	0.107705	0.10696	0.0673646	0.161489	0.0409212	-0.0201233	-0.0285944	0.328809	0.278869	0.282607	-0.0412452	0.466016	-0.148202	0.414816	-0.128676	-0.155356	-0.000225121	0.513115	-0.00243434	0.325867	-0.13747	-0.0674732	0.277066	0.376874	0.0412125	0.00101482	-0.185268	-0.127389	-0.0038977	-0.131539	-0.0953144	0.11616	-0.10919	-0.0520664	0.145911	0.1144	0.0425191	0.19972	-0.306445
Solyc01g066190	M1	0.377217	-0.115064	-0.135904	-0.0927627	-0.000679333	0.0111698	-0.139403	-0.162005	0.0398528	-0.0333898	-0.0127452	-0.0166773	-0.0544875	0.201567	-0.0566445	0.543183	0.0119908	-0.0170681	0.322763	-0.0528607	-0.0414341	-0.0207717	0.060841	0.168652	-0.0165629	-0.11196	-0.0516915	-0.00239958	-0.0382447	-0.00341548	-0.0377234	-0.153076	-0.158021	-0.128087	-0.0747353	-0.0356711	-0.0589726	-0.0785462	-0.0716918	0.0652345	0.131933	-0.0620866	-0.0158739	0.059731
Solyc01g066200	M19	-0.0469699	-0.133836	-0.0825317	-0.081958	-0.0664458	0.141962	-0.157468	-0.181477	-0.0650969	0.111741	-0.0421468	0.0428608	0.0699237	0.464899	0.00564297	-0.0402212	0.193959	0.0845265	0.802396	-0.10241	-0.0956603	-0.0457601	0.271281	-0.0746667	0.020527	-0.144242	0.0644028	0.0132636	0.0945757	-0.0662247	-0.0644649	-0.16942	-0.180134	-0.137384	-0.113664	-0.0866014	0.0912371	-0.0987814	-0.0595435	0.249874	-0.0291237	-0.109921	-0.00791842	-0.119006
Solyc01g066260	M23	-0.0331646	-0.0786955	-0.135833	-0.093643	-0.0335813	0.129685	0.0979798	-0.0361854	-0.0257244	-0.0209989	-0.0176491	-0.0379602	0.650355	0.0724671	0.105249	-0.0113911	0.518282	-0.102201	0.17678	-0.0716448	-0.0679413	-0.0288735	0.900975	-0.0385024	0.0514443	-0.089731	-0.034482	-0.0058136	0.405737	0.00300941	-0.0331128	-0.123849	-0.104427	0.0709096	-0.0706682	-0.0202683	0.301307	-0.0694036	-0.000983604	0.143351	0.19311	-0.0266161	0.0654737	-0.0118349
Solyc01g066290	M1	0.624886	-0.160346	-0.3074	-0.217921	0.000351778	0.0267365	0.138874	-0.0629082	0.0723055	-0.0946993	-0.0283633	-0.0467066	0.0538316	-0.0883237	-0.0111487	0.5188	0.2573	-0.320403	0.00329324	-0.134539	-0.163942	-0.0461969	0.0905057	0.21123	-0.0204629	-0.198508	-0.262759	-0.032066	0.286454	0.527236	-0.0912257	-0.25558	-0.216367	-0.161146	-0.152401	-0.0972992	-0.0930906	-0.147381	-0.182247	-0.0310987	0.551194	0.11927	0.533534	-0.0322744
Solyc01g066340	M22	0.0325106	0.0158404	0.220048	0.519209	-0.0145733	-0.142467	-0.151981	-0.0796651	-0.00867083	0.0329746	0.11017	-0.00166121	-0.119941	-0.00554937	-0.0544096	0.032627	-0.0971882	-0.00270779	-0.0453222	-0.0158786	-0.00800758	0.824267	-0.0730492	-0.0216425	0.0900362	0.108181	-0.0129814	0.285126	-0.199271	-0.085302	0.557071	0.133686	-0.0146258	-0.128721	0.0470204	-0.0386378	-0.105864	0.0299343	-0.127784	-0.0436392	-0.134103	-0.0472227	-0.0645783	0.0683261
Solyc01g066370	M22	0.297628	0.26346	0.0360424	0.159307	0.0737536	-0.133663	-0.0452175	0.16112	0.0350966	0.00876409	0.124599	0.0190905	-0.107891	-0.032998	0.137903	0.0900335	-0.0590516	-0.116945	-0.0649393	-0.0257207	-0.057549	0.857928	-0.0751851	0.0205388	0.0224949	0.0555376	-0.124983	0.1907	-0.144254	-0.0489101	0.0221983	-0.011293	0.0153045	-0.114897	0.044124	-0.0250743	-0.138001	0.0224323	-0.135637	-0.049951	0.065228	0.0771873	-0.0315698	-0.0443273
Solyc01g066390	M22	0.341278	0.314031	0.0251253	0.139561	0.0765852	-0.140585	-0.0276198	0.209016	0.036993	0.0218144	0.116025	0.0176198	-0.102962	-0.0246941	0.206841	0.0982298	-0.0347626	-0.141405	-0.0672387	-0.0310919	-0.0679454	0.812419	-0.0739192	0.0239891	0.0258638	0.0583517	-0.143908	0.180959	-0.140069	-0.0475804	0.019586	-0.013095	0.027312	-0.121476	0.0454282	-0.0285979	-0.145422	0.0257548	-0.148608	-0.0540103	0.099027	0.086914	-0.0230024	-0.0603034
Solyc01g066420	M22	0.49105	0.238833	-0.00837949	0.113093	0.0528512	-0.123925	-0.0567887	0.13576	0.0330937	0.00180201	0.107338	0.0060909	-0.118006	-0.0514108	0.15178	0.15213	-0.0544274	-0.155304	-0.0765994	-0.0418468	-0.0743363	0.765038	-0.0693367	0.0365445	0.0136081	0.0237067	-0.161999	0.163813	-0.132525	-0.0474484	0.00830311	-0.0434966	-0.0157041	-0.144331	0.0209678	-0.0325596	-0.16383	0.00354889	-0.154372	-0.059579	0.197729	0.0514716	-0.0305031	-0.0218423
Solyc01g066440	M2	-0.173258	0.496447	0.474843	0.306463	0.288397	-0.425166	0.170264	0.44051	0.146814	0.070787	0.170538	0.324403	-0.141648	-0.0808208	0.0975808	-0.083113	-0.139844	-0.280271	-0.211977	0.186752	-0.125545	0.123759	-0.225117	0.0315108	-0.00660545	0.436949	0.0759498	0.0682372	-0.286255	0.364649	0.269661	0.318133	0.384396	-0.0513888	0.528949	0.00117531	-0.0344765	0.25385	-0.368624	-0.0776819	-0.287367	0.531179	0.0550856	-0.0606428
Solyc01g066450	M9	0.336668	0.212894	-0.118543	-0.0916054	0.79467	-0.0415366	0.0596336	0.118365	0.870344	0.0106656	0.0427231	0.190605	-0.00667768	-0.0703259	0.0459433	0.52705	-0.0148238	-0.237571	-0.0520594	-0.0283678	-0.0802249	0.0290685	-0.0264785	0.579478	0.000186046	-0.0763185	-0.19924	0.0301317	0.0357706	0.153592	-0.0100318	-0.122267	-0.0618234	-0.0593657	-0.0488146	-0.00597762	-0.107301	-0.03384	-0.100565	-0.0291733	0.183481	0.301069	0.0317971	-0.135891
Solyc01g066460	M5	0.196612	0.239336	-0.0831079	-0.0742509	0.888369	-0.0470148	0.0720623	0.135379	0.86329	0.00476239	0.0477797	0.216016	-0.00288791	-0.0628331	0.0385946	0.411357	-0.0111847	-0.193774	-0.0486447	-0.00835192	-0.0577804	0.0242852	-0.0251782	0.516487	-0.0114415	-0.0554367	-0.159445	0.0180075	0.0220464	0.139277	-0.00184993	-0.0951448	-0.031659	-0.0402438	-0.031167	0.00931484	-0.0842414	-0.015925	-0.0817135	-0.0250291	0.0898487	0.296623	0.0282962	-0.145267
Solyc01g066470	M5	0.286549	0.292526	-0.0492487	-0.0505799	0.94192	-0.0745216	0.0164597	0.141467	0.759227	0.0134152	0.0581861	0.249661	-0.0531152	-0.0497974	0.0577583	0.387049	-0.0267991	-0.177229	-0.0462368	0.000688909	-0.0478396	0.0292462	-0.0250513	0.383371	-0.00439208	-0.0347885	-0.149722	0.0250036	-0.0467294	0.079568	0.00495617	-0.0724341	-0.00938881	-0.104173	-0.0132663	0.0136993	-0.109157	0.00101127	-0.104242	-0.022694	0.0864544	0.296395	0.00165013	-0.100405
Solyc01g066490	M4	0.418635	0.374574	0.256883	0.659002	0.155439	-0.282497	-0.103028	0.121812	0.201927	0.136208	0.433818	0.113476	-0.195948	-0.00848222	0.0843832	0.359379	-0.124995	-0.233758	-0.100393	0.0487491	-0.0776985	0.263437	-0.135342	0.357634	0.325247	0.203999	-0.164599	0.447515	-0.29889	-0.100831	0.641996	0.075154	-0.0174409	-0.194864	0.21954	-0.041204	-0.21805	0.170173	-0.260413	-0.0707907	0.0222145	0.054421	-0.0962228	0.025816
Solyc01g066500	M36	-0.0424495	0.395002	0.205263	0.193828	0.493228	-0.280185	0.0534933	0.253644	0.264257	0.0877895	0.135352	0.207296	-0.0161026	0.0473058	0.117962	-0.0131262	-0.0286776	-0.0858674	-0.0472326	0.47722	0.0595824	0.135528	-0.112068	0.0415067	0.0598291	0.139228	0.158547	0.186069	-0.228817	-0.0597684	0.0840177	0.147661	0.152062	-0.00636646	0.261868	0.719475	0.17046	0.23138	-0.207914	0.0601986	-0.217115	0.20243	-0.0461249	-0.0543806
Solyc01g066510	M8	-0.0961425	0.366568	-0.0444547	-0.0976347	0.147221	-0.299498	0.61671	0.672419	0.140852	0.0353813	-0.0537811	0.00155389	0.073943	-0.0185782	0.261549	-0.0544863	0.0697169	-0.247615	-0.121315	0.0279191	-0.130124	-0.0386447	-0.126242	0.0414563	-0.0434842	0.0180886	0.0768866	-0.0825468	0.0425215	0.219637	-0.031602	0.163575	0.419996	0.375613	0.0443728	0.0339524	0.0806987	0.156913	-0.222556	-0.0749185	0.0396459	0.364078	0.126607	-0.19292
Solyc01g066560	M4	-0.0496134	0.0656838	0.189545	0.729153	-0.00951844	-0.122157	-0.0931306	-0.0176717	-0.0248553	0.101508	0.105081	0.0132597	-0.0779461	0.0931034	0.0592454	-0.0304499	0.00270296	-0.0345805	0.020955	-0.00548435	-0.0279253	0.0962323	-0.0458438	-0.0290042	0.620845	0.0641309	-0.0047812	0.447721	-0.154234	-0.0716436	0.527205	0.0213745	-0.0316779	-0.07347	0.0195433	-0.0394357	-0.0757348	0.0226578	-0.0906039	-0.0284516	-0.156362	-0.0311904	-0.0169338	0.0116091
Solyc01g066600	M12	-0.0468	0.144564	0.492976	0.183301	0.10937	-0.174093	-0.157252	-0.0567357	0.00704038	0.527841	0.0618797	0.576176	-0.109932	0.0980602	0.038038	0.0090287	-0.0938759	-0.0473667	-0.035378	0.0331479	-0.034015	0.0054784	-0.0831736	0.0258979	0.0336962	0.164058	0.0394542	0.0436656	-0.223415	-0.10648	0.064362	0.23813	0.0830052	-0.130345	0.0755285	-0.0306008	-0.0292581	0.0902822	-0.139399	0.0395222	-0.20041	-0.0375909	-0.085408	0.0613541
Solyc01g066610	M2	0.0526796	0.782495	-0.1387	-0.160689	0.456814	-0.131209	0.55378	0.864374	0.298628	0.0721942	-0.00652572	0.0710521	0.08143	0.00254902	0.569907	0.00995297	0.176217	-0.433487	-0.109296	-0.0505915	-0.198711	-0.02283	-0.0552876	0.112052	0.00762235	0.0724671	-0.329276	-0.0270105	0.161707	0.259599	-0.0123169	-0.024538	0.188728	0.215672	0.0572472	-0.0369509	-0.123101	0.0718551	-0.141058	-0.0879512	0.17437	0.513847	0.186685	-0.392396
Solyc01g066620	M2	-0.0434747	0.779759	0.269855	0.361069	0.272827	-0.370138	0.235423	0.561657	0.168957	0.0301934	0.279141	0.199421	0.0207049	-0.0450053	0.213903	-0.000311834	-0.0478747	-0.200623	-0.132889	0.158977	-0.0237902	0.0815706	-0.0820246	0.0310892	0.157104	0.360663	-0.0759091	0.176841	-0.176651	-0.0862763	0.291993	0.193563	0.269289	0.151839	0.438994	0.0836573	-0.0407099	0.326029	-0.18498	-0.0615694	-0.175077	0.277453	-0.0703435	-0.127749
Solyc01g066640	M2	-0.168236	0.605772	0.298869	0.185744	0.126842	-0.446727	0.467895	0.601186	0.128552	0.0293799	0.0612672	0.0303756	-0.00951329	-0.061185	0.121576	-0.102183	-0.10434	-0.263812	-0.187804	0.305191	-0.0847994	0.00969184	-0.188282	0.0336785	-0.0386088	0.41887	0.077206	-0.0454423	-0.176021	-0.0387861	0.185843	0.350719	0.401766	0.364424	0.449489	0.23365	0.0586134	0.360817	-0.300931	-0.0571447	-0.186756	0.196061	-0.0793678	-0.0538598
Solyc01g066700	M11	-0.0473627	-0.117933	-0.0732806	0.0761227	0.118701	-0.219957	0.0533922	-0.101991	0.214764	-0.00871458	0.416681	0.0364381	0.155284	0.153006	0.0120707	0.162364	0.279177	0.148908	0.289284	0.147892	0.615784	-0.0214906	0.137353	0.210238	0.0598852	-0.158224	0.125987	0.0448403	0.0361679	-0.0472476	-0.0220413	-0.159086	-0.130846	0.0750643	-0.0051849	0.260341	0.185951	-0.0984839	-0.101302	0.166605	-0.0694784	-0.0436526	0.148999	0.13456
Solyc01g066710	M9	0.135925	-0.140302	-0.418216	-0.323925	0.206125	0.0825801	0.418396	0.0155247	0.407427	-0.124788	-0.0593304	-0.0221645	0.476545	-0.00562925	0.0749754	0.364079	0.523638	-0.218937	0.195008	-0.0888467	0.161237	-0.0936692	0.409378	0.365818	-0.0501583	-0.289612	-0.212403	-0.103406	0.617585	0.168794	-0.127636	-0.374042	-0.29362	0.372476	-0.186299	0.0616599	0.164267	-0.210672	0.0630207	0.0767059	0.457777	0.0067493	0.347572	-0.106195
Solyc01g066730	M4	-0.0382164	0.0343782	0.49003	0.69378	-0.00699488	-0.399156	-0.290632	-0.152899	-0.00357273	0.261634	0.23068	0.102878	-0.10713	0.414714	-0.0111686	-0.0548168	-0.0535911	0.0288062	0.336825	0.226289	0.0138565	0.15755	-0.0463023	-0.0518884	0.486684	0.135829	0.418259	0.476913	-0.434894	-0.0450567	0.494479	0.232612	0.189854	-0.224131	0.211509	0.166756	0.224174	0.16085	-0.324291	0.303847	-0.358611	0.000480623	-0.112538	0.205927
Solyc01g066740	M7	-0.105899	0.303011	-0.151529	-0.128388	0.11177	-0.258011	0.911099	0.671135	0.107302	0.00166108	-0.0529997	-0.03001	0.257802	0.0412568	0.376889	-0.0895082	0.342622	-0.317982	-0.0285877	-0.00433308	-0.144295	-0.0418497	-0.0106085	0.0021189	0.0101541	-0.0318438	-0.171488	-0.0605067	0.3134	0.0604516	-0.0237153	-0.0350298	0.10662	0.694112	-0.0335853	0.0445056	0.0643396	-0.0186671	-0.150868	-0.0223305	0.250348	0.134036	0.228381	-0.180991
Solyc01g066760	M3	-0.12928	0.235398	0.768702	0.351346	-0.0429112	-0.266803	-0.211727	-0.0277304	-0.0625819	0.38793	0.0236998	0.102116	-0.164913	0.0740043	-0.00078529	-0.0860389	-0.149233	-0.112997	-0.0906727	0.0329122	-0.0742323	0.00521303	-0.133166	-0.0595836	0.0483121	0.835297	0.039305	0.0700097	-0.332274	-0.175267	0.235241	0.651947	0.180686	-0.194106	0.289616	-0.0770259	-0.054993	0.264317	-0.211203	0.0133678	-0.324542	-0.053385	-0.131737	0.114643
Solyc01g066850	M25	-0.0717549	0.105682	0.171373	0.355771	-0.0111378	-0.205856	0.045264	0.117457	-0.027444	0.544153	0.035453	0.00462057	0.0492924	0.628143	0.477909	-0.0404441	0.441855	-0.0393148	0.334574	-0.0280222	-0.0792287	0.0512505	-0.0196071	-0.00575102	0.810934	-0.0207197	0.106293	0.519458	-0.0787898	-0.055964	0.0742674	0.0527647	0.070012	-0.0771491	-0.0377241	-0.0572681	0.152117	-0.0294044	-0.167559	0.322326	-0.134088	-0.0157481	0.210872	-0.0161476
Solyc01g066860	M14	-0.0940778	0.287068	0.129446	0.0755161	0.0497276	-0.261165	0.118893	0.363715	-0.0111836	0.573197	-0.0171626	0.00512572	0.0237397	0.842473	0.713274	-0.0625075	0.444444	-0.0616606	0.439412	-0.0351519	-0.107191	-0.000886257	-0.0139741	-0.00957378	0.177365	-0.0110866	0.0804808	0.137533	-0.119416	-0.0664607	0.0446084	0.0768631	0.216225	-0.0754497	-0.0319671	-0.0657818	0.141244	-0.00617767	-0.203548	0.388789	-0.177515	0.0681487	0.200257	-0.131213
Solyc01g066880	M1	0.654236	-0.12987	-0.171801	-0.0720587	-0.0200942	-0.0872697	-0.11967	-0.168294	0.0370505	0.0467089	-0.00203875	-0.0462855	0.0525712	0.463941	0.0675214	0.239433	0.188528	-0.0462697	0.628678	-0.105456	-0.117591	-0.0185648	0.161227	0.0790289	0.100655	-0.185617	-0.00468778	0.0713434	-0.02416	-0.082852	-0.040207	-0.231201	-0.201187	-0.125074	-0.126898	-0.0652628	0.0737608	-0.131082	-0.137042	0.306933	0.364608	-0.0954878	-0.00252587	0.095773
Solyc01g066900	M2	-0.181454	0.910931	0.59619	0.287057	0.238231	-0.442415	0.217372	0.64208	0.0573055	0.327046	0.136028	0.207735	-0.0522967	0.149122	0.461497	-0.124743	0.0350479	-0.28561	-0.0812798	0.0979297	-0.133282	0.0159771	-0.15417	-0.0443896	0.125946	0.644641	-0.0412064	0.118783	-0.265966	-0.116467	0.184249	0.502064	0.381696	0.0571376	0.366515	-0.00339427	-0.0238768	0.378393	-0.303004	0.024788	-0.320653	0.225355	-0.0249406	-0.113238
Solyc01g066910	M26	-0.130706	0.48858	0.670901	0.35039	0.00172251	-0.33512	-0.0275535	0.3344	-0.0464094	0.247864	0.0594984	0.0495043	-0.176445	0.0854213	0.352594	-0.108877	0.0200634	-0.211055	-0.094323	-0.020038	-0.131989	0.0241284	-0.16037	-0.0576243	0.148057	0.706488	-0.0533983	0.135049	-0.303499	-0.125462	0.164789	0.674115	0.357233	-0.185732	0.164503	-0.0950769	-0.128611	0.326204	-0.278474	-0.0529024	-0.307387	0.0982116	0.0423108	-0.042123
Solyc01g066950	M14	-0.0643138	-0.0359572	-0.046672	-0.0319305	-0.0308085	-0.149613	0.152563	0.0796266	-0.0226248	0.153981	-0.0196418	-0.0338232	0.233326	0.704595	0.279992	0.00118788	0.494508	-0.0227978	0.456019	-0.0567054	-0.0901412	-0.0226125	0.136313	-0.00773152	0.131457	-0.103342	0.18092	0.0565905	0.0936393	0.00196247	-0.0353568	-0.101675	0.027727	0.0373399	-0.082612	-0.0415981	0.349986	-0.0776493	-0.142586	0.521878	0.00192427	-0.0194694	0.239187	-0.0381493
Solyc01g066970	M14	-0.0748472	-0.0213138	-0.057582	0.102675	-0.022851	-0.168265	0.258389	0.125514	-0.0103393	0.149048	-0.00375594	-0.0363774	0.367653	0.626337	0.367424	-0.0210906	0.676705	-0.0800381	0.460539	-0.0661284	-0.113363	0.000469933	0.241274	-0.0118027	0.527779	-0.112894	0.144233	0.280874	0.188806	0.022131	-0.0113715	-0.121243	-0.0148898	0.110089	-0.096037	-0.042763	0.373026	-0.0938532	-0.15833	0.467951	0.0472752	-0.0193181	0.349742	-0.0373907
Solyc01g066980	M17	0.00393158	0.123644	-0.133612	0.0186205	0.424412	-0.026684	0.247706	0.217611	0.246016	0.0750901	0.0179693	0.101169	0.344952	0.28042	0.425554	0.0927696	0.718158	-0.227328	0.270772	-0.0972604	-0.147255	0.0067699	0.419988	0.107582	0.382374	-0.128331	-0.11482	0.28713	0.342127	0.134116	-0.0187505	-0.161063	-0.0397625	-0.037116	-0.113015	-0.0697178	0.123228	-0.0906746	-0.155978	0.129614	0.143446	0.146401	0.48613	-0.194959
Solyc01g066990	M41	0.277855	-0.197528	-0.492828	-0.385694	-0.0542662	0.279609	0.584684	0.0913528	0.0551128	-0.184033	-0.120805	-0.134211	0.384104	-0.171599	0.0228199	0.0448902	0.408971	-0.409546	-0.0380437	-0.1945	-0.228554	-0.118256	0.324483	0.0236365	-0.0904587	-0.294733	-0.386806	-0.161484	0.79817	0.319195	-0.151489	-0.365881	-0.297228	0.529935	-0.239541	-0.0866551	-0.0260677	-0.227655	0.211582	-0.071658	0.817291	0.0314328	0.316583	-0.135149
Solyc01g067020	M19	-0.0688935	-0.188067	-0.136697	-0.101525	-0.0816075	-0.0892511	-0.1711	-0.210902	-0.0671976	-0.0589496	-0.0598876	-0.0663331	0.193033	0.356576	-0.0753749	-0.0631356	0.0969331	0.438175	0.637413	-0.0325981	0.536084	-0.0522208	0.302501	-0.0791302	-0.0372716	-0.166442	0.19468	-0.0514751	-0.0827953	-0.152209	-0.0729151	-0.198903	-0.172719	0.0361991	-0.0795379	0.0650175	0.19859	-0.103133	0.0731804	0.255651	-0.13942	-0.105804	-0.112008	0.161305
Solyc01g067040	M5	0.023634	0.628529	0.245507	0.266369	0.857899	-0.236793	0.0147279	0.349373	0.521126	0.114277	0.456789	0.396263	-0.1091	0.00170359	0.202085	0.128586	-0.0619389	-0.194067	-0.0773017	0.0670679	-0.0494988	0.113166	-0.10241	0.31954	0.0753789	0.222223	-0.12606	0.145624	-0.224728	-0.0136338	0.17413	0.10853	0.121529	-0.128782	0.197478	0.00755114	-0.123969	0.173522	-0.192387	-0.0315287	-0.187983	0.303435	-0.0476674	-0.13966
Solyc01g067070	M4	-0.221821	0.0856546	0.725056	0.734666	-0.0800195	-0.479261	-0.346415	-0.159423	-0.113403	0.647448	0.229683	0.129378	-0.211736	0.538591	0.0818331	-0.163557	-0.0665113	0.231696	0.268185	0.200424	0.101087	0.138143	-0.148192	-0.125325	0.410598	0.321601	0.346257	0.415968	-0.576155	-0.306841	0.409257	0.43315	0.180467	-0.243317	0.19188	0.0705401	0.0869755	0.176333	-0.313279	0.225254	-0.576762	-0.148324	-0.146618	0.286265
Solyc01g067090	M6	-0.0944159	-0.18851	-0.406129	-0.342447	0.0703752	0.79304	-0.089892	-0.191409	0.1399	-0.185242	-0.117627	-0.0769255	0.049824	-0.254567	-0.150064	-0.0771987	-0.0269731	-0.238573	-0.122923	-0.202378	-0.184217	-0.12148	0.184184	-0.00949278	-0.131889	-0.237091	-0.369177	-0.16755	0.521236	-0.00238265	-0.14275	-0.312425	-0.318258	-0.0533101	-0.199262	-0.161059	-0.192182	-0.178336	0.617566	-0.145794	0.315999	-0.0460769	-0.0450671	-0.248502
Solyc01g067120	M8	-0.0804152	0.34512	-0.0355191	-0.0738989	0.342802	-0.182681	0.471107	0.483511	0.233011	0.303617	0.00608099	0.0457409	0.356784	0.110529	0.211802	0.00746456	0.183693	-0.315677	-0.0443903	-0.0139225	-0.148211	-0.0272947	0.00243793	0.119126	-0.00467475	0.00391974	-0.142813	-0.0367075	0.173779	0.54123	0.029013	0.0477511	0.144894	0.315463	0.0493505	-0.000817104	0.192407	0.0728044	-0.102001	0.0987645	0.110363	0.599502	0.164631	-0.193863
Solyc01g067130	M24	0.286037	-0.125156	-0.17537	-0.0399116	0.108681	-0.022673	-0.0678235	-0.14956	0.23212	-0.0755343	0.213958	0.00235264	0.0494094	-0.0675326	-0.137514	0.512612	-0.0925781	-0.0569316	0.0244333	-0.0881307	-0.0230539	-0.00911166	0.0291587	0.755981	-0.0108325	-0.133703	-0.0883868	0.0821012	0.00905476	0.141857	-0.0266299	-0.199592	-0.1974	0.0401265	-0.107897	-0.044297	-0.0502846	-0.128313	0.100381	-0.0142179	0.166654	0.0507931	-0.00324991	0.116531
Solyc01g067160	M5	0.446614	0.225667	-0.143539	0.0903024	0.484216	-0.178873	0.178532	0.185747	0.556757	0.10903	0.337658	0.0962284	0.150141	0.350554	0.328476	0.219482	0.437062	-0.236637	0.437324	-0.0988021	-0.160046	0.0718634	0.12559	0.325789	0.157268	-0.132303	-0.122281	0.175001	0.133045	0.107438	0.0870529	-0.241356	-0.146508	-0.0569049	-0.070862	-0.0437175	0.0916629	-0.0899208	-0.253151	0.281746	0.333764	0.195166	0.270338	-0.0828152
Solyc01g067220	M7	0.0506082	-0.124291	-0.497792	-0.399352	0.0149344	0.273578	0.761912	0.274205	0.161627	-0.185728	-0.125687	-0.127322	0.378363	-0.173908	0.0798088	-0.0315734	0.427564	-0.468243	-0.0676888	-0.190913	-0.260808	-0.107518	0.303554	0.0545872	-0.0914476	-0.284575	-0.406519	-0.161011	0.803468	0.423352	-0.154575	-0.348428	-0.234988	0.524841	-0.23891	-0.0951017	-0.0294834	-0.215135	0.114858	-0.0972667	0.694257	0.146676	0.440541	-0.249023
Solyc01g067290	M2	-0.184173	0.860581	0.422913	0.183774	0.154393	-0.382412	0.270804	0.796095	0.0422987	0.298165	0.0246529	0.0336825	-0.107677	0.10802	0.576554	-0.142562	0.029464	-0.302865	-0.133714	0.0866007	-0.161268	0.0190676	-0.171637	-0.0437245	0.078214	0.475504	-0.133512	0.0622897	-0.234904	-0.00679949	0.119001	0.580677	0.496849	0.0139716	0.271373	-0.0347538	-0.133387	0.422868	-0.288387	-0.0727601	-0.288021	0.415582	0.0244498	-0.23196
Solyc01g067300	M25	0.349889	-0.113232	-0.115687	0.260833	-0.0366619	0.141021	-0.117212	-0.178394	-0.000779478	-0.00456539	0.0311356	-0.0344683	0.1071	-0.00289149	0.00875127	0.334052	0.157562	-0.179441	0.0650233	-0.10251	-0.115835	0.021203	0.226753	0.0821653	0.709288	-0.123757	-0.155555	0.443764	0.153872	0.0601604	0.0288337	-0.184007	-0.224062	-0.127945	-0.111416	-0.0807316	-0.0465481	-0.113398	-0.0994332	-0.0132047	0.238426	-0.0808794	0.0335839	-0.0886176
Solyc01g067330	M36	0.297038	-0.0683762	-0.0388026	-0.00726757	0.0383399	-0.112496	-0.0925117	-0.0930485	0.103707	-0.0498221	0.0229319	-0.00678319	-0.0420768	-0.0849347	-0.0993792	0.212682	-0.112832	-0.0328764	-0.0822683	0.603116	0.168475	-0.00902328	-0.0578455	0.118541	-0.0529881	-0.0712377	0.156891	-0.0417651	-0.133094	-0.00505371	-0.0255777	-0.0713826	-0.0480709	-0.0760574	0.081429	0.895881	0.15766	-0.0418761	-0.111227	0.0124747	0.0756737	-0.0197832	-0.0604397	0.131403
Solyc01g067360	M11	0.0573624	0.192528	0.137969	0.385825	0.343524	-0.154121	-0.00308646	0.096261	0.279625	0.119065	0.945728	0.250074	-0.0577162	0.0627495	0.0959375	0.0568189	0.0114376	-0.118392	0.00968465	-0.0108056	-0.02809	0.136621	-0.046499	0.114475	0.176568	0.0042687	-0.0802271	0.266871	-0.120861	0.121848	0.156327	-0.0366774	-0.0144816	-0.110969	0.023824	-0.0234464	-0.0772093	-0.00776993	-0.158295	0.0200546	-0.0613345	0.222618	0.0433019	-0.0216668
Solyc01g067370	M31	0.00471525	0.292201	0.159242	0.456891	0.311041	-0.18617	-0.00273396	0.239407	0.243	0.0444278	0.39185	0.105911	-0.0920765	0.0018369	0.0687969	0.0303096	-0.0642705	-0.112018	-0.0564923	0.00393408	-0.0356173	0.283475	-0.0699391	0.0723692	0.0963572	0.0971296	-0.042943	0.225525	-0.188046	0.0227868	0.691637	0.060799	0.159074	-0.0960855	0.074631	-0.0143609	-0.093888	0.100709	-0.162278	-0.0427103	-0.152456	0.567134	-0.0314541	-0.0917755
Solyc01g067410	M11	-0.0160625	0.128554	0.179368	0.345886	0.278535	-0.101538	-0.0774606	-0.00231459	0.132265	0.0119579	0.959259	0.423319	-0.0701683	-0.0194211	-0.0191751	0.0219962	-0.0616229	-0.0475811	-0.0279567	0.00742845	0.000475482	0.103616	-0.0465406	0.0378095	0.0637865	0.0235437	-0.0433284	0.141196	-0.130387	-0.0365389	0.0942845	-0.0186691	-0.0309078	-0.0828699	0.0457094	-0.0137809	-0.0707349	0.00696288	-0.0863401	-0.00314749	-0.125559	0.0697679	-0.0455025	0.0125037
Solyc01g067420	M11	-0.0183026	0.07639	0.131123	0.35555	0.14327	-0.0803786	-0.0726582	-0.0188655	0.0543138	0.00671779	0.983564	0.193964	-0.0582151	-0.016314	-0.0258031	0.00952006	-0.0525118	-0.0286457	-0.0196775	0.00473173	0.00688285	0.1046	-0.0382107	0.0101985	0.0701559	0.0199209	-0.0320514	0.147327	-0.109522	-0.0377273	0.0920198	-0.0178972	-0.0322975	-0.0675516	0.0402596	-0.0143349	-0.0591107	0.00236149	-0.0680515	-0.00182164	-0.107163	0.0390638	-0.0408543	0.0223144
Solyc01g067440	M14	-0.0897554	-0.0544398	0.0525137	0.0326724	-0.0471194	-0.100581	-0.120622	-0.0874891	-0.0496837	0.329674	-0.0244354	-0.0212632	0.0722491	0.78043	0.144535	-0.0486646	0.200715	0.129176	0.670993	-0.0401378	-0.0494805	-0.0164634	0.17757	-0.0415102	0.0950069	-0.0800399	0.257779	0.0600267	-0.0991013	-0.11293	-0.013451	-0.0429659	-0.00876279	-0.0756369	-0.0630155	-0.0464837	0.225581	-0.0551547	-0.0861995	0.391504	-0.163164	-0.0784099	-0.0308163	0.0159644
Solyc01g067460	M4	-0.0746727	0.0791538	0.241388	0.56294	-0.0206635	-0.177148	-0.0776249	0.010779	-0.0348042	0.456539	0.0670718	0.00886383	-0.0682992	0.447847	0.134334	-0.0369428	0.0299038	-0.0183791	0.129605	0.0105742	-0.0400988	0.0483881	-0.0477975	-0.0255446	0.191984	0.0449281	0.0659075	0.182149	-0.195034	-0.102677	0.634475	0.0850499	0.0550785	-0.0665828	0.02818	-0.0454131	0.000840797	0.0352805	-0.127147	0.13105	-0.198139	-0.0506666	-0.0410722	0.0120628
Solyc01g067480	M8	-0.0937393	0.609551	-0.152996	-0.132624	0.374453	-0.264451	0.842307	0.886408	0.261367	0.0535264	0.00985801	0.0489497	0.213451	0.0529637	0.582338	-0.0487361	0.401779	-0.45709	-0.0561669	-0.0190666	-0.212727	-0.00752126	-0.0222938	0.0991919	0.0453209	0.0156984	-0.273374	-0.00783633	0.294113	0.385486	0.00867648	-0.0382657	0.19338	0.434639	0.013833	0.0130972	-0.0100077	0.0254565	-0.229856	-0.0498719	0.1981	0.491472	0.420597	-0.361373
Solyc01g067510	M2	-0.107528	0.82403	0.244054	0.0635095	0.0487373	-0.321843	0.286991	0.727058	-0.0128956	0.216113	-0.0238184	-0.00373553	-0.0649404	0.106015	0.475016	-0.096344	0.0814793	-0.228255	-0.0844576	0.0731615	-0.106608	-0.00468079	-0.148737	-0.0319738	0.0249988	0.400816	-0.0727695	-0.0188296	-0.190405	-0.0793975	0.0651551	0.418836	0.422162	0.017119	0.315349	-0.0103503	-0.062299	0.352296	-0.249688	-0.0259772	-0.204244	0.168429	0.0047229	-0.191497
Solyc01g067530	M6	-0.0918394	-0.298246	-0.481715	-0.406156	-0.153737	0.965998	-0.132733	-0.270568	-0.108537	-0.244328	-0.163387	-0.154205	0.0336565	-0.315301	-0.214132	-0.154588	-0.0972835	-0.186721	-0.177299	-0.245362	-0.203326	-0.166702	0.114423	-0.156995	-0.173163	-0.289143	-0.377175	-0.219879	0.501543	0.047767	-0.18283	-0.364944	-0.372518	-0.0686029	-0.244296	-0.194739	-0.198463	-0.221191	0.492668	-0.188375	0.33866	-0.141499	-0.0692304	-0.318136
Solyc01g067620	M28	-0.0199364	0.0399185	0.0532363	0.402973	0.165366	-0.120751	-0.0108704	0.00405785	0.226887	0.0854914	0.0936813	0.0343926	-0.0330208	0.227983	0.119784	0.0576539	0.146882	-0.0209513	0.287255	-0.0376024	-0.0532311	0.135227	0.0381234	0.118509	0.622444	-0.0392661	-0.00863665	0.885238	-0.0455939	0.0320192	0.0771148	-0.0702103	-0.0651519	-0.0750017	-0.0530685	-0.0344655	-0.0421746	-0.0468515	-0.112232	0.0566978	-0.0825926	0.0597508	0.194955	-0.0208443
Solyc01g067650	M1	0.91697	-0.108496	-0.175674	-0.119657	0.0285124	-0.0476573	-0.138104	-0.173617	0.101735	-0.0642885	-0.000742295	-0.0103034	-0.107929	-0.133855	-0.110286	0.743804	-0.11411	-0.187258	-0.0847784	-0.0492565	-0.058796	-0.0100765	-0.0407454	0.305428	-0.0550483	-0.11592	-0.186254	-0.0354252	-0.0636602	0.0139418	-0.0402799	-0.158141	-0.176351	-0.167717	-0.064424	-0.027671	-0.159213	-0.0778931	-0.104494	-0.0418315	0.480687	-0.04422	-0.044788	0.139422
Solyc01g067670	M6	-0.0968659	-0.348845	-0.370065	-0.295973	-0.17257	0.877634	-0.348363	-0.408864	-0.134749	-0.217322	-0.127544	-0.130149	-0.0949491	-0.287742	-0.29642	-0.146015	-0.240879	0.0852188	-0.170964	-0.202139	-0.0700443	-0.130222	-0.0168665	-0.158	-0.162327	-0.249617	-0.243237	-0.182507	0.213113	-0.0845056	-0.146579	-0.297991	-0.336381	-0.211337	-0.204634	-0.164801	-0.195661	-0.187399	0.480608	-0.165301	0.132784	-0.21977	-0.185766	-0.17847
Solyc01g067760	M1	0.708884	0.0404308	-0.207257	-0.165175	0.0689721	-0.0221695	0.108076	0.108307	0.0865714	-0.0412202	-0.0279414	-0.0184767	-0.0432979	-0.0842437	0.135501	0.544695	0.0577649	-0.262361	-0.0812647	-0.0738966	-0.107266	-0.024053	-0.0356286	0.203175	-0.0340447	-0.106828	-0.236533	-0.0482857	0.0863696	0.172318	-0.0544497	-0.143744	-0.0811841	-0.0499482	-0.0784478	-0.0466288	-0.153599	-0.0701507	-0.0924649	-0.0608912	0.525755	0.108176	0.130417	-0.0144581
Solyc01g067780	M9	0.188411	0.254819	-4.17e-05	-0.0106465	0.833783	-0.125931	0.090987	0.177672	0.975639	0.0471858	0.0645012	0.25633	-0.052686	-0.0121987	0.0723915	0.222417	-0.00476321	-0.156004	-0.0231973	0.0178718	-0.0408658	0.0369527	-0.0417139	0.481219	0.00344607	-0.0186899	-0.118552	0.0362155	-0.0532734	0.102737	0.0391328	-0.026769	0.0239998	-0.0677359	-0.000927608	0.0212482	-0.0964028	0.0248089	-0.11234	-0.0128168	0.0680243	0.321342	0.0286894	-0.0482894
Solyc01g067790	M1	0.735831	0.383641	-0.264263	-0.211752	0.422949	-0.14304	0.398226	0.456608	0.48644	-0.0253233	-0.00485779	0.0416374	0.0150873	-0.118215	0.271848	0.381877	0.0800696	-0.451571	-0.135983	-0.0772068	-0.187106	-0.0189097	-0.0474856	0.343007	-0.031375	-0.0827857	-0.377302	-0.045938	0.149937	0.242481	-0.0421531	-0.175314	-0.0345566	0.126668	-0.0463095	-0.029645	-0.193337	-0.042645	-0.178952	-0.103601	0.614952	0.351141	0.144073	-0.133003
Solyc01g067880	M12	-0.024651	0.134221	0.254457	0.0753562	0.180566	-0.0939734	-0.0540494	0.0303201	0.0512557	0.0190768	0.109997	0.95899	-0.0637151	-0.0112035	0.01585	0.0123571	-0.0447617	-0.0592915	-0.0349141	-0.00164919	-0.026141	0.0213534	-0.0440479	0.0318837	0.000187382	0.0326686	-0.0333058	0.0245206	-0.108428	-0.0150134	0.000228147	0.011341	0.00140516	-0.0746813	0.0267247	-0.0211738	-0.0527968	0.0137073	-0.0835771	-0.00792693	-0.104529	0.104463	-0.0241044	-0.00637773
Solyc01g067910	M6	-0.140074	-0.322026	-0.453699	-0.376961	-0.152668	0.705608	-0.0829253	-0.292271	-0.119459	-0.232902	-0.149426	-0.144233	0.275884	-0.238967	-0.200132	-0.109299	0.0787744	-0.092762	-0.0298025	-0.228383	-0.102538	-0.155178	0.395584	-0.138248	-0.140958	-0.293151	-0.268998	-0.193773	0.630688	0.0602202	-0.172488	-0.371586	-0.373224	0.0619351	-0.239546	-0.15541	-0.033263	-0.227271	0.423875	-0.107685	0.30973	-0.167129	-0.0681923	-0.360675
Solyc01g067940	M27	-0.23842	-0.168741	0.155924	0.0971505	-0.125115	-0.296885	-0.155666	-0.186707	-0.126361	-0.0564186	-0.0334965	-0.0345831	0.166035	0.0937961	-0.133498	-0.160769	0.0109036	0.323383	0.0785517	0.250565	0.208786	-0.0288221	-0.0149782	-0.150932	-0.0588056	0.00142361	0.902625	-0.0686791	-0.281532	-0.176586	-0.0286651	0.125051	0.259753	0.00920201	0.0581159	0.446039	0.652449	0.045135	-0.175878	0.247634	-0.370554	-0.164237	-0.105735	0.50596
Solyc01g068020	M3	-0.257391	0.346698	0.791602	0.695887	0.025213	-0.404171	-0.183372	0.0869119	-0.0622323	0.236832	0.242791	0.160449	-0.151694	0.136819	0.088189	-0.174181	-0.110318	-0.0696522	-0.0318413	0.0356916	-0.0968862	0.478306	-0.102639	-0.122769	0.29783	0.752935	0.0807939	0.456305	-0.401955	-0.225544	0.320835	0.55028	0.202098	-0.138624	0.300191	-0.0967001	-0.0627922	0.280301	-0.255182	0.0175216	-0.476109	0.0213629	-0.138969	0.0816729
Solyc01g068080	M6	-0.176109	-0.207661	-0.303933	-0.260872	-0.127597	0.865893	-0.182233	-0.210545	-0.10773	-0.0945675	-0.124469	-0.118798	-0.00506841	-0.169865	-0.120571	-0.157989	-0.0903429	-0.209417	-0.118598	-0.212328	-0.223051	-0.100295	0.0765962	-0.146608	-0.0923199	-0.194833	-0.316025	-0.0885865	0.341041	0.0461332	-0.135225	-0.222858	-0.258843	-0.161621	-0.200095	-0.190602	-0.171872	-0.15309	0.257484	-0.130608	0.149997	-0.0811538	-0.0744771	-0.326353
Solyc01g068130	M14	-0.153172	0.342896	0.11299	0.303722	0.127449	-0.376779	0.267469	0.390743	0.0612582	0.301818	0.0943919	0.0281934	0.111429	0.663923	0.570722	-0.0462477	0.451526	-0.0732695	0.704898	0.18177	-0.0833709	0.12467	0.0211193	0.0130412	0.50884	-0.0052268	0.125758	0.471682	-0.0951996	-0.101265	0.0945314	0.0144185	0.109927	0.116932	0.0324782	0.157838	0.24141	0.0258474	-0.271511	0.415804	-0.205433	0.0486517	0.186179	-0.124267
Solyc01g068140	M10	-0.053459	0.0986857	0.320468	0.16875	-0.00759665	-0.122268	-0.0911539	-0.0156726	-0.0186606	0.921507	0.0174252	0.0272041	-0.064272	0.379322	0.191008	-0.0116176	0.0253678	-0.026431	0.0796068	0.0251586	-0.0325776	0.012096	-0.0452995	0.0187462	0.109795	0.0496772	0.0223594	0.0933419	-0.14606	-0.0745037	0.0631115	0.182487	0.0834536	-0.0875188	0.0204282	-0.0354046	-0.0229943	0.0313396	-0.0901427	0.075266	-0.149685	-0.0280422	-0.0135512	0.0383992
Solyc01g068250	M24	0.201697	0.515643	-0.0630198	-0.0917943	0.407815	-0.191886	0.148819	0.414151	0.445242	0.108471	0.00950429	0.0965269	-0.0743394	0.0383244	0.375375	0.559682	0.0596228	-0.248743	-0.0251852	-0.0179417	-0.0841086	0.0089218	-0.0908034	0.829746	0.00922574	0.0536169	-0.198979	0.0134913	-0.0806015	0.158827	0.00944049	-0.027725	0.0884557	-0.0850785	0.0416706	-0.0243256	-0.132946	0.0462529	-0.128546	-0.00588163	0.0324013	0.35069	0.0833623	-0.165417
Solyc01g068280	M2	0.14543	0.891135	0.0697876	-0.0498047	0.519585	-0.256708	0.417543	0.757649	0.352099	0.195983	0.021427	0.185749	0.085659	0.0600073	0.593043	0.0901101	0.154856	-0.39827	-0.0803114	-0.0116702	-0.170592	0.0383653	-0.0276729	0.157493	0.0526398	0.216713	-0.264623	0.0204974	0.0384377	0.112204	0.0404485	0.0934303	0.198042	0.16893	0.147712	-0.0159095	-0.0842505	0.164051	-0.176379	-0.0436122	0.108254	0.407613	0.105744	-0.272705
Solyc01g068300	M5	0.0586834	0.408752	0.00609007	-0.00160109	0.956168	-0.132784	0.138508	0.328137	0.813726	0.0575245	0.12895	0.273511	-0.025743	0.0233195	0.227933	0.0979078	0.0834197	-0.164966	-0.0139443	0.0070777	-0.0507597	0.0435849	-0.0375664	0.276632	0.029652	0.00530393	-0.122163	0.0528649	-0.0323375	0.0985981	0.0202472	-0.0186189	0.0947883	-0.0571907	0.00527859	0.0150148	-0.0786614	0.0315604	-0.11237	-0.0154313	-0.0187952	0.434364	0.111321	-0.148797
Solyc01g068320	M5	0.0144006	0.348572	0.124095	0.217498	0.808308	-0.156142	0.0140046	0.187784	0.484758	0.0585135	0.662587	0.428769	-0.0559311	0.0669017	0.144856	0.0678794	0.0207391	-0.113029	0.0291643	0.00815518	-0.0318004	0.099477	-0.0510356	0.159038	0.0763276	0.014382	-0.0722195	0.155553	-0.126231	0.0219818	0.0627208	-0.024871	0.0352263	-0.0918912	0.0301192	0.00106432	-0.0561309	0.0203047	-0.131431	0.0513191	-0.12101	0.266045	0.0299577	-0.0881461
Solyc01g068350	M14	-0.087771	0.568888	0.323516	0.261868	0.311316	-0.421111	0.0674337	0.393786	0.128695	0.50227	0.331734	0.212883	-0.00543834	0.761927	0.541415	-0.0210397	0.243755	-0.0311675	0.437783	0.0238239	-0.0673257	0.0537464	-0.0596839	0.0199708	0.211087	0.179766	0.159917	0.187958	-0.288797	-0.106362	0.146074	0.114636	0.197657	-0.0540412	0.136224	0.00783528	0.202823	0.0666253	-0.299663	0.496305	-0.309125	0.162671	0.0333126	-0.0361459
Solyc01g068360	M14	-0.106824	0.373208	0.224307	0.279952	0.0700935	-0.292657	0.165934	0.381256	0.0187371	0.706236	0.0235483	0.0221286	0.0808477	0.729025	0.792162	-0.0589141	0.529648	-0.143731	0.443172	-0.055415	-0.150588	0.0720624	0.0240876	0.00660756	0.545085	0.020413	0.0244361	0.502509	-0.0586696	-0.0497631	0.0669103	0.0987795	0.152239	-0.0576778	-0.0450486	-0.085023	0.135896	-0.0138141	-0.239362	0.361965	-0.155571	0.0926551	0.302132	-0.148406
Solyc01g068380	M16	0.453714	-0.12663	-0.223947	-0.165328	0.0211858	0.101153	-0.0325426	-0.136312	0.0751357	-0.0727423	-0.0233915	-0.0223283	0.0539568	-0.091167	-0.0668793	0.838051	0.0826764	-0.202251	0.00355014	-0.0748869	-0.0851066	-0.0396029	0.132926	0.30384	-0.0366652	-0.14112	-0.188803	-0.0381767	0.189736	0.105356	-0.0574578	-0.192245	-0.193099	-0.0857552	-0.0963485	-0.0564743	-0.073111	-0.10205	-0.0359397	-0.0114532	0.324047	-0.0437274	0.0645129	-0.0740471
Solyc01g068410	M5	0.147039	0.255833	0.085488	0.0130259	0.84455	-0.130593	0.0134288	0.0989817	0.797866	0.0300394	0.128391	0.641485	-0.0725184	-0.0398083	0.0291937	0.376513	-0.0385711	-0.152941	-0.0460521	0.0150276	-0.0356414	0.0401656	-0.0530472	0.549084	0.00170668	-0.0156419	-0.116643	0.0413316	-0.0939544	0.0709212	0.0148452	-0.0541421	-0.021692	-0.0957182	0.00643727	0.01095	-0.102573	0.00518405	-0.113761	-0.0130656	-0.015887	0.229254	0.00364648	-0.0456898
Solyc01g068420	M5	0.0433519	0.307409	0.0231866	-0.000188878	0.902999	-0.0754057	0.0172476	0.146564	0.425887	0.0232693	0.0545574	0.26156	-0.0323901	-0.00776713	0.0676074	0.109808	-0.0179224	-0.0957553	-0.0271623	0.0177322	-0.0223455	0.0293231	-0.0291009	0.220152	0.0111996	0.000861372	-0.0716807	0.0306289	-0.0704865	0.0315105	0.0125657	-0.0175975	0.030039	-0.0511656	0.0114552	0.0214318	-0.0528746	0.0215148	-0.0673872	-0.0104204	-0.0561294	0.185631	-0.00566187	-0.101801
Solyc01g068430	M5	0.100999	0.287906	0.0417844	0.00121328	0.939937	-0.112312	0.0515233	0.148205	0.874766	0.0350108	0.0856535	0.427829	-0.0478851	-0.022602	0.0565473	0.223412	-0.0174127	-0.131924	-0.0331377	0.0208676	-0.0289114	0.0410843	-0.0378446	0.447161	0.00817057	-0.01057	-0.100287	0.042199	-0.0657401	0.0737944	0.0198687	-0.0383865	0.0120102	-0.0655893	0.00671268	0.0247773	-0.0809316	0.0161158	-0.0912283	-0.010958	-0.0136571	0.270712	0.0113003	-0.0707365
Solyc01g068440	M11	-0.00116777	-0.018148	-0.0197896	0.23524	0.109557	0.103629	-0.0570746	-0.0702731	0.121593	-0.0247681	0.86619	0.0851911	0.0844608	-0.00826111	0.0160058	0.0686349	0.133834	-0.0471395	0.0514382	-0.0468167	0.0864534	0.0727252	0.18575	0.0812416	0.0620643	-0.0697705	-0.100002	0.108771	0.0352999	-0.0300315	0.0941498	-0.126995	-0.124916	-0.0895814	-0.0217464	-0.0343323	-0.0237133	-0.0610679	-0.0587873	0.0206687	0.0023153	0.0116115	0.00994803	0.0128193
Solyc01g068460	M17	-0.180224	-0.0536555	-0.245425	-0.184527	-0.0428607	-0.265992	0.704086	0.304786	-0.00827574	0.0291345	-0.100413	-0.106159	0.391126	0.500114	0.284866	-0.0931006	0.64161	-0.135383	0.561374	-0.0886262	-0.15712	-0.0849883	0.144568	-0.0261704	0.0426615	-0.216657	0.160223	-0.0390421	0.379265	0.185054	-0.082483	-0.214912	-0.03057	0.53149	-0.176928	0.0155293	0.396142	-0.16358	-0.139307	0.399409	0.189225	0.0479566	0.486156	-0.0162126
Solyc01g068490	M6	0.0209139	-0.308563	-0.432895	-0.349844	-0.122324	0.727086	-0.0393634	-0.277566	-0.0793586	-0.210254	-0.12011	-0.125624	0.419029	-0.227401	-0.19379	-0.0586393	0.142581	-0.246828	-0.0373521	-0.219479	-0.187673	-0.128583	0.516412	-0.108652	-0.110254	-0.271126	-0.292347	-0.153624	0.62205	0.29319	-0.150711	-0.352025	-0.368081	0.0263764	-0.222023	-0.140954	0.0745787	-0.20542	0.238354	-0.0642991	0.430151	-0.0907054	0.00304383	-0.334673
Solyc01g068500	M12	0.34786	-0.167965	-0.072218	-0.0610871	0.170813	-0.0128959	-0.367577	-0.336237	0.0993395	-0.13588	0.121631	0.538317	-0.196871	-0.183837	-0.239438	0.170836	-0.257336	0.493546	-0.0977184	-0.0849376	0.340231	-0.00825729	-0.0708376	0.0756528	-0.0993503	-0.201876	-0.0565222	-0.0567915	-0.254756	-0.158315	-0.0926828	-0.245116	-0.238873	-0.23456	-0.107339	-0.0361212	-0.176496	-0.152317	0.0846121	-0.0963257	0.0242307	-0.122844	-0.189507	0.140097
Solyc01g068530	M3	-0.270018	0.046948	0.587015	0.380946	-0.0720469	-0.493412	-0.39508	-0.155967	-0.127158	0.306797	0.122296	0.13706	-0.25885	0.438058	-0.0421974	-0.198134	-0.215697	0.426904	0.183759	0.126816	0.101762	0.0827556	-0.194479	-0.153815	0.0696385	0.255109	0.554103	0.124075	-0.666333	-0.339155	0.124514	0.380637	0.473294	-0.233038	0.173354	0.0714653	0.138247	0.192808	-0.293696	0.196767	-0.667711	-0.128122	-0.24866	0.35238
Solyc01g068540	M2	0.00508989	0.930002	0.18561	0.0849027	0.4718	-0.245873	0.261213	0.800085	0.263407	0.194903	0.122644	0.18746	-0.081005	0.0651369	0.553938	-0.0527945	0.0384787	-0.318088	-0.117396	0.0276592	-0.139091	0.0884594	-0.121359	0.0498419	0.0422327	0.311647	-0.217525	0.0700464	-0.155611	0.0217699	0.145732	0.18577	0.284613	-0.0366565	0.239157	-0.0346514	-0.150956	0.242754	-0.235105	-0.0611352	-0.11995	0.459612	0.0296869	-0.323041
Solyc01g068550	M4	-0.191355	0.184515	0.600655	0.780764	0.00815517	-0.441025	-0.239475	0.00324032	-0.0663713	0.22646	0.593693	0.122742	-0.190616	0.214942	0.116725	-0.127048	-0.0911344	0.072175	0.0224203	0.156657	0.0206374	0.160224	-0.179163	-0.0911614	0.383946	0.342709	0.429182	0.473773	-0.507977	-0.219782	0.397462	0.393044	0.277942	-0.214268	0.219299	0.0922098	0.155375	0.262254	-0.338419	0.185947	-0.51394	-0.0235099	-0.0841266	0.222221
Solyc01g068630	M28	-0.044279	0.0378751	0.149494	0.545407	-0.00933321	-0.111229	-0.0915811	-0.0314827	-0.0169002	0.142407	0.092139	0.00921345	-0.0572835	0.200917	0.11202	-0.0139727	0.0565758	0.00118567	0.116873	-0.0168577	-0.0330077	0.128563	-0.0246556	-0.0106181	0.791795	0.0182314	0.0312823	0.934627	-0.130435	-0.0582162	0.177849	0.00507059	-0.0281526	-0.0783808	-0.0138654	-0.0333691	-0.0349485	-0.0154212	-0.0915748	0.0284685	-0.144473	-0.0224378	0.042404	-1.23e-05
Solyc01g073640	M26	-0.13036	0.386948	0.747591	0.291141	-0.0195982	-0.282922	-0.190941	0.0820847	-0.0596152	0.0675546	0.0154548	0.030126	-0.166148	-0.0505978	-0.030665	-0.100986	-0.183901	-0.13729	-0.137162	0.0881917	-0.0638791	0.0687743	-0.146754	-0.0750792	-0.00525656	0.917635	0.010931	0.0357679	-0.346298	-0.168006	0.150866	0.631735	0.231554	-0.201335	0.513928	-0.0581804	-0.0638691	0.417513	-0.227526	-0.0262448	-0.339127	0.0780852	-0.148636	0.0795896
Solyc01g073660	M1	0.819192	-0.225882	-0.232832	-0.0449855	0.00787468	-0.0638641	-0.226448	-0.313189	0.118396	-0.0356173	-0.0020731	-0.0491086	-0.0304392	0.127307	-0.117972	0.456443	0.00761689	0.0637589	0.317124	-0.091113	0.0994635	0.0856265	0.103681	0.236185	0.044251	-0.23485	-0.0377803	0.118363	-0.0512862	-0.0995538	0.0172677	-0.296224	-0.281244	-0.160983	-0.137638	-0.00142558	-0.0371656	-0.167551	-0.0787775	0.105001	0.454053	-0.12841	-0.0629319	0.213309
Solyc01g073670	M29	0.0559216	-0.147528	-0.211945	-0.134102	-0.0149061	0.235321	0.0370992	-0.122996	0.0128512	-0.0524002	-0.0473598	-0.0422866	0.164665	0.0171827	0.0024162	0.302678	0.357674	-0.219021	0.13829	-0.121494	-0.155764	-0.0614257	0.256059	0.129339	0.0656516	-0.157921	-0.153789	0.0239292	0.451024	0.168674	-0.0388734	-0.169371	-0.155076	-0.109389	-0.122275	-0.108098	0.0187077	-0.0453714	-0.0991106	0.0296649	0.231572	-0.0638019	0.312198	-0.32256
Solyc01g073680	M24	0.137568	0.185294	0.230072	0.213548	0.388457	-0.273374	-0.00124	0.072151	0.504901	0.374736	0.0811452	0.369531	-0.0938409	0.194062	0.178841	0.585513	0.096764	-0.21336	0.058435	-0.00765119	-0.10509	0.0587527	-0.072975	0.791659	0.315658	0.0256017	-0.0760318	0.380281	-0.155541	0.111564	0.0687962	0.0733893	0.096459	-0.155912	-0.009007	-0.0474643	-0.079829	0.0674798	-0.246725	0.0763427	-0.0793077	0.157838	0.113835	-0.0128662
Solyc01g073700	M10	-0.087918	0.328956	0.291413	0.336743	0.063289	-0.253927	-0.0140678	0.251753	-0.00860853	0.784427	0.0452071	0.0536142	-0.0759271	0.704849	0.598987	-0.0498989	0.218549	-0.0603597	0.285996	-0.00575274	-0.0860122	0.0470032	-0.0789459	0.00265391	0.59045	0.0516265	0.0509314	0.376772	-0.231174	-0.108545	0.106514	0.154393	0.179073	-0.109534	0.00501709	-0.0599852	0.0437229	0.0223073	-0.192973	0.292039	-0.249699	0.0422215	0.0575364	-0.0820276
Solyc01g073710	M1	0.698535	-0.0745065	-0.021893	-0.0553272	-0.018723	-0.298353	-0.209416	-0.138893	0.0288086	0.0616806	-0.043756	-0.0328053	-0.117278	0.244101	-0.0505469	0.56614	-0.116656	-0.0122556	0.111825	0.115811	0.0209082	-0.0378459	-0.113439	0.20343	-0.0494953	-0.0660824	0.283638	-0.0440359	-0.326659	-0.113697	-0.0507602	-0.0159699	0.187257	-0.184516	0.021949	0.161202	0.176875	0.0227536	-0.265317	0.301273	0.156865	-0.0747752	-0.122749	0.26853
Solyc01g073720	M12	0.0668234	-0.061388	0.131821	0.131729	0.0524818	-0.202918	-0.189134	-0.154535	0.00399348	0.0111268	0.0930936	0.418359	0.0228722	0.176389	-0.0587464	0.259299	-0.0442187	0.10406	0.101083	0.0264496	0.0478388	0.0254691	-0.0333686	0.0712339	0.0506207	-0.0577834	0.511904	0.226913	-0.23744	-0.102421	-0.0149102	-0.0438308	0.0486915	-0.0921863	-0.0112851	0.0841064	0.355735	-0.0477482	-0.155977	0.333073	-0.179031	-0.0857145	-0.0825284	0.333316
Solyc01g073750	M7	-0.069782	-0.0973696	-0.470075	-0.387632	-0.0362849	0.132294	0.873385	0.323836	0.0496787	-0.165188	-0.132742	-0.134779	0.462027	-0.119532	0.1361	-0.0569998	0.488844	-0.42434	-0.0310068	-0.167593	-0.237909	-0.12552	0.212095	0.00788535	-0.0835067	-0.267286	-0.346045	-0.164355	0.808294	0.404285	-0.15148	-0.318332	-0.195625	0.701115	-0.223407	-0.0656799	0.0759961	-0.204821	0.155021	-0.0622686	0.617724	0.118951	0.44092	-0.254316
Solyc01g073760	M4	-0.289168	0.0347588	0.585392	0.677757	-0.0935513	-0.508726	-0.379747	-0.147155	-0.138136	0.292298	0.180389	0.0616872	-0.286437	0.364282	-0.025791	-0.192298	-0.17655	0.449654	0.216778	0.219418	0.108613	0.242829	-0.196423	-0.157509	0.256151	0.304116	0.373201	0.404447	-0.668791	-0.3399	0.337818	0.435729	0.227475	-0.244259	0.259685	0.044203	0.00279393	0.167577	-0.285987	0.0972439	-0.694084	-0.152492	-0.200085	0.317592
Solyc01g073780	M10	-0.0344294	0.24901	0.361637	0.175548	0.0289264	-0.158795	-0.0553708	0.12551	0.00132674	0.946441	0.00723346	0.0341903	-0.0814586	0.313764	0.344229	0.0109138	0.0458048	-0.0884483	0.0260222	0.0147853	-0.0530807	0.00526287	-0.0684586	0.0580213	0.111237	0.090781	-0.0241938	0.085823	-0.168052	-0.076348	0.0729709	0.205004	0.125752	-0.107388	0.0282776	-0.0483267	-0.0558102	0.0494646	-0.122664	0.0439081	-0.157375	0.0174407	-0.00147926	-0.0258389
Solyc01g073800	M18	-0.0567246	-0.0972376	-0.0656068	-0.0534865	-0.0388498	-0.0192322	-0.125388	-0.109217	-0.0268736	-0.0584375	-0.036684	-0.0305715	-0.0438146	-0.067834	-0.0931111	-0.0316464	-0.0975258	0.361558	-0.042902	-0.0229739	0.184395	-0.0329141	-0.0256098	-0.0334373	-0.0625042	-0.0689218	0.0746258	-0.0596009	-0.107479	-0.0708037	-0.044938	-0.0559606	-0.00646131	-0.0386596	-0.0344441	-0.00513282	-0.00578073	-0.0386063	0.0726335	-0.0465649	-0.123308	-0.0493697	-0.0781332	0.0679515
Solyc01g073820	M19	0.0275089	-0.00423144	-0.156781	-0.129238	0.138295	0.0129559	0.0853716	0.0941749	0.133919	-0.00703161	-0.027603	-0.0132811	0.371707	0.325272	0.077345	0.0548493	0.349015	-0.0888049	0.481934	-0.0811217	-0.106386	-0.0239742	0.501191	0.060652	0.0273174	-0.123168	0.041488	-0.00307982	0.221736	0.0853901	-0.062693	-0.161232	-0.0557806	0.0176565	-0.0861473	-0.0310331	0.306823	-0.0815767	-0.0767733	0.397324	0.0929802	0.415142	0.0273338	-0.0699508
Solyc01g073880	M36	-0.0920982	-0.17844	-0.14033	-0.101911	-0.0682595	0.00104269	-0.0377705	-0.167895	-0.0627118	-0.11804	0.0290589	-0.0333404	0.419392	-0.0873929	-0.12479	-0.021852	0.0529918	0.166087	-0.0281604	0.20071	0.319414	-0.063727	0.248618	-0.0402434	-0.0793982	-0.134715	0.279475	-0.107152	0.13508	-0.121242	-0.0721265	-0.179555	-0.139605	0.257868	-0.0279177	0.528183	0.39231	-0.109371	0.39337	0.0801276	0.0174057	-0.102603	-0.104618	0.30196
Solyc01g073890	M13	-0.0799643	-0.116373	-0.139112	-0.110822	-0.0536775	-0.0100504	0.177015	-0.0522573	-0.0421202	-0.0147264	-0.0380491	-0.0450705	0.900708	0.248282	0.0680844	-0.0448941	0.49993	-0.0132361	0.284921	-0.027045	-0.0400168	-0.0439153	0.553102	-0.0625558	0.0224481	-0.127576	0.245207	-0.031763	0.338426	-0.0351089	-0.054785	-0.15427	-0.103625	0.336541	-0.0712791	0.115221	0.74208	-0.0927043	0.10123	0.50614	0.161334	-0.0482243	0.0469101	0.0776177
Solyc01g073910	M11	0.0597539	0.222373	0.419032	0.385309	0.120377	-0.245387	-0.153524	0.0414351	0.0347277	0.15752	0.535361	0.40301	-0.095826	0.121344	0.0171942	0.0158896	-0.0620075	-0.0751891	0.0875576	0.0324285	-0.0689857	0.0714869	-0.0467742	0.0112772	0.0697347	0.165824	0.019899	0.114991	-0.266257	-0.0903552	0.165346	0.414231	0.253037	-0.167195	0.195093	-0.0441795	-0.0285553	0.712978	-0.206327	0.07359	-0.18055	0.0952794	-0.0767924	0.0587804
Solyc01g073970	M5	0.0197067	0.431749	0.111075	0.0244163	0.915582	-0.119493	0.0338832	0.238741	0.430558	0.0402752	0.0844496	0.542672	-0.0419311	0.00159827	0.130891	0.0510871	-0.0145185	-0.123074	-0.0392418	0.0236483	-0.0351322	0.0362332	-0.0424701	0.120899	0.0152445	0.0427455	-0.0847861	0.0349439	-0.104745	0.0226024	0.0185817	0.00591852	0.067153	-0.0648566	0.0459698	0.0174757	-0.0648835	0.050661	-0.100817	-0.0140469	-0.100263	0.242813	-0.00786859	-0.132724
Solyc01g074000	M3	-0.144911	0.304988	0.887223	0.34662	0.0670018	-0.313205	-0.234883	-0.0209595	-0.0387326	0.414792	0.107383	0.454645	-0.183264	0.0736039	0.0188301	-0.0858881	-0.1704	-0.123029	-0.0975265	0.0738752	-0.0741921	0.0627496	-0.154506	-0.0523925	0.0416146	0.663657	0.0728791	0.0911378	-0.381611	-0.176893	0.1335	0.554552	0.204949	-0.210958	0.372585	-0.054079	-0.0364308	0.351231	-0.254021	0.0280506	-0.376078	-0.0116378	-0.143358	0.10635
Solyc01g074030	M8	-0.0883205	0.720653	0.000227408	-0.0784578	0.073517	-0.269248	0.538282	0.843857	0.0480891	0.0678778	-0.0351278	-0.0228637	0.0568254	0.0227903	0.459566	-0.0700396	0.161331	-0.296504	-0.0908615	0.0307458	-0.121451	-0.00856932	-0.0981487	0.0308441	-0.00074865	0.213512	-0.180088	-0.041166	0.018471	0.274316	0.0218429	0.133898	0.291835	0.195229	0.191087	0.00658956	-0.0498856	0.179785	-0.22325	-0.0593344	-0.00763964	0.421306	0.176264	-0.287103
Solyc01g079080	M2	-0.11939	0.822838	0.658183	0.363316	0.371163	-0.409454	0.0150073	0.511243	0.21203	0.401108	0.0933798	0.177573	-0.129981	0.179491	0.358662	-0.0639723	-0.0509802	-0.252853	-0.0667218	0.106691	-0.115351	0.133573	-0.171464	0.0346536	0.149305	0.562022	-0.0559606	0.182621	-0.365846	-0.0723189	0.26446	0.536731	0.380017	-0.160583	0.483809	-0.0412523	-0.0585957	0.529117	-0.326535	0.0579416	-0.363313	0.356194	-0.0561756	-0.119755
Solyc01g079100	M2	0.0214208	0.925283	0.385447	0.0902896	0.465361	-0.25831	0.028274	0.531673	0.240916	0.278868	0.0487507	0.29091	-0.108732	0.107153	0.511881	0.0165365	-0.00542238	-0.218121	-0.0663706	0.0233715	-0.0851825	0.0326437	-0.119832	0.079777	0.0444034	0.442116	-0.115873	0.0485535	-0.25033	-0.0624625	0.0863318	0.258662	0.24478	-0.15793	0.254088	-0.0204276	-0.100832	0.248438	-0.214339	-0.0126039	-0.209468	0.281094	-0.0387798	-0.17163
Solyc01g079110	M3	-0.150774	0.523733	0.85827	0.542581	0.272531	-0.383945	-0.211589	0.130756	0.028236	0.567626	0.339479	0.507907	-0.199062	0.213814	0.189909	-0.0771895	-0.127977	-0.159076	-0.0469878	0.117382	-0.0808255	0.120095	-0.175361	-0.0303696	0.280722	0.564837	0.0471986	0.296129	-0.447588	-0.178443	0.231483	0.515095	0.227132	-0.235052	0.440593	-0.0360375	-0.045452	0.339294	-0.307662	0.0882109	-0.448029	0.0784065	-0.130377	0.0403483
Solyc01g079130	M25	-0.0221878	0.355484	0.168378	0.478265	0.487189	-0.189347	-0.00453751	0.243024	0.170131	0.149144	0.0926592	0.150055	-0.095973	0.135904	0.299634	0.0170759	0.0695376	-0.124396	0.0355686	-0.015213	-0.0695138	0.0944423	-0.0774845	0.0873311	0.756915	0.0843588	-0.0714867	0.596177	-0.17203	0.00337462	0.156529	0.0539394	0.0848325	-0.107253	-0.00126677	-0.0352044	-0.112268	0.0213812	-0.158203	-0.0317716	-0.175033	0.290258	0.0964229	-0.119395
Solyc01g079140	M2	-0.0769939	0.60994	-0.08569	-0.119286	0.164517	-0.111818	0.475779	0.623256	0.0425902	0.0428048	-0.0324842	0.00229469	0.506808	0.0321829	0.435401	-0.0657414	0.327249	-0.270445	-0.00782856	-0.0182914	-0.101115	-0.0234316	0.298283	-0.021504	0.0232405	0.121729	-0.163799	-0.036599	0.266991	0.0231745	0.0246512	-0.0125253	0.11017	0.422482	0.0815095	0.030299	0.197777	0.0701845	0.0611124	0.0239765	0.112339	0.253706	0.182977	-0.225077
Solyc01g079150	M31	-0.0873647	0.131519	0.30138	0.662602	-0.00542466	-0.207805	-0.116264	-0.00701266	-0.0259544	0.398665	0.0876339	0.032894	-0.0858017	0.421516	0.144597	-0.0422773	0.0557184	-0.00676003	0.257703	-0.00983862	-0.0468152	0.0664002	-0.0435557	-0.0282533	0.347761	0.0898693	0.0622299	0.292539	-0.224686	-0.104906	0.819169	0.0580157	0.0115803	-0.110021	0.045222	-0.0584173	-0.011341	0.0452394	-0.155814	0.138416	-0.235923	-0.036812	-0.0220124	0.00894406
Solyc01g079160	M9	0.0838135	0.258192	0.0689355	0.0893516	0.777447	-0.121907	0.0767094	0.16456	0.949785	0.161915	0.0855573	0.199833	-0.0464253	0.00787851	0.0805604	0.166073	-0.00546524	-0.130741	-0.0278758	0.018172	-0.0317728	0.0527895	-0.0396135	0.397059	0.0380311	0.00975973	-0.0923669	0.0783008	-0.060133	0.0819539	0.169252	-0.0061263	0.0338022	-0.0584703	0.00857118	0.017502	-0.0804343	0.0262143	-0.0978377	-0.00892502	-0.00404274	0.320891	0.0150064	-0.0572546
Solyc01g079170	M1	0.822512	-0.126047	-0.214322	-0.137385	0.0513745	-0.0388112	-0.0874348	-0.157597	0.173722	-0.0740022	0.011403	-0.0139754	-0.105602	-0.163158	-0.125101	0.726099	-0.118768	-0.225192	-0.109498	-0.0705785	-0.0891068	0.00220557	-0.0661812	0.676056	-0.0695277	-0.140983	-0.208959	-0.0408382	-0.045878	0.154469	-0.0468051	-0.189273	-0.190056	-0.158397	-0.0879909	-0.0454935	-0.166356	-0.10104	-0.123512	-0.0599331	0.476742	0.0195085	-0.000416326	0.108435
Solyc01g079180	M10	-0.048638	0.118292	0.33979	0.149283	-0.00522551	-0.11157	-0.0848405	-0.00601253	-0.0152928	0.932865	0.00481315	0.0273204	-0.0680945	0.295705	0.190053	-0.0121051	0.00324051	-0.0417598	0.0334253	0.0203268	-0.0327394	0.0011755	-0.0497742	0.0212319	0.0902456	0.0571824	0.00676755	0.0690844	-0.137535	-0.0686409	0.0583693	0.185758	0.0760266	-0.0834623	0.0169878	-0.0392622	-0.0344715	0.0303892	-0.0828066	0.0498354	-0.136895	-0.0219468	-0.0205505	0.0277446
Solyc01g079190	M10	-0.0297382	0.0834983	0.315947	0.145413	-0.00757559	-0.0985742	-0.0875168	-0.0333293	-0.0138067	0.918841	0.00520812	0.0251671	-0.0611098	0.293673	0.157348	-0.00309697	0.00322725	-0.0382413	0.0360786	0.019457	-0.0308524	0.00102173	-0.0418364	0.0236713	0.0870113	0.0403691	0.0064299	0.0664602	-0.124249	-0.0613627	0.0551577	0.170854	0.0587493	-0.080753	0.0108718	-0.0383525	-0.0314885	0.0221358	-0.0765134	0.0508834	-0.116198	-0.0278869	-0.0144019	0.0388022
Solyc01g079200	M1	0.636978	-0.0975661	-0.170149	-0.130506	0.0528967	-0.0287287	0.00387012	-0.1126	0.143701	-0.0364285	-0.00927467	-0.017496	0.275881	0.0421936	-0.0344991	0.549047	0.127472	-0.18643	0.0642981	-0.0603042	-0.0716757	-0.00460279	0.200093	0.287336	-0.026729	-0.113996	-0.080248	-0.0295368	0.102637	0.0614509	-0.0487598	-0.177549	-0.179877	-0.0126474	-0.0555256	-0.00848713	0.182611	-0.0885034	-0.0834673	0.276914	0.437862	0.0115205	0.0160245	0.108008
Solyc01g079220	M3	-0.299964	-0.0888465	0.542323	0.234117	-0.168129	-0.337706	-0.460913	-0.266327	-0.172236	0.106415	-0.0397943	0.00771141	-0.308183	-0.0322672	-0.239995	-0.222887	-0.362032	0.619971	-0.109558	0.159206	0.228615	0.0255486	-0.21759	-0.186094	-0.0908533	0.358568	0.325646	-0.0539723	-0.6142	-0.349027	-0.000248914	0.591432	0.276256	-0.255916	0.173265	-0.0159858	-0.0511173	0.277476	-0.11536	-0.0560766	-0.63833	-0.188239	-0.299418	0.326077
Solyc01g079240	M35	-0.0462485	0.48645	0.2503	0.176771	0.205761	-0.349763	0.0438663	0.32623	0.178368	-0.00230144	0.0716687	0.0417057	-0.128241	-0.0938562	0.0186749	0.119711	-0.177559	-0.0650178	-0.165805	0.520059	0.309493	0.00590872	-0.156347	0.220681	-0.051992	0.29343	0.0527814	-0.0360923	-0.315446	-0.105539	0.218661	0.272133	0.32183	-0.02684	0.774091	0.30082	-0.0115159	0.539428	-0.218586	-0.046354	-0.272052	0.110392	-0.142312	0.00792014
Solyc01g079260	M6	-0.0785803	-0.377077	-0.357717	-0.295662	-0.16695	0.481863	-0.257667	-0.410932	-0.128094	-0.134613	-0.146878	-0.138409	0.244293	0.321035	-0.20333	-0.125966	0.0431515	0.237935	0.514224	-0.223624	-0.138756	-0.139933	0.306804	-0.160641	-0.109081	-0.313372	0.182278	-0.150083	0.253556	-0.0762549	-0.172317	-0.368813	-0.333662	-0.0205593	-0.232863	-0.145138	0.372863	-0.228443	0.303203	0.530889	0.107085	-0.232817	-0.165647	-0.0783899
Solyc01g079300	M24	0.468011	0.0209944	-0.132093	-0.0894729	0.341108	-0.104651	0.00220163	-0.0115277	0.576704	0.000356905	0.0320403	0.0669411	-0.0755585	-0.0670978	-0.0144568	0.750252	-0.0169638	-0.189594	-0.0382113	-0.0199961	-0.0501014	0.0081045	-0.0396163	0.901521	-0.0146053	-0.0825587	-0.160158	0.00844699	-0.0343889	0.120699	-0.0132091	-0.123965	-0.0992304	-0.115619	-0.0450291	-0.0113385	-0.121999	-0.0502192	-0.11426	-0.00240393	0.229496	0.13807	0.0629398	0.0334278
Solyc01g079370	M10	0.00323548	0.323724	0.320994	0.157438	0.282041	-0.223357	-0.058245	0.18075	0.252023	0.762028	0.0647159	0.278204	-0.127132	0.389334	0.314027	0.0443307	0.0205354	-0.0720503	0.0290709	0.00308589	-0.0419963	0.208136	-0.102732	0.185742	0.0825105	0.127485	-0.0377031	0.119146	-0.229012	-0.0329413	0.0500158	0.148047	0.158762	-0.161665	0.0353276	-0.0422708	-0.103541	0.0527785	-0.163266	0.0202871	-0.177325	0.279562	0.0297738	-0.00860856
Solyc01g079400	M20	-0.0755121	0.210452	0.431161	0.210782	0.255565	-0.351418	-0.0960686	0.0332166	0.209941	0.0367795	0.0559864	0.214045	-0.120386	-0.0925619	-0.111663	0.144276	-0.196844	-0.0342862	-0.16193	0.780591	0.144525	0.0116087	-0.138384	0.158284	-0.0508659	0.356523	0.120906	-0.0261108	-0.336898	-0.0990915	0.097319	0.332218	0.228521	-0.078892	0.761359	0.353908	0.0340525	0.432967	-0.226566	-0.0194807	-0.31395	0.0190325	-0.144783	0.153012
Solyc01g079410	M20	-0.0994535	0.141861	0.448627	0.324978	-0.0145065	-0.254028	-0.174855	-0.0341549	-0.0404283	0.126408	0.0705708	0.0566209	-0.137607	0.00913351	-0.0499231	-0.0255987	-0.146797	-0.0444369	-0.0899914	0.887508	0.125788	0.132679	-0.119112	-0.031277	0.0489115	0.367102	0.0746742	0.12823	-0.309646	-0.157943	0.161967	0.252366	0.0777717	-0.145809	0.673425	0.369957	0.0159191	0.246572	-0.191462	0.00591406	-0.29903	-0.0505408	-0.126129	0.103253
Solyc01g079440	M4	-0.172636	0.0691586	0.539926	0.893325	-0.0213687	-0.330175	-0.340756	-0.153469	-0.0600213	0.146752	0.492698	0.057469	-0.216328	0.138691	-0.0536552	-0.11001	-0.166462	0.182798	0.0138339	0.139773	0.098303	0.380794	-0.138939	-0.10114	0.498134	0.244973	0.128012	0.66617	-0.47181	-0.253466	0.525163	0.368797	0.071526	-0.235562	0.216833	-0.0210757	-0.0809118	0.237379	-0.196983	0.0173727	-0.478208	-0.091471	-0.155132	0.225173
Solyc01g079470	M2	-0.131788	0.718426	0.351361	0.0394421	0.133	-0.316094	0.165387	0.593681	0.0236087	0.129076	-0.030695	0.0474464	-0.0418676	-0.0102383	0.26457	-0.0860402	-0.110168	-0.181632	-0.143686	0.0458195	-0.102872	-0.00898467	-0.14474	-0.0113099	-0.0424176	0.410219	0.00210272	-0.0452141	-0.222086	0.0353632	0.028368	0.47462	0.440609	0.0670617	0.215359	-0.00830004	-0.0183577	0.263484	-0.195531	-0.063691	-0.247831	0.534388	-0.0919977	-0.162998
Solyc01g079530	M17	0.0172035	0.312821	-0.0846575	-0.0784509	0.13677	-0.0234314	0.339549	0.272311	0.123227	0.12673	0.0234843	0.0177595	0.641467	0.100658	0.434586	0.154535	0.642464	-0.350117	0.0919079	-0.0854141	-0.175979	-0.00913906	0.345172	0.108778	0.167379	-0.00408071	-0.150933	0.146379	0.425494	0.35599	-0.0310833	-0.103885	-0.0626872	0.124913	-0.0505786	-0.00865463	0.359306	-0.0330901	-0.112513	0.142251	0.252993	0.194512	0.360135	-0.181195
Solyc01g079560	M12	-0.00703535	0.364599	0.205124	0.057944	0.67023	-0.108393	-0.04024	0.131463	0.165603	0.0303866	0.107554	0.822666	-0.0607557	-0.0070858	0.0746842	0.026133	-0.0501968	-0.0901459	-0.0422076	0.0129503	-0.0291098	0.0328853	-0.0480494	0.0379549	0.00846782	0.0544787	-0.0588232	0.0296175	-0.128648	-0.0185775	0.012737	0.0100257	0.025529	-0.082639	0.0508793	0.000811515	-0.0604841	0.04262	-0.0901629	-0.0111779	-0.130905	0.118701	-0.0389658	-0.077352
Solyc01g079570	M15	-0.0642574	0.737154	0.312631	0.0915803	0.203317	-0.271456	0.132333	0.628648	0.0328732	0.478427	0.0366585	0.322194	-0.0702741	0.303655	0.844519	-0.05016	0.243362	-0.213067	0.0169502	-0.0131271	-0.109243	0.023798	-0.115375	0.0148314	0.1335	0.234769	-0.110907	0.119203	-0.181229	-0.049661	0.0438674	0.22753	0.299422	-0.131903	0.0849992	-0.0555912	-0.0731397	0.113435	-0.225964	0.0335201	-0.204181	0.255756	0.13766	-0.223077
Solyc01g079580	M2	-0.145223	0.757749	0.510414	0.273787	0.344735	-0.442951	0.17449	0.712609	0.120934	0.19021	0.0646566	0.192085	-0.155673	0.060582	0.416045	-0.0911744	-0.0367293	-0.286512	-0.139554	0.117314	-0.137041	0.130354	-0.197896	0.00135947	0.0670861	0.494971	-0.0968231	0.0752177	-0.352113	-0.0723781	0.144707	0.666866	0.584756	-0.0875442	0.362424	-0.0237718	-0.141264	0.64501	-0.355901	-0.0697383	-0.347248	0.394495	-0.0161643	-0.18265
Solyc01g079590	M21	-0.150836	-0.187875	0.0076968	0.030941	-0.110662	-0.206729	-0.335266	-0.25678	-0.110395	-0.0712012	-0.0262977	-0.0551646	-0.206057	-0.0309606	-0.18069	-0.119679	-0.217255	0.763118	0.00627478	0.114432	0.845443	0.0750245	-0.106113	-0.1154	-0.075288	-0.0694794	0.18238	-0.0156252	-0.409201	-0.223834	-0.058882	-0.0560462	-0.0373343	-0.165624	0.0325646	0.119456	-0.055487	-0.0582926	0.00877091	-0.0425077	-0.402894	-0.152832	-0.185764	0.198359
Solyc01g079620	M21	-0.036846	0.0934875	-0.0528471	-0.0543872	-0.0779839	-0.149395	0.188005	0.120764	-0.0769683	-0.109885	-0.0360953	-0.0770191	0.0659673	-0.157773	-0.116522	-0.0896635	-0.16781	0.0798278	-0.152637	0.31236	0.56943	-0.061448	-0.0415723	-0.095854	-0.103043	0.0410642	-0.00840897	-0.132764	0.0187018	-0.194846	0.0356925	-0.0410884	-0.0669593	0.445586	0.259442	0.328347	0.0217656	0.0028048	0.283039	-0.0779433	0.00311354	-0.0958726	-0.204941	0.0243272
Solyc01g079660	M37	-0.167311	0.106112	0.335121	0.0540939	-0.0630775	-0.157679	-0.00120576	-0.0161654	-0.0832657	0.0670407	-0.0408526	-0.0312423	0.444514	0.181199	-0.00894612	-0.115452	0.0466721	-0.0616069	0.071113	0.076715	-0.0676784	-0.0432644	0.136291	-0.104494	-0.03017	0.229835	0.421219	-0.0466478	-0.0584384	-0.0488312	0.00736695	0.22357	0.155014	0.158485	0.215415	0.144046	0.718971	0.228244	-0.10889	0.523347	-0.152309	-0.0114414	-0.112446	0.0725835
Solyc01g079670	M37	-0.0959838	-0.109437	-0.0588825	-0.115021	-0.0725814	0.0267773	0.0260332	-0.110209	-0.046701	-0.0648101	-0.0719773	-0.0691128	0.563697	0.137044	-0.0962168	-0.065873	0.0457466	0.0104394	0.10763	-0.032513	-0.0505901	-0.0694683	0.195275	-0.077998	-0.0649147	-0.070084	0.47798	-0.0917857	0.128568	0.0126929	-0.0720866	-0.0717967	0.0394131	0.278206	-0.0234223	0.0983458	0.762076	-0.0447236	0.0771003	0.48198	0.0249611	-0.0694108	-0.0942886	0.0349591
Solyc01g079740	M15	-0.0189958	0.697558	-0.0251085	-0.0659236	0.192603	-0.211754	0.38152	0.786221	0.0858928	0.182771	-0.0138916	0.031512	0.184183	0.173492	0.846274	-0.0143171	0.489572	-0.279837	0.0294845	-0.039156	-0.12728	0.000933239	0.07998	0.0509503	0.108463	0.0961353	-0.173036	0.0414863	0.073935	0.112827	0.0153038	0.0633335	0.282374	0.00542548	0.0441106	-0.033905	0.0275861	0.0991217	-0.200192	0.0161727	0.00597242	0.469445	0.298504	-0.29283
Solyc01g079750	M2	-0.0934623	0.871733	0.576534	0.229173	0.507084	-0.364468	0.0524073	0.544355	0.344087	0.440531	0.152758	0.395653	-0.124755	0.188786	0.540953	-0.0186899	0.00617648	-0.246709	-0.0454541	0.105051	-0.0731889	0.0710707	-0.13444	0.120038	0.0899893	0.470448	-0.0809057	0.103929	-0.303577	-0.101621	0.150799	0.374413	0.302098	-0.126178	0.325559	0.0392021	-0.0791321	0.312793	-0.279817	0.0220917	-0.314063	0.323127	-0.0418952	-0.155594
Solyc01g079790	M2	-0.0639044	0.864434	0.0867802	-0.0263205	0.17185	-0.232956	0.275451	0.823571	0.0675958	0.159635	-0.0145736	0.0313697	-0.0321105	0.0811076	0.571231	-0.0607998	0.0551357	-0.218185	-0.0693923	0.0490697	-0.0852357	0.0038363	-0.0910703	0.00904714	0.0260075	0.248289	-0.144471	-0.00903948	-0.135396	-0.0251958	0.0330793	0.204876	0.354067	0.0323194	0.192525	0.00929504	-0.0908047	0.208755	-0.165008	-0.0534575	-0.154845	0.395277	-0.00441466	-0.310188
Solyc01g079810	M12	0.0461783	0.255073	0.229195	0.10307	0.64075	-0.245462	-0.0237825	0.0928067	0.552468	0.126751	0.205452	0.79161	-0.0338831	0.132948	0.105711	0.223182	0.100558	-0.0679883	0.169733	0.194382	0.124962	0.0975006	-0.0109189	0.358446	0.0379488	0.0416821	-0.0980816	0.0847012	-0.149718	0.12144	0.0185982	-0.0268334	-0.0573191	-0.171687	0.156989	0.0729353	-0.0364456	0.037621	-0.221887	0.0891591	-0.132027	0.23856	0.0885731	-0.0188581
Solyc01g079830	M15	-0.0235171	0.756584	0.0857835	0.00342577	0.0870743	-0.183434	0.200403	0.677202	0.0183618	0.204123	-0.00410851	0.0266606	-0.0290939	0.16826	0.838279	-0.0429266	0.251945	-0.181399	-0.00378866	-0.00669199	-0.0744757	0.0126926	-0.0703521	0.0103117	0.105202	0.198374	-0.118386	0.0581483	-0.0919053	-0.020057	0.0369913	0.126086	0.27533	-0.0726955	0.125073	-0.0237386	-0.0700988	0.146838	-0.152779	-0.0257265	-0.105153	0.240502	0.113562	-0.240348
Solyc01g079850	M12	0.135732	0.369432	0.194775	0.0405647	0.666967	-0.208952	-0.044221	0.1611	0.447808	0.260601	0.120008	0.77835	-0.122616	0.112822	0.20358	0.416398	-0.0138076	-0.146133	0.00815203	-0.00380866	-0.0294183	0.0213257	-0.0958628	0.547104	0.0438828	0.0169194	-0.138063	0.0640818	-0.195413	0.0843292	0.0220513	-0.0200907	0.00886127	-0.175653	0.0150939	-0.0192271	-0.12976	0.00181682	-0.160306	0.0197558	-0.106137	0.217564	0.0127072	-0.0895914
Solyc01g079920	M9	0.0794	0.140803	-0.0157446	-0.00427479	0.558029	-0.0533299	0.0902598	0.102064	0.947002	0.0297511	0.0532161	0.110459	-0.0125512	-0.0114168	0.0334693	0.0906715	0.0109362	-0.0740395	-0.00830354	0.0191654	-0.0109251	0.0330666	-0.0101026	0.293461	0.00856742	-0.0125872	-0.0600173	0.0344731	0.00978881	0.0635719	0.0240603	-0.0277817	0.00737275	-0.0163142	0.000213224	0.0295806	-0.0446865	0.0130357	-0.0381759	-0.00211376	0.0549132	0.203537	0.0244628	-0.0142307
Solyc01g079930	M42	0.0234569	0.109782	-0.0561793	-0.070325	0.231321	-0.128573	0.203751	0.305947	0.304858	-0.0328133	-0.0140678	0.0247334	-0.0620521	-0.0838651	0.00343083	0.0857876	-0.0567629	-0.175483	-0.095188	-0.0445588	-0.0891941	-0.000679247	-0.0815483	0.2403	-0.0474299	-0.0298315	-0.131745	-0.0313711	-0.0383741	0.542553	-0.0307596	0.0449714	0.143853	-0.0612061	-0.0494826	-0.0400212	-0.11565	0.0101895	-0.155612	-0.0699787	0.0293031	0.738583	0.103186	-0.106168
Solyc01g079940	M5	0.313721	0.231097	-0.0927114	-0.105172	0.585496	-0.168407	0.20819	0.311661	0.599821	0.010947	0.0177027	0.122981	0.128627	0.0398382	0.109209	0.336577	0.148268	-0.280663	0.0222214	-0.0494385	-0.122498	0.0153849	0.0225327	0.441483	-0.0169461	-0.045667	-0.149098	-0.0047293	0.00871224	0.411712	-0.0118771	-0.0550988	0.0740155	-0.0767215	-0.0299074	-0.0222425	0.0490978	0.0418043	-0.213241	0.136993	0.196737	0.744943	0.113766	-0.101056
Solyc01g079950	M17	-0.0914274	0.126671	-0.0333159	-0.00988203	0.019686	-0.191145	0.314095	0.275426	-0.00156232	0.334285	-0.0247827	-0.0277802	0.377697	0.679718	0.593614	-0.0524109	0.818779	-0.12618	0.48684	-0.0788434	-0.137347	-0.0176269	0.150288	-0.00569278	0.252268	-0.0924616	0.101676	0.140808	0.204085	0.0755029	-0.0252335	-0.0783707	0.0340592	0.0575536	-0.0853703	-0.0525646	0.449115	-0.0666334	-0.185091	0.584171	0.0458852	0.0711746	0.445198	-0.0958241
Solyc01g079960	M38	0.0326642	0.361345	0.464584	0.251034	0.0941757	-0.228984	-0.097462	0.182459	0.0454957	0.200789	0.0181916	0.0284179	-0.124024	0.0748138	0.202394	0.00817126	-0.046358	-0.147015	-0.0670102	0.0615565	-0.0734222	0.0163421	-0.113247	0.00999753	0.047185	0.281978	-0.0293631	0.0444997	-0.249118	-0.106548	0.214377	0.567202	0.382128	-0.16303	0.272999	-0.0356146	-0.0674006	0.853985	-0.194956	-0.00964649	-0.182102	0.0840857	-0.0614044	-0.0118695
Solyc01g079980	M38	-0.0511335	0.206234	0.483002	0.225436	-0.0138191	-0.184776	-0.120742	0.054654	-0.0297985	0.192063	0.0123459	0.011809	-0.104997	0.0347638	0.0577021	-0.00864087	-0.0808156	-0.0973316	-0.0657202	0.0601968	-0.0537252	0.00801051	-0.0949059	-0.0130311	0.00836129	0.271969	0.0112323	0.0176108	-0.218316	-0.105275	0.148451	0.565521	0.321738	-0.129242	0.249442	-0.0341016	-0.0322604	0.822018	-0.151465	-0.00552517	-0.201438	0.0206517	-0.0768017	0.0351271
Solyc01g080000	M24	0.229981	0.0696004	-0.0726784	-0.031353	0.403497	-0.113194	0.0350825	0.0423772	0.654549	0.0200193	0.131113	0.110929	-0.0684457	-0.0592265	-0.00406984	0.565458	-0.0239996	-0.156101	-0.0422894	-0.00296082	-0.0361893	0.0225575	-0.0494169	0.96178	-0.0107437	-0.0498518	-0.130175	0.0247127	-0.0512946	0.111775	0.00726646	-0.0834128	-0.0524275	-0.0816452	-0.0230912	-0.00433907	-0.109565	-0.0271086	-0.099591	-0.0211285	0.0904869	0.197591	0.0310311	-0.012587
Solyc01g080010	M7	-0.0563037	-0.0292709	-0.00923745	-0.0630304	-0.0598007	-0.30879	0.304755	0.202944	-0.0244161	-0.117572	-0.0824352	-0.0835529	0.08799	-0.126035	-0.0799337	-0.0241329	-0.13084	0.0120597	-0.158356	0.23885	0.0999437	-0.0731434	-0.10685	-0.0047714	-0.119809	-0.0805971	0.384989	-0.146536	-0.112893	-0.0729772	-0.0796376	0.21825	0.53765	0.4229	0.0404238	0.355547	0.269514	0.283183	-0.13616	-0.039939	-0.0712362	-0.00211065	-0.125858	0.204852
Solyc01g080020	M7	-0.0492378	0.418837	-0.171801	-0.158855	0.449034	-0.284127	0.786974	0.733442	0.488272	0.00735843	0.0110258	0.0518438	0.221838	0.0275092	0.375634	0.0669296	0.379304	-0.405354	-0.0296425	0.0206154	-0.174266	-0.0231307	0.0515242	0.254715	-0.00395368	-0.0418821	-0.160899	-0.038709	0.272035	0.447227	-0.0342272	-0.0521572	0.191644	0.397132	-0.0279887	0.0744818	0.0561618	0.0011557	-0.256551	0.00287528	0.195175	0.575946	0.353484	-0.261097
Solyc01g080030	M16	0.732925	-0.0944327	-0.155882	-0.108036	0.0385325	-0.0570741	-0.118481	-0.150977	0.0990169	-0.0479033	0.00275194	0.000974141	-0.0901343	-0.108629	-0.0943636	0.901909	-0.0856733	-0.171024	-0.065165	-0.0353108	-0.0450025	-0.0116769	-0.0371302	0.355135	-0.0440747	-0.101029	-0.162552	-0.0264792	-0.059542	0.027696	-0.0336925	-0.140766	-0.153886	-0.146786	-0.0555168	-0.0245528	-0.133651	-0.0691764	-0.0952761	-0.0230235	0.341133	-0.0373328	-0.031097	0.10941
Solyc01g080070	M5	0.0105229	0.641977	0.168095	0.11361	0.832522	-0.401857	0.25455	0.587132	0.508711	0.180942	0.0986219	0.30396	-0.0571675	0.175549	0.39645	0.13184	0.0631909	-0.256573	-0.00177248	0.198396	-0.075032	0.0540907	-0.135269	0.267335	0.0952733	0.104619	-0.0143523	0.108541	-0.217145	0.0118963	0.0541032	0.194233	0.424804	0.0420538	0.192288	0.127777	-0.0165064	0.289672	-0.302697	0.0428115	-0.176371	0.399108	0.0341634	-0.142993
Solyc01g080120	M11	-0.0674843	0.404142	0.312852	0.502692	0.144938	-0.223597	-0.025808	0.2384	0.0195414	0.136771	0.878026	0.145224	-0.108914	0.0278207	0.0975544	-0.035414	-0.0756459	-0.117405	-0.0640227	0.0478645	-0.0361198	0.099817	-0.0992608	-0.0146858	0.0930049	0.24102	-0.0539378	0.149586	-0.236893	-0.0963261	0.303955	0.20517	0.13855	-0.0948601	0.184997	-0.0257377	-0.0925309	0.231985	-0.179092	-0.000386922	-0.236438	0.125163	-0.0868613	-0.0441684
Solyc01g080130	M35	-0.146853	0.146349	0.522418	0.280053	-0.0550467	-0.414906	-0.00367653	0.108049	-0.0633808	0.0905483	-0.00231232	0.00500764	-0.115273	0.00700062	-0.0141662	-0.105362	-0.0849792	-0.0842079	-0.119128	0.72539	0.0707537	-0.00948725	-0.174482	-0.0770405	-0.0297299	0.407913	0.213367	-0.0229748	-0.343628	-0.15162	0.131473	0.583112	0.467854	-0.0455947	0.690114	0.344695	0.106704	0.615174	-0.319118	0.0217194	-0.324537	-0.0328886	-0.0677303	0.184308
Solyc01g080150	M25	-0.0649859	0.00153023	0.0666434	0.351399	-0.0226778	-0.126349	-0.0451867	-0.0218664	-0.027815	0.132632	0.0402121	-0.00615283	0.0194242	0.423104	0.181711	-0.0382104	0.225123	0.0574519	0.473912	-0.0345765	-0.0470766	0.0538283	0.0374119	-0.0290476	0.903353	-0.0388651	0.106108	0.549764	-0.0898632	-0.0676975	0.0566672	-0.0508414	-0.0487887	-0.0428259	-0.0441268	-0.0384565	0.0840435	-0.0459597	-0.0957046	0.207768	-0.134814	-0.0377829	0.074792	0.0014395
Solyc01g080200	M9	0.223818	0.0650982	-0.060159	-0.0404967	0.354263	-0.318022	0.331518	0.139767	0.560287	0.299666	0.032146	0.0827782	0.135089	0.45628	0.197231	0.507419	0.3623	-0.241952	0.302101	0.00216863	-0.128129	-0.0083573	0.0193608	0.667366	0.0849964	-0.110361	-0.0130662	0.0767498	0.0810865	0.183288	-0.00653018	-0.103411	-0.0505898	0.113171	-0.0443149	0.018994	0.148579	-0.0901648	-0.290297	0.296226	0.184757	0.145957	0.297101	0.0280503
Solyc01g080220	M18	-0.147039	-0.264615	-0.212821	-0.17624	-0.127951	0.0939815	-0.231982	-0.287988	-0.103158	-0.145813	-0.103195	-0.0983219	0.00682728	-0.140197	-0.228103	-0.0908295	-0.16148	0.584757	-0.03854	-0.0337302	0.606406	-0.100403	0.140922	-0.100352	-0.13579	-0.195065	0.0617398	-0.159167	-0.0249214	-0.215678	-0.111072	-0.209192	-0.196234	0.0652156	-0.106054	0.0710732	-0.0227834	-0.156706	0.394402	-0.0686688	-0.131847	-0.171843	-0.202943	0.13416
Solyc01g080260	M16	0.609584	-0.0415508	-0.154026	-0.108771	0.16633	-0.0454577	-0.0712721	-0.09905	0.214972	0.0120158	0.0118818	0.0423672	-0.0617855	-0.084754	-0.0480399	0.950271	-0.040705	-0.204609	-0.0542503	-0.0381612	-0.0617759	-0.0118644	-0.0226889	0.533751	-0.0285165	-0.107212	-0.186046	-0.0120885	-0.00232251	0.0982404	-0.0228117	-0.14423	-0.145417	-0.125756	-0.0615088	-0.031423	-0.132375	-0.0718391	-0.0860651	-0.023535	0.304397	0.0182032	0.00527582	0.0293458
Solyc01g080280	M2	-0.14739	0.876494	0.32431	0.138646	0.161119	-0.383445	0.207616	0.795843	0.0245062	0.266058	0.0124245	0.0433978	-0.0935439	0.17936	0.541103	-0.120549	-0.0106542	-0.185497	-0.0639155	0.102572	-0.0848545	0.0463439	-0.151439	-0.0445565	0.0493253	0.417321	-0.0575789	0.03339	-0.288032	-0.129781	0.106144	0.393294	0.460058	0.0365384	0.282567	0.0017099	-0.0868851	0.294549	-0.242268	-0.0228441	-0.315529	0.383057	-0.0690446	-0.21805
Solyc01g080290	M14	-0.101556	0.115464	0.155261	0.153946	0.0113367	-0.24174	-0.062308	0.0891137	-0.0287131	0.420723	0.0110526	0.0106692	-0.00686766	0.942843	0.3751	-0.0617156	0.257816	0.0728381	0.610856	-0.0275155	-0.0742913	0.0520569	-0.0145718	-0.0339311	0.192743	-0.0154696	0.238373	0.183949	-0.214	-0.115788	0.0379291	0.0363643	0.122219	-0.101285	-0.0283961	-0.0513202	0.260328	-0.00126021	-0.182184	0.596904	-0.245891	-0.0191371	0.0370939	-0.0261978
Solyc01g080320	M9	0.107826	0.176819	-0.0406465	-0.0288934	0.655097	-0.0949543	0.102463	0.143978	0.954806	0.0329688	0.0490747	0.140331	-0.0371775	-0.0298801	0.043792	0.243785	0.000799793	-0.128081	-0.0272244	0.0117226	-0.0291131	0.0322891	-0.029972	0.655357	0.000344358	-0.0240844	-0.102592	0.033148	-0.0209231	0.119358	0.0205978	-0.0466059	0.00917155	-0.0445655	-0.00916731	0.0198202	-0.0805215	0.00360418	-0.0772509	-0.015618	0.0511667	0.311053	0.0379512	-0.0506023
Solyc01g080380	M10	-0.0666665	0.251185	0.397362	0.372761	0.0541758	-0.201615	-0.0852331	0.0919826	0.00167591	0.958709	0.0479036	0.0499352	-0.0986017	0.476397	0.345762	-0.0218705	0.0633133	-0.0698612	0.0942574	0.01356	-0.0585987	0.0364527	-0.0769797	0.0219064	0.241313	0.094227	0.0147904	0.252083	-0.217434	-0.0931461	0.34983	0.199526	0.12228	-0.126389	0.0375017	-0.0571341	-0.0319496	0.0523877	-0.155151	0.130515	-0.218522	0.0174124	0.0162048	-0.00671848
Solyc01g080410	M18	-0.165736	-0.392141	-0.352453	-0.280739	-0.191005	0.461216	-0.404675	-0.44863	-0.154882	-0.191002	-0.15015	-0.141286	-0.0828928	-0.0627304	-0.266425	-0.175098	-0.123658	0.660306	0.147363	-0.197853	0.211648	-0.146281	0.121058	-0.175908	-0.152914	-0.29369	-0.0891086	-0.183341	0.0407972	-0.19196	-0.169748	-0.335831	-0.336146	-0.21137	-0.222282	-0.143104	-0.121649	-0.227055	0.42058	-0.0299047	-0.0972771	-0.249706	-0.172536	-0.0957813
Solyc01g080420	M8	0.174792	0.639466	-0.140563	-0.0597833	0.54147	-0.272694	0.622736	0.780924	0.276314	0.0767365	0.0853936	0.102695	0.178027	0.0540413	0.599933	0.112753	0.373575	-0.458737	-0.0548637	-0.0254745	-0.196635	0.04137	0.0354308	0.155537	0.0967333	-0.00122	-0.294565	0.0693706	0.201272	0.325039	0.0434214	-0.0586544	0.150206	0.278448	0.00782591	-0.000225435	-0.05565	0.0143069	-0.224511	-0.0422021	0.249989	0.452721	0.347072	-0.292094
Solyc01g080490	M16	0.407768	0.00381474	-0.0518747	-0.0519467	0.198853	-0.110706	-0.0666672	-0.0663351	0.195164	0.0745783	0.0333935	0.142701	-0.0767265	-0.032409	-0.0265564	0.966077	-0.0362385	-0.154543	-0.0322666	-0.00772518	-0.032775	-0.00110241	-0.0464436	0.527756	-0.00716975	-0.0603278	-0.125001	0.010388	-0.0746062	0.0705767	-0.0078039	-0.0840221	-0.0896032	-0.117973	-0.0310012	-0.0191416	-0.104009	-0.0419828	-0.101762	0.00440626	0.109009	0.0260517	0.00536776	0.0404134
Solyc01g080540	M28	-0.0537512	0.0739874	0.274801	0.766491	0.0591235	-0.223376	-0.164585	-0.0564125	0.0259527	0.191775	0.418269	0.106229	-0.0970711	0.258921	0.113202	-0.00824689	0.042077	0.0217467	0.184702	0.00284103	-0.000780491	0.456304	-0.0422165	-0.00160934	0.758531	0.0397516	0.0846767	0.959837	-0.253274	-0.110824	0.298135	0.0288139	-0.0132201	-0.144746	0.00635146	0.000999308	-0.0196984	0.00161331	-0.182237	0.0918156	-0.251016	-0.0164685	0.00143564	0.0624874
Solyc01g080570	M5	0.0451172	0.321104	-0.00922023	-0.0263413	0.953542	-0.0824014	0.113141	0.212733	0.655669	0.0125687	0.0526376	0.254913	0.0556505	-0.024107	0.0678237	0.0692602	-0.00659158	-0.125433	-0.0315656	0.0128306	-0.0264424	0.0302831	0.0178416	0.198451	0.00306666	-0.00825616	-0.0945951	0.0216282	0.00400481	0.0724874	0.0104057	-0.0342642	0.03862	0.0823408	-0.000170375	0.0373811	-0.026166	0.0148831	-0.0238093	-0.012039	0.00607681	0.345637	0.00654905	-0.100068
Solyc01g080580	M15	-0.107035	0.454972	0.0821072	0.110636	0.0690172	-0.243977	0.351425	0.568692	-0.00352712	0.58993	0.00305837	0.000322867	0.0945384	0.544661	0.852815	-0.0804342	0.550704	-0.189601	0.332149	-0.0438588	-0.137074	-0.000350189	0.0462707	-0.00988807	0.306632	0.00938621	-0.0902798	0.202252	0.0416025	-0.0586397	0.0914044	0.0473015	0.175826	0.0722465	-0.0153648	-0.0647837	0.0346742	0.0101263	-0.138232	0.179399	-0.0548762	0.106838	0.209391	-0.209084
Solyc01g080600	M3	-0.142344	0.464339	0.879241	0.469987	0.15233	-0.344031	-0.215843	0.0785513	-0.00355695	0.496143	0.263058	0.524608	-0.191199	0.140141	0.134482	-0.0794176	-0.141532	-0.151447	-0.0747157	0.0785031	-0.0807662	0.0953925	-0.163311	-0.0377547	0.195614	0.58364	0.0349904	0.207654	-0.407475	-0.175832	0.211559	0.536318	0.215249	-0.223826	0.393506	-0.0474924	-0.0611193	0.366237	-0.278457	0.0370357	-0.404843	0.0414683	-0.131711	0.0570035
Solyc01g080610	M3	-0.132658	0.213918	0.880655	0.488173	-0.00254186	-0.288991	-0.25924	-0.0923972	-0.0562207	0.453015	0.216016	0.35069	-0.18759	0.0744516	-0.017417	-0.0799898	-0.165407	-0.116734	-0.0902486	0.0695724	-0.067425	0.11172	-0.145082	-0.0522099	0.13777	0.583327	0.0443004	0.188471	-0.368177	-0.186274	0.242185	0.591619	0.178738	-0.218369	0.390871	-0.0668438	-0.0641801	0.426517	-0.237313	0.00466136	-0.356997	-0.0534758	-0.137688	0.117924
Solyc01g080680	M5	0.018615	0.415234	0.04766	-0.00100257	0.924517	-0.177967	0.186577	0.341511	0.699863	0.0366801	0.0452925	0.240283	-0.0378569	0.00413444	0.110376	0.0609602	-0.0260125	-0.145102	-0.0543854	0.0699597	-0.0419805	0.0249653	-0.0615208	0.208336	-0.00164813	0.0454676	-0.0708176	0.00890945	-0.0891408	0.0174712	0.0167536	0.060949	0.138501	0.0613262	0.0489628	0.0604345	-0.0638799	0.0591616	-0.129406	-0.0238984	-0.0717274	0.264554	-0.0263961	-0.11713
Solyc01g080740	M5	0.246343	0.25804	-0.0303401	-0.0288391	0.895892	-0.0926478	0.0742655	0.158973	0.896608	0.0223217	0.0597739	0.229074	-0.0473653	-0.0285521	0.0736343	0.147152	0.00218874	-0.146424	-0.0359691	0.00637706	-0.0404462	0.0369946	-0.0325172	0.301705	0.00505439	-0.0328135	-0.121288	0.0351606	-0.0331647	0.0825758	0.0113936	-0.0566042	0.00563505	-0.0727959	-0.0107664	0.0225682	-0.094297	0.00610286	-0.0927773	-0.0204768	0.117648	0.270532	0.0766499	-0.0483326
Solyc01g080750	M3	-0.102979	0.357459	0.781633	0.242254	0.105557	-0.248892	-0.18255	0.0347148	-0.00202481	0.397648	0.060132	0.420617	-0.153075	0.0868741	0.103606	-0.0612981	-0.114341	-0.133747	-0.0714307	0.0150747	-0.0751701	0.0120872	-0.124285	-0.0260599	0.0285398	0.540315	-0.00567476	0.0560664	-0.300379	-0.137308	0.0960012	0.429539	0.148807	-0.188917	0.250552	-0.0662881	-0.066086	0.235133	-0.207254	0.0204303	-0.293335	0.0360385	-0.100075	0.0358579
Solyc01g080770	M14	-0.076343	0.375435	0.230023	0.268748	0.116781	-0.299103	0.110646	0.334787	0.0528074	0.653017	0.0165088	0.0334074	-0.00787683	0.724832	0.704958	-0.0179512	0.450203	-0.11028	0.580173	-0.067559	-0.150654	0.0525771	-0.00723957	0.0431997	0.566943	0.0320895	0.0145915	0.480951	-0.107528	-0.0464417	0.0738137	0.071886	0.106522	-0.0917666	-0.0530045	-0.0925551	0.0643229	-0.0232698	-0.243526	0.323875	-0.174573	0.0965088	0.286525	-0.13724
Solyc01g080790	M3	-0.0526127	0.364603	0.453541	0.149534	0.0622881	-0.176011	-0.0675235	0.17908	-0.00735912	0.107395	0.0734017	0.0261136	-0.0979498	0.0168928	0.134111	-0.0273091	-0.0616716	-0.121292	-0.0695861	0.0336849	-0.037602	0.00789887	-0.0842555	-0.0100875	-0.000429657	0.562579	-0.020831	0.0222005	-0.197623	-0.071051	0.1367	0.226551	0.124162	-0.126478	0.37437	-0.0322488	-0.0512948	0.169091	-0.14846	-0.0142303	-0.189992	0.153949	-0.0386964	-0.0422525
Solyc01g080870	M6	-0.0370951	-0.220619	-0.493555	-0.399091	-0.0792393	0.654569	0.26178	0.0277374	-0.0413592	-0.209656	-0.141134	-0.138922	0.19743	-0.23419	-0.0122616	-0.0858456	0.21383	-0.412048	-0.131636	-0.251673	-0.281135	-0.0811477	0.112837	-0.061487	-0.121802	-0.296264	-0.390648	-0.145842	0.598444	0.573123	-0.181699	-0.354756	-0.258944	0.017932	-0.265496	-0.189333	-0.0826811	-0.22377	0.0426693	-0.144411	0.462961	0.154936	0.428877	-0.376622
Solyc01g080900	M5	-0.129565	0.135259	0.0345521	0.0656666	0.290875	-0.28611	0.05671	0.148587	0.285666	0.180128	0.101601	0.120476	-0.036825	0.135319	0.188926	-0.0581945	-0.00927436	0.277094	0.010215	0.359056	0.570201	-0.0149716	-0.0916617	0.0659726	0.0444807	-0.0824937	0.155586	0.036714	-0.222538	-0.155062	-0.0175771	-0.0389488	0.0513235	0.114917	0.026856	0.637661	0.107658	-0.063741	-0.0479833	0.0451328	-0.248736	0.0501895	-0.0778869	0.0321832
Solyc01g080910	M30	0.0467566	0.00696279	-0.333917	-0.277596	0.0577761	-0.107168	0.647995	0.40678	0.0910347	-0.101677	-0.0766673	-0.0750576	0.0598905	-0.0788819	0.220631	0.0454808	0.367863	-0.312532	-0.0862993	-0.133593	-0.160375	-0.0762303	-0.0964044	0.113136	-0.0581798	-0.193589	-0.235719	-0.0932475	0.368431	0.819305	-0.124248	-0.203022	0.00389089	0.173716	-0.174953	-0.0771037	-0.0815124	-0.139861	-0.187666	-0.0944202	0.364801	0.417987	0.720353	-0.189234
Solyc01g080970	M1	0.798245	-0.158497	-0.233308	-0.167734	-0.000428172	0.139681	-0.165657	-0.22331	0.0647869	-0.0961145	-0.0115859	-0.0278376	-0.0917664	-0.167204	-0.143867	0.760634	-0.100622	-0.217099	-0.0870137	-0.0828299	-0.0900955	-0.0339797	-0.0107853	0.236485	-0.0712449	-0.151903	-0.228418	-0.057544	0.0510273	0.0480131	-0.0636393	-0.204493	-0.228854	-0.2001	-0.0975403	-0.0600277	-0.172002	-0.106612	-0.0875456	-0.0582164	0.465163	-0.0757389	-0.0434239	0.0131894
Solyc01g080990	M3	-0.174512	0.0942304	0.442308	0.410578	0.0205182	-0.401197	0.0325173	0.06944	0.0416607	0.123965	0.241699	0.0581578	-0.1552	0.0107901	-0.0678959	-0.11989	-0.183527	-0.0091555	-0.110628	0.191214	-0.0318712	0.236377	-0.200477	-0.0467591	0.0522051	0.204902	0.337743	0.215594	-0.349063	-0.142437	0.185513	0.539238	0.524001	0.0449938	0.265967	0.121476	0.118336	0.60427	-0.283321	0.0272702	-0.331271	-0.00912843	-0.137663	0.168143
Solyc01g081010	M7	0.0675809	-0.127388	-0.476643	-0.386294	-0.0414678	0.127706	0.853629	0.292692	0.0340213	-0.189434	-0.129043	-0.136239	0.378547	-0.172557	0.0685403	-0.0533367	0.353534	-0.459871	-0.106763	-0.153521	-0.251854	-0.124206	0.0879238	0.00383103	-0.110862	-0.280368	-0.340474	-0.177178	0.686952	0.44425	-0.151229	-0.324818	-0.200328	0.652976	-0.224252	-0.053002	0.0496044	-0.210674	0.0436113	-0.0888828	0.658571	0.107855	0.392848	-0.210252
Solyc01g081020	M1	0.916662	0.210735	-0.0033405	-0.0473722	0.177688	-0.14834	-0.0261341	0.102621	0.213083	-0.020215	0.0811545	0.0495702	-0.112882	-0.101657	0.0853523	0.437656	-0.0505645	-0.33412	-0.110087	-0.0483771	-0.151421	0.0156562	-0.0533731	0.20055	-0.0315032	0.0708759	-0.266165	-0.00401404	-0.0802452	0.0167864	-0.00773153	0.0336168	-0.01901	-0.191353	0.0363431	-0.0562949	-0.197718	0.128042	-0.235136	-0.0569085	0.525328	0.13852	0.0247567	0.0422499
Solyc01g081040	M10	-0.00394018	0.265941	0.357361	0.153537	0.33415	-0.200365	-0.069751	0.0940457	0.200363	0.916668	0.0355085	0.222808	-0.0867949	0.461605	0.305127	0.102612	0.0669188	-0.0906465	0.102504	0.0152566	-0.0623232	0.0183309	-0.0701912	0.118489	0.117918	0.0569595	-0.0121257	0.129495	-0.197927	-0.0630241	0.0575357	0.15902	0.121394	-0.131677	0.0140582	-0.0434348	-0.0380789	0.026914	-0.158175	0.12779	-0.177004	0.0689789	-0.00256931	-0.0199218
Solyc01g081060	M6	-0.0502929	-0.327217	-0.442624	-0.364938	-0.12987	0.900474	-0.131053	-0.304176	-0.0851133	-0.230737	-0.135855	-0.1295	0.0750931	-0.300936	-0.25596	-0.0986969	-0.0925257	-0.242869	-0.163767	-0.225965	-0.189011	-0.140743	0.119768	-0.104803	-0.154993	-0.272221	-0.354867	-0.180298	0.473876	0.382905	-0.165062	-0.346986	-0.369614	-0.130036	-0.23279	-0.178041	-0.143245	-0.21442	0.332484	-0.157407	0.35953	-0.066661	0.00893812	-0.294112
Solyc01g081090	M2	-0.0390381	0.690884	0.22049	0.331294	0.581297	-0.25197	0.0896611	0.412438	0.217978	0.246456	0.275152	0.312267	-0.0681022	0.193384	0.346605	0.0205791	0.0700386	-0.177517	0.0539861	0.019334	-0.08121	0.0889109	-0.101438	0.0644304	0.566435	0.192952	-0.0834861	0.462348	-0.179032	-0.0315498	0.0957709	0.0877071	0.118165	-0.0489185	0.149295	-0.0128439	-0.0575196	0.0998314	-0.19482	0.0740225	-0.198323	0.235504	0.0594551	-0.165342
Solyc01g081100	M16	0.38383	-0.0448548	-0.108165	-0.0753065	0.06847	-0.0866233	-0.0289146	-0.0637194	0.130521	-0.016524	0.00739963	0.0165468	-0.0571746	-0.0633642	-0.0408133	0.921704	-0.0140316	-0.135478	-0.0352838	-0.0119271	-0.0264561	-0.0063534	-0.0413891	0.521676	-0.0131259	-0.0637311	-0.112533	-0.00313383	-0.024382	0.0957191	-0.0158823	-0.0943439	-0.090892	-0.0885207	-0.0335464	-0.0172545	-0.0882572	-0.0454178	-0.0785021	-0.00531291	0.15697	0.010965	0.0446047	0.0452623
Solyc01g081140	M4	-0.166134	0.117454	0.700185	0.929364	-0.0400467	-0.354931	-0.316461	-0.140033	-0.0824222	0.28553	0.513172	0.151985	-0.226593	0.131964	-0.0461033	-0.100803	-0.17492	0.0299956	-0.0116262	0.13818	0.0130406	0.365527	-0.158159	-0.0921933	0.453119	0.415676	0.147944	0.574612	-0.472975	-0.236354	0.657452	0.402698	0.114034	-0.232587	0.24325	-0.00984264	-0.0706628	0.218741	-0.262744	0.0102999	-0.46698	-0.0867576	-0.158146	0.185377
Solyc01g081160	M22	0.0289563	0.0872581	0.0205785	0.417516	0.153821	-0.230041	0.26757	0.242732	0.236224	0.0695576	0.188938	0.0157529	-0.0331192	0.0717735	0.217351	0.0887781	0.291307	-0.210921	0.00716218	-0.0577098	-0.117485	0.65333	-0.0902515	0.17909	0.405975	-0.0368313	-0.146875	0.513248	0.0198378	0.332724	0.22012	-0.0632064	0.0282157	-0.0397066	-0.0567577	-0.0585459	-0.114024	-0.0455644	-0.244552	-0.0420214	0.0295295	0.340485	0.449549	-0.0647128
Solyc01g081170	M7	0.146117	0.03928	-0.289243	-0.21777	0.251874	-0.101158	0.603183	0.367488	0.460077	-0.0456699	-0.0451426	-0.0212177	0.145198	-0.0566384	0.206094	0.193015	0.417488	-0.334222	-0.0462449	-0.0892903	-0.139083	-0.0176226	-0.0101148	0.35031	-0.00876988	-0.166002	-0.262579	-0.0309063	0.371855	0.563584	-0.0784623	-0.192557	-0.0353468	0.231121	-0.140968	-0.0391545	-0.059499	-0.115681	-0.0880277	-0.0576527	0.396461	0.475449	0.557728	-0.135558
Solyc01g081210	M19	0.0747032	-0.17842	-0.208208	-0.182939	-0.103765	0.225083	-0.198032	-0.255644	-0.0747784	0.0203831	-0.0834771	-0.0900492	0.0358339	0.284325	-0.0599344	0.0313943	0.185878	0.0988122	0.709484	-0.111167	0.0740246	-0.0827705	0.285144	-0.0625425	-0.0349732	-0.172207	-0.0703023	-0.0608997	0.18462	-0.0498345	-0.0988325	-0.253507	-0.277283	-0.164091	-0.0702053	-0.0879001	-0.0122869	-0.128901	0.0620322	0.16112	0.100292	-0.151877	-0.00741182	-0.117065
Solyc01g081250	M9	0.688931	0.0954675	-0.136982	-0.097876	0.648691	-0.113662	-0.0565396	-0.0105553	0.798234	-0.0284453	0.0342655	0.135794	-0.11523	-0.0620324	-0.0413386	0.437188	-0.0952787	-0.118569	-0.0020751	-0.0262384	-0.0222306	0.0219159	-0.052003	0.442196	-0.0417301	-0.109041	-0.158068	-0.00515174	-0.10985	0.0473756	-0.0239313	-0.150099	-0.10739	-0.162093	-0.0564525	0.014216	-0.148555	-0.055067	-0.122679	-0.0130382	0.333661	0.210451	-0.0376983	0.0676936
Solyc01g081270	M18	-0.175989	-0.250968	-0.12158	-0.100972	-0.127021	-0.089894	-0.290642	-0.291341	-0.109351	-0.0839174	-0.0918001	-0.08651	-0.0628055	0.333189	-0.1596	-0.126019	-0.0813902	0.704526	0.594381	-0.0117226	0.320141	-0.0790073	0.0073955	-0.121937	-0.0841933	-0.182138	0.327429	-0.0969693	-0.270807	-0.242197	-0.102485	-0.183018	-0.149915	-0.0441461	-0.115916	0.111524	0.163029	-0.143916	0.149755	0.256392	-0.32364	-0.18257	-0.196882	0.177461
Solyc01g081310	M27	-0.201136	-0.256123	-0.0963617	-0.0955417	-0.140292	-0.180189	-0.130081	-0.211525	-0.11544	-0.163714	-0.105127	-0.0986232	0.0718665	-0.130104	-0.240007	-0.129823	-0.200036	0.548503	-0.0964303	-0.00790744	0.111214	-0.0959067	-0.0126728	-0.120778	-0.149194	-0.175467	0.714576	-0.16549	-0.213711	-0.0999118	-0.111696	-0.0749343	0.0962826	0.163168	-0.125465	0.143684	0.376629	-0.128949	0.0526605	-0.00376664	-0.28196	-0.14107	-0.172435	0.391626
Solyc01g081340	M22	0.036707	0.0259767	0.204307	0.682884	-0.00577928	-0.0521946	-0.185837	-0.105349	-0.0222535	0.0521827	0.415029	0.0266496	-0.13649	0.00682453	-0.0493041	-0.0174797	-0.111481	-0.0508454	-0.0414468	-0.0228836	-0.038166	0.800105	-0.0827235	-0.0412541	0.220979	0.0685504	-0.0575931	0.488636	-0.201825	-0.0986659	0.429701	-0.0144436	-0.0902973	-0.158654	0.0486061	-0.0500016	-0.12832	0.00453243	-0.128871	-0.034378	-0.12121	-0.0560028	-0.0776929	0.034562
Solyc01g081350	M9	0.0789673	0.201478	-0.007721	-0.00533121	0.71271	-0.0682423	0.0920458	0.137878	0.968985	0.0336052	0.0538453	0.16197	-0.0182567	-0.00970025	0.0528649	0.093945	0.00876241	-0.0892418	-0.0130059	0.0215809	-0.0153552	0.0368982	-0.015174	0.296145	0.0107807	-0.0102547	-0.0705991	0.0380351	-0.00721679	0.0672386	0.0244868	-0.0264338	0.0211776	-0.0249267	0.0026557	0.032383	-0.0527403	0.0180564	-0.050751	-0.00447836	0.0353793	0.24916	0.0230397	-0.0393321
Solyc01g081360	M11	-0.0226229	0.0455837	0.111276	0.343375	0.0465779	-0.069389	-0.0643239	-0.0251916	0.00188584	0.0056977	0.974783	0.0994214	-0.0497206	-0.0127551	-0.0267644	-0.00205481	-0.0453428	-0.0181447	-0.0157045	0.0138766	0.0125644	0.093725	-0.033255	-0.0131623	0.0637787	0.0198149	-0.0233712	0.133529	-0.0954911	-0.0402804	0.135443	-0.0142455	-0.0310702	-0.0547186	0.0447194	-0.00777117	-0.0491262	0.00325365	-0.0582817	-0.000603691	-0.0954454	0.0205801	-0.037891	0.0277624
Solyc01g081370	M9	0.0750092	0.217269	0.0116379	0.011582	0.733474	-0.0792815	0.0810954	0.138732	0.964962	0.03673	0.0866867	0.195734	-0.0240266	-0.00956748	0.0545412	0.0939049	0.00225152	-0.0915791	-0.0168106	0.050805	-0.0107403	0.0437786	-0.0205183	0.294526	0.0121491	-0.00103942	-0.06808	0.0428937	-0.0226119	0.0550393	0.0278667	-0.0204959	0.0235628	-0.0314031	0.020159	0.0515755	-0.0519862	0.0228592	-0.0589549	-0.00360997	0.0184705	0.242972	0.015711	-0.0382239
Solyc01g081410	M8	0.0417326	0.412446	-0.0619572	-0.133567	0.2041	-0.384267	0.416675	0.632627	0.194502	0.0474864	-0.0612563	-0.00944717	0.0568942	0.0124853	0.389693	0.227745	0.07415	-0.11518	-0.121491	0.197314	0.399695	-0.0649411	-0.108926	0.160079	-0.0615218	0.0390627	-0.035042	-0.109273	-0.0888856	-0.0376536	-0.0279087	0.0413106	0.225416	0.289998	0.0846701	0.317743	0.0298069	0.0438269	-0.09934	-0.051493	-0.0458573	0.266187	0.026507	-0.106784
Solyc01g081440	M14	-0.21003	0.0745843	0.431617	0.643485	-0.0759216	-0.401467	-0.194626	-0.0477416	-0.0886451	0.527902	0.0937196	-0.00968509	-0.118421	0.779802	0.20025	-0.12335	0.0999392	0.17523	0.509813	0.113446	0.0118964	0.286954	-0.0939324	-0.0830543	0.438231	0.15431	0.307183	0.57074	-0.414901	-0.1928	0.33171	0.16693	0.113816	-0.159693	0.117019	0.016334	0.176948	0.0529864	-0.273861	0.432716	-0.458129	-0.081832	-0.0221872	0.124214
Solyc01g081450	M19	-0.119468	-0.0827776	-0.00198922	0.0826136	-0.0520231	-0.130944	-0.0579236	-0.0823239	-0.0539305	0.210319	-0.0160885	-0.00490352	0.182237	0.787954	0.197479	-0.0502419	0.39559	0.131937	0.958047	-0.0703716	-0.0785147	0.0156374	0.190214	-0.0621003	0.242189	-0.129114	0.260893	0.180159	-0.0241138	-0.0653865	0.0227994	-0.124141	-0.0853715	-0.0517781	-0.100006	-0.0436123	0.366586	-0.0966064	-0.122104	0.608475	-0.150298	-0.0759838	0.0839518	-0.012952
Solyc01g081480	M32	-0.228323	0.246686	0.626157	0.271801	-0.0441518	-0.414494	-0.103496	0.161183	-0.056007	0.241724	-0.0395991	-0.0163755	-0.207602	0.109791	0.0262934	-0.164732	-0.198383	0.0375898	-0.0724204	0.195138	-0.0312286	-0.0269903	-0.19671	-0.0960643	-0.0283357	0.483324	0.119349	-0.0363571	-0.442275	-0.210438	0.0720988	0.89282	0.549086	-0.0854287	0.33623	-0.0113796	-0.0851737	0.566531	-0.249119	-0.0339124	-0.45393	0.05426	-0.172736	0.143451
Solyc01g081530	M11	-0.0249767	0.110182	0.138104	0.343441	0.0842121	-0.0897714	-0.0667119	0.0151477	0.00656868	0.0519636	0.970463	0.104928	-0.0583216	0.0104429	0.00156451	-0.00521337	-0.0491081	-0.0298015	-0.00653647	0.00688513	0.00339846	0.0933744	-0.0421595	-0.0127834	0.0671695	0.0660874	-0.0287162	0.133668	-0.120021	-0.0473766	0.0848286	0.0138082	-0.00879963	-0.0668118	0.0526588	-0.0168682	-0.0535389	0.0136824	-0.0743618	0.0094322	-0.119028	0.0526236	-0.0457575	0.0169866
Solyc01g081540	M7	-0.168531	-0.0383767	-0.414493	-0.352249	-0.0919341	0.136442	0.874733	0.384981	-0.0627348	-0.156274	-0.134892	-0.139386	0.426392	-0.127133	0.124512	-0.149725	0.33403	-0.389858	-0.0758952	-0.135252	-0.218756	-0.122208	0.112434	-0.0883179	-0.0907148	-0.221235	-0.3075	-0.170849	0.693721	0.292269	-0.138598	-0.256475	-0.139869	0.788877	-0.18586	-0.040829	0.0869381	-0.169824	0.174727	-0.0755504	0.495182	0.0799945	0.288922	-0.261703
Solyc01g081550	M11	0.0705696	0.227808	0.234346	0.442558	0.21144	-0.224694	0.00798867	0.123395	0.111448	0.0934129	0.92055	0.146173	-0.0717267	0.0444261	0.0940306	0.0755745	0.00755227	-0.141022	-0.0196312	0.0364737	-0.0487553	0.169511	-0.0761446	0.0346104	0.105007	0.148326	-0.0653454	0.258156	-0.176607	-0.0531664	0.275301	0.119564	0.127273	-0.0586603	0.160182	-0.0218328	-0.0856035	0.0857161	-0.192993	-0.0031494	-0.116728	0.123891	-0.017791	-0.000324303
Solyc01g081590	M1	0.893505	-0.104082	-0.155458	-0.104804	-0.00789014	0.00467391	-0.133771	-0.165406	0.0542802	-0.0729969	-0.00995808	-0.028116	-0.0989437	-0.129495	-0.105323	0.197339	-0.125984	-0.152824	-0.0880586	-0.0633554	-0.0692577	-0.00787521	-0.030455	0.0531517	-0.0582529	-0.107687	-0.164532	-0.0427749	-0.0371832	-0.0243197	-0.0425738	-0.142341	-0.162507	-0.153864	-0.0615919	-0.0303243	-0.143926	-0.0711909	-0.0836545	-0.0588662	0.580335	-0.0512149	-0.0561554	0.144774
Solyc01g081600	M1	0.909352	-0.103805	-0.151871	-0.088514	0.0004908	0.00580329	-0.14341	-0.173309	0.0576273	-0.0753766	0.0399791	-0.00408291	-0.104243	-0.135659	-0.111455	0.225898	-0.131902	-0.161026	-0.0919829	-0.0654113	-0.0699984	-0.00311473	-0.0321855	0.0611997	-0.0565653	-0.110726	-0.17342	-0.0367859	-0.0422206	-0.0195105	-0.0381072	-0.149436	-0.171711	-0.164479	-0.0622968	-0.0323589	-0.15229	-0.0744093	-0.0905976	-0.060377	0.578988	-0.0506177	-0.0587441	0.145729
Solyc01g081620	M16	0.431186	0.0182667	-0.105909	-0.0816414	0.252883	-0.0753387	-0.0418706	-0.0464995	0.234711	-0.00877402	0.0273231	0.0967228	-0.035418	-0.0559896	-0.0171758	0.928581	0.00861486	-0.16498	-0.0268924	-0.0160668	-0.0389435	-0.00303004	-0.00131365	0.41886	-0.0164239	-0.0717702	-0.136478	-0.001728	-0.0160346	0.071652	-0.0172663	-0.108619	-0.0977289	-0.10779	-0.0374746	-0.0161863	-0.0860097	-0.0455253	-0.0931401	0.0054533	0.159663	0.0381086	0.0195662	0.0156709
Solyc01g081630	M1	0.91447	-0.0866945	-0.0952421	-0.0456774	0.0272286	-0.0398545	-0.164153	-0.178697	0.0631974	-0.0621584	0.0197648	0.024004	-0.115648	-0.131386	-0.11489	0.296787	-0.136119	-0.168411	-0.098155	0.0225605	-0.0549897	0.0273101	-0.048247	0.0842033	-0.041771	-0.084753	-0.1479	-0.00824342	-0.0863377	-0.0327491	-0.00449779	-0.119307	-0.148716	-0.181597	-0.0188306	0.0711611	-0.133808	-0.0514982	-0.121636	-0.0525006	0.53144	-0.055592	-0.0697893	0.167908
Solyc01g081640	M9	0.0537397	0.328833	0.221486	0.180125	0.695171	-0.215786	0.0335453	0.169602	0.908288	0.0509276	0.136606	0.360618	-0.0968469	-0.0315797	0.0429632	0.182792	-0.0666649	-0.154467	-0.0690422	0.206301	-0.0129283	0.219962	-0.0859514	0.443308	0.0709779	0.170117	-0.0685089	0.147379	-0.165168	0.0293257	0.118639	0.0605925	0.0694964	-0.0933235	0.239482	0.125929	-0.0808325	0.106128	-0.17128	-0.0151377	-0.103513	0.282219	-0.0277896	-0.0235063
Solyc01g086640	M30	0.0976396	0.0185846	-0.226237	-0.201131	0.0105642	0.0300614	0.297338	0.120738	0.0408544	-0.0717102	-0.0525601	-0.0501481	0.276928	-0.102498	0.0168422	0.236628	0.189954	-0.302384	-0.0467906	-0.110159	-0.156954	-0.0519152	0.134649	0.186101	-0.0464823	-0.0838566	-0.191493	-0.0571306	0.338977	0.861869	-0.070605	-0.159697	-0.112751	0.051351	-0.0916021	-0.0651995	0.100635	-0.0864578	-0.153316	-0.0135113	0.319279	0.202996	0.299227	-0.172604
Solyc01g086660	M13	-0.0911485	-0.082647	-0.253568	-0.20318	-0.0541569	0.192619	0.320139	0.0580755	-0.0340752	-0.0915421	-0.0687996	-0.0791096	0.623065	-0.0629807	0.0489541	-0.069957	0.286858	-0.150979	0.0336925	-0.0917207	-0.0693293	-0.0693264	0.486429	-0.06132	-0.0262793	-0.146945	-0.135343	-0.0919163	0.573969	0.030291	-0.0720637	-0.187465	-0.154673	0.609735	-0.116923	0.0086043	0.248184	-0.116233	0.414882	0.030721	0.339519	-0.0133016	0.0715865	-0.0518979
Solyc01g086670	M13	-0.0997235	-0.0516945	-0.141757	-0.115966	-0.0309407	0.0591418	0.337427	0.107586	3.12e-05	0.159447	-0.0573152	-0.0656711	0.659984	0.11841	0.119689	-0.0546233	0.328031	-0.167343	0.101131	-0.074161	-0.0962004	-0.0550358	0.49151	-0.0297053	0.0382992	-0.127902	-0.0569496	-0.0277569	0.45834	0.0317549	-0.050047	-0.0829726	-0.084484	0.593068	-0.0949726	0.0041969	0.336223	-0.0980433	0.192137	0.143152	0.242495	0.0340287	0.126003	-0.0384803
Solyc01g086680	M23	-0.0672941	-0.216448	-0.251035	-0.17828	-0.0837137	0.252642	-0.00627292	-0.191915	-0.0541673	-0.0895325	-0.0671227	-0.0866003	0.486189	0.0789329	-0.0844292	-0.0420111	0.248086	0.0583602	0.417635	-0.130243	0.0180542	-0.0757278	0.736527	-0.0686781	-0.0276432	-0.200271	-0.0180207	-0.0715811	0.393586	0.0325591	-0.0614112	-0.251087	-0.244461	0.232701	-0.152057	-0.0286917	0.209078	-0.145287	0.168025	0.103868	0.170274	-0.0713972	-0.0203948	0.0501046
Solyc01g086690	M2	-0.0684814	0.9241	0.192544	0.136997	0.551003	-0.332847	0.35165	0.832686	0.384742	0.248448	0.124804	0.189522	-0.0276231	0.114876	0.601839	-0.0174438	0.0901268	-0.313201	-0.0555717	0.0535769	-0.12303	0.0566914	-0.116503	0.125804	0.131134	0.258996	-0.184341	0.101493	-0.138205	0.0989004	0.151979	0.195704	0.313446	0.0695041	0.230519	0.00159687	-0.109569	0.223211	-0.261736	-0.0409609	-0.151962	0.519714	0.0662281	-0.283942
Solyc01g086700	M1	0.639488	-0.0914271	-0.307475	-0.297213	-0.0121732	0.219371	0.282779	0.0221073	0.0640485	-0.128997	-0.0633904	-0.0558104	0.109442	-0.218822	-0.0331338	0.120633	0.0920378	-0.436111	-0.151664	-0.169244	-0.234338	-0.0924813	0.0703728	0.0254814	-0.11953	-0.121951	-0.389981	-0.146941	0.42934	0.222945	-0.118819	-0.230702	-0.235717	0.157559	-0.110071	-0.106365	-0.150971	-0.0585168	0.00210155	-0.119222	0.814941	0.056799	0.190477	-0.0984127
Solyc01g086720	M14	-0.122815	0.147747	0.202578	0.189111	0.0169557	-0.286984	-0.0474628	0.127654	-0.0269776	0.492363	0.0737537	0.0348127	0.00182254	0.960926	0.449009	-0.0712943	0.310444	0.0668064	0.681832	-0.0235837	-0.0821096	0.0470103	-0.0149872	-0.0343417	0.202695	-0.00509269	0.259948	0.214892	-0.226324	-0.1209	0.0818696	0.0529996	0.108137	-0.118445	-0.0232186	-0.0563936	0.273137	-0.0145301	-0.214769	0.58749	-0.273119	-0.00428112	0.0895794	-0.0324909
Solyc01g086730	M13	-0.0490909	-0.205385	-0.230183	-0.158867	-0.0765741	0.222967	-0.0223946	-0.203018	-0.0596704	-0.0781702	-0.0697244	-0.0832626	0.768739	0.00839922	-0.0846014	-0.0633395	0.269148	0.119987	0.121894	-0.110886	0.100025	-0.0748097	0.772322	-0.0955417	0.0383694	-0.177596	0.0301694	-0.0507146	0.350174	-0.0103355	-0.0867353	-0.220073	-0.232753	0.202007	-0.0988154	-0.00688553	0.45134	-0.141186	0.217774	0.221439	0.178966	-0.081978	-0.0587586	0.0103495
Solyc01g086760	M5	0.0431173	0.382071	0.121537	0.0302818	0.939895	-0.121991	0.0242337	0.196693	0.537499	0.0390512	0.0944886	0.597017	-0.0524306	-0.00571282	0.101056	0.0776881	-0.0258211	-0.123557	-0.0394136	0.019267	-0.0341022	0.0393032	-0.0438401	0.171834	0.0134718	0.0328726	-0.0866462	0.0387164	-0.105105	0.0340046	0.01877	-0.00363306	0.0462678	-0.0712119	0.0336596	0.016778	-0.0735251	0.0369619	-0.102475	-0.0137719	-0.083101	0.247584	-0.00939005	-0.107352
Solyc01g086800	M5	0.0209285	0.324016	0.153258	0.0426708	0.86781	-0.113246	-0.00046301	0.138753	0.435828	0.027611	0.104029	0.715019	-0.0487792	-0.00775519	0.0620191	0.0554206	-0.026807	-0.10368	-0.0362085	0.0184302	-0.029876	0.0368206	-0.039464	0.123302	0.0110941	0.0166211	-0.0656473	0.0370175	-0.10353	0.0160129	0.0120556	0.000486569	0.0283844	-0.0715832	0.0260357	0.0158029	-0.0599233	0.0257865	-0.0951747	-0.00905978	-0.0939396	0.186621	-0.0130941	-0.0798662
Solyc01g086820	M3	-0.128782	0.43817	0.856803	0.354077	0.152064	-0.310866	-0.206882	0.0595223	-0.0061727	0.394055	0.167531	0.555123	-0.177936	0.0712393	0.0914437	-0.0714195	-0.14989	-0.147557	-0.094393	0.0787107	-0.0689327	0.0781799	-0.150177	-0.036371	0.0689776	0.655509	0.0294934	0.113494	-0.371657	-0.165433	0.155629	0.474197	0.175372	-0.213404	0.423355	-0.0482044	-0.0553011	0.338721	-0.254233	0.0212993	-0.36704	0.0287656	-0.131635	0.0585234
Solyc01g086840	M11	-0.0437018	0.0735214	0.20065	0.506436	0.118716	-0.146864	-0.102668	-0.0294277	0.0915354	0.112708	0.890777	0.162105	-0.0930996	0.0866171	0.0366399	-0.00694335	-0.012406	0.00921181	0.0445802	0.0387638	-6.76e-05	0.126745	-0.0599747	0.0079834	0.491781	0.0437387	0.0385769	0.399007	-0.181209	-0.074812	0.140451	0.0175705	-0.0177446	-0.102201	0.0490059	-0.00970422	-0.0496432	0.00197759	-0.114225	0.0221695	-0.179044	0.0299512	-0.0196427	0.04682
Solyc01g086850	M18	-0.245586	-0.275095	0.0342308	0.129335	-0.159878	-0.233949	-0.337037	-0.347539	-0.153986	0.0591655	-0.00645365	-0.0263254	-0.0214715	0.539749	-0.120873	-0.155934	0.00513653	0.662651	0.716927	0.169148	0.273126	0.156573	0.0329441	-0.154275	0.117473	-0.167647	0.523422	0.142167	-0.350101	-0.259735	-0.0380423	-0.126397	-0.122374	-0.0930643	-0.0850683	0.168302	0.307679	-0.141625	-0.0283618	0.380703	-0.444025	-0.236487	-0.162233	0.282807
Solyc01g086910	M3	-0.176128	0.196929	0.657405	0.365487	0.140482	-0.389733	-0.118817	0.0699477	-0.0179321	0.0768419	0.186132	0.52519	-0.188192	-0.0031864	-0.0108352	-0.109057	-0.135475	-0.0827664	-0.127327	0.261181	-0.0315298	0.110753	-0.182443	-0.065721	0.053637	0.313844	0.154311	0.141964	-0.395339	-0.156545	0.0741084	0.557576	0.378422	-0.1382	0.308584	0.126482	-0.0263403	0.483872	-0.304718	-0.0234359	-0.40127	0.0532108	-0.0772529	0.164562
Solyc01g086920	M7	-0.150174	0.292608	-0.036925	-0.0885892	0.0308618	-0.365545	0.807059	0.73219	-0.0112424	0.0190406	-0.0658293	-0.0470916	0.0813056	0.0536776	0.437103	-0.127943	0.282476	-0.291717	-0.0804071	0.0978707	-0.143962	-0.0475618	-0.149739	-0.0426548	-0.0105753	0.00824889	-0.0423491	-0.0731672	0.0985324	0.0611747	-0.0494864	0.13347	0.359082	0.503339	0.0520305	0.0583659	0.0399377	0.0885989	-0.273741	-0.051612	0.055597	0.180516	0.25696	-0.165709
Solyc01g086930	M2	-0.00575816	0.892891	0.0243791	-0.0490945	0.570572	-0.224737	0.398611	0.822791	0.403458	0.14667	0.0347436	0.150267	0.0234067	0.0654168	0.610061	0.0146648	0.14509	-0.326105	-0.0717262	0.00383973	-0.133431	0.0321988	-0.0692013	0.136492	0.0458244	0.183198	-0.228972	0.0331221	-0.00888302	0.114772	0.0257707	0.0828573	0.256676	0.107652	0.13184	0.00186914	-0.104676	0.14533	-0.180788	-0.0577376	-0.0248021	0.500885	0.117717	-0.323044
[truncated: 11,802 more rows]
