# Supplementary material for: High-resolution spatiotemporal transcriptome mapping of tomato fruit development and ripening
Source: Nat Commun. 2018 Jan 25;9:364. doi: 10.1038/s41467-017-02782-9 (PMC5785480; doi:10.1038/s41467-017-02782-9)
Supplement: Supplementary file 11 — Supplementary Data 8 [file 41467_2017_2782_MOESM11_ESM.xlsx]

## Sheet: Supplementary Data 8
Supplementary Data 8. Gene ontology enrichment in co-expression WGCNA modules.
Module	ID	Description	Number in input	Number in reference	p.adjust	Assigned genes
M1	GO:0015979	photosynthesis	36	153	1.29407e-13	Solyc01g007330/Solyc01g007360/Solyc01g007380/Solyc01g007410/Solyc01g007510/Solyc01g007520/Solyc01g017300/Solyc01g018090/Solyc02g036320/Solyc04g016170/Solyc04g039810/Solyc05g020010/Solyc05g023720/Solyc06g009940/Solyc07g021230/Solyc07g021240/Solyc09g015320/Solyc09g059640/Solyc10g017890/Solyc10g017900/Solyc10g045220/Solyc10g045230/Solyc10g047400/Solyc10g052740/Solyc12g027550/Solyc12g032960/Solyc12g0…
M1	GO:0019684	photosynthesis, light reaction	14	38	1.18205e-07	Solyc01g007290/Solyc01g007300/Solyc01g007310/Solyc01g007410/Solyc01g007660/Solyc02g011990/Solyc05g021190/Solyc08g065370/Solyc09g055950/Solyc10g045230/Solyc11g045260/Solyc12g027550/Solyc12g035280/Solyc12g038080
M1	GO:0019915	lipid storage	7	15	0.000248037	Solyc03g112440/Solyc03g119820/Solyc04g056380/Solyc06g060840/Solyc06g069260/Solyc08g078160/Solyc12g010920
M1	GO:0006097	glyoxylate cycle	4	5	0.0019539	Solyc03g111120/Solyc03g111130/Solyc03g111140/Solyc07g052480
M1	GO:1902600	hydrogen ion transmembrane transport	13	75	0.00264625	Solyc01g007370/Solyc02g021770/Solyc05g045790/Solyc06g082230/Solyc07g005410/Solyc07g019510/Solyc08g077410/Solyc08g081810/Solyc09g015870/Solyc09g050020/Solyc10g006080/Solyc11g056410/Solyc11g063610
M1	GO:0009415	response to water	4	6	0.00370287	Solyc01g065820/Solyc01g109920/Solyc02g084840/Solyc02g084850
M1	GO:0015886	heme transport	5	11	0.00370287	Solyc02g050290/Solyc11g021210/Solyc11g063590/Solyc11g063620/Solyc11g063630
M1	GO:0015986	ATP synthesis coupled proton transport	10	50	0.00370287	Solyc03g033440/Solyc03g043610/Solyc08g028860/Solyc08g028870/Solyc10g044550/Solyc10g049590/Solyc10g052790/Solyc10g054000/Solyc11g039980/Solyc11g056450
M1	GO:0044550	secondary metabolite biosynthetic process	19	157	0.00498962	Solyc02g065210/Solyc02g065220/Solyc02g082070/Solyc02g090290/Solyc02g092250/Solyc02g092860/Solyc04g079660/Solyc04g083160/Solyc05g015350/Solyc06g060190/Solyc06g066270/Solyc08g079310/Solyc09g014900/Solyc09g092590/Solyc09g092600/Solyc10g039210/Solyc10g078220/Solyc10g078230/Solyc10g081550
M1	GO:0032502	developmental process	6	20	0.00768105	Solyc01g091540/Solyc02g092070/Solyc03g082430/Solyc08g005430/Solyc08g075950/Solyc08g083230
M1	GO:0045487	gibberellin catabolic process	4	9	0.014791	Solyc01g058030/Solyc01g058040/Solyc01g079200/Solyc08g016660
M1	GO:0009767	photosynthetic electron transport chain	6	23	0.014791	Solyc01g007410/Solyc10g045230/Solyc11g045260/Solyc12g027550/Solyc12g035280/Solyc12g038080
M2	GO:0007018	microtubule-based movement	23	64	3.02373e-15	Solyc01g098980/Solyc01g108670/Solyc01g110190/Solyc03g005620/Solyc03g025470/Solyc03g119220/Solyc04g076310/Solyc04g077540/Solyc06g060140/Solyc07g065210/Solyc08g079710/Solyc09g010060/Solyc09g075480/Solyc09g097860/Solyc10g083310/Solyc10g086340/Solyc11g010920/Solyc11g071730/Solyc12g005250/Solyc12g011290/Solyc12g019610/Solyc12g098630/Solyc12g099540
M2	GO:0006260	DNA replication	19	78	2.90986e-09	Solyc01g111550/Solyc02g070780/Solyc02g093300/Solyc03g007550/Solyc03g115050/Solyc04g012060/Solyc04g045530/Solyc04g051350/Solyc05g007450/Solyc05g008540/Solyc05g008620/Solyc05g014540/Solyc05g014690/Solyc06g076660/Solyc07g005020/Solyc07g018300/Solyc08g082200/Solyc09g007330/Solyc09g009900
M2	GO:0006270	DNA replication initiation	8	16	2.53668e-06	Solyc01g111550/Solyc02g070780/Solyc02g093300/Solyc05g008540/Solyc05g014540/Solyc06g076860/Solyc07g005020/Solyc09g059440
M2	GO:0060236	regulation of mitotic spindle organization	6	12	0.000120972	Solyc02g066980/Solyc02g067100/Solyc02g094750/Solyc07g053790/Solyc10g008210/Solyc12g005480
M2	GO:0032147	activation of protein kinase activity	6	13	0.000174387	Solyc02g066980/Solyc02g067100/Solyc02g094750/Solyc07g053790/Solyc10g008210/Solyc12g005480
M2	GO:0007017	microtubule-based process	8	31	0.000423159	Solyc01g005460/Solyc02g087880/Solyc03g111380/Solyc06g005910/Solyc06g076640/Solyc10g085020/Solyc10g086760/Solyc12g089310
M2	GO:0009813	flavonoid biosynthetic process	19	170	0.000423159	Solyc03g078770/Solyc03g078780/Solyc03g083650/Solyc04g079050/Solyc05g010320/Solyc05g053120/Solyc05g053400/Solyc05g053890/Solyc06g082300/Solyc07g043050/Solyc07g043490/Solyc07g043500/Solyc09g008060/Solyc11g010740/Solyc11g010760/Solyc11g010780/Solyc12g009930/Solyc12g009940/Solyc12g096820
M2	GO:0000910	cytokinesis	5	10	0.000489553	Solyc01g005080/Solyc01g096680/Solyc03g007130/Solyc07g063080/Solyc11g072280
M2	GO:0052696	flavonoid glucuronidation	18	163	0.000613061	Solyc03g078770/Solyc03g078780/Solyc03g083650/Solyc04g079050/Solyc05g053120/Solyc05g053400/Solyc05g053890/Solyc06g082300/Solyc07g043050/Solyc07g043490/Solyc07g043500/Solyc09g008060/Solyc11g010740/Solyc11g010760/Solyc11g010780/Solyc12g009930/Solyc12g009940/Solyc12g096820
M2	GO:0007010	cytoskeleton organization	8	34	0.000613061	Solyc01g109580/Solyc02g087880/Solyc04g008040/Solyc06g005910/Solyc06g076640/Solyc10g085020/Solyc10g086760/Solyc12g089310
M2	GO:0051301	cell division	6	22	0.00262903	Solyc01g007160/Solyc01g095650/Solyc05g050900/Solyc06g076860/Solyc08g006630/Solyc10g079730
M2	GO:0009611	response to wounding	8	46	0.00506503	Solyc06g084120/Solyc09g084450/Solyc09g084460/Solyc09g084470/Solyc09g084490/Solyc09g089530/Solyc11g011030/Solyc12g049400
M2	GO:0007076	mitotic chromosome condensation	3	6	0.0209247	Solyc03g093260/Solyc10g079730/Solyc11g011370
M2	GO:0000911	cytokinesis by cell plate formation	4	14	0.0277998	Solyc01g108670/Solyc03g096890/Solyc03g119220/Solyc07g063080
M2	GO:0006220	pyrimidine nucleotide metabolic process	3	7	0.0289755	Solyc06g075470/Solyc08g008340/Solyc09g055420
M2	GO:1904668	positive regulation of ubiquitin protein ligase activity	3	7	0.0289755	Solyc03g096870/Solyc06g043150/Solyc06g072830
M2	GO:0006165	nucleoside diphosphate phosphorylation	3	8	0.0344019	Solyc06g075470/Solyc08g008340/Solyc09g055420
M2	GO:0006183	GTP biosynthetic process	3	8	0.0344019	Solyc06g075470/Solyc08g008340/Solyc09g055420
M2	GO:0006228	UTP biosynthetic process	3	8	0.0344019	Solyc06g075470/Solyc08g008340/Solyc09g055420
M2	GO:0006241	CTP biosynthetic process	3	8	0.0344019	Solyc06g075470/Solyc08g008340/Solyc09g055420
M2	GO:0009142	nucleoside triphosphate biosynthetic process	3	8	0.0344019	Solyc06g075470/Solyc08g008340/Solyc09g055420
M2	GO:0006281	DNA repair	16	208	0.0441288	Solyc01g007160/Solyc01g066610/Solyc01g086930/Solyc01g097110/Solyc02g050210/Solyc02g071530/Solyc03g025900/Solyc03g113880/Solyc03g115050/Solyc03g119070/Solyc04g079990/Solyc06g008210/Solyc07g018300/Solyc08g079530/Solyc09g009900/Solyc12g010050
M2	GO:0007067	mitotic nuclear division	3	9	0.04589	Solyc01g101110/Solyc03g114520/Solyc10g079730
M3	GO:0006334	nucleosome assembly	9	56	0.00265534	Solyc02g038690/Solyc03g071620/Solyc05g051290/Solyc06g062680/Solyc06g075800/Solyc06g075830/Solyc11g007920/Solyc11g007930/Solyc12g013510
M3	GO:0006342	chromatin silencing	7	33	0.00265534	Solyc01g099410/Solyc06g084090/Solyc09g010400/Solyc09g074300/Solyc10g006560/Solyc11g073250/Solyc11g073260
M5	GO:0007165	signal transduction	16	220	0.0104163	Solyc01g059740/Solyc02g030610/Solyc02g030620/Solyc02g030630/Solyc02g032140/Solyc02g032680/Solyc02g032690/Solyc02g032700/Solyc02g032720/Solyc02g066870/Solyc02g066880/Solyc02g066890/Solyc02g066900/Solyc03g096070/Solyc09g074340/Solyc11g006040
M6	GO:0052696	flavonoid glucuronidation	16	163	0.000100387	Solyc01g107820/Solyc01g107830/Solyc02g070020/Solyc02g085660/Solyc03g114710/Solyc05g052870/Solyc06g072870/Solyc08g006330/Solyc08g006360/Solyc08g006410/Solyc09g092500/Solyc10g084890/Solyc10g085240/Solyc10g085870/Solyc10g085880/Solyc12g098580
M6	GO:0009813	flavonoid biosynthetic process	16	170	0.000100387	Solyc01g107820/Solyc01g107830/Solyc02g070020/Solyc02g085660/Solyc03g114710/Solyc05g052870/Solyc06g072870/Solyc08g006330/Solyc08g006360/Solyc08g006410/Solyc09g092500/Solyc10g084890/Solyc10g085240/Solyc10g085870/Solyc10g085880/Solyc12g098580
M6	GO:0009407	toxin catabolic process	8	49	0.000662648	Solyc01g099590/Solyc07g056420/Solyc07g056430/Solyc07g056440/Solyc09g011560/Solyc09g011570/Solyc09g011580/Solyc09g011620
M6	GO:0006749	glutathione metabolic process	8	81	0.0167173	Solyc01g099590/Solyc07g056420/Solyc07g056430/Solyc07g056440/Solyc09g011560/Solyc09g011570/Solyc09g011580/Solyc09g011620
M6	GO:0019752	carboxylic acid metabolic process	6	45	0.0167173	Solyc02g063490/Solyc08g014130/Solyc08g066220/Solyc08g066240/Solyc08g066250/Solyc08g066260
M7	GO:0006952	defense response	23	366	0.00022119	Solyc01g007970/Solyc01g007980/Solyc02g078750/Solyc04g005540/Solyc04g007490/Solyc04g008120/Solyc04g008140/Solyc04g009260/Solyc05g009750/Solyc05g046140/Solyc05g054010/Solyc06g064680/Solyc07g005770/Solyc07g009180/Solyc07g052770/Solyc07g052790/Solyc08g007630/Solyc08g076050/Solyc08g076060/Solyc09g007710/Solyc11g071420/Solyc12g044200/Solyc12g094660
M7	GO:0009637	response to blue light	3	8	0.0341536	Solyc01g097770/Solyc09g008240/Solyc12g057040
M7	GO:0005975	carbohydrate metabolic process	21	474	0.0341536	Solyc01g081170/Solyc01g110000/Solyc02g069670/Solyc02g080290/Solyc02g084720/Solyc02g091830/Solyc03g007950/Solyc03g065340/Solyc04g064900/Solyc04g072850/Solyc04g081300/Solyc05g005080/Solyc07g006220/Solyc07g064870/Solyc09g009190/Solyc09g092330/Solyc09g092520/Solyc09g098540/Solyc10g086720/Solyc11g008050/Solyc11g008060
M7	GO:0001172	transcription, RNA-templated	3	10	0.0432017	Solyc06g051180/Solyc06g051190/Solyc12g008410
M8	GO:0015979	photosynthesis	17	153	6.39072e-07	Solyc02g065400/Solyc02g079950/Solyc03g114930/Solyc03g115900/Solyc03g115980/Solyc04g015490/Solyc05g056050/Solyc06g054260/Solyc06g069730/Solyc09g063130/Solyc10g007690/Solyc10g008740/Solyc10g047410/Solyc10g054420/Solyc10g077040/Solyc11g008480/Solyc12g056830
M8	GO:0015995	chlorophyll biosynthetic process	5	10	4.81156e-05	Solyc03g115980/Solyc03g118240/Solyc04g015490/Solyc10g008740/Solyc10g077040
M8	GO:0061077	chaperone-mediated protein folding	5	22	0.00227748	Solyc03g119150/Solyc04g054520/Solyc09g008650/Solyc10g005870/Solyc10g039270
M8	GO:0019252	starch biosynthetic process	4	12	0.00227748	Solyc01g109790/Solyc03g006870/Solyc06g073190/Solyc07g056140
M8	GO:0009395	phospholipid catabolic process	3	5	0.00227748	Solyc01g008790/Solyc01g100020/Solyc03g019670
M8	GO:0005975	carbohydrate metabolic process	22	474	0.00227748	Solyc01g074030/Solyc01g097000/Solyc01g099630/Solyc02g066950/Solyc02g083700/Solyc02g087810/Solyc03g006870/Solyc03g031800/Solyc04g008730/Solyc04g053120/Solyc05g005170/Solyc05g009470/Solyc05g012510/Solyc06g073190/Solyc07g049300/Solyc07g053920/Solyc08g076220/Solyc08g082250/Solyc09g011810/Solyc09g075070/Solyc11g010350/Solyc11g042940
M8	GO:0000413	protein peptidyl-prolyl isomerization	7	67	0.00566465	Solyc03g119150/Solyc03g119860/Solyc04g054520/Solyc05g008280/Solyc09g008650/Solyc10g005870/Solyc10g039270
M8	GO:0009416	response to light stimulus	7	67	0.00566465	Solyc02g087400/Solyc02g089540/Solyc03g006880/Solyc03g115900/Solyc05g056050/Solyc06g069730/Solyc10g007690
M8	GO:0005978	glycogen biosynthetic process	3	11	0.0205574	Solyc01g109790/Solyc03g006870/Solyc07g056140
M8	GO:0018298	protein-chromophore linkage	5	45	0.0259898	Solyc03g115900/Solyc05g056050/Solyc06g069730/Solyc10g007690/Solyc10g047410
M8	GO:0009768	photosynthesis, light harvesting in photosystem I	4	27	0.0259898	Solyc03g115900/Solyc05g056050/Solyc06g069730/Solyc10g007690
M8	GO:0009765	photosynthesis, light harvesting	4	29	0.0313267	Solyc03g115900/Solyc05g056050/Solyc06g069730/Solyc10g007690
M9	GO:0030163	protein catabolic process	10	113	0.000774683	Solyc01g011220/Solyc01g079920/Solyc01g081350/Solyc01g081370/Solyc06g009110/Solyc07g006430/Solyc07g006450/Solyc07g006460/Solyc08g005850/Solyc08g074930
M9	GO:0010951	negative regulation of endopeptidase activity	6	63	0.020946	Solyc03g020030/Solyc03g020040/Solyc03g020070/Solyc03g020080/Solyc06g069400/Solyc11g007050
M10	GO:0009809	lignin biosynthetic process	5	22	0.000193695	Solyc02g062650/Solyc02g085110/Solyc05g050540/Solyc09g011960/Solyc10g076830
M10	GO:0046274	lignin catabolic process	5	22	0.000193695	Solyc02g062650/Solyc02g085110/Solyc05g050540/Solyc09g011960/Solyc10g076830
M10	GO:0033609	oxalate metabolic process	5	28	0.000457455	Solyc01g102390/Solyc01g102400/Solyc03g123410/Solyc09g090020/Solyc11g006980
M10	GO:0071554	cell wall organization or biogenesis	6	69	0.00304411	Solyc03g096030/Solyc06g050920/Solyc06g051350/Solyc07g062210/Solyc09g015350/Solyc10g076570
M10	GO:0045492	xylan biosynthetic process	3	11	0.00478083	Solyc01g103360/Solyc03g110890/Solyc11g031950
M10	GO:0035434	copper ion transmembrane transport	3	14	0.00858302	Solyc08g080870/Solyc08g080890/Solyc10g084980
M10	GO:0045490	pectin catabolic process	6	98	0.0118293	Solyc01g079180/Solyc02g080200/Solyc02g080210/Solyc02g080910/Solyc03g058890/Solyc06g071840
M10	GO:0030001	metal ion transport	6	101	0.0121377	Solyc03g025790/Solyc04g072700/Solyc06g005620/Solyc08g080870/Solyc08g080890/Solyc11g073020
M10	GO:0006597	spermine biosynthetic process	2	5	0.0142447	Solyc01g080380/Solyc06g054460
M10	GO:2000280	regulation of root development	2	5	0.0142447	Solyc01g102390/Solyc01g102400
M10	GO:0010497	plasmodesmata-mediated intercellular transport	2	6	0.0176803	Solyc01g102390/Solyc01g102400
M10	GO:0050826	response to freezing	2	6	0.0176803	Solyc03g096030/Solyc06g051350
M10	GO:0008295	spermidine biosynthetic process	2	8	0.0300367	Solyc01g080380/Solyc06g054460
M10	GO:0009699	phenylpropanoid biosynthetic process	3	29	0.0328146	Solyc01g006060/Solyc08g081780/Solyc10g055200
M10	GO:0006857	oligopeptide transport	3	33	0.0443206	Solyc01g096880/Solyc07g032490/Solyc10g084940
M10	GO:0006880	intracellular sequestering of iron ion	2	11	0.0469342	Solyc01g104800/Solyc01g104810
M10	GO:0030026	cellular manganese ion homeostasis	2	12	0.0497118	Solyc01g104800/Solyc01g104810
M10	GO:0071421	manganese ion transmembrane transport	2	12	0.0497118	Solyc01g104800/Solyc01g104810
M11	GO:0043086	negative regulation of catalytic activity	8	131	0.00394347	Solyc01g067410/Solyc01g067420/Solyc02g062150/Solyc03g112180/Solyc03g117460/Solyc05g047590/Solyc07g007250/Solyc09g059980
M11	GO:0010951	negative regulation of endopeptidase activity	5	63	0.0160848	Solyc03g098760/Solyc07g007250/Solyc09g084480/Solyc09g089490/Solyc09g089510
M11	GO:0042545	cell wall modification	5	76	0.0160848	Solyc01g067410/Solyc01g067420/Solyc02g062150/Solyc05g047590/Solyc09g059980
M11	GO:0035428	hexose transmembrane transport	4	45	0.0160848	Solyc01g109460/Solyc03g006650/Solyc05g018230/Solyc09g074230
M11	GO:0046323	glucose import	4	45	0.0160848	Solyc01g109460/Solyc03g006650/Solyc05g018230/Solyc09g074230
M11	GO:1904659	glucose transmembrane transport	4	45	0.0160848	Solyc01g109460/Solyc03g006650/Solyc05g018230/Solyc09g074230
M11	GO:0046148	pigment biosynthetic process	2	5	0.0160848	Solyc08g074620/Solyc08g074630
M11	GO:0045490	pectin catabolic process	5	98	0.0355984	Solyc01g067410/Solyc01g067420/Solyc02g062150/Solyc05g047590/Solyc09g059980
M11	GO:0006730	one-carbon metabolic process	3	29	0.0355984	Solyc09g008420/Solyc10g079270/Solyc10g083890
M12	GO:0051603	proteolysis involved in cellular protein catabolic process	10	125	8.34028e-05	Solyc01g087920/Solyc01g087940/Solyc01g087950/Solyc01g108450/Solyc01g108460/Solyc01g108470/Solyc01g108480/Solyc01g110110/Solyc02g014830/Solyc11g066250
M12	GO:0046355	mannan catabolic process	3	13	0.0159183	Solyc12g013670/Solyc12g013760/Solyc12g013770
M12	GO:0010268	brassinosteroid homeostasis	4	34	0.0159183	Solyc02g065750/Solyc06g067930/Solyc07g056160/Solyc12g006860
M12	GO:0005975	carbohydrate metabolic process	13	474	0.0402738	Solyc03g025650/Solyc03g058450/Solyc04g076640/Solyc06g083400/Solyc08g066810/Solyc08g083210/Solyc09g010090/Solyc10g047590/Solyc11g066270/Solyc12g013670/Solyc12g013760/Solyc12g013770/Solyc12g096740
M13	GO:0048544	recognition of pollen	8	64	2.42231e-05	Solyc02g079530/Solyc03g078370/Solyc04g077270/Solyc04g077390/Solyc09g075910/Solyc09g075920/Solyc10g006720/Solyc11g005630
M13	GO:0006952	defense response	17	366	2.42231e-05	Solyc01g014840/Solyc02g077370/Solyc02g080010/Solyc02g080030/Solyc02g080080/Solyc02g084890/Solyc02g090380/Solyc04g005550/Solyc04g007320/Solyc04g077270/Solyc04g077390/Solyc04g079730/Solyc06g010030/Solyc09g018220/Solyc10g006720/Solyc10g081970/Solyc10g081980
M13	GO:0016310	phosphorylation	17	410	7.65535e-05	Solyc02g072480/Solyc02g079530/Solyc03g078370/Solyc03g118000/Solyc03g123780/Solyc04g077270/Solyc04g077390/Solyc05g053010/Solyc06g062920/Solyc06g071810/Solyc06g082440/Solyc08g066210/Solyc08g066320/Solyc09g075910/Solyc09g075920/Solyc10g006720/Solyc11g005630
M13	GO:0010411	xyloglucan metabolic process	5	36	0.000849813	Solyc03g093080/Solyc03g093110/Solyc03g093120/Solyc03g093130/Solyc07g056000
M13	GO:0006073	cellular glucan metabolic process	5	37	0.000849813	Solyc03g093080/Solyc03g093110/Solyc03g093120/Solyc03g093130/Solyc07g056000
M13	GO:0042546	cell wall biogenesis	5	40	0.00104111	Solyc03g093080/Solyc03g093110/Solyc03g093120/Solyc03g093130/Solyc07g056000
M13	GO:0007165	signal transduction	9	220	0.00892016	Solyc01g014840/Solyc01g102840/Solyc01g109110/Solyc04g007320/Solyc06g082440/Solyc08g062330/Solyc08g062360/Solyc10g081970/Solyc10g081980
M13	GO:2000022	regulation of jasmonic acid mediated signaling pathway	3	19	0.0120209	Solyc03g122190/Solyc08g036640/Solyc12g009220
M13	GO:0070588	calcium ion transmembrane transport	3	21	0.0144327	Solyc02g064680/Solyc02g092450/Solyc09g082890
M13	GO:0031347	regulation of defense response	3	29	0.0334746	Solyc03g122190/Solyc08g036640/Solyc12g009220
M13	GO:0071555	cell wall organization	6	144	0.0369706	Solyc03g093080/Solyc03g093110/Solyc03g093120/Solyc03g093130/Solyc03g097050/Solyc07g056000
M13	GO:1903507	negative regulation of nucleic acid-templated transcription	3	32	0.0369706	Solyc03g122190/Solyc08g036640/Solyc12g009220
M14	GO:0006833	water transport	5	45	0.00139124	Solyc08g008050/Solyc08g013730/Solyc09g007760/Solyc09g007770/Solyc12g056220
M14	GO:0009992	cellular water homeostasis	5	45	0.00139124	Solyc08g008050/Solyc08g013730/Solyc09g007760/Solyc09g007770/Solyc12g056220
M14	GO:0015793	glycerol transport	5	45	0.00139124	Solyc08g008050/Solyc08g013730/Solyc09g007760/Solyc09g007770/Solyc12g056220
M14	GO:0006065	UDP-glucuronate biosynthetic process	2	5	0.0178508	Solyc03g115380/Solyc06g069550
M14	GO:0034220	ion transmembrane transport	5	96	0.0292821	Solyc08g008050/Solyc08g013730/Solyc09g007760/Solyc09g007770/Solyc12g056220
M14	GO:0006024	glycosaminoglycan biosynthetic process	2	8	0.032753	Solyc03g115380/Solyc06g069550
M14	GO:0005975	carbohydrate metabolic process	11	474	0.0404391	Solyc01g009240/Solyc01g100980/Solyc02g082960/Solyc02g086700/Solyc03g115380/Solyc05g050130/Solyc06g069550/Solyc06g073710/Solyc07g017730/Solyc08g074390/Solyc11g072230
M15	GO:0010229	inflorescence development	3	5	0.00123654	Solyc03g118740/Solyc06g065630/Solyc11g069890
M15	GO:0009772	photosynthetic electron transport in photosystem II	4	20	0.002155	Solyc01g048590/Solyc02g021290/Solyc05g016120/Solyc11g056340
M15	GO:0019538	protein metabolic process	4	21	0.002155	Solyc05g055200/Solyc07g018070/Solyc10g082000/Solyc11g006650
M15	GO:0019684	photosynthesis, light reaction	4	38	0.0174613	Solyc01g048590/Solyc02g021290/Solyc05g016120/Solyc11g056340
M15	GO:0009735	response to cytokinin	5	72	0.0196433	Solyc01g088160/Solyc02g090450/Solyc06g005310/Solyc07g041720/Solyc12g009650
M15	GO:0048825	cotyledon development	2	5	0.0207197	Solyc03g118740/Solyc06g065630
M15	GO:0009809	lignin biosynthetic process	3	22	0.024001	Solyc02g085120/Solyc09g011000/Solyc09g011050
M16	GO:0046274	lignin catabolic process	5	22	0.000255134	Solyc05g052340/Solyc05g052390/Solyc05g052400/Solyc07g049460/Solyc12g056820
M16	GO:0042545	cell wall modification	5	76	0.0242572	Solyc01g090130/Solyc01g091060/Solyc06g034360/Solyc07g006860/Solyc07g043240
M16	GO:0035428	hexose transmembrane transport	4	45	0.0242572	Solyc02g062890/Solyc02g062900/Solyc04g074070/Solyc12g008320
M16	GO:0046323	glucose import	4	45	0.0242572	Solyc02g062890/Solyc02g062900/Solyc04g074070/Solyc12g008320
M16	GO:1904659	glucose transmembrane transport	4	45	0.0242572	Solyc02g062890/Solyc02g062900/Solyc04g074070/Solyc12g008320
M17	GO:0034219	carbohydrate transmembrane transport	6	41	0.000153653	Solyc03g097590/Solyc03g097870/Solyc06g060580/Solyc06g060590/Solyc06g072620/Solyc06g072630
M17	GO:0006952	defense response	15	366	0.000153653	Solyc03g081230/Solyc04g007780/Solyc04g007790/Solyc04g009150/Solyc04g009660/Solyc05g007170/Solyc05g047700/Solyc05g054020/Solyc06g008790/Solyc07g053010/Solyc08g005440/Solyc08g080750/Solyc10g055120/Solyc11g006640/Solyc11g071430
M17	GO:0008643	carbohydrate transport	6	44	0.000153653	Solyc03g097590/Solyc03g097870/Solyc06g060580/Solyc06g060590/Solyc06g072620/Solyc06g072630
M17	GO:1902358	sulfate transmembrane transport	3	16	0.0131781	Solyc04g054730/Solyc12g043030/Solyc12g056930
M17	GO:0008272	sulfate transport	3	17	0.0131781	Solyc04g054730/Solyc12g043030/Solyc12g056930
M17	GO:0034398	telomere tethering at nuclear periphery	2	6	0.027429	Solyc02g091020/Solyc02g093330
M17	GO:0000973	posttranscriptional tethering of RNA polymerase II gene DNA at nuclear periphery	2	7	0.0327068	Solyc02g091020/Solyc02g093330
M17	GO:0030001	metal ion transport	5	101	0.0430395	Solyc01g065690/Solyc03g119630/Solyc06g050710/Solyc08g075880/Solyc11g062100
M17	GO:0046916	cellular transition metal ion homeostasis	4	63	0.0430395	Solyc01g065690/Solyc03g119630/Solyc06g050710/Solyc08g075880
M18	GO:0003333	amino acid transmembrane transport	5	78	0.0187983	Solyc02g082510/Solyc02g082520/Solyc03g032090/Solyc05g050440/Solyc05g053970
M18	GO:0015825	L-serine transport	2	5	0.0187983	Solyc03g117770/Solyc06g054420
M18	GO:0042823	pyridoxal phosphate biosynthetic process	2	5	0.0187983	Solyc03g120090/Solyc06g081980
M19	GO:0003333	amino acid transmembrane transport	7	78	0.000693953	Solyc01g106800/Solyc03g096380/Solyc03g096390/Solyc04g077050/Solyc05g009700/Solyc06g060110/Solyc11g013310
M19	GO:0002084	protein depalmitoylation	2	6	0.0463659	Solyc08g067160/Solyc12g042890
M19	GO:0015992	proton transport	5	95	0.0463659	Solyc01g100390/Solyc04g082700/Solyc07g017780/Solyc09g075820/Solyc11g012450
M19	GO:0009934	regulation of meristem structural organization	2	7	0.0463659	Solyc04g081590/Solyc08g062950
M19	GO:0016036	cellular response to phosphate starvation	2	8	0.0491679	Solyc08g060920/Solyc12g009480
M20	GO:0010143	cutin biosynthetic process	6	12	4.77581e-09	Solyc01g094700/Solyc01g109180/Solyc03g025320/Solyc05g055400/Solyc09g014350/Solyc11g007540
M20	GO:1902456	regulation of stomatal opening	2	5	0.0188449	Solyc06g060530/Solyc08g016620
M20	GO:0006633	fatty acid biosynthetic process	5	107	0.0188449	Solyc05g014560/Solyc07g006300/Solyc08g044260/Solyc12g006930/Solyc12g049340
M20	GO:0006833	water transport	3	45	0.0442815	Solyc02g071920/Solyc10g054820/Solyc10g054840
M20	GO:0009992	cellular water homeostasis	3	45	0.0442815	Solyc02g071920/Solyc10g054820/Solyc10g054840
M20	GO:0015793	glycerol transport	3	45	0.0442815	Solyc02g071920/Solyc10g054820/Solyc10g054840
M20	GO:0034220	ion transmembrane transport	4	96	0.0442815	Solyc02g071920/Solyc07g053970/Solyc10g054820/Solyc10g054840
M21	GO:0006633	fatty acid biosynthetic process	6	107	0.00344776	Solyc01g099150/Solyc01g099160/Solyc02g085870/Solyc03g065250/Solyc08g067260/Solyc11g008680
M21	GO:0044550	secondary metabolite biosynthetic process	7	157	0.00344776	Solyc03g115220/Solyc03g122350/Solyc05g047530/Solyc06g076160/Solyc10g083690/Solyc12g042480/Solyc12g088460
M21	GO:0009800	cinnamic acid biosynthetic process	2	6	0.0182131	Solyc09g007910/Solyc09g007920
M21	GO:0006559	L-phenylalanine catabolic process	2	8	0.0202236	Solyc09g007910/Solyc09g007920
M21	GO:0009698	phenylpropanoid metabolic process	2	8	0.0202236	Solyc09g007910/Solyc09g007920
M22	GO:0045490	pectin catabolic process	5	98	0.00767905	Solyc01g066370/Solyc01g066420/Solyc05g007080/Solyc06g084620/Solyc09g075350
M22	GO:0005975	carbohydrate metabolic process	9	474	0.0116304	Solyc01g008610/Solyc01g081160/Solyc01g105500/Solyc02g061770/Solyc06g066120/Solyc10g045240/Solyc10g055370/Solyc10g055470/Solyc12g055970
M22	GO:0042545	cell wall modification	4	76	0.0116304	Solyc01g066370/Solyc01g066420/Solyc06g084620/Solyc09g075350
M22	GO:0009097	isoleucine biosynthetic process	2	11	0.0220566	Solyc06g059880/Solyc11g008780
M22	GO:0009082	branched-chain amino acid biosynthetic process	2	14	0.0277263	Solyc06g059880/Solyc11g008780
M22	GO:0009099	valine biosynthetic process	2	15	0.0277263	Solyc06g059880/Solyc11g008780
M22	GO:0043086	negative regulation of catalytic activity	4	131	0.0373612	Solyc01g066370/Solyc01g066420/Solyc06g084620/Solyc09g075350
M23	GO:0006952	defense response	11	366	0.00012915	Solyc00g174340/Solyc01g060020/Solyc02g079710/Solyc03g120110/Solyc07g063700/Solyc07g063720/Solyc07g063730/Solyc09g007010/Solyc10g055810/Solyc12g009130/Solyc12g096960
M23	GO:0016998	cell wall macromolecule catabolic process	4	22	0.00012915	Solyc10g055780/Solyc10g055800/Solyc10g055810/Solyc10g055820
M23	GO:0006032	chitin catabolic process	4	35	0.000585989	Solyc10g055780/Solyc10g055800/Solyc10g055810/Solyc10g055820
M23	GO:0048544	recognition of pollen	4	64	0.00476705	Solyc02g079710/Solyc07g063700/Solyc07g063720/Solyc07g063730
M23	GO:0016310	phosphorylation	8	410	0.0138105	Solyc02g031790/Solyc02g079710/Solyc06g069650/Solyc07g045160/Solyc07g063700/Solyc07g063720/Solyc07g063730/Solyc12g005380
M23	GO:0042744	hydrogen peroxide catabolic process	4	98	0.0158486	Solyc02g092580/Solyc04g071890/Solyc04g071900/Solyc05g046010
M23	GO:0050832	defense response to fungus	3	50	0.0181449	Solyc00g174340/Solyc01g097270/Solyc01g097280
M23	GO:0005975	carbohydrate metabolic process	8	474	0.0214069	Solyc01g008620/Solyc01g060010/Solyc01g060020/Solyc04g016470/Solyc10g055800/Solyc10g055810/Solyc10g055820/Solyc10g079860
M23	GO:0009607	response to biotic stimulus	3	62	0.0260632	Solyc00g174340/Solyc09g007010/Solyc12g096960
M24	GO:0045492	xylan biosynthetic process	3	11	0.000939384	Solyc02g093090/Solyc04g078990/Solyc11g005760
M24	GO:0009834	plant-type secondary cell wall biogenesis	3	19	0.00268655	Solyc04g078990/Solyc09g007420/Solyc11g005760
M24	GO:0009809	lignin biosynthetic process	3	22	0.00281843	Solyc03g080180/Solyc09g014240/Solyc10g085090
M24	GO:0010417	glucuronoxylan biosynthetic process	2	8	0.00900603	Solyc09g007420/Solyc11g005760
M24	GO:0010215	cellulose microfibril organization	2	20	0.0444763	Solyc03g070440/Solyc07g064200
M24	GO:0046274	lignin catabolic process	2	22	0.0444763	Solyc09g014240/Solyc10g085090
M24	GO:0016049	cell growth	2	23	0.0444763	Solyc03g070440/Solyc07g064200
M24	GO:0016926	protein desumoylation	2	25	0.045874	Solyc01g056490/Solyc01g094740
M25	GO:0044030	regulation of DNA methylation	2	7	0.00988594	Solyc09g082430/Solyc09g082440
M25	GO:0015807	L-amino acid transport	2	8	0.00988594	Solyc08g077810/Solyc08g077820
M25	GO:1902475	L-alpha-amino acid transmembrane transport	2	8	0.00988594	Solyc08g077810/Solyc08g077820
M26	GO:0010951	negative regulation of endopeptidase activity	6	63	5.62341e-05	Solyc03g098710/Solyc03g098720/Solyc03g098780/Solyc03g098790/Solyc09g089500/Solyc11g022590
M26	GO:0016126	sterol biosynthetic process	3	10	0.000514544	Solyc01g008110/Solyc06g074090/Solyc09g009040
M27	GO:0006839	mitochondrial transport	2	5	0.00690973	Solyc05g051400/Solyc11g010500
M27	GO:0006529	asparagine biosynthetic process	2	11	0.018743	Solyc02g078380/Solyc09g082780
M27	GO:0006887	exocytosis	3	61	0.0247262	Solyc06g005280/Solyc06g075610/Solyc11g073010
M27	GO:0006541	glutamine metabolic process	2	24	0.0456545	Solyc02g078380/Solyc09g082780
M28	GO:0032436	positive regulation of proteasomal ubiquitin-dependent protein catabolic process	3	26	0.0115273	Solyc01g005650/Solyc03g005970/Solyc04g079780
M28	GO:0034219	carbohydrate transmembrane transport	3	41	0.0225916	Solyc01g009830/Solyc03g097560/Solyc07g007990
M29	GO:0090501	RNA phosphodiester bond hydrolysis	3	55	0.00811489	Solyc01g012580/Solyc07g049150/Solyc11g008530
M29	GO:0006221	pyrimidine nucleotide biosynthetic process	2	16	0.0089847	Solyc01g098530/Solyc02g082560
M29	GO:0090502	RNA phosphodiester bond hydrolysis, endonucleolytic	3	100	0.0149127	Solyc01g012580/Solyc07g049150/Solyc11g008530
M29	GO:0030422	production of siRNA involved in RNA interference	2	29	0.0149127	Solyc07g049150/Solyc11g008530
M29	GO:0006396	RNA processing	3	125	0.0175813	Solyc01g012580/Solyc07g049150/Solyc11g008530
M29	GO:0048544	recognition of pollen	2	64	0.0469097	Solyc05g008310/Solyc07g063770
M32	GO:0015979	photosynthesis	9	153	3.47833e-08	Solyc02g069450/Solyc02g069460/Solyc05g025600/Solyc06g060340/Solyc06g066640/Solyc06g084050/Solyc09g065910/Solyc12g011280/Solyc12g044280
M32	GO:0007017	microtubule-based process	3	31	0.00273085	Solyc04g077020/Solyc07g063610/Solyc08g006890
M32	GO:0043547	positive regulation of GTPase activity	3	63	0.0150248	Solyc03g120650/Solyc06g066650/Solyc12g044270
M33	GO:0015979	photosynthesis	32	153	6.58723e-48	Solyc01g105030/Solyc01g105050/Solyc02g063150/Solyc02g070940/Solyc02g070980/Solyc02g070990/Solyc02g071000/Solyc02g085950/Solyc02g090030/Solyc03g005760/Solyc03g005770/Solyc03g005780/Solyc03g005790/Solyc03g034220/Solyc03g120640/Solyc05g056070/Solyc06g063370/Solyc06g082940/Solyc06g082950/Solyc06g083680/Solyc07g022900/Solyc07g047850/Solyc07g063600/Solyc07g066150/Solyc08g013670/Solyc08g067320/Solyc08g0…
M33	GO:0009765	photosynthesis, light harvesting	21	29	3.23025e-45	Solyc01g105030/Solyc01g105050/Solyc02g070940/Solyc02g070980/Solyc02g070990/Solyc02g071000/Solyc03g005760/Solyc03g005770/Solyc03g005780/Solyc03g005790/Solyc05g056070/Solyc06g063370/Solyc07g022900/Solyc07g047850/Solyc07g063600/Solyc08g067320/Solyc08g067330/Solyc09g014520/Solyc10g006230/Solyc12g006140/Solyc12g011450
M33	GO:0009768	photosynthesis, light harvesting in photosystem I	19	27	1.61824e-40	Solyc01g105030/Solyc01g105050/Solyc02g070940/Solyc02g070980/Solyc02g070990/Solyc02g071000/Solyc03g005760/Solyc03g005770/Solyc03g005780/Solyc05g056070/Solyc06g063370/Solyc07g022900/Solyc07g047850/Solyc07g063600/Solyc08g067330/Solyc09g014520/Solyc10g006230/Solyc12g006140/Solyc12g011450
M33	GO:0018298	protein-chromophore linkage	21	45	1.36617e-39	Solyc01g105030/Solyc01g105050/Solyc02g070940/Solyc02g070980/Solyc02g070990/Solyc02g071000/Solyc03g005760/Solyc03g005770/Solyc03g005780/Solyc03g005790/Solyc05g056070/Solyc06g063370/Solyc07g022900/Solyc07g047850/Solyc07g063600/Solyc08g067320/Solyc08g067330/Solyc09g014520/Solyc10g006230/Solyc12g006140/Solyc12g011450
M33	GO:0009416	response to light stimulus	21	67	3.56255e-35	Solyc01g105030/Solyc01g105050/Solyc02g070940/Solyc02g070980/Solyc02g070990/Solyc02g071000/Solyc03g005760/Solyc03g005770/Solyc03g005780/Solyc05g056070/Solyc06g063370/Solyc07g022900/Solyc07g047850/Solyc07g063600/Solyc08g006530/Solyc08g067330/Solyc09g014520/Solyc10g006230/Solyc11g013360/Solyc12g006140/Solyc12g011450
M33	GO:0009853	photorespiration	3	11	5.23001e-05	Solyc02g063150/Solyc02g085950/Solyc03g034220
M33	GO:0015977	carbon fixation	3	15	0.000122258	Solyc02g063150/Solyc02g085950/Solyc03g034220
M33	GO:0006006	glucose metabolic process	3	18	0.000190267	Solyc02g020940/Solyc04g009030/Solyc12g094640
M33	GO:0009733	response to auxin	6	174	0.000219264	Solyc01g110670/Solyc01g110680/Solyc01g110770/Solyc01g110780/Solyc01g110800/Solyc01g111010
M33	GO:0006833	water transport	2	45	0.0384167	Solyc01g111010/Solyc03g013340
M33	GO:0009992	cellular water homeostasis	2	45	0.0384167	Solyc01g111010/Solyc03g013340
M33	GO:0015793	glycerol transport	2	45	0.0384167	Solyc01g111010/Solyc03g013340
M33	GO:0006096	glycolytic process	2	54	0.0481372	Solyc01g110360/Solyc02g062340
M33	GO:0006536	glutamate metabolic process	1	5	0.0481372	Solyc01g005000
M34	GO:0006952	defense response	11	366	2.90426e-06	Solyc00g102400/Solyc04g077340/Solyc05g005330/Solyc06g008400/Solyc06g008450/Solyc06g008770/Solyc06g008800/Solyc06g064750/Solyc07g053130/Solyc09g092310/Solyc12g096920
M34	GO:0048544	recognition of pollen	4	64	0.00187692	Solyc02g079540/Solyc04g058110/Solyc04g077340/Solyc07g053130
M34	GO:0009835	fruit ripening	2	9	0.00684477	Solyc07g064170/Solyc07g064180
M34	GO:0045087	innate immune response	2	14	0.0115698	Solyc02g079540/Solyc04g058110
M34	GO:0043086	negative regulation of catalytic activity	4	131	0.0115698	Solyc07g064170/Solyc07g064180/Solyc07g064190/Solyc09g015380
M34	GO:0071555	cell wall organization	4	144	0.0136537	Solyc07g009380/Solyc07g064170/Solyc07g064180/Solyc07g064190
M34	GO:0042545	cell wall modification	3	76	0.0168671	Solyc07g064170/Solyc07g064180/Solyc07g064190
M34	GO:0045490	pectin catabolic process	3	98	0.0301905	Solyc07g064170/Solyc07g064180/Solyc07g064190
M35	GO:0035336	long-chain fatty-acyl-CoA metabolic process	2	10	0.00712832	Solyc06g074390/Solyc11g067180
M35	GO:0010345	suberin biosynthetic process	2	11	0.00712832	Solyc06g074390/Solyc11g067180
M35	GO:0006869	lipid transport	3	50	0.00712832	Solyc08g067530/Solyc10g075130/Solyc10g076200
M36	GO:0007166	cell surface receptor signaling pathway	3	40	0.008684	Solyc04g007390/Solyc05g009000/Solyc05g009010
M37	GO:0019752	carboxylic acid metabolic process	3	45	0.0134561	Solyc08g068600/Solyc08g068630/Solyc08g068680
M39	GO:0009835	fruit ripening	3	9	6.03833e-05	Solyc07g049530/Solyc07g049550/Solyc10g080210
M39	GO:0009693	ethylene biosynthetic process	2	10	0.00639628	Solyc07g049530/Solyc07g049550
M39	GO:0031408	oxylipin biosynthetic process	2	23	0.0234565	Solyc01g006540/Solyc01g009680
M40	GO:0009789	positive regulation of abscisic acid-activated signaling pathway	2	10	0.00405483	Solyc04g005740/Solyc04g005760
M40	GO:0016567	protein ubiquitination	5	363	0.00762004	Solyc01g007000/Solyc01g007010/Solyc01g007020/Solyc01g007040/Solyc08g067300
M41	GO:0043086	negative regulation of catalytic activity	2	131	0.0262656	Solyc05g054360/Solyc09g092170
M41	GO:0006469	negative regulation of protein kinase activity	1	6	0.0262656	Solyc04g079110
M41	GO:0009741	response to brassinosteroid	1	9	0.0262656	Solyc04g079110
M41	GO:0046470	phosphatidylcholine metabolic process	1	12	0.0262656	Solyc10g024370
M41	GO:0060236	regulation of mitotic spindle organization	1	12	0.0262656	Solyc04g014550
M41	GO:0032147	activation of protein kinase activity	1	13	0.0262656	Solyc04g014550
M41	GO:0043248	proteasome assembly	1	14	0.0262656	Solyc07g062850
M42	GO:0046856	phosphatidylinositol dephosphorylation	2	17	0.0245197	Solyc03g098030/Solyc06g072400
M42	GO:0035428	hexose transmembrane transport	2	45	0.0358163	Solyc02g062860/Solyc02g062870
M42	GO:0046323	glucose import	2	45	0.0358163	Solyc02g062860/Solyc02g062870
M42	GO:1904659	glucose transmembrane transport	2	45	0.0358163	Solyc02g062860/Solyc02g062870
M42	GO:0009611	response to wounding	2	46	0.0358163	Solyc09g083440/Solyc09g084440
M42	GO:0009607	response to biotic stimulus	2	62	0.0471273	Solyc03g095650/Solyc05g054380
M42	GO:0010951	negative regulation of endopeptidase activity	2	63	0.0471273	Solyc09g083440/Solyc09g084440
M43	GO:0015743	malate transport	2	17	0.000703497	Solyc01g096140/Solyc09g065070
M43	GO:0071423	malate transmembrane transport	2	19	0.000703497	Solyc01g096140/Solyc09g065070
