# Supplementary material for: High-resolution spatiotemporal transcriptome mapping of tomato fruit development and ripening
Source: Nat Commun. 2018 Jan 25;9:364. doi: 10.1038/s41467-017-02782-9 (PMC5785480; doi:10.1038/s41467-017-02782-9)
Supplement: Supplementary file 12 — Supplementary Data 9 [file 41467_2017_2782_MOESM12_ESM.xlsx]

## Sheet: Supplementary Data 9
Supplementary Data 9. Hub genes in co-expression WGCNA modules.
Gene	Descriptions	Module	kME in the assigned module
Solyc05g016720	Unknown Protein	M1	0.988311
Solyc07g053750	Zinc finger transcription factor 50 (manually curated)	M1	0.986832
Solyc09g065000	Xylanase inhibitor (Fragment) (Q53IQ4_WHEAT)	M1	0.984006
Solyc02g084200	Zinc finger transcription factor 19 (manually curated)	M1	0.983885
Solyc08g079060	Trehalose 6-phosphate phosphatase (D4QAK5_TOBAC)	M1	0.982334
Solyc02g091370	Glucosyltransferase-2 (Q8S9A7_PHAAN)	M1	0.98221
Solyc07g008410	Multidrug and toxin extrusion protein 1 (S47A1_MOUSE)	M1	0.980663
Solyc08g068920	Uncharacterized aarF domain-containing protein kinase 1 (ADCK1_XENLA)	M1	0.980302
Solyc01g100270	3&apos-5&apos exonuclease family protein (Q23B12_TETTH)	M1	0.979931
Solyc02g032020	Unknown Protein	M1	0.979098
Solyc01g058040	Gibberellin 2-oxidase (A4GVL5_SOLLC)	M1	0.979091
Solyc09g008000	ABC transporter G family member 28 (AB28G_ARATH)	M1	0.978815
Solyc12g010830	Unknown Protein	M1	0.978382
Solyc01g018020	Transketolase-like protein (Q8LE99_ARATH)	M1	0.978322
Solyc04g055020	Iron sulfur subunit of succinate dehydrogenase (Q9XGC8_MAIZE)	M1	0.976926
Solyc02g090790	Ethylene responsive transcription factor 2b (C0J9I6_9ROSA)	M1	0.976567
Solyc02g086370	ER Phosphatidate Phosphatase (B9SJX0_RICCO)	M1	0.976359
Solyc03g112590	Cell division protease ftsH homolog (FTSH_ODOSI)	M1	0.976098
Solyc09g009490	Bzip transcription factor (Q00M78_SOYBN)	M1	0.975649
Solyc02g005050	Unknown Protein	M1	0.975247
Solyc12g041870	Glutamine synthetase (A8WCU7_GOSRA)	M1	0.975163
Solyc01g056530	Oligopeptide transporter 9 (B6SVF4_MAIZE)	M1	0.975052
Solyc09g098120	DUF1264 domain protein (B8NLT6_ASPFN)	M1	0.974382
Solyc01g090650	Chromodomain-helicase-DNA-binding protein 1-like (CHD1L_HUMAN)	M1	0.974379
Solyc09g015630	Chlorophyllide a oxygenase, chloroplastic (CAO_ORYSJ)	M1	0.973982
Solyc08g067270	Unknown Protein	M1	0.973606
Solyc07g005820	heat shock protein (B2D2G5_CAPSN)	M1	0.973443
Solyc05g053160	Plasma membrane associated protein (B6SJ93_MAIZE)	M1	0.973345
Solyc03g111130	Malate synthase (B9RAK0_RICCO)	M1	0.973256
Solyc03g005290	Unknown Protein	M1	0.97314
Solyc02g086090	Mannose-6-phosphate isomerase 1.1	M1	0.973103
Solyc04g056380	Genomic DNA chromosome 5 P1 clone MQK4 (Q9FFD9_ARATH)	M1	0.973078
Solyc02g090370	Reticulon-like protein B13 (RTNLM_ARATH)	M1	0.972929
Solyc11g008260	Cysteine proteinase cathepsin F (D3TN89_GLOMM)	M1	0.972853
Solyc03g111140	Malate synthase (B9RAK0_RICCO)	M1	0.972809
Solyc05g051920	Major facilitator superfamily transporter (Q2NDT2_ERYLH)	M1	0.972778
Solyc07g053360	Seed biotin-containing protein SBP65 (SBP65_PEA)	M1	0.972761
Solyc03g113520	Beta-1 3-galactosyltransferase-like protein (D8RWA4_SELML)	M1	0.972541
Solyc07g063560	Cotton fiber expressed protein 1 (O81373_GOSHI)	M1	0.972364
Solyc12g008430	Malic enzyme (Q006Q0_TOBAC)	M1	0.972359
Solyc03g025430	Genomic DNA chromosome 5 TAC clone K24M7 (Q9FHB8_ARATH)	M1	0.972237
Solyc01g007940	Alanine aminotransferase 2 (A8IKE5_SOYBN)	M1	0.972173
Solyc07g052480	isocitrate lyase LEU18678 (manually curated)	M1	0.971733
Solyc10g006080	Sodium/hydrogen exchanger (D7MKH9_ARALY)	M1	0.971563
Solyc01g044560	1-AMINOCYCLOPROPANE-1-CARBOXYLATE OXIDASE-like protein (Q94CL5_ARATH)	M1	0.971252
Solyc06g060910	Glycerol-3-phosphate transporter (B0SG38_LEPBA)	M1	0.971248
Solyc06g060190	Cytochrome P450	M1	0.971246
Solyc01g098850	Short-chain dehydrogenase/reductase family protein (D7L3S3_ARALY)	M1	0.970682
Solyc12g042840	Glyoxalase/bleomycin resistance protein/dioxygenase (Q2HVV5_MEDTR)	M1	0.970554
Solyc01g009660	Low-temperature-induced 65 kDa protein (LTI65_ARATH)	M1	0.970253
Solyc03g025810	Low-temperature-induced 65 kDa protein (LTI65_ARATH)	M1	0.970251
Solyc08g079160	Vacuolar-processing enzyme (B9RBP3_RICCO)	M1	0.969783
Solyc08g042110	Unknown Protein	M1	0.969691
Solyc01g057170	Unknown Protein	M1	0.969581
Solyc07g065450	Calcium-activated outward-rectifying potassium channel 1 (B6TSL7_MAIZE)	M1	0.969435
Solyc09g075670	Gibberellin receptor GID1L2 (B6TIA5_MAIZE)	M1	0.969316
Solyc04g078300	MADS-box transcription factor 1 (D1MFS6_HEVBR)	M1	0.969231
Solyc02g071470	1-aminocyclopropane-1-carboxylate oxidase 1 (ACCO1_MALDO)	M1	0.969109
Solyc10g076680	1-aminocyclopropane-1-carboxylate oxidase (Q069K4_9SOLA)	M1	0.969059
Solyc03g113510	Contig An16c0080 complete genome (A2R766_ASPNC)	M1	0.969022
Solyc09g074910	TspO and MBR like protein (D2RRW7_HALTV)	M1	0.969004
Solyc03g111150	Extracellular ligand-gated ion channel (D7LAY2_ARALY)	M1	0.968629
Solyc02g089300	Unknown Protein	M1	0.968616
Solyc09g082100	Seed maturation protein (Q2Q4X9_MEDTR)	M1	0.96852
Solyc02g071770	DUF1264 domain protein (A1CBM4_ASPCL)	M1	0.967847
Solyc01g090640	Chromodomain helicase DNA binding protein 1-like (Predicted) (D3ZRY1_RAT)	M1	0.967841
Solyc06g074680	Phospholipid diacylglycerol acyltransferase (B3LPN2_YEAS1)	M1	0.967805
Solyc12g005420	Zinc finger protein CONSTANS-LIKE 3 (COL3_ARATH)	M1	0.967524
Solyc04g026330	Unknown Protein	M1	0.967417
Solyc09g073010	Inorganic phosphate transporter 1 (Q43650_SOLTU)	M1	0.967367
Solyc09g082920	Unknown Protein	M1	0.967344
Solyc10g076670	Anthocyanidin synthase (Q2QCX4_GOSHI)	M1	0.967268
Solyc12g062340	Unknown Protein	M1	0.967202
Solyc02g071760	DUF1264 domain protein (A1CBM4_ASPCL)	M1	0.967168
Solyc06g066270	Cytochrome P450	M1	0.966819
Solyc02g067350	cDNA clone J023065D24 full insert sequence (B7EKP5_ORYSJ)	M1	0.966769
Solyc05g013920	Cathepsin B-like cysteine proteinase (CYSP_SCHMA)	M1	0.966503
Solyc07g026930	Tetracycline transporter (D7L897_ARALY)	M1	0.966465
Solyc09g092590	Cytochrome P450	M1	0.966343
Solyc03g034030	Ce-LEA (O16527_CAEEL)	M1	0.966286
Solyc03g044440	Ribosomal protein L22 family protein (D7KJG5_ARALY)	M1	0.966147
Solyc05g009240	Os05g0264200 protein (Fragment) (Q0DJL6_ORYSJ)	M1	0.965663
Solyc10g055210	Dirigent-like protein (A6YQZ7_PICSI)	M1	0.965502
Solyc02g077980	Unknown Protein	M1	0.965478
Solyc12g010820	Group 3 late embryogenesis abundant protein (Q2N1E0_PHAVU)	M1	0.965387
Solyc02g077530	O-methyltransferase (A5HK00_VITVI)	M1	0.96533
Solyc09g082110	Seed maturation protein (Q2Q4X9_MEDTR)	M1	0.965329
Solyc04g077240	SlBCAT6 (manually curated)	M1	0.964682
Solyc01g087180	Unknown Protein	M1	0.964514
Solyc07g065990	Unknown Protein; contains Interpro domain(s) IPR000136 Oleosin	M1	0.964473
Solyc04g079660	Cytochrome P450	M1	0.964406
Solyc10g028540	1-AMINOCYCLOPROPANE-1-CARBOXYLATE OXIDASE-like protein (Q94CL5_ARATH)	M1	0.964271
Solyc11g067250	Poly (B9SCR8_RICCO)	M1	0.964245
Solyc10g008860	UDP-glucosyltransferase (Q8H6A4_STERE)	M1	0.964199
Solyc02g093850	Ankyrin repeat domain-containing protein 50 (B0W609_CULQU)	M1	0.964195
Solyc06g065050	Transmembrane protein 205 (TM205_MOUSE)	M1	0.964051
Solyc09g082120	Glyoxalase/bleomycin resistance protein/dioxygenase (D1C786_SPHTD)	M1	0.963667
Solyc05g012210	Ninja-family protein 1 (NNJA1_WHEAT)	M1	0.963552
Solyc10g045650	Unknown Protein	M1	0.963371
Solyc07g032020	Unknown Protein	M1	0.963145
Solyc00g046580	Serine/threonine-protein phosphatase 7 long form homolog (PPP7L_ARATH)	M1	0.963066
Solyc02g079290	SELF PRUNING 2G	M1	0.963031
Solyc05g006160	Gibberellin-regulated protein 2 (B6TLZ8_MAIZE)	M1	0.962976
Solyc02g084840	Dehydrin DHN1 (DHN1_PEA)	M1	0.96289
Solyc12g014010	Glucosyltransferase (Q8RU72_TOBAC)	M1	0.962866
Solyc01g108830	Hydrolase alpha/beta fold family protein (D7M2V7_ARALY)	M1	0.962718
Solyc09g065360	Late embryogenesis abundant protein D-34 (B6UH67_MAIZE)	M1	0.962707
Solyc03g034040	Unknown Protein	M1	0.962655
Solyc07g006870	Xyloglucan endotransglucosylase/hydrolase 8 (C0IRI1_MALDO)	M1	0.962541
Solyc10g051320	Unknown Protein; contains Interpro domain(s) IPR018289 MULE transposase, conserved domain	M1	0.962366
Solyc10g085190	Anthocyanidin synthase (Q2EGB7_MALDO)	M1	0.962322
Solyc10g078770	Seed maturation protein LEA 4 (Q9FE69_GLYTO)	M1	0.962258
Solyc02g083020	CM0216.330.nc protein (B0BLI1_LOTJA)	M1	0.962214
Solyc04g072250	class I heat shock protein 1 (B6TTC8_MAIZE)	M1	0.962175
Solyc04g025610	Unknown Protein	M1	0.962067
Solyc04g049290	Prenyltransferase/ zinc ion binding protein (B6UAR7_MAIZE)	M1	0.961939
Solyc04g051730	Cytochrome P450	M1	0.961892
Solyc02g072570	Transcription factor bZIP98 (Fragment) (A4ZGS6_SOYBN)	M1	0.961556
Solyc08g044270	Glutamate synthase (C5FRK2_NANOT)	M1	0.961398
Solyc07g063320	LanC-like protein 2 (B6TCV9_MAIZE)	M1	0.961364
Solyc02g065590	Alpha/beta hydrolase fold-3 (C8PY72_9GAMM)	M1	0.96082
Solyc03g119830	HAT family dimerisation domain containing protein (Q10P19_ORYSJ)	M1	0.960715
Solyc10g048150	Unknown Protein	M1	0.96067
Solyc04g005410	Ureide permease 2 (B6U6B9_MAIZE)	M1	0.960624
Solyc02g062770	Late embryogenesis abundant protein (Q3I3Y9_PICGL)	M1	0.960332
Solyc02g014670	Genomic DNA chromosome 3 P1 clone MPN9 (Q9LT16_ARATH)	M1	0.960178
Solyc03g005940	DUF1264 domain protein (A1CBM4_ASPCL)	M1	0.96013
Solyc12g036870	Genomic DNA chromosome 5 P1 clone MJJ3 (Q9FFJ8_ARATH)	M1	0.960086
Solyc03g096040	Mitochondrial peroxiredoxin (1-Cys Prx) with thioredoxin peroxidase activity (C4QX37_PICPG)	M1	0.960016
Solyc12g055870	RAG1-activating protein 1 homolog (R1AP1_DICDI)	M1	0.959909
Solyc03g013330	Unknown Protein	M1	0.959784
Solyc08g006800	Unknown Protein	M1	0.959781
Solyc11g027840	Carboxymethylenebutenolidase homolog (C1BWH0_ESOLU)	M1	0.959765
Solyc08g082260	Integrin-linked kinase-associated serine/threonine phosphatase 2C (ILKAP_RAT)	M1	0.95965
Solyc10g009170	Lysine ketoglutarate reductase trans-splicing related 1 (Q8H767_ARATH)	M1	0.959286
Solyc06g071560	Serine/threonine protein phosphatase 2A 55 kDa regulatory subunit B beta isoform (2ABB_ARATH)	M1	0.959149
Solyc09g005060	Phosphatidylethanolamine-binding protein PEBP (C4K241_RICPU)	M1	0.958989
Solyc03g006770	Serine/threonine kinase receptor (Q7DMS5_BRANA)	M1	0.958769
Solyc09g008980	Unknown Protein	M1	0.958756
Solyc02g071480	1-aminocyclopropane-1-carboxylate oxidase 1 (ACCO1_MALDO)	M1	0.958663
Solyc07g064860	Unknown Protein	M1	0.95862
Solyc06g051140	Ubiquitin-conjugating enzyme 22 (D7L888_ARALY)	M1	0.958534
Solyc11g007560	Seed maturation protein PM36 (B6TPF2_MAIZE)	M1	0.958244
Solyc03g006120	DOG1 alpha splice variant (Fragment) (A0SVJ8_ARATH)	M1	0.957786
Solyc03g119820	Oleosin Bn-V (B6UIA7_MAIZE)	M1	0.957627
Solyc04g051280	F16G16.9 protein (Fragment) (Q9SS51_ARATH)	M1	0.957547
Solyc06g005100	Phosphatidylinositol transfer protein expressed (Q10N10_ORYSJ)	M1	0.957138
Solyc03g111120	Malate synthase (B9RAK0_RICCO)	M1	0.956947
Solyc01g009470	Poly (B9SCR8_RICCO)	M1	0.956734
Solyc06g064650	11-beta-hydroxysteroid dehydrogenase-like (Q9LUF1_ARATH)	M1	0.95592
Solyc10g047110	Peroxidase (Q5K4K5_GOSHI)	M1	0.955736
Solyc10g081800	Phosphatidylglycerol/phosphatidylinositol transfer protein (C5M4G5_CANTT)	M1	0.95566
Solyc02g083550	Metal ion binding protein (D7MN12_ARALY)	M1	0.95542
Solyc07g052270	11-beta-hydroxysteroid dehydrogenase-like (Q9LUF1_ARATH)	M1	0.955241
Solyc10g017540	Remorin 2 (Q9XEX9_SOLLC)	M1	0.955149
Solyc12g098900	Late embryogenesis abundant protein D-29 (LEA29_GOSHI)	M1	0.955079
Solyc03g078240	UDP-glucosyltransferase (Q8LKG3_STERE)	M1	0.954962
Solyc01g014950	Unknown Protein	M1	0.954757
Solyc08g061070	Unknown Protein	M1	0.95473
Solyc07g018290	AP2-like ethylene-responsive transcription factor At1g16060 (AP2L1_ARATH)	M1	0.954719
Solyc10g078780	Seed maturation protein LEA 4 (Q9FNW7_GLYTO)	M1	0.954367
Solyc03g082730	Unknown Protein	M1	0.954327
Solyc10g083370	Unknown Protein	M1	0.953968
Solyc04g051100	Unknown Protein	M1	0.953636
Solyc02g092070	Growth regulating factor 1 (Fragment) (A6MZS4_ORYSI)	M1	0.953621
Solyc06g048840	Late embryogenesis abundant protein (A4VBF1_9FABA)	M1	0.953305
Solyc06g072670	Short-chain dehydrogenase/reductase SDR (Q08PN0_STIAU)	M1	0.953256
Solyc06g075520	Dehydroascorbate reductase 1 (Fragment) (B8YGQ8_SOLLC)	M1	0.9532
Solyc05g016370	Unknown Protein	M1	0.953079
Solyc12g005890	Myb-related transcription factor (B7UCQ7_PANGI)	M1	0.952973
Solyc04g016550	Folylpolyglutamate synthase (B9IHV7_POPTR)	M1	0.952607
Solyc04g009710	Ferredoxin (Q40684_ORYSJ)	M1	0.952566
Solyc03g071850	UDP-glucuronosyltransferase 1-6 (UD16_HUMAN)	M1	0.952541
Solyc02g072550	DOG1 alpha splice variant (Fragment) (A0SVJ8_ARATH)	M1	0.952145
Solyc10g007800	Meiosis 5 (B6T5X0_MAIZE)	M1	0.951785
Solyc01g058030	Gibberellin 2-oxidase (A4GVL5_SOLLC)	M1	0.951729
Solyc02g055520	Helitron helicase-like protein (D0N6B6_PHYIN)	M1	0.951534
Solyc10g012430	Signal peptide peptidase (Q9MA44_ARATH)	M1	0.951485
Solyc07g063850	Indole-3-acetic acid-amido synthetase GH3.8 (B6U4E2_MAIZE)	M1	0.951429
Solyc09g009760	Z-box binding factor 2 protein (Q5K1L6_ARATH)	M1	0.951356
Solyc06g083590	ABI3 (manually curated)	M1	0.950856
Solyc03g062950	chaperonin (D5H5B3_SALRM)	M1	0.950689
Solyc07g026920	Tetracycline transporter (D7L897_ARALY)	M1	0.950435
Solyc01g098770	Xylanase inhibitor (Fragment) (Q53IQ4_WHEAT)	M1	0.950184
Solyc05g015890	Genomic DNA chromosome 5 TAC clone K24M7 (Q9FHB8_ARATH)	M1	0.950124
Solyc02g064560	Phloem protein (Fragment) (C6FDA8_PSEMZ)	M1	0.94997
Solyc01g105220	alternative oxidase 2 (manually curated)	M1	0.949961
Solyc08g081740	Katanin p60 ATPase-containing subunit (KTNA1_ARATH)	M1	0.949932
Solyc02g055510	Helicase-like protein (Q5NAA4_ORYSJ)	M1	0.949869
Solyc10g008040	Seed biotin-containing protein SBP65 (SBP65_PEA)	M1	0.949716
Solyc03g070370	Unknown Protein	M1	0.949582
Solyc04g007290	Os05g0264200 protein (Fragment) (Q0DJL6_ORYSJ)	M1	0.949543
Solyc11g032230	12-oxophytodienoate reductase 1 (D7KTW1_ARALY)	M1	0.949339
Solyc05g006120	Polymerase (DNA directed) mu (Q66HH0_RAT)	M1	0.948994
Solyc06g035520	Acetyl esterase (AES_SALSV)	M1	0.948924
Solyc06g076310	Unknown Protein	M1	0.948811
Solyc00g006630	Unknown Protein	M1	0.948582
Solyc12g056690	Serine/threonine-protein phosphatase 7 long form homolog (PPP7L_ARATH)	M1	0.948036
Solyc01g010700	AKIN gamma (B4FX20_MAIZE)	M1	0.948015
Solyc12g036860	Transposase (Fragment) (Q0GJW1_9POAL)	M1	0.947906
Solyc12g038160	Lipase family protein (D7KRN7_ARALY)	M1	0.947849
Solyc02g072560	DOG1 alpha splice variant (A0SVJ7_ARATH)	M1	0.947821
Solyc06g075440	Peptide transporter (A6YJX4_9MAGN)	M1	0.947672
Solyc03g046380	Seed maturation protein PM41 (Q9SWB2_SOYBN)	M1	0.947656
Solyc06g007390	LOB domain protein 25 (B6U340_MAIZE)	M1	0.947576
Solyc11g005930	ST63-2 (B4YYB2_THEHA)	M1	0.947565
Solyc04g051150	Sterol 3-beta-glucosyltransferase (B6U4Q7_MAIZE)	M1	0.947205
Solyc04g015200	6-phosphofructokinase 2 (B6TE72_MAIZE)	M1	0.947198
Solyc12g042100	Unknown Protein	M1	0.946651
Solyc05g014580	Unknown Protein	M1	0.946598
Solyc08g079720	AT-hook DNA-binding protein (Fragment) (A1DR81_CATRO)	M1	0.94656
Solyc08g068240	Xenotropic and polytropic retrovirus receptor (B2GU54_XENTR)	M1	0.946551
Solyc04g064710	Alcohol dehydrogenase 2 (Q9FZ01_VITVI)	M1	0.946471
Solyc12g009040	Long-chain-fatty-acid--CoA ligase 4 (C0HA93_SALSA)	M1	0.946347
Solyc11g073080	Methyl binding domain protein (B9HPK6_POPTR)	M1	0.946193
Solyc05g053530	9-cis-epoxycarotenoid dioxygenase 6	M1	0.946009
Solyc07g008380	Hydroxycinnamoyl CoA quinate transferase (Q70G32_SOLLC)	M1	0.945875
Solyc04g077740	Unknown Protein	M1	0.945255
Solyc12g006510	Cycloartenol Synthase (O82139_PANGI)	M1	0.945073
Solyc06g061110	Unknown Protein; contains Interpro domain(s) IPR005513 Late embryogenesis abundant (LEA) group 1	M1	0.944971
Solyc03g065220	Unknown Protein	M1	0.944822
Solyc07g008390	Hydroxycinnamoyl CoA quinate transferase (Q70G32_SOLLC)	M1	0.944655
Solyc05g050810	Chaperone dnaJ 3 (A8NGQ1_COPC7)	M1	0.944633
Solyc09g098400	Unknown Protein	M1	0.944471
Solyc12g009870	Leucine-rich repeat-like protein (Q6K620_ORYSJ)	M1	0.944177
Solyc01g098780	Signal peptidase complex subunit 3 (B0XD98_CULQU)	M1	0.943924
Solyc02g091390	Little protein 1 (B4UWC1_ARAHY)	M1	0.943828
Solyc02g086360	Octicosapeptide/Phox/Bem1p domain-containing protein (D7L8F8_ARALY)	M1	0.943769
Solyc04g026340	Diphosphate/fructose-6-phosphate 1-phosphotransferase (D1N5P5_9BACT)	M1	0.943583
Solyc07g008440	Purine permease family protein (D7MCV2_ARALY)	M1	0.94354
Solyc04g082540	Ser/Thr-rich protein T10 in DGCR region (B6TDB2_MAIZE)	M1	0.943391
Solyc08g042090	Unknown Protein	M1	0.943012
Solyc05g008490	Unknown Protein	M1	0.94269
Solyc04g049960	Plasma membrane protein 3 (Q6BDB3_LEYCH)	M1	0.942547
Solyc02g077440	Transcription elongation factor 1 homolog (C1C367_9MAXI)	M1	0.94253
Solyc05g024160	Pyruvate dehydrogenase E1 component subunit beta (B6T6H3_MAIZE)	M1	0.942457
Solyc06g009000	Mediator of aba-regulated dormancy 1 (D7LTE7_ARALY)	M1	0.942312
Solyc04g017730	Zinc finger CCHC-type (Q1SKZ9_MEDTR)	M1	0.942155
Solyc12g019670	Unknown Protein	M1	0.941974
Solyc01g088010	Lactoylglutathione lyase family protein (D7LHM5_ARALY)	M1	0.941926
Solyc12g096430	Ubiquitin carboxyl-terminal hydrolase family protein (D7MB42_ARALY)	M1	0.941497
Solyc06g054390	Cbs domain containing protein expressed (Fragment) (A6N095_ORYSI)	M1	0.941413
Solyc01g109920	Dehydrin (Q6YL18_BRAJU)	M1	0.941387
Solyc09g008770	Group 3 late embryogenesis abundant protein (Q2N1E0_PHAVU)	M1	0.941284
Solyc09g015450	Unknown Protein	M1	0.941246
Solyc09g064620	Unknown Protein	M1	0.941186
Solyc12g007030	Aldehyde dehydrogenase 1 (C5I9X1_ARTAN)	M1	0.940956
Solyc01g098130	Unknown Protein	M1	0.940947
Solyc07g008030	Glycosyl transferase family 17 protein (D7L020_ARALY)	M1	0.940639
Solyc06g008420	L-aspartate oxidase-like protein (Q9LER1_ARATH)	M1	0.939894
Solyc10g084960	Glutathione S-transferase-like protein (A8DUB0_SOLLC)	M1	0.939776
Solyc05g012830	Transposase family protein (Q60ED4_ORYSJ)	M1	0.9397
Solyc04g081710	Unknown Protein	M1	0.939636
Solyc06g068160	SNF4 (manually curated)	M1	0.939572
Solyc02g085150	LEA-like protein (Q8L5P5_LILLO)	M1	0.939286
Solyc08g075950	Growth-regulating factor 3 (B9VHC2_ORYSI)	M1	0.939118
Solyc11g011350	Tir-nbs-lrr, resistance protein	M1	0.939075
Solyc08g008580	Cystathionine gamma-lyase (D2LF58_RHOVA)	M1	0.938603
Solyc02g085590	Vicilin (Fragment) (B4X640_PISVE)	M1	0.938544
Solyc10g018270	Unknown Protein	M1	0.938467
Solyc05g052880	Unknown Protein	M1	0.938291
Solyc07g042090	Transmembrane protein 34 (A9UM61_XENTR)	M1	0.938277
Solyc09g008710	Unknown Protein	M1	0.938111
Solyc03g112440	Oleosin (O04925_SESIN)	M1	0.938102
Solyc10g055150	Unknown Protein; contains Interpro domain(s) IPR013921 Mediator complex, subunit Med20	M1	0.938076
Solyc07g055840	Citrate synthase (B9IFM7_POPTR)	M1	0.938069
Solyc05g025630	Histone-binding protein RBBP7 (B5X3G4_SALSA)	M1	0.93797
Solyc02g071780	Necrotic spotted lesions 1 (Fragment) (B6ZA38_HELPE)	M1	0.937932
Solyc06g033810	U1 small nuclear ribonucleoprotein A (Q16H40_AEDAE)	M1	0.937558
Solyc03g058750	Unknown Protein	M1	0.937393
Solyc02g092710	Prolyl 4-hydroxylase alpha-2 subunit (B6TYA6_MAIZE)	M1	0.937353
Solyc06g017860	Serine carboxypeptidase (Q2Z1Y2_PRUMU)	M1	0.93735
Solyc02g081100	Transposase family protein (Q60ED4_ORYSJ)	M1	0.937333
Solyc01g005090	Inositol 1 4 5-trisphosphate 5-phosphatase-like protein (Q6H453_ORYSJ)	M1	0.937152
Solyc04g050750	Ethylene-responsive transcription factor 1 (ERF1_ORYSJ)	M1	0.937056
Solyc05g051380	AP2-like ethylene-responsive transcription factor At1g16060 (AP2L1_ARATH)	M1	0.936872
Solyc05g051350	Rhamnogalacturonate lyase (A3XLZ2_LEEBM)	M1	0.936802
Solyc03g062880	Unknown Protein	M1	0.93676
Solyc01g091830	Unknown Protein	M1	0.936432
Solyc06g075990	Glyoxalase/bleomycin resistance protein/dioxygenase (A1WPN3_VEREI)	M1	0.936255
Solyc02g067310	Zinc finger-homeodomain protein 1 (Fragment) (B0LK19_CUCSA)	M1	0.93579
Solyc11g022530	Transmembrane protein 205 (B9EN72_SALSA)	M1	0.935432
Solyc12g007320	Ring H2 finger protein (D9ZHD8_HYPPE)	M1	0.935253
Solyc05g043280	Zinc finger CCCH domain-containing protein 24 (C3H24_ORYSJ)	M1	0.93519
Solyc01g058400	Unknown Protein	M1	0.935108
Solyc01g113450	Unknown Protein	M1	0.935099
Solyc07g066400	Seed maturation protein (Q2XSI1_9FABA)	M1	0.935044
Solyc02g084070	Unknown Protein	M1	0.934312
Solyc02g065130	Serine/threonine-protein phosphatase 7 long form homolog (PPP7L_ARATH)	M1	0.934306
Solyc02g084060	Unknown Protein	M1	0.934241
Solyc06g034410	Unknown Protein; contains Interpro domain(s) IPR009902 Protein of unknown function DUF1442	M1	0.933926
Solyc12g005600	Wound-responsive protein-related (A8IXM2_BRACM)	M1	0.933831
Solyc09g042270	Helicase-like protein (Q5NAA4_ORYSJ)	M1	0.93361
Solyc08g079470	tRNA-modifying protein ygfZ (YGFZ_SALTY)	M1	0.93359
Solyc04g051290	Unknown Protein	M1	0.933043
Solyc10g078220	Cytochrome P450	M1	0.932931
Solyc02g070750	Cc-nbs, resistance protein fragment	M1	0.93281
Solyc10g044990	26S proteasome non-ATPase regulatory subunit 3 (B6TBG8_MAIZE)	M1	0.932783
Solyc02g094040	Lipase (Q1XBG1_RICCO)	M1	0.932752
Solyc03g007340	Unknown Protein	M1	0.932666
Solyc02g085770	ABA induced plasma membrane protein PM 19 (P93615_WHEAT)	M1	0.932362
Solyc06g060700	Unknown Protein	M1	0.932199
Solyc04g080920	Purple acid phosphatase (Q84KZ1_TOBAC)	M1	0.931963
Solyc01g060070	Pore protein homolog (Q3EA11_ARATH)	M1	0.931674
Solyc04g054840	Ethylene insensitive 3 class transcription factor (D5L144_MALDO)	M1	0.931603
Solyc11g040310	Unknown Protein	M1	0.931547
Solyc06g076470	Unknown Protein	M1	0.931311
Solyc04g064470	Dehydroascorbate reductase (Fragment) (Q1G0W3_SOLLC)	M1	0.931209
Solyc12g017400	NAC domain protein IPR003441 (B9HYE4_POPTR)	M1	0.931193
Solyc09g065470	Vicilin (Fragment) (B4X640_PISVE)	M1	0.930978
Solyc01g009170	EIL-EIN3/EIL (manually curated)	M1	0.930954
Solyc03g063590	Mutator-like transposase-like (Q9FH11_ARATH)	M1	0.930714
Solyc01g005390	Nudix hydrolase 4 (B6T5N7_MAIZE)	M1	0.93065
Solyc10g080410	BZIP transcription factor (Q93XM5_ARATH)	M1	0.930553
Solyc07g064280	Tryptophan synthase beta chain 1 (Q0WUI8_ARATH)	M1	0.930261
Solyc02g076640	cDNA clone J023049H21 full insert sequence (B7EHP2_ORYSJ)	M1	0.930126
Solyc12g008510	hexokinase 3 (manually curated)	M1	0.929971
Solyc02g005070	Unknown Protein	M1	0.929596
Solyc05g010600	Unknown Protein	M1	0.929323
Solyc04g056480	Unknown Protein	M1	0.929287
Solyc02g080880	Aspartic proteinase (Q8L6A8_THECC)	M1	0.929207
Solyc08g079310	Cytochrome P450	M1	0.928987
Solyc06g068690	Glutamyl-tRNA(Gln) amidotransferase subunit A (A3HSJ3_9BACT)	M1	0.928711
Solyc10g077140	cDNA clone J013074B07 full insert sequence (B7ECA1_ORYSJ)	M1	0.928174
Solyc10g052610	Unknown Protein	M1	0.927998
Solyc10g077100	Os12g0130100 protein (Fragment) (Q0IQC7_ORYSJ)	M1	0.927958
Solyc01g113460	Unknown Protein	M1	0.927834
Solyc11g017060	Unknown Protein	M1	0.92768
Solyc08g074720	Late embryogenesis abundant 3 family protein (D7KBC5_ARALY)	M1	0.927671
Solyc04g071530	Serine/threonine-protein phosphatase 7 long form homolog (PPP7L_ARATH)	M1	0.927146
Solyc12g008920	Cytokinin oxidase/dehydrogenase 2 (C0LPA7_SOLTU)	M1	0.927093
Solyc06g068730	MtN19-like protein (Q64EX4_PEA)	M1	0.927053
Solyc01g109610	2-hydroxyacid dehydrongenase (Fragment) (C6F725_PSEMZ)	M1	0.926828
Solyc04g074360	UDP-glucuronosyltransferase (Q5UB81_ARATH)	M1	0.926216
Solyc01g094130	Cytochrome P450	M1	0.926202
Solyc12g042120	Unknown Protein	M1	0.926099
Solyc04g007920	Erwinia induced protein 2 (Q84XG6_SOLTU)	M1	0.926009
Solyc05g014090	Histone-binding protein RBBP7 (B5X3G4_SALSA)	M1	0.926003
Solyc01g108820	Alpha-hydroxynitrile lyase (O49897_MANES)	M1	0.925594
Solyc03g005880	Nodulin MtN3 family protein (D7L372_ARALY)	M1	0.925491
Solyc10g049600	Progesterone 5-beta-reductase (D6NIX2_ATRBE)	M1	0.92532
Solyc01g098790	Heat shock protein-like protein (Q84KA7_CUCME)	M1	0.925201
Solyc10g037910	Cyclin-dependent kinase A-1 (CDKA1_ARATH)	M1	0.925196
Solyc09g090970	Major allergen Mal d 1 (Q84LA7_MALDO)	M1	0.925157
Solyc07g040680	SolycHsfA9 (manually curated)	M1	0.925047
Solyc10g078230	Cytochrome P450	M1	0.924829
Solyc02g021160	Unknown Protein	M1	0.924816
Solyc04g077300	Serine/threonine-protein kinase receptor (B6U2B7_MAIZE)	M1	0.924547
Solyc03g046180	Unknown Protein	M1	0.924288
Solyc00g153680	Serine/threonine protein kinase (D0NNA3_PHYIN)	M1	0.923906
Solyc05g032810	Transposase family protein (Q60ED4_ORYSJ)	M1	0.923779
Solyc08g077410	Cytochrome c oxidase subunit 6b (Q9FE02_ORYSJ)	M1	0.923726
Solyc11g042800	Late embryogenesis abundant protein (Fragment) (Q56ZD1_ARATH)	M1	0.923314
Solyc05g039920	Unknown Protein	M1	0.923091
Solyc12g042110	Unknown Protein	M1	0.922838
Solyc07g066480	flacca (manually curated)	M1	0.922656
Solyc09g072530	Unknown Protein	M1	0.922391
Solyc06g011590	Nodulin family protein (D7LIF1_ARALY)	M1	0.922378
Solyc09g092600	Cytochrome P450	M1	0.92225
Solyc11g006090	AT-hook DNA-binding protein (Fragment) (A1DR81_CATRO)	M1	0.92221
Solyc04g079330	Serine carboxypeptidase (B6SWY3_MAIZE)	M1	0.922148
Solyc07g008870	Unknown Protein	M1	0.922066
Solyc02g084250	Unknown Protein; contains Interpro domain(s) IPR002099 DNA mismatch repair protein	M1	0.921719
Solyc11g042740	Unknown Protein	M1	0.921707
Solyc01g058360	Major facilitator superfamily transporter (A8NUY3_COPC7)	M1	0.921673
Solyc06g060180	Alpha-humulene/(-)-(E)-beta-caryophyllene synthase (HUMS_ARATH)	M1	0.921353
Solyc03g006110	CBL-interacting protein kinase 16 (C4P7W5_VITVI)	M1	0.921339
Solyc06g072680	Receptor expression-enhancing protein 5 (C1C4Y8_RANCA)	M1	0.921213
Solyc03g111100	AtIII18x5-like protein (Fragment) (D9YU68_ARAHA)	M1	0.921174
Solyc09g014660	HGWP repeat containing protein-like (Q8LIT9_ORYSJ)	M1	0.920776
Solyc09g064290	Transposase (Fragment) (Q0GJY7_9POAL)	M1	0.920665
Solyc08g005430	Growth-regulating factor 4 (Q6ZIK5_ORYSJ)	M1	0.920663
Solyc01g088820	Transcription factor (D7LLP9_ARALY)	M1	0.920385
Solyc04g051300	Unknown Protein	M1	0.920359
Solyc03g093660	Unknown Protein	M1	0.919983
Solyc03g121350	Anoctamin-like protein (D0MXY8_PHYIN)	M1	0.919753
Solyc12g098130	Unknown Protein	M1	0.919565
Solyc09g098590	Sucrose synthase (Q84T18_SOLTU)	M1	0.919503
Solyc09g092410	Tir-nbs-lrr, resistance protein	M1	0.919484
Solyc09g065080	RNA-binding protein (Q16HY2_AEDAE)	M1	0.919173
Solyc11g045350	Nodule inception protein (Fragment) (B4ER14_MEDTR)	M1	0.919044
Solyc07g062990	Unknown Protein	M1	0.91887
Solyc03g006360	Auxin-repressed protein (Q6PXE1_9SOLN)	M1	0.918708
Solyc09g090800	Plasma membrane associated protein (B6SJ93_MAIZE)	M1	0.918534
Solyc10g083380	Unknown Protein; contains Interpro domain(s) IPR004827 Basic-leucine zipper (bZIP) transcription factor	M1	0.918447
Solyc04g039690	Unknown Protein	M1	0.917938
Solyc09g015100	Unknown Protein	M1	0.917602
Solyc01g067650	Unknown Protein	M1	0.91697
Solyc06g011660	Transporter-like protein (Q8LC71_ARATH)	M1	0.916961
Solyc10g074890	Receptor like kinase, RLK	M1	0.916782
Solyc07g054720	Proteinase inhibitor type-2 CEVI57 (IP23_SOLLC)	M1	0.916753
Solyc01g081020	Pentatricopeptide repeat-containing protein (D7MAN3_ARALY)	M1	0.916662
Solyc02g030400	Unknown Protein	M1	0.916501
Solyc12g027680	Pol polyprotein (Q94FM1_CITPA)	M1	0.916277
Solyc10g085740	GDSL esterase/lipase At5g03820 (GDL73_ARATH)	M1	0.915696
Solyc03g045030	TCP transcription factor 26 (manually curated)	M1	0.915686
Solyc01g081630	Auxin-regulated protein (Q945F5_SOLLC)	M1	0.91447
Solyc03g117630	heat shock protein (B2D2G5_CAPSN)	M1	0.914351
Solyc08g042070	Unknown Protein	M1	0.91435
Solyc08g061290	Unknown Protein	M1	0.913807
Solyc02g021150	Unknown Protein	M1	0.913733
Solyc12g010560	GDSL esterase/lipase At2g24560 (GDL39_ARATH)	M1	0.913367
Solyc03g019830	Receptor like kinase, RLK	M1	0.913301
Solyc01g094120	Cytochrome P450	M1	0.913218
Solyc09g015070	Reductase 1 (Q6TY49_HYDMC)	M1	0.913148
Solyc07g042360	Serine/threonine-protein phosphatase 7 long form homolog (PPP7L_ARATH)	M1	0.913117
Solyc09g066260	LOB domain protein-like (Q6K713_ORYSJ)	M1	0.913023
Solyc09g056090	Unknown Protein	M1	0.913002
Solyc09g074660	Thymidylate kinase (B1BAE6_CLOBO)	M1	0.912838
Solyc01g100830	galactinol synthase 1 (manually curated)	M1	0.912171
Solyc09g014750	Late embryogenesis abundant protein (A4VBF1_9FABA)	M1	0.911845
Solyc01g059910	Pto-like, Serine/threonine kinase protein, resistance protein	M1	0.911835
Solyc09g014640	Zinc finger CCCH domain-containing protein 24 (C3H24_ORYSJ)	M1	0.911621
Solyc10g055460	Unknown Protein	M1	0.911423
Solyc00g058900	GDSL esterase/lipase At2g31540 (GDL43_ARATH)	M1	0.911361
Solyc09g056120	Unknown Protein	M1	0.911221
Solyc01g090350	Non-specific lipid-transfer protein (B9RD07_RICCO)	M1	0.911187
Solyc07g005410	Unknown Protein	M1	0.911127
Solyc06g083600	B3 domain-containing transcription factor ABI3 (ABI3_ARATH)	M1	0.911125
Solyc08g029310	Unknown Protein	M1	0.911042
Solyc09g056070	Maturase (Fragment) (O79414_SOLTU)	M1	0.910786
Solyc04g049110	Transposase family protein (Q60ED4_ORYSJ)	M1	0.910598
Solyc12g041910	Unknown Protein	M1	0.910595
Solyc06g050880	Unknown Protein	M1	0.910479
Solyc09g056100	PG1 protein (C4VMD4_9LACO)	M1	0.910435
Solyc04g051790	Mutator-like transposase 53847-56139 (Q9C8V7_ARATH)	M1	0.909994
Solyc01g010080	Potassium/sodium hyperpolarization-activated cyclic nucleotide-gated channel 4 (HCN4_MOUSE)	M1	0.909942
Solyc03g019820	tonoplast intrinsic protein 3.2 (manually curated)	M1	0.909823
Solyc05g008120	Chaperone protein dnaJ (B6U761_MAIZE)	M1	0.909582
Solyc01g081600	Non-specific lipid-transfer protein (Q6E0V1_NICGL)	M1	0.909352
Solyc10g078670	BZIP transcription factor (Q93XM5_ARATH)	M1	0.90931
Solyc10g007130	Os06g0483900 protein (Fragment) (Q0DC52_ORYSJ)	M1	0.909279
Solyc12g096080	UDP-glucosyltransferase family 1 protein (C6KI43_CITSI)	M1	0.909276
Solyc02g090410	LOB domain family protein (D7LG10_ARALY)	M1	0.909136
Solyc06g069260	Oleosin Bn-V (B6TL84_MAIZE)	M1	0.908839
Solyc10g006450	COBRA-like protein (Q655F2_ORYSJ)	M1	0.908693
Solyc03g115370	Diacylglycerol kinase 1 (A8QM12_MAIZE)	M1	0.908686
Solyc08g060910	Pol polyprotein (POL_BAEVM)	M1	0.908402
Solyc07g054350	Unknown Protein	M1	0.908058
Solyc02g030390	Unknown Protein	M1	0.90802
Solyc01g097630	BAC19.2 (Q9FYX4_SOLLC)	M1	0.908011
Solyc07g066550	Receptor like kinase, RLK	M1	0.907678
Solyc02g077970	Late embryo abundance protein (Fragment) (C6F8V9_PSEMZ)	M1	0.907596
Solyc02g094700	Unknown Protein	M1	0.907257
Solyc12g096930	Caleosin (Q9SQ57_SESIN)	M1	0.907127
Solyc01g057480	Helicase-like protein (Q84QR0_ORYSJ)	M1	0.90657
Solyc03g093340	Genomic DNA chromosome 5 TAC clone K11J9 (Q9FKH0_ARATH)	M1	0.90643
Solyc11g007440	UDP-glucose flavonoid glucoside 1 6-glucosyltransferase (C5NN15_CATRO)	M1	0.906402
Solyc06g034070	Helicase-like protein (Q5VR06_ORYSJ)	M1	0.906026
Solyc02g062710	Hydroxycinnamoyl transferase (Q05HB0_COFAR)	M1	0.906011
Solyc02g065220	Cytochrome P450	M1	0.905661
Solyc02g089050	AT1G18620 protein (Fragment) (B9DFG2_ARATH)	M1	0.905322
Solyc06g050520	dehydration responsive element binding protein 1 (manually curated)	M1	0.905124
Solyc09g092690	Peptidyl-prolyl cis-trans isomerase (Q86M29_BRUMA)	M1	0.903926
Solyc12g089080	Glycosyltransferase family 77 protein (C1E245_9CHLO)	M1	0.903834
Solyc09g059670	Alpha/beta hydrolase fold-1 (Q2IHF4_ANADE)	M1	0.903422
Solyc07g005210	Outer membrane lipoprotein blc (D0RZG9_ACICA)	M1	0.903095
Solyc12g014300	BZIP transcription factor (Q8W5R9_ORYSA)	M1	0.903021
Solyc07g063310	LanC-like protein 2 (B6TCV9_MAIZE)	M1	0.90275
Solyc06g052090	U1 small nuclear ribonucleoprotein A (SNRPA_DROME)	M1	0.902707
Solyc07g065670	Unknown Protein	M1	0.90239
Solyc00g229260	TdcA1-ORF2 protein (Fragment) (Q948N9_DAUCA)	M1	0.902357
Solyc09g056080	Maturase (Fragment) (O79414_SOLTU)	M1	0.902325
Solyc01g107720	Root cap protein 3 (Fragment) (Q1HVA8_MESVI)	M1	0.901875
Solyc12g010920	Oleosin (Q8LGL8_OLEEU)	M1	0.901844
Solyc01g087190	Chaperonin-like protein (Q2LJI6_9NOSO)	M1	0.901493
Solyc10g054000	ATP synthase subunit a (Q9XL97_SOLTU)	M1	0.90074
Solyc11g072380	Vicilin-like protein (Fragment) (Q9SEW4_9ROSI)	M1	0.900486
Solyc01g065820	Unknown Protein; contains Interpro domain(s) IPR000167 Dehydrin	M1	0.900451
Solyc10g050070	HGWP repeat containing protein-like (Q5ZAQ6_ORYSJ)	M1	0.900383
Solyc03g007230	Protein phosphatase 2C (B1B5N6_PHYPA)	M1	0.900262
Solyc07g041440	DNA repair protein RAD5 (C0SA81_PARBP)	M1	0.900198
Solyc03g093850	ATP-dependent DNA helicase (B9DMT1_STACT)	M1	0.900072
Solyc02g071530	Flap structure-specific endonuclease (FEN_CALMQ)	M2	0.971798
Solyc01g056990	Genomic DNA chromosome 5 BAC clone F15M7 (Q9FG11_ARATH)	M2	0.961749
Solyc06g083820	60 ribosomal protein L14 (B6TMP6_MAIZE)	M2	0.961258
Solyc03g025900	Flap structure-specific endonuclease (A8NTE4_COPC7)	M2	0.960199
Solyc04g056410	DNA repair and recombination protein RAD54 (D0MQ92_PHYIN)	M2	0.960123
Solyc04g076400	Vernalization insensitive 3 (Fragment) (C4PFF9_BRARC)	M2	0.959398
Solyc05g023680	E3 ubiquitin-protein ligase UHRF1 (UHRF1_RAT)	M2	0.957752
Solyc03g093260	Structural maintenance of chromosomes 2 (Q52KE9_MOUSE)	M2	0.957281
Solyc03g119490	MAPKK (LeMKK3) (manually curated)	M2	0.955939
Solyc06g065680	cyclin A2 (manually curated)	M2	0.955648
Solyc10g006810	Cyclic nucleotide-gated channel (B9I014_POPTR)	M2	0.955176
Solyc03g113760	E2F transcription factor-like protein (Q9LFQ9_ARATH)	M2	0.951674
Solyc08g077550	Novel plant SNARE 11 (B6TAD9_MAIZE)	M2	0.951577
Solyc06g051040	Mitotic checkpoint serine/threonine-protein kinase BUB1 (BUB1_MOUSE)	M2	0.951177
Solyc04g014850	Unknown Protein	M2	0.951137
Solyc09g007330	DNA replication licensing factor MCM6 (B3LHP9_YEAS1)	M2	0.948937
Solyc08g068320	Transcription factor myb (Q5QT32_ORYSA)	M2	0.946953
Solyc03g114760	TMV-MP30 binding protein 2C (Q8S556_TOBAC)	M2	0.946025
Solyc03g095600	CENP-E like kinetochore protein (B6SHI8_MAIZE)	M2	0.945382
Solyc04g008820	HMG transcription factor (Fragment) (Q676W2_HYAOR)	M2	0.945314
Solyc11g071730	Kinesin-like protein (Q9LXV6_ARATH)	M2	0.945159
Solyc01g007160	N-acetyltransferase ESCO1 (B6TTW6_MAIZE)	M2	0.944495
Solyc09g010060	Kinesin (Q86ZA8_COCHE)	M2	0.942059
Solyc02g093720	Os02g0200800 protein (Fragment) (Q0E303_ORYSJ)	M2	0.941767
Solyc11g010920	Kinesin (A6YTD6_CUCME)	M2	0.941028
Solyc01g106540	Unknown Protein	M2	0.939973
Solyc10g080400	Polychome UV-B-insensitive 4 (D7LI35_ARALY)	M2	0.939955
Solyc05g007450	Origin recognition complex subunit 6 (B6TX59_MAIZE)	M2	0.939727
Solyc04g076310	Kinesin-like protein (Q9FME7_ARATH)	M2	0.93932
Solyc02g094100	Katanin p60 ATPase-containing subunit (C0S965_PARBP)	M2	0.93924
Solyc02g085390	Uncharacterized ATP-dependent helicase C25A8.01c (YFC1_SCHPO)	M2	0.939166
Solyc01g099270	Microtubule binding protein (A6YTD5_CUCME)	M2	0.939119
Solyc04g045530	DNA primase large subunit (B5X2T9_SALSA)	M2	0.938462
Solyc01g091370	AT-hook motif nuclear localized protein 1 (Q8VYJ2_ARATH)	M2	0.937899
Solyc06g007130	omega-3 fatty acid desaturase -3 (manually curated)	M2	0.93781
Solyc06g071390	Deleted in split hand/splt foot protein 1 (Fragment) (Q70ET7_SOLLC)	M2	0.93685
Solyc05g054610	Histone H4 (B6T0P4_MAIZE)	M2	0.93639
Solyc06g008980	Unknown Protein	M2	0.936015
Solyc03g121870	Methyltransferase-like protein (B6K6V3_SCHJY)	M2	0.93522
Solyc02g077480	Histone H3 (D8L9K7_WHEAT)	M2	0.934611
Solyc12g010350	60S ribosomal protein L39 (D3GC11_9ROSI)	M2	0.934296
Solyc01g111550	Protein MCM10 homolog (MCM10_XENTR)	M2	0.934087
Solyc07g056060	Genomic DNA chromosome 5 TAC clone K23F3 (Q9LK83_ARATH)	M2	0.933747
Solyc12g005480	Targeting protein for Xklp2 containing protein expressed (Q10Q22_ORYSJ)	M2	0.932263
Solyc02g067100	Targeting protein for Xklp2 containing protein expressed (Q10Q22_ORYSJ)	M2	0.931775
Solyc03g007130	Microtubule-associated protein MAP65-1a (Q9FEV9_TOBAC)	M2	0.931761
Solyc01g098980	Kinesin (A6YTD6_CUCME)	M2	0.931449
Solyc04g011390	Histone H4 (B6T0P4_MAIZE)	M2	0.930621
Solyc01g068540	Unknown Protein; contains Interpro domain(s) IPR017877 MYB-like	M2	0.930002
Solyc02g080390	Abnormal spindle-like microcephaly-associated protein (Fragment) (B6UL97_HYLME)	M2	0.929775
Solyc02g083640	Male sterility 5 family protein (Fragment) (B1Q3A0_BRACM)	M2	0.92918
Solyc10g008210	Os07g0507200 protein (Fragment) (C7J530_ORYSJ)	M2	0.928717
Solyc06g043150	WD-repeat cell cycle regulatory protein (Q6T2Z5_SOYBN)	M2	0.928458
Solyc06g072240	Histone H4 (B6T0P4_MAIZE)	M2	0.928187
Solyc12g011290	Kinesin (A6YTD6_CUCME)	M2	0.928121
Solyc05g014370	Mitotic spindle checkpoint protein MAD2 (B6UEH3_MAIZE)	M2	0.928016
Solyc07g054690	Unknown Protein	M2	0.927546
Solyc04g082840	B2-type cyclin dependent kinase (manually curated)	M2	0.92754
Solyc01g006100	Cytosine-specific methyltransferase (B4XTS9_ELAGV)	M2	0.927325
Solyc12g009940	UDP-glucosyltransferase HvUGT5876 (D3WYW1_HORVD)	M2	0.927271
Solyc10g086150	Single-stranded DNA binding protein (Q8W214_SOLTU)	M2	0.927078
Solyc02g030130	Subtilisin-like serine protease (Q948Q4_ARATH)	M2	0.926992
Solyc05g005580	Expressed protein (Fragment) (C1PIB6_ARATH)	M2	0.926662
Solyc05g008540	Origin recognition complex 4 subunit (Q6EWX1_ARATH)	M2	0.92665
Solyc02g080230	Rop-interactive crib motif-containing protein 1 (D7LGA6_ARALY)	M2	0.926242
Solyc01g079100	Palmitoyltransferase erf2 (C5FZI1_NANOT)	M2	0.925283
Solyc02g070780	DNA replication licensing factor MCM3 (Q16NY8_AEDAE)	M2	0.92499
Solyc07g063080	Dynamin family protein (D7KKE2_ARALY)	M2	0.924978
Solyc01g091360	Homology to unknown gene (Q00VP3_OSTTA)	M2	0.9249
Solyc08g008360	Unknown Protein	M2	0.924165
Solyc01g086690	Double-strand-break repair protein rad21 (D0NDK6_PHYIN)	M2	0.9241
Solyc10g086340	Kinesin-5 (D2V727_NAEGR)	M2	0.924047
Solyc09g008260	Unknown Protein	M2	0.923797
Solyc06g008210	Breast cancer type 1 susceptibility protein homolog (Fragment) (A5A751_PIG)	M2	0.92376
Solyc01g096370	BHLH transcription factor (Q401N4_9LILI)	M2	0.923622
Solyc02g069560	Chloroplast unusual positioning 1A (A2V813_PHYPA)	M2	0.923252
Solyc07g045010	Dentin sialophosphoprotein-like (Q6H4U9_ORYSJ)	M2	0.923105
Solyc08g083270	Glutaredoxin family protein (D7LYR1_ARALY)	M2	0.922795
Solyc07g062100	Bromodomain and PHD finger containing 1 (B2RRD7_MOUSE)	M2	0.922399
Solyc10g039400	Unknown Protein	M2	0.922347
Solyc06g063340	cDNA clone J023065D24 full insert sequence (B7EKP5_ORYSJ)	M2	0.922005
Solyc06g072660	Dek protein (B6SWA1_MAIZE)	M2	0.921529
Solyc10g085920	Bifunctional polymyxin resistance protein ArnA (ARNA_KLEP3)	M2	0.919651
Solyc09g007360	Interactor of constitutive active ROPs 3 (ICR3_ARATH)	M2	0.918974
Solyc02g071930	CTD small phosphatase-like protein (C3KI43_ANOFI)	M2	0.918706
Solyc02g078760	CK25 (Q1W1G0_TOBAC)	M2	0.918659
Solyc08g061910	Unknown Protein	M2	0.918601
Solyc05g005810	Uncharacterized basic helix-loop-helix protein At1g06150 (Y1615_ARATH)	M2	0.918313
Solyc03g005620	Kinesin like protein (O23291_ARATH)	M2	0.918204
Solyc07g007190	Unknown Protein	M2	0.918183
Solyc11g072280	Microtubule-associated protein MAP65-1a (Q9FEV9_TOBAC)	M2	0.91798
Solyc12g099540	Kinesin like protein (Q940B8_ARATH)	M2	0.917867
Solyc12g056350	Unknown Protein; contains Interpro domain(s) IPR013097 Stress responsive alpha-beta barrel	M2	0.917205
Solyc12g100160	50S ribosomal protein L6 (B6SL57_MAIZE)	M2	0.917019
Solyc09g015170	Receptor like kinase, RLK	M2	0.916995
Solyc09g056170	Fimbrin-like potential actin filament bundling protein (Q5AC06_CANAL)	M2	0.916507
Solyc06g072810	Unknown Protein	M2	0.916259
Solyc02g090480	Peptidyl-prolyl cis-trans isomerase D (PPID_RAT)	M2	0.916196
Solyc03g118410	Acyl carrier protein (Q672Q9_SOLLC)	M2	0.916184
Solyc10g075020	Elongation factor P (B6UC94_MAIZE)	M2	0.915443
Solyc07g025500	Unknown Protein	M2	0.915338
Solyc06g075420	Genomic DNA chromosome 5 BAC clone F15L12 (Q9LST1_ARATH)	M2	0.915319
Solyc10g083310	Kinesin-5 (D2V727_NAEGR)	M2	0.914948
Solyc01g087080	Unknown Protein	M2	0.914141
Solyc03g119940	Unknown Protein	M2	0.914048
Solyc07g065210	kinesin related protein (manually curated)	M2	0.913203
Solyc09g072800	At1g04030 (Fragment) (Q1W7J9_SOLLC)	M2	0.912819
Solyc07g053790	Targeting protein for Xklp2 containing protein expressed (Q10Q22_ORYSJ)	M2	0.912339
Solyc01g089850	Cyclin-dependent protein kinase regulator Pho80 (B6QI37_PENMQ)	M2	0.912329
Solyc02g080400	Abnormal spindle-like microcephaly-associated protein homolog (ASPM_MOUSE)	M2	0.912206
Solyc10g086760	Tubulin beta chain (B9HP96_POPTR)	M2	0.912167
Solyc01g097970	Deoxyuridine 5&apos-triphosphate nucleotidohydrolase (C1E7B9_9CHLO)	M2	0.911408
Solyc01g066900	Os12g0541400 protein (Fragment) (Q0IMU1_ORYSJ)	M2	0.910931
Solyc06g053760	Syntaxin (Q6X9V9_HORVD)	M2	0.910674
Solyc05g007760	SET domain protein (B9HI95_POPTR)	M2	0.910485
Solyc07g041770	Unknown Protein	M2	0.910388
Solyc05g055820	HAD-superfamily hydrolase (D6A5G5_9ACTO)	M2	0.910246
Solyc02g077180	Unknown Protein	M2	0.909333
Solyc03g062700	Binding protein (D7L203_ARALY)	M2	0.909066
Solyc07g018300	Single-stranded DNA binding protein p30 subunit (C5JUU5_AJEDS)	M2	0.908427
Solyc12g009860	Unknown Protein	M2	0.908308
Solyc07g020800	Rac-like GTP-binding protein 4 (B6TYX5_MAIZE)	M2	0.907855
Solyc03g121080	Unknown Protein	M2	0.907747
Solyc05g006110	Unknown Protein	M2	0.907215
Solyc02g089430	Unknown Protein	M2	0.907044
Solyc04g082430	B-like cyclin (Q40337_MEDSA)	M2	0.906635
Solyc09g011820	Unknown Protein	M2	0.906632
Solyc05g008840	Zinc finger protein 2 (Q00M82_SOYBN)	M2	0.906621
Solyc02g087780	Aldose-1-epimerase-like protein (O48971_TOBAC)	M2	0.905962
Solyc06g054120	Folate/biopterin transporter family protein expressed (Q10C46_ORYSJ)	M2	0.905891
Solyc06g007220	Unknown Protein; contains Interpro domain(s) IPR007836 Ribosomal protein L41	M2	0.90585
Solyc02g070210	Phosphatidylinositol transfer protein SFH5 (C6HEF9_AJECH)	M2	0.905572
Solyc10g008320	Unknown Protein	M2	0.905561
Solyc11g071200	Unknown Protein	M2	0.905442
Solyc12g010050	DNA-3-methyladenine glycosylase I (B6U9I4_MAIZE)	M2	0.904948
Solyc09g013160	WD repeat protein 62 (B0X0B3_CULQU)	M2	0.904787
Solyc06g071600	Kinetochore protein Spc25 (Q54Q96_DICDI)	M2	0.904386
Solyc00g160780	Unknown Protein	M2	0.904108
Solyc03g114520	Kinetochore protein (D0FYH3_NICTO)	M2	0.903119
Solyc12g005240	Unknown Protein; contains Interpro domain(s) IPR018962 Domain of unknown function DUF1995	M2	0.903083
Solyc11g017130	Forkhead-associated domain-containing protein (D7KK60_ARALY)	M2	0.903027
Solyc04g063210	Caffeoyl-CoA O-methyltransferase (A0SDG2_9CONI)	M2	0.902966
Solyc10g084670	Eukaryotic translation initiation factor 3 subunit A (C0H9S0_SALSA)	M2	0.902943
Solyc05g009570	Ribosomal protein PSRP-3/Ycf65 (B5W261_SPIMA)	M2	0.902802
Solyc03g007550	Unknown Protein	M2	0.902327
Solyc01g110190	Kinesin like protein (Q9SVI8_ARATH)	M2	0.902206
Solyc01g057310	Kinesin (Centromeric protein)-like protein (Q9LJ60_ARATH)	M2	0.902149
Solyc03g006300	Receptor like kinase, RLK	M2	0.902072
Solyc00g009050	UPF0544 protein C5orf45 (CE045_HUMAN)	M2	0.902034
Solyc10g039410	Unknown Protein	M2	0.90182
Solyc10g079730	Condensin complex subunit 1 (B9H949_POPTR)	M2	0.90161
Solyc09g042710	Myosin heavy chain-like (Q7XIW7_ORYSJ)	M2	0.901569
Solyc02g081440	Os02g0638200 protein (Fragment) (Q0DZ92_ORYSJ)	M2	0.901565
Solyc11g072840	Histone H4 (B6T0P4_MAIZE)	M2	0.901444
Solyc06g074790	Histone H2B (Q2XTD8_SOLTU)	M2	0.901211
Solyc03g019890	beta-galactosidase 7 (manually curated)	M2	0.900157
Solyc06g053460	Prefoldin subunit 2 (B6TMM5_MAIZE)	M3	0.971587
Solyc05g054430	DNA replication complex GINS protein PSF2 (B4FLH9_MAIZE)	M3	0.970944
Solyc10g086210	Translin-like protein (Q9SJK5_ARATH)	M3	0.965767
Solyc07g008720	Nascent polypeptide-associated complex subunit beta (B2W6E2_PYRTR)	M3	0.963932
Solyc10g007780	Unknown Protein	M3	0.963599
Solyc06g068780	Protein kish-A (KISHA_CHICK)	M3	0.961397
Solyc01g006160	Unknown Protein	M3	0.960819
Solyc07g009330	60S acidic ribosomal protein P3 (B4G1B3_MAIZE)	M3	0.960463
Solyc01g096090	Fiber protein Fb11 (Q8GT82_GOSBA)	M3	0.959366
Solyc08g083120	Ubiquitin (C0SFI2_PARBP)	M3	0.958228
Solyc06g053820	30S ribosomal protein S19 (RS19_SHEAM)	M3	0.958006
Solyc06g084350	U6 snRNA-associated Sm-like protein LSm2 (B9EPQ0_SALSA)	M3	0.956535
Solyc09g007350	30S ribosomal protein S12 (RS12_MYCPU)	M3	0.950908
Solyc09g010330	Nascent polypeptide-associated complex subunit beta (C5FKK9_NANOT)	M3	0.950467
Solyc09g010100	30S ribosomal protein S11 (RS11_CAUSK)	M3	0.950392
Solyc02g078300	Transcription initiation factor TFIID subunit (D3BV86_POLPA)	M3	0.948419
Solyc03g071620	Histone H2B (A2IBL2_NICBE)	M3	0.947881
Solyc04g081150	Histone H3 (A8MRL0_ARATH)	M3	0.947094
Solyc10g054280	Haloacid dehalogenase-like hydrolase family protein (A8PMG5_BRUMA)	M3	0.946693
Solyc08g077280	Allyl alcohol dehydrogenase-like protein (Q9M1Z0_ARATH)	M3	0.946126
Solyc12g096540	40S ribosomal protein S10-like (Q2XPV4_SOLTU)	M3	0.944866
Solyc01g109850	Diaminopimelate decarboxylase (D2DKE7_SOYBN)	M3	0.944732
Solyc01g096290	Ubiquitin (C0SFI2_PARBP)	M3	0.943926
Solyc02g069070	Ribonuclease H2 subunit C (C0H7J5_SALSA)	M3	0.941076
Solyc03g082570	Ubiquitin (C0SFI2_PARBP)	M3	0.940894
Solyc04g071310	CDK-activating kinase assembly factor MAT1 family protein expressed (Q2R4I6_ORYSJ)	M3	0.940316
Solyc02g086380	Unknown Protein	M3	0.939512
Solyc08g077710	60S ribosomal protein L37a (Q5GMM4_CAPCH)	M3	0.938826
Solyc10g083740	60S ribosomal protein L24 (B3TM46_ELAGV)	M3	0.938467
Solyc02g092390	Unknown Protein	M3	0.937409
Solyc09g005390	Thioesterase family protein (D7KDD0_ARALY)	M3	0.937114
Solyc11g020890	40S ribosomal protein S29 (A2ZG71_ORYSI)	M3	0.936887
Solyc10g086020	30S ribosomal protein S12 (RS12_MYCPU)	M3	0.936314
Solyc09g072970	U6 snRNA-associated Sm-like protein LSm2 (B9EPQ0_SALSA)	M3	0.93616
Solyc07g052310	Unknown Protein	M3	0.93609
Solyc03g033370	PreY mitochondrial (B5XAT2_SALSA)	M3	0.934114
Solyc10g008190	OB-fold nucleic acid binding domain containing protein (B6SHT0_MAIZE)	M3	0.934102
Solyc10g054050	Receptor-like kinase (A7VM23_MARPO)	M3	0.933429
Solyc06g075830	Histone H4 (B6T0P4_MAIZE)	M3	0.932747
Solyc07g017540	LEU22441 LeRAD51 (manually curated)	M3	0.93198
Solyc12g039120	40S ribosomal protein S19-like (Q2VCJ6_SOLTU)	M3	0.931796
Solyc07g055240	Plant-specific domain TIGR01568 family protein (B6U561_MAIZE)	M3	0.93083
Solyc04g081410	AP-2 complex subunit sigma-1 (B5X5Q9_SALSA)	M3	0.930524
Solyc06g084310	Small nuclear ribonucleoprotein Sm D1 (B6TXH2_MAIZE)	M3	0.930157
Solyc08g005590	SWIB/MDM2 domain protein (B1LUR3_METRJ)	M3	0.929465
Solyc09g005400	Major latex-like protein (B5THI3_PANGI)	M3	0.929101
Solyc03g120810	BY-inesin-like protein 10 (Q9AVP4_TOBAC)	M3	0.927663
Solyc06g075820	Protein yippee-like (B6T8M4_MAIZE)	M3	0.92696
Solyc06g035600	Pentatricopeptide repeat-containing protein (D7KL14_ARALY)	M3	0.926658
Solyc02g021400	40S ribosomal protein S28 (B6T1V2_MAIZE)	M3	0.92565
Solyc06g065610	Serine/threonine phosphatase family protein (C1E0J1_9CHLO)	M3	0.925246
Solyc05g056150	1-(5-phosphoribosyl)-5-((5-phosphoribosylamino)methylideneamino)imidazole-4-carboxamide isomerase (D7G369_ECTSI)	M3	0.924689
Solyc08g007150	Peroxidase 65 (C7E9R8_BRACM)	M3	0.923709
Solyc01g111830	24-sterol C-methyltransferase (B0FDL7_GOSHI)	M3	0.923561
Solyc11g069410	Zinc finger C3HC4 type family protein expressed (Q7XDA5_ORYSJ)	M3	0.922849
Solyc05g052100	Glutamate dehydrogenase (Q94IA5_BRANA)	M3	0.922416
Solyc03g113450	Receptor like kinase, RLK	M3	0.920962
Solyc04g082240	CM0216.210.nc protein (B0BLH4_LOTJA)	M3	0.919239
Solyc06g083440	Cytochrome b5 reductase (Q54XV1_DICDI)	M3	0.91885
Solyc04g005350	Peptidyl-prolyl cis-trans isomerase E (B4FJP1_MAIZE)	M3	0.9184
Solyc03g083290	40S ribosomal protein S12 (A9P9K3_POPTR)	M3	0.918388
Solyc02g086110	Similarity the predicted A. niger protein contains a neutral zinc metallopeptidases (A2QF33_ASPNC)	M3	0.916719
Solyc08g067050	Arginine N-methyltransferase family protein (D7KE86_ARALY)	M3	0.916195
Solyc10g005540	SAM-dependent methyltransferase (D2ELV5_PEDAC)	M3	0.915684
Solyc00g127870	Phosphatidylinositol N-acetylglucosaminyltransferase subunit P (B6TUG3_MAIZE)	M3	0.91562
Solyc08g008590	Ubiquitin (C0SFI2_PARBP)	M3	0.915435
Solyc10g045320	Citrate synthase (A5AGI7_VITVI)	M3	0.915405
Solyc05g053430	DNA-directed RNA polymerase subunit (A5AGZ7_VITVI)	M3	0.915104
Solyc10g079830	Dihydroneopterin aldolase (Q6TFM2_SOLLC)	M3	0.91503
Solyc12g017630	Nucleolar essential protein 1 (B0WB67_CULQU)	M3	0.915018
Solyc12g008470	Cytochrome b5 reductase (Q54XV1_DICDI)	M3	0.914813
Solyc10g006560	Histone H2A (A9PCS9_POPTR)	M3	0.914521
Solyc04g009420	Photosystem II oxygen evolving complex protein PsbP (Q11A16_TRIEI)	M3	0.913733
Solyc10g085980	Integral membrane protein TerC (A9B4B1_HERA2)	M3	0.913587
Solyc12g008700	40S ribosomal protein S30-like (Q6K853_ORYSJ)	M3	0.91357
Solyc11g007570	Transcriptional activator (C3FFU8_BACTB)	M3	0.913342
Solyc10g084310	30S ribosomal protein S12 (RS12_MYCPU)	M3	0.912831
Solyc04g076260	Unknown Protein	M3	0.912698
Solyc03g115420	F-box domain containing protein (Q2QXK7_ORYSJ)	M3	0.911055
Solyc09g059990	Zinc finger family protein (D7MVE2_ARALY)	M3	0.910395
Solyc12g099570	Heat shock factor binding protein 2 (Q6ST18_MAIZE)	M3	0.909696
Solyc04g058190	Lysine-specific demethylase 5D (KDM5D_CANFA)	M3	0.909525
Solyc01g109370	1-acylglycerol-3-phosphate acyltransferase (A2TF19_BRAJU)	M3	0.908755
Solyc11g044750	DNA-binding protein p24 (Q9LL85_SOLTU)	M3	0.908263
Solyc11g065760	TK1-like deoxyribonucleoside kinase (manually curated)	M3	0.908074
Solyc09g074470	Kinase interacting family protein (D7KCF2_ARALY)	M3	0.90807
Solyc07g005640	26S proteasome non-ATPase regulatory subunit 9 (B6TN44_MAIZE)	M3	0.906406
Solyc12g099640	Mitochondrial carrier protein-like (Q9LIF7_ARATH)	M3	0.906007
Solyc04g009180	TCP transcription factor 14 (manually curated)	M3	0.905557
Solyc03g097450	SWI/SNF complex subunit SMARCC1 (SMRC1_HUMAN)	M3	0.905299
Solyc04g051710	Unknown Protein	M3	0.905091
Solyc10g079200	Mitochondrial carrier protein (B1N662_SOLLC)	M3	0.904369
Solyc03g063650	Receptor-like protein kinase (Q9FLV4_ARATH)	M3	0.903653
Solyc04g008600	Chromosome segregation in meiosis protein 3 (C0NYU8_AJECG)	M3	0.903559
Solyc10g008600	Unknown Protein	M3	0.903478
Solyc06g075800	Histone H2B (Q2XPW1_SOLTU)	M3	0.902254
Solyc04g081140	Glyoxal oxidase (B6TJK4_MAIZE)	M3	0.902184
Solyc06g005420	Histone H4 (B6T0P4_MAIZE)	M3	0.901542
Solyc09g092080	50S ribosomal protein L7Ae (B2WJB2_PYRTR)	M3	0.901369
Solyc06g076260	C20orf24 homolog (C1BLD2_OSMMO)	M3	0.901338
Solyc05g005690	30S ribosomal protein S9 (C5JX04_AJEDS)	M3	0.900768
Solyc02g070370	Nbs-lrr, resistance protein	M4	0.968764
Solyc03g058930	SPFH domain / Band 7 family protein (Q6L4B0_SOLDE)	M4	0.963492
Solyc12g009510	LRR receptor-like serine/threonine-protein kinase, RLP	M4	0.95598
Solyc04g010140	Unknown Protein	M4	0.953419
Solyc07g042850	Unknown Protein	M4	0.952184
Solyc07g062240	NAC domain transcription factor (Q5DM36_WHEAT)	M4	0.951663
Solyc04g080330	Peroxidase (Q5W5I3_PICAB)	M4	0.949879
Solyc03g111080	3-oxoacyl- (FABG1_BRANA)	M4	0.94954
Solyc03g059350	Calcium ATPase (D5JXY5_NICBE)	M4	0.948741
Solyc01g065570	Chaperone protein dnaJ 49 (B6TUY9_MAIZE)	M4	0.947434
Solyc07g026720	Calcium ATPase (D5JXY5_NICBE)	M4	0.947182
Solyc01g097490	SUN domain protein4 (manually curated)	M4	0.947013
Solyc11g065910	Unknown Protein; contains Interpro domain(s) IPR006706 Extensin-like region	M4	0.945769
Solyc01g105110	Unknown Protein	M4	0.945215
Solyc03g058940	SPFH domain/band 7 family protein (A2TQX3_9FLAO)	M4	0.944458
Solyc07g062090	Os05g0272200 protein (Fragment) (Q0DJJ5_ORYSJ)	M4	0.944388
Solyc01g111790	Serine/threonine-protein phosphatase 2A regulatory subunit delta 1 isoform (Q0CAR1_ASPTN)	M4	0.942345
Solyc05g025650	DNA-directed RNA polymerase III subunit RPC4 (B5X342_SALSA)	M4	0.94062
Solyc09g005590	SelT-like protein (SELT_ARATH)	M4	0.940437
Solyc01g104830	Nodulin-related integral membrane protein DUF125 (C7JBI4_ACEP3)	M4	0.939836
Solyc04g074800	Craniofacial development protein 1 (B6T6E2_MAIZE)	M4	0.93909
Solyc12g042640	Retinol dehydrogenase 13 (B5UAY9_CYPCA)	M4	0.937826
Solyc04g081040	Unknown Protein	M4	0.937048
Solyc04g010150	Unknown Protein	M4	0.936063
Solyc01g104610	Unknown Protein	M4	0.934505
Solyc03g006180	Unknown Protein; contains Interpro domain(s) IPR007493 Protein of unknown function DUF538	M4	0.933038
Solyc12g095950	Unknown Protein	M4	0.931666
Solyc01g081140	Phototropic-responsive NPH3 family protein (D7L161_ARALY)	M4	0.929364
Solyc06g017850	Unknown Protein	M4	0.929348
Solyc04g056510	BZIP family transcription factor (O22208_ARATH)	M4	0.929223
Solyc02g086100	Dermal papilla-derived protein 6 homolog (DERP6_DANRE)	M4	0.928861
Solyc03g033550	Unknown Protein; contains Interpro domain(s) IPR008545 Protein of unknown function DUF827, plant	M4	0.928625
Solyc02g084670	Dehydration-responsive family protein (D7LF23_ARALY)	M4	0.927718
Solyc01g109440	Unknown Protein	M4	0.92742
Solyc09g010810	Kinesin-like protein (Q8L7B8_ARATH)	M4	0.927417
Solyc10g081860	Unknown Protein	M4	0.927012
Solyc02g083180	Unknown Protein; contains Interpro domain(s) IPR018960 Domain of unknown function DUF1990	M4	0.926598
Solyc10g081290	Splicing factor 3B subunit 1 (C9SI41_VERA1)	M4	0.926428
Solyc01g102790	Pentatricopeptide repeat-containing protein (D7KHY5_ARALY)	M4	0.926088
Solyc04g071450	Unknown Protein	M4	0.924546
Solyc03g124020	SAUR family protein (B9HK23_POPTR)	M4	0.924539
Solyc10g011680	Unknown Protein	M4	0.924338
Solyc00g007260	Sentrin-specific protease 7 (SENP7_HUMAN)	M4	0.923854
Solyc07g042630	Beta-Amyrin Synthase (O82146_PANGI)	M4	0.923691
Solyc02g083770	Unknown Protein	M4	0.923661
Solyc06g074100	Aluminum-activated malate transporter (Fragment) (Q071L4_AVESA)	M4	0.9229
Solyc01g110510	Epsin 1 (Fragment) (B2MVI1_LAMFL)	M4	0.921689
Solyc12g008330	Unknown Protein	M4	0.920661
Solyc08g081840	GAMYB-binding protein (Fragment) (Q84UD3_HORVD)	M4	0.919509
Solyc01g103550	Transcription factor MADS-box (Q2HRN3_MEDTR)	M4	0.919288
Solyc03g059020	Receptor like kinase, RLK	M4	0.917635
Solyc06g082260	Laccase-13 (D7LZX9_ARALY)	M4	0.915885
Solyc10g080650	Ethylene-responsive transcription factor 1 (ERF1_ORYSJ)	M4	0.915606
Solyc12g013880	Origin recognition complex subunit 3 (Q945C6_MAIZE)	M4	0.915587
Solyc03g079870	Unknown Protein	M4	0.915553
Solyc02g079400	Nitric oxide synthase interacting protein (B6TCA5_MAIZE)	M4	0.915004
Solyc12g088890	DnaJ chaperone (C1EBL7_9CHLO)	M4	0.913367
Solyc05g021090	NAC domain transcription factor (B6U2D4_MAIZE)	M4	0.910992
Solyc02g069180	Protein binding protein (D7L0L7_ARALY)	M4	0.910175
Solyc08g075740	Unknown Protein	M4	0.90979
Solyc11g010160	Cc-nbs-lrr, resistance protein	M4	0.909044
Solyc08g065300	Mutator-like transposase (Q9FW81_ORYSJ)	M4	0.908102
Solyc10g006310	UPF0136 membrane protein At2g26240 (U136_ARATH)	M4	0.907743
Solyc01g005940	Phytoene synthase 3	M4	0.906277
Solyc08g081980	Serine/threonine-protein kinase A-Raf (ARAF_PIG)	M4	0.906253
Solyc08g081440	Unknown Protein	M4	0.905705
Solyc12g040390	RING-finger protein-like (Q5QLR6_ORYSJ)	M4	0.904964
Solyc04g076720	WD-repeat domain phosphoinositide-interacting protein 3 (B6SUF7_MAIZE)	M4	0.902323
Solyc03g033300	Ammonium transporter (B9I5F0_POPTR)	M4	0.901827
Solyc07g014690	Potassium transporter (A0MNZ1_THEHA)	M4	0.901729
Solyc03g034050	FAM96B protein (A8NHC1_COPC7)	M4	0.900721
Solyc03g059360	Calcium ATPase (D5JXY5_NICBE)	M4	0.900384
Solyc04g024990	Paired amphipathic helix protein SIN3 (B3LJ52_YEAS1)	M5	0.986279
Solyc08g061920	Cytokinin oxidase/dehydrogenase (C3VPM8_SOLTU)	M5	0.985428
Solyc04g078730	Subtilisin-like protease (Q38708_ALNGL)	M5	0.983846
Solyc06g005120	Unknown Protein	M5	0.983619
Solyc10g055250	Cold shock protein-1 (Q8LPA7_WHEAT)	M5	0.982922
Solyc11g005830	NifS-like protein Aminotransferase class V family (Q30U90_SULDN)	M5	0.98278
Solyc03g119880	Early nodulin-55-1 (Fragment) (NO551_SOYBN)	M5	0.982705
Solyc05g051260	Endo-1 4-beta-xylanase (B6SW51_MAIZE)	M5	0.98157
Solyc02g082390	MYB transcription factor (Q9FNN6_ARATH)	M5	0.980899
Solyc01g097080	Unknown Protein	M5	0.980604
Solyc10g009610	GH3 family protein (B9GQG9_POPTR)	M5	0.980169
Solyc08g080820	Carboxyl-terminal proteinase-like (Q6ZAJ4_ORYSJ)	M5	0.980146
Solyc04g007310	Thaumatin-like protein (C1K3P2_PYRPY)	M5	0.979947
Solyc09g089890	Ring H2 finger protein (D9ZHD8_HYPPE)	M5	0.979891
Solyc08g065780	Vacuolar processing enzyme (Q9SMD0_SOLLC)	M5	0.979581
Solyc01g108940	B3 domain-containing protein Os11g0197600 (Y1176_ORYSJ)	M5	0.979398
Solyc10g077080	Alpha-L-arabinofuranosidase (Q76LU4_SOLLC)	M5	0.978467
Solyc09g091910	Purple acid phosphatase (A5YBN1_TOBAC)	M5	0.977121
Solyc11g007870	Self-pruning interacting protein 1 (Q9FR57_SOLLC)	M5	0.976501
Solyc06g083030	Serine carboxypeptidase 1 (B6TDA5_MAIZE)	M5	0.975598
Solyc05g045800	WRKY transcription factor 67 (manually curated)	M5	0.975435
Solyc05g025550	Unknown Protein	M5	0.975258
Solyc08g078120	Chromodomain helicase DNA binding protein 3 (Fragment) (B1AR16_MOUSE)	M5	0.974989
Solyc08g080810	Carboxyl-terminal proteinase-like (Q6ZAJ4_ORYSJ)	M5	0.974907
Solyc02g079310	Equilibrative nucleoside transporter (B9H1Z9_POPTR)	M5	0.974638
Solyc01g097940	Cysteine synthase (Q9FSF5_TOBAC)	M5	0.974419
Solyc09g091340	Self-incompatibility protein-like protein (Q9LSN9_ARATH)	M5	0.974185
Solyc06g059910	Alpha-humulene/(-)-(E)-beta-caryophyllene synthase (HUMS_ARATH)	M5	0.974068
Solyc10g005170	Purine permease (B6TET5_MAIZE)	M5	0.973784
Solyc08g005940	Trypsin proteinase inhibitor (Q1WL38_NICAC)	M5	0.973262
Solyc08g077610	DNA repair protein (Q2ULH2_ASPOR)	M5	0.973034
Solyc10g050420	Response regulator 8 (Q9AV93_MAIZE)	M5	0.972749
Solyc02g081740	Acyltransferase (Fragment) (C1JZ77_9SOLA)	M5	0.972698
Solyc09g059490	Ulp1 protease family C-terminal catalytic domain containing protein (Q60D46_SOLDE)	M5	0.972181
Solyc00g024570	F-box family protein (B9I3S8_POPTR)	M5	0.97127
Solyc06g005660	Unknown Protein	M5	0.971222
Solyc02g033050	DNA repair protein (Q2ULH2_ASPOR)	M5	0.970807
Solyc11g050880	Katanin p60 ATPase-containing subunit (B6TID9_MAIZE)	M5	0.970167
Solyc08g006280	Transcriptional factor B3 family protein (D7LIB2_ARALY)	M5	0.969825
Solyc12g019200	RING-finger protein-like (Q5QLR6_ORYSJ)	M5	0.969003
Solyc02g032680	Ninja-family protein Os07g0602900 (NNJA2_ORYSJ)	M5	0.968906
Solyc09g082610	Invertase inhibitor (Q07A12_NICLS)	M5	0.968118
Solyc03g025660	Self-incompatibility protein (Fragment) (C7FE91_9MAGN)	M5	0.967836
Solyc02g032150	Unknown Protein	M5	0.967685
Solyc05g056400	Protein disulfide isomerase (Q6IV17_IPOBA)	M5	0.967592
Solyc07g063280	Nucleolar GTP-binding protein 2 (B6TMG1_MAIZE)	M5	0.967583
Solyc02g067650	Polygalacturonase 1 (O22311_SOLLC)	M5	0.96744
Solyc08g082780	Unknown Protein	M5	0.966789
Solyc07g049130	Zinc ion binding protein (D7KGI2_ARALY)	M5	0.966681
Solyc09g090630	Histone-lysine N-methyltransferase (B6K768_SCHJY)	M5	0.966361
Solyc04g064760	Serine carboxypeptidase F13S12.6 (B6U5K7_MAIZE)	M5	0.965798
Solyc09g074120	Baculoviral IAP repeat-containing protein 2 (BIRC2_HUMAN)	M5	0.965209
Solyc04g009390	PHD-finger family protein expressed (Q53MN0_ORYSJ)	M5	0.965053
Solyc10g076400	Os03g0291800 protein (Fragment) (Q0DSS4_ORYSJ)	M5	0.964863
Solyc02g026080	B3 domain-containing protein At5g57720 (Y5772_ARATH)	M5	0.964582
Solyc10g012130	Non-specific lipid-transfer protein (A9NJW5_PICSI)	M5	0.964478
Solyc07g066130	WD-40 repeat family protein (D7KN06_ARALY)	M5	0.964021
Solyc01g095780	Non-specific lipid-transfer protein (Q9M5C1_TOBAC)	M5	0.963767
Solyc09g060000	Histone-lysine N-methyltransferase (C1H221_PARBA)	M5	0.963728
Solyc02g030610	Ninja-family protein Os07g0602900 (NNJA2_ORYSJ)	M5	0.963673
Solyc07g055480	Cytochrome P450	M5	0.963547
Solyc03g007640	WRKY transcription factor 68 (manually curated)	M5	0.963484
Solyc01g005420	SRC2-like protein (A4K8J5_CAPAN)	M5	0.963199
Solyc09g075880	Unknown Protein	M5	0.962958
Solyc06g083040	wound-inducible carboxypeptidase (manually curated)	M5	0.962321
Solyc01g090520	Unknown Protein	M5	0.961826
Solyc01g034080	Amino acid permease (Fragment) (B8C3S3_THAPS)	M5	0.961639
Solyc01g091840	3&apos-phosphoadenosine 5&apos-phosphosulfate transporter 1 (B2BMP5_CANFA)	M5	0.96153
Solyc00g036960	Unknown Protein	M5	0.961375
Solyc02g071550	Unknown Protein	M5	0.961362
Solyc11g005750	Pectinesterase family protein (D7MRW1_ARALY)	M5	0.960951
Solyc12g087900	Cyclin d2 (Q6T2Z7_SOYBN)	M5	0.960877
Solyc10g012200	Agamous-like MADS-box protein AGL62 (AGL62_ARATH)	M5	0.960805
Solyc12g042520	Gibberellin-regulated family protein (D7MT35_ARALY)	M5	0.960715
Solyc09g010220	Lysosomal Pro-X carboxypeptidase (B6TWH6_MAIZE)	M5	0.96052
Solyc10g005430	Flavoprotein wrbA (B6U724_MAIZE)	M5	0.959932
Solyc12g009660	Exostosin-like (A4Q7M8_MEDTR)	M5	0.959764
Solyc11g062420	Unknown Protein	M5	0.957717
Solyc02g082380	MYB transcription factor (Q9FNN6_ARATH)	M5	0.957662
Solyc02g081750	Acyltransferase (Fragment) (C1JZ77_9SOLA)	M5	0.957532
Solyc02g036170	Zinc ion binding protein (D7LPW1_ARALY)	M5	0.957156
Solyc06g059930	sesquiterpene synthase 1 (manually curated)	M5	0.957087
Solyc02g068330	1-aminocyclopropane-1-carboxylate oxidase 3 (ACCO3_CUCME)	M5	0.957083
Solyc09g083170	Unknown Protein	M5	0.957017
Solyc02g064930	Serine/threonine-protein kinase 4 (STK4_XENLA)	M5	0.956368
Solyc02g081760	Acyltransferase (Fragment) (C1JZ77_9SOLA)	M5	0.956173
Solyc01g068300	DNA repair protein (Q2ULH2_ASPOR)	M5	0.956168
Solyc10g012180	Agamous-like MADS-box protein AGL62 (AGL62_ARATH)	M5	0.956139
Solyc06g048710	Auxin-responsive GH3-like (Q0GUM1_ARATH)	M5	0.955565
Solyc02g036140	Zinc ion binding protein (D7LPW1_ARALY)	M5	0.955116
Solyc01g090540	Unknown Protein	M5	0.95495
Solyc08g065790	vacuolar processing enzyme (manually curated)	M5	0.954902
Solyc01g006470	Bromodomain protein (B9GYV6_POPTR)	M5	0.95483
Solyc04g078710	Subtilisin-like protease (O82777_SOLLC)	M5	0.954279
Solyc10g009600	GH3 family protein (B9GQG9_POPTR)	M5	0.954025
Solyc11g012380	Unknown Protein	M5	0.953948
Solyc08g080970	Unknown Protein	M5	0.953942
Solyc03g083710	Pectinesterase/pectinesterase inhibitor U1 (PMEU1_SOLLC)	M5	0.953736
Solyc01g080570	Inosine-uridine preferring nucleoside hydrolase family protein (D7LYI5_ARALY)	M5	0.953542
Solyc08g007620	Subtilisin-like protease (Q9LWA3_SOLLC)	M5	0.952938
Solyc10g084420	Unknown Protein	M5	0.952835
Solyc12g040520	Katanin p60 ATPase-containing subunit (B6TID9_MAIZE)	M5	0.952674
Solyc07g041850	Homeodomain-containing transcription factor FWA (B5BPZ2_ARALP)	M5	0.952514
Solyc10g019190	Katanin p60 ATPase-containing subunit (B6TID9_MAIZE)	M5	0.952492
Solyc01g097930	Cysteine synthase (Q9FSF5_TOBAC)	M5	0.952336
Solyc06g059920	sesquiterpene synthase 2 (manually curated)	M5	0.951418
Solyc04g071210	Unknown Protein	M5	0.949686
Solyc06g059790	Non-specific lipid-transfer protein (A9NJW5_PICSI)	M5	0.94957
Solyc02g070170	FAD-binding domain-containing protein (D7MFI0_ARALY)	M5	0.948723
Solyc02g066870	Ninja-family protein 2 (NNJA2_WHEAT)	M5	0.948081
Solyc07g049120	Zinc ion binding protein (D7KGI2_ARALY)	M5	0.947955
Solyc12g056330	Unknown Protein	M5	0.947785
Solyc03g094020	Alpha-glucosidase-like (Q5NBJ1_ORYSJ)	M5	0.94777
Solyc12g019190	RING-finger protein-like (Q5QLR6_ORYSJ)	M5	0.947675
Solyc06g076170	Glucan endo-1 3-beta-glucosidase (B6U1F1_MAIZE)	M5	0.947026
Solyc02g071060	Purine permease family protein (D7MCV2_ARALY)	M5	0.946263
Solyc02g086280	Receptor protein kinase-like protein (Q9FF32_ARATH)	M5	0.945933
Solyc11g016910	Nuclear transcription factor Y subunit C-2 (B6SII8_MAIZE)	M5	0.945889
Solyc08g082790	Unknown Protein	M5	0.945523
Solyc08g074940	Aspartic proteinase nepenthesin-2 (B6SMJ5_MAIZE)	M5	0.945469
Solyc06g068110	Unknown Protein	M5	0.945067
Solyc01g110830	Small auxin up-regulated RNA20 (manually curated)	M5	0.944647
Solyc02g065670	Glucosyltransferase-like protein (O49492_ARATH)	M5	0.944522
Solyc08g077570	Mutant required to maintain repression 1 (A8I437_MAIZE)	M5	0.944304
Solyc12g088630	WD-40 repeat family protein (D7MKQ9_ARALY)	M5	0.944277
Solyc04g078370	Cytochrome P450	M5	0.943742
Solyc02g064910	Cyclin D-like protein (Q5U8T4_TOBAC)	M5	0.943476
Solyc01g066470	Epoxide hydrolase (Q41413_SOLTU)	M5	0.94192
Solyc00g107050	Nuclear transcription factor Y subunit C-1 (B6SWV5_MAIZE)	M5	0.941673
Solyc12g021210	Unknown Protein	M5	0.940977
Solyc04g063440	F-box family protein (B9N8U5_POPTR)	M5	0.940961
Solyc01g068430	Os06g0207500 protein (Fragment) (Q0DDQ9_ORYSJ)	M5	0.939937
Solyc01g086760	Histone H3 (B6SYV0_MAIZE)	M5	0.939895
Solyc02g087390	Paired amphipathic helix protein SIN3 (B3LJ52_YEAS1)	M5	0.939649
Solyc10g086110	Arabidopsis thaliana genomic DNA chromosome 5 P1 clone MOK16 (Q9LYW2_ARATH)	M5	0.939013
Solyc02g064900	Cyclin D-like protein (Q5U8T4_TOBAC)	M5	0.938788
Solyc02g030620	Ninja-family protein 1 (NNJA1_WHEAT)	M5	0.938522
Solyc01g106990	Endo-1 4-beta-xylanase (B6SW51_MAIZE)	M5	0.937827
Solyc11g011290	Rhamnogalacturonate lyase (A3XLZ2_LEEBM)	M5	0.937713
Solyc04g056680	F-box protein PP2-B1 (PP2B1_ARATH)	M5	0.937385
Solyc10g012390	Agamous-like MADS-box protein AGL62 (AGL62_ARATH)	M5	0.936451
Solyc11g030670	Unknown Protein	M5	0.936313
Solyc08g079370	cytochrome P450	M5	0.935995
Solyc00g254910	Indole-3-acetic acid-amido synthetase GH3.8 (B6U4E2_MAIZE)	M5	0.935348
Solyc06g005270	F21O3.28 protein (Fragment) (Q9SRQ9_ARATH)	M5	0.934289
Solyc03g120860	Early nodulin-like protein 1 (B6TP28_MAIZE)	M5	0.934211
Solyc10g010650	Indole-3-acetic acid-amido synthetase GH3.8 (B6U4E2_MAIZE)	M5	0.933868
Solyc12g013940	WD-40 repeat family protein (D7LF16_ARALY)	M5	0.933395
Solyc02g082780	Unknown Protein	M5	0.933087
Solyc05g009440	Heavy metal-associated domain containing protein expressed (Q7XG81_ORYSJ)	M5	0.932363
Solyc08g007650	Subtilisin-like protease (Q9LWA3_SOLLC)	M5	0.932171
Solyc10g012380	Agamous-like MADS-box protein AGL62 (AGL62_ARATH)	M5	0.932083
Solyc05g045880	WRKY transcription factor 66 (manually curated)	M5	0.932048
Solyc05g055100	Ubiquitin carboxyl-terminal hydrolase family protein expressed (Q2R2A3_ORYSJ)	M5	0.93197
Solyc07g056610	Carboxyl-terminal proteinase (B6SL47_MAIZE)	M5	0.931889
Solyc03g119680	MADS-box protein-like (Q6YTZ9_ORYSJ)	M5	0.931863
Solyc02g030630	Ninja-family protein 1 (NNJA1_WHEAT)	M5	0.931798
Solyc05g026350	Caffeoyl-CoA O-methyltransferase (A2PZD5_IPONI)	M5	0.931314
Solyc03g096500	Unknown Protein	M5	0.930552
Solyc02g032140	Ninja-family protein Os03g0214200 (NNJA1_ORYSJ)	M5	0.929409
Solyc08g007610	Subtilisin-like protease (Q9LWA3_SOLLC)	M5	0.929222
Solyc12g070150	Unknown Protein	M5	0.929053
Solyc02g036230	Zinc ion binding protein (D7LPW1_ARALY)	M5	0.927291
Solyc01g087150	Mate efflux family protein (D7KHQ9_ARALY)	M5	0.927218
Solyc00g014390	F-box family protein (D7L456_ARALY)	M5	0.926623
Solyc02g069550	Prune homolog 2 (D6RTK6_HUMAN)	M5	0.926454
Solyc11g017450	Xyloglucan endotransglucosylase/hydrolase (D7URZ1_DIACA)	M5	0.926394
Solyc02g062310	BURP domain-containing protein (Fragment) (Q94IC5_9ROSI)	M5	0.926186
Solyc09g072950	Pectinesterase inhibitor (A2Q2X5_MEDTR)	M5	0.925599
Solyc12g062940	Exostosin-like (Q2HVN7_MEDTR)	M5	0.925467
Solyc01g008430	Unknown Protein	M5	0.924958
Solyc01g080680	Sugar facilitator protein 3 (manually curated)	M5	0.924517
Solyc10g005250	Genomic DNA chromosome 5 P1 clone MXC20 (Q9FLX2_ARATH)	M5	0.924079
Solyc09g005780	Unknown Protein	M5	0.924055
Solyc10g078490	ripening-related mRNA (manually curated)	M5	0.922625
Solyc08g007660	Subtilisin-like serine protease (C3VDI0_CARPA)	M5	0.922195
Solyc02g066890	Ninja-family protein 2 (NNJA2_WHEAT)	M5	0.922052
Solyc08g062050	Transcriptional regulator ATRX (D0NIX3_PHYIN)	M5	0.921984
Solyc07g015810	En/Spm transposon protein-like (Q9LH00_ARATH)	M5	0.921826
Solyc10g084450	Nuclear factor related to kappa-B-binding protein related (Q2HU34_MEDTR)	M5	0.920922
Solyc02g090170	B3 domain-containing protein LOC_Os12g40090 (Y1209_ORYSJ)	M5	0.920518
Solyc10g007160	Unknown Protein	M5	0.920243
Solyc06g063080	Zinc finger protein-like protein (Q1PEQ5_ARATH)	M5	0.920061
Solyc06g054060	Non-specific lipid-transfer protein (Q5MJA5_CAPAN)	M5	0.919878
Solyc12g088540	WD-40 repeat family protein (D7MKQ9_ARALY)	M5	0.919714
Solyc02g079630	Receptor kinase (Q39086_ARATH)	M5	0.919003
Solyc03g006950	Protein phosphatase 2C (Q8RVG0_TOBAC)	M5	0.918768
Solyc07g061730	gibberellin 2-oxidase 5 (manually curated)	M5	0.918365
Solyc11g011310	Rhamnogalacturonate lyase (A3XLZ2_LEEBM)	M5	0.917653
Solyc09g097850	Cysteine proteinase inhibitor (A7L2Z3_GOSHI)	M5	0.91747
Solyc05g047490	Sulfotransferase family protein (D7LQL2_ARALY)	M5	0.917198
Solyc05g006300	Unknown Protein	M5	0.917057
Solyc06g063400	Wound-induced basic protein (PR4_PHAVU)	M5	0.916063
Solyc07g065560	Histone H2B (A9NZJ5_PICSI)	M5	0.916021
Solyc01g073970	Histone H3 (D8L9K7_WHEAT)	M5	0.915582
Solyc02g062320	BURP domain-containing protein (B7STY7_CAMSI)	M5	0.914902
Solyc09g065260	Blue copper protein (B6U7P6_MAIZE)	M5	0.913647
Solyc10g006380	Ras-related protein Rab-21 (C1BQH4_9MAXI)	M5	0.913505
Solyc06g060440	Transmembrane emp24 domain-containing protein 10 (B6SSF8_MAIZE)	M5	0.912992
Solyc10g009640	GH3 family protein (B9GQG9_POPTR)	M5	0.912933
Solyc11g061960	Serine/threonine kinase (C4QNN2_SCHMA)	M5	0.911383
Solyc02g066900	Ninja-family protein 1 (NNJA1_WHEAT)	M5	0.910587
Solyc02g092680	Subtilisin-like protease (A9XG40_TOBAC)	M5	0.908551
Solyc03g098450	Protein Kinase interacting protein (B6TI58_MAIZE)	M5	0.908324
Solyc05g006020	Nucleobase ascorbate transporter (B9HJR9_POPTR)	M5	0.907951
Solyc04g014790	Cysteine proteinase inhibitor (Q30KW6_ZEAMP)	M5	0.907905
Solyc10g011660	GH3 family protein (B9GQG9_POPTR)	M5	0.907432
Solyc12g042150	Nuclear factor related to kappa-B-binding protein related (Q2HU34_MEDTR)	M5	0.90687
Solyc10g078890	Peroxidase (A9PD65_POPTR)	M5	0.906613
Solyc08g079770	C4-dicarboxylate transporter/malic acid transport family protein (D7KND2_ARALY)	M5	0.905376
Solyc02g072050	Os05g0272200 protein (Fragment) (Q0DJJ5_ORYSJ)	M5	0.905248
Solyc11g012360	Sodium-dependent dicarboxylate transporter (O35055_RAT)	M5	0.904909
Solyc03g034330	Lipid transfer protein (A5JUZ7_SESIN)	M5	0.904123
Solyc01g099620	Respiratory burst oxidase-like protein (C1IHQ9_9ROSI)	M5	0.903657
Solyc03g007360	Nodulin MtN3 family protein (D7MSV3_ARALY)	M5	0.903135
Solyc01g068420	Os06g0207500 protein (Fragment) (Q0DDQ9_ORYSJ)	M5	0.902999
Solyc02g032720	Ninja-family protein 2 (NNJA2_WHEAT)	M5	0.902932
Solyc10g018620	Unknown Protein	M5	0.902482
Solyc05g009320	LOB domain protein 42 (D7KWD0_ARALY)	M5	0.901612
Solyc12g038130	Unknown Protein	M5	0.901484
Solyc06g072000	Katanin p60 ATPase-containing subunit A-like 1 (KATL1_DANRE)	M5	0.901298
Solyc01g108850	LRR receptor-like serine/threonine-protein kinase, RLP	M5	0.901155
Solyc07g017700	Uncharacterized conserved protein (A5CYZ3_PELTS)	M5	0.901086
Solyc02g084370	Receptor like kinase, RLK	M5	0.900921
Solyc12g010320	temperature-induced lipocalin (manually curated)	M6	0.975641
Solyc10g024420	ABC transporter C family member 9 (AB9C_ARATH)	M6	0.966237
Solyc01g067530	GTPase obg (D5XBC9_THEPJ)	M6	0.965998
Solyc08g069060	Beta-1 3-galactosyltransferase 6 (B6UBH3_MAIZE)	M6	0.965177
Solyc01g095900	Protein TIF31 homolog (TIF31_ASPCL)	M6	0.961584
Solyc12g013690	Monooxygenase FAD-binding protein (Q1B616_MYCSS)	M6	0.958838
Solyc08g066240	histidine decarboxylase (manually curated)	M6	0.957408
Solyc03g116630	Unknown Protein	M6	0.956689
Solyc06g075240	Ulp1 protease family C-terminal catalytic domain containing protein (Q60D46_SOLDE)	M6	0.955868
Solyc04g005630	Mitochondrial transcription termination factor family protein (D7M3B1_ARALY)	M6	0.95473
Solyc10g080670	Unknown Protein	M6	0.953406
Solyc10g012170	Receptor-like kinase (A7VM39_MARPO)	M6	0.952687
Solyc04g005020	WD-40 repeat family protein (Q1EPE0_MUSAC)	M6	0.951332
Solyc08g068550	Ulp1 protease family C-terminal catalytic domain containing protein (Q60D46_SOLDE)	M6	0.951311
Solyc06g050410	Ulp1 protease family C-terminal catalytic domain containing protein (Q60D46_SOLDE)	M6	0.950108
Solyc08g066250	Decarboxylase family protein (A7GHE9_CLOBL)	M6	0.949865
Solyc01g099040	GDSL esterase/lipase At5g03980 (GDL74_ARATH)	M6	0.949401
Solyc02g069420	Phospholipid-translocating P-type ATPase flippase family protein (A2DBI9_TRIVA)	M6	0.948933
Solyc10g084600	Plant-specific domain TIGR01589 family protein (B4FFL2_MAIZE)	M6	0.947492
Solyc12g007190	Unknown Protein	M6	0.946846
Solyc06g065770	Ulp1 protease family C-terminal catalytic domain containing protein (Q60D46_SOLDE)	M6	0.94443
Solyc10g039310	Ulp1 protease family C-terminal catalytic domain containing protein (Q60D46_SOLDE)	M6	0.944247
Solyc05g005490	carbonic anhydrase (manually curated)	M6	0.944109
Solyc07g017610	Saccharopine dehydrogenase (NAD(+) L-glutamate-forming) (C7PUW7_CHIPD)	M6	0.943862
Solyc05g012020	ripening inhibitor (manually curated)	M6	0.943783
Solyc04g049560	Ulp1 protease family C-terminal catalytic domain containing protein (Q60D46_SOLDE)	M6	0.943274
Solyc06g051700	Ulp1 protease family C-terminal catalytic domain containing protein (Q60D46_SOLDE)	M6	0.942919
Solyc10g039320	Ulp1 protease family C-terminal catalytic domain containing protein (Q60D46_SOLDE)	M6	0.942506
Solyc12g014520	Ulp1 protease family C-terminal catalytic domain containing protein (Q60D46_SOLDE)	M6	0.94245
Solyc06g050970	Ulp1 protease family C-terminal catalytic domain containing protein (Q60D46_SOLDE)	M6	0.942353
Solyc06g051710	Ulp1 protease family C-terminal catalytic domain containing protein (Q60D46_SOLDE)	M6	0.9423
Solyc04g011540	Elicitor-responsive protein 1 (B6T411_MAIZE)	M6	0.94212
Solyc07g041130	Ulp1 protease family C-terminal catalytic domain containing protein (Q60D46_SOLDE)	M6	0.941073
Solyc01g104650	BZIP transcription factor (Q53UC6_WHEAT)	M6	0.940971
Solyc08g081010	gamma-glutamylcysteine synthetase 1 (manually curated)	M6	0.940574
Solyc07g041140	Ulp1 protease family C-terminal catalytic domain containing protein (Q60D46_SOLDE)	M6	0.940371
Solyc08g062310	Ulp1 protease family C-terminal catalytic domain containing protein (Q60D46_SOLDE)	M6	0.940252
Solyc02g062500	2-oxoglutarate-dependent dioxygenase (B9GL08_POPTR)	M6	0.939919
Solyc07g041690	Ulp1 protease family C-terminal catalytic domain containing protein (Q60D46_SOLDE)	M6	0.939701
Solyc02g070020	UDP-glucosyltransferase (Q8LKG3_STERE)	M6	0.939628
Solyc08g065280	Ulp1 protease family C-terminal catalytic domain containing protein (Q60D46_SOLDE)	M6	0.938241
Solyc08g080390	Cytochrome P450	M6	0.93758
Solyc03g044670	Phosphoglycerate dehydrogenase-like protein (Q69J93_ORYSJ)	M6	0.936301
Solyc02g085350	Succinate dehydrogenase flavoprotein subunit (B8CCT7_THAPS)	M6	0.935664
Solyc05g007070	Alpha amylase 2 (IC) (Q010P9_OSTTA)	M6	0.933307
Solyc11g072470	LOB domain protein 1 (D7KHW8_ARALY)	M6	0.932944
Solyc12g088220	SlBCAT1 (manually curated)	M6	0.932391
Solyc01g088590	Invertase inhibitor (A7IZL0_COFCA)	M6	0.931928
Solyc05g018110	Ulp1 protease family C-terminal catalytic domain containing protein (Q60D46_SOLDE)	M6	0.931906
Solyc02g068310	2-oxoglutarate-dependent dioxygenase (B9GJL0_POPTR)	M6	0.930372
Solyc05g053210	CBL-interacting protein kinase 1 (A0MNI9_POPTR)	M6	0.929834
Solyc10g024430	Unknown Protein	M6	0.928145
Solyc10g080900	ripening related X72730 (manually curated)	M6	0.92747
Solyc02g092620	BZIP domain class transcription factor (D9ZIQ5_MALDO)	M6	0.927283
Solyc04g016460	Unknown Protein	M6	0.926579
Solyc05g009870	Baculoviral IAP repeat-containing 8 (Q6PIA0_HUMAN)	M6	0.925484
Solyc02g092630	Unknown Protein	M6	0.92522
Solyc01g091270	AT2G45380 protein (Fragment) (B9DGW8_ARATH)	M6	0.92219
Solyc01g111250	Phosphatidylinositol-specific phospholipase c (B9UXN2_LISMO)	M6	0.921972
Solyc08g006330	UDP-xylose phenolic glycosyltransferase (manually curated)	M6	0.92128
Solyc12g089220	Wound responsive protein (Fragment) (A6N0L4_ORYSI)	M6	0.921164
Solyc10g038080	Shikimate dehydrogenase (B6TSW1_MAIZE)	M6	0.92054
Solyc02g092610	Transposon protein Mutator sub-class (B6UC07_MAIZE)	M6	0.919474
Solyc08g066220	Decarboxylase family protein (A7GHE9_CLOBL)	M6	0.919455
Solyc03g059180	Extracellular calcium sensing receptor (C7BCU7_LIQFO)	M6	0.919454
Solyc07g006940	Receptor-like serine/threonine kinase (C6FF81_SOYBN)	M6	0.917465
Solyc07g052960	GRAS family transcription factor (B9MXU3_POPTR)	M6	0.917411
Solyc01g091280	Palmitoyltransferase PFA4 (A8N304_COPC7)	M6	0.917379
Solyc08g005630	Glucose-methanol-choline oxidoreductase (D6TF66_9CHLR)	M6	0.917284
Solyc03g031860	Phytoene synthase 1 (manually curated)	M6	0.917276
Solyc04g063350	3-methyl-2-oxobutanoate dehydrogenase (2-methylpropanoyl-transferring) (A1U0F1_MARAV)	M6	0.917171
Solyc05g056620	macrocalyx (manually curated)	M6	0.915226
Solyc02g069430	Phospholipid-transporting ATPase (C1HB29_PARBA)	M6	0.914289
Solyc06g069670	Formin 2A (C7BGM8_PHYPA)	M6	0.912364
Solyc10g081650	carotenoid isomerase (manually curated)	M6	0.91166
Solyc01g099190	lipoxygenase B (manually curated)	M6	0.911492
Solyc03g111970	Cytochrome P450	M6	0.911314
Solyc01g107830	UDP-glucosyltransferase family 1 protein (C6KI43_CITSI)	M6	0.908014
Solyc01g099990	F-box protein PP2-B1 (PP2B1_ARATH)	M6	0.907807
Solyc03g095880	Unknown Protein	M6	0.907542
Solyc10g007040	Beta-1,3-galactosyl-O-glycosyl-glycoprotein beta-1,6-N-acetylglucosaminyltransferase (GCNT3_BHV4L)	M6	0.90532
Solyc08g007890	Mitochondrial aldehyde dehydrogenase (Q8LST6_SECCE)	M6	0.904935
Solyc09g011470	Unknown Protein	M6	0.904673
Solyc02g092150	ACT domain-containing protein (D7M3X3_ARALY)	M6	0.904091
Solyc06g064900	Unknown Protein	M6	0.902353
Solyc05g013530	Octicosapeptide/Phox/Bem1p domain-containing protein (D7LRK8_ARALY)	M6	0.902327
Solyc01g099590	glutathione-S-transferase (manually curated)	M6	0.902125
Solyc03g044300	APETALA2a (manually curated)	M6	0.901773
Solyc08g006360	UDP-glucose glucosyltransferase (B6EWX8_LYCBA)	M6	0.901481
Solyc07g042050	Ulp1 protease family C-terminal catalytic domain containing protein (Q60D46_SOLDE)	M6	0.901175
Solyc01g081060	Xyloglucan endotransglucosylase/hydrolase 14 (C0IRH3_ACTDE)	M6	0.900474
Solyc01g106660	Ulp1 protease family C-terminal catalytic domain containing protein (Q60D46_SOLDE)	M6	0.900305
Solyc06g076710	ARID/BRIGHT DNA-binding domain-containing protein/ELM2 domain-containing protein/Myb-like DNA-binding domain-containing protein (Q1PEA0_ARATH)	M6	0.900099
Solyc04g063230	Dehydration-responsive family protein (D7LF23_ARALY)	M7	0.954757
Solyc08g005490	Dehydration-responsive protein-like (Q5VRG9_ORYSJ)	M7	0.948555
Solyc07g008900	Subtilisin-like serine protease (Q948Q4_ARATH)	M7	0.944823
Solyc07g017850	Unknown Protein	M7	0.943654
Solyc02g071880	Receptor like kinase, RLK	M7	0.941982
Solyc09g092670	Cytochrome P450	M7	0.939652
Solyc03g051790	Os12g0236050 protein (Fragment) (C7J9Q6_ORYSJ)	M7	0.934501
Solyc10g078910	Os06g0207500 protein (Fragment) (Q0DDQ9_ORYSJ)	M7	0.934191
Solyc04g009260	Cc-nbs-lrr, resistance protein	M7	0.933311
Solyc01g087210	Cellulose synthase (Q6XP46_SOLTU)	M7	0.93242
Solyc01g097770	phototropin 2 (manually curated)	M7	0.932415
Solyc08g066330	LEY17225 cyclin-dependent protein kinase A-1 (manually curated)	M7	0.932344
Solyc09g092330	NAD dependent epimerase/dehydratase family protein expressed (Q2MJA7_ORYSJ)	M7	0.92861
Solyc11g071980	Serine/threonine kinase (C4QNN2_SCHMA)	M7	0.928508
Solyc04g007540	Multidrug resistance protein mdtK (MDTK_ENT38)	M7	0.926133
Solyc04g074720	Fam91a1 protein (B2RYP3_RAT)	M7	0.925043
Solyc10g005690	Chloride channel E (D3YP04_THEHA)	M7	0.924455
Solyc08g062990	Calcium-dependent protein kinase-like (Q9LET1_ARATH)	M7	0.924436
Solyc04g005540	Cc-nbs-lrr, resistance protein	M7	0.924015
Solyc01g105700	Unknown Protein	M7	0.923924
Solyc12g057040	cryptochrome 1b (manually curated)	M7	0.92269
Solyc06g062310	Dimethylaniline monooxygenase-like protein (Q9FF12_ARATH)	M7	0.922012
Solyc09g057590	cDNA clone J075118M20 full insert sequence (B7F980_ORYSJ)	M7	0.92137
Solyc04g015640	Cc-nbs, resistance protein fragment	M7	0.915763
Solyc05g054620	Amino acid binding protein (B6TDN9_MAIZE)	M7	0.913823
Solyc11g066760	AP-2 complex subunit alpha (C9SAL1_VERA1)	M7	0.913286
Solyc06g068810	Pentatricopeptide repeat-containing protein (D7MMG1_ARALY)	M7	0.91145
Solyc01g066740	Transducin family protein (Fragment) (D7L607_ARALY)	M7	0.911099
Solyc05g023770	Unknown Protein	M7	0.907348
Solyc02g093980	Os12g0236050 protein (Fragment) (C7J9Q6_ORYSJ)	M7	0.907285
Solyc04g054480	C2 domain-containing protein-like (Q67UI5_ORYSJ)	M7	0.906643
Solyc03g120520	Peroxisome assembly factor 1 (B4FCL8_MAIZE)	M7	0.905966
Solyc10g076710	1-phosphatidylinositol-4 5-bisphosphate phosphodiesterase (O49902_NICRU)	M7	0.904083
Solyc04g071650	Cellulose synthase (B9GTH4_POPTR)	M7	0.903755
Solyc08g013850	Pentatricopeptide repeat-containing protein (D7MKK8_ARALY)	M7	0.903716
Solyc10g055520	GTP-binding RHO-like protein (CRL1_CANAL)	M7	0.903605
Solyc10g005810	Farnesyl pyrophosphate synthase (Q4TTY7_9APIA)	M7	0.903301
Solyc06g008370	Unknown Protein	M7	0.903219
Solyc02g083680	Multi-sensor hybrid histidine kinase (A8ZX44_DESOH)	M7	0.902337
Solyc04g076010	Zinc ion binding protein (D7LRR6_ARALY)	M7	0.902037
Solyc07g005770	Cc-nbs-lrr, resistance protein	M7	0.901632
Solyc02g069670	Alpha-glucosidase 1 (O22444_ARATH)	M7	0.901401
Solyc12g008540	N-acetylated alpha-linked acidic dipeptidase-like 1 (A2BGQ8_DANRE)	M7	0.901248
Solyc11g044530	PAP fibrillin (A2Q498_MEDTR)	M8	0.973053
Solyc09g008650	Peptidyl-prolyl cis-trans isomerase (B8HUH5_CYAP4)	M8	0.966952
Solyc07g055050	ATP synthase I-like protein (A8HNA8_CHLRE)	M8	0.965158
Solyc05g005760	NHL repeat-containing protein (D7KY00_ARALY)	M8	0.961622
Solyc11g011020	Receptor like kinase, RLK	M8	0.959779
Solyc04g015470	Phosphatidylinositol-4-phosphate 5-kinase family protein (D7L735_ARALY)	M8	0.956224
Solyc04g054520	Peptidyl-prolyl cis-trans isomerase (D8PA41_9BACT)	M8	0.953351
Solyc11g018550	ascorbate peroxidase 6 (manually curated)	M8	0.952192
Solyc12g056830	ATP synthase delta subunit (Q7XYM8_BIGNA)	M8	0.952097
Solyc04g053120	4-alpha-glucanotransferase (Q9LV91_ARATH)	M8	0.948032
Solyc02g080810	Aminomethyltransferase (C6TF02_SOYBN)	M8	0.946053
Solyc06g007760	Ycf54 protein (Q8DIT2_THEEB)	M8	0.945778
Solyc11g010350	Glucan 1 3-beta-glucosidase (C1H4T0_PARBA)	M8	0.940206
Solyc10g084280	Calmodulin-binding protein (C5HYF8_BRARP)	M8	0.939556
Solyc11g042940	Carbohydrate kinase FGGY (B7KH14_CYAP7)	M8	0.939255
Solyc12g006440	Unknown Protein	M8	0.938823
Solyc04g009020	Pre-mRNA-splicing factor clf1 (B2VSG1_PYRTR)	M8	0.938584
Solyc07g007280	Conserved domain protein (B4W2T4_9CYAN)	M8	0.938483
Solyc11g010810	Glucosyltransferase (A1YM58_IPOBA)	M8	0.938278
Solyc02g067360	Protease Do-like (S2 serine-type protease) (Q7UQ70_RHOBA)	M8	0.935182
Solyc02g069620	Ribose 5-phosphate isomerase-like (Q2LC22_9ASTR)	M8	0.934563
Solyc11g008040	Pullulanase (Q41386_SPIOL)	M8	0.934417
Solyc01g010310	Glucan endo-1 3-beta-glucosidase 3 (B6UAN6_MAIZE)	M8	0.933138
Solyc06g018100	Nucellin-like aspartic protease (Fragment) (Q8L886_MAIZE)	M8	0.931202
Solyc04g081910	Calcium-dependent protein kinase (Q8RW36_SOLLC)	M8	0.930949
Solyc10g039270	Peptidyl-prolyl cis-trans isomerase (C6E462_GEOSM)	M8	0.928823
Solyc11g010800	Anthocyanidin 3-O-glucosyltransferase (B6SU01_MAIZE)	M8	0.928446
Solyc10g054080	Kinesin like protein (Q9SVI8_ARATH)	M8	0.928437
Solyc05g026570	Unknown Protein	M8	0.926072
Solyc06g068950	Phosphoethanolamine N-methyltransferase (Q9AXH3_SOLLC)	M8	0.925661
Solyc02g087400	Ankyrin repeat domain containing protein (B2WQ30_PYRTR)	M8	0.925101
Solyc11g010790	Glucosyltransferase (A1YM58_IPOBA)	M8	0.924397
Solyc02g021430	Mitochondrial transcription termination factor (Fragment) (C6FB12_PSEMZ)	M8	0.923491
Solyc12g099830	Receptor-like protein kinase 2 (RCH2_ARATH)	M8	0.921439
Solyc05g051460	Homeobox-leucine zipper protein (Q9FXN8_ZINEL)	M8	0.919983
Solyc10g086480	Pectinacetylesterase like protein (Fragment) (Q56WP8_ARATH)	M8	0.918831
Solyc03g119320	At1g67050 (Fragment) (B0FU30_ARATH)	M8	0.916694
Solyc08g066180	HMP-PP phosphatase (COF_CITK8)	M8	0.915608
Solyc03g044150	Subtilisin-like protease (A9XG40_TOBAC)	M8	0.915099
Solyc10g086580	Ribulose-1 5-bisphosphate carboxylase/oxygenase activase 1 (Q9AXG1_GOSHI)	M8	0.914661
Solyc12g096100	ABC-type Co2+ transport system permease component (B6TSG4_MAIZE)	M8	0.91462
Solyc11g006020	NAD(P)H-quinone oxidoreductase subunit O (NDHO_GLOVI)	M8	0.91432
Solyc03g111680	DNA polymerase III gamma/tau subunit (B0JGE9_MICAN)	M8	0.913841
Solyc06g053140	Senescence-associated protein DIN1 (B6U016_MAIZE)	M8	0.913247
Solyc10g008980	triose phosphate translocator (manually curated)	M8	0.912888
Solyc06g071550	Anthranilate phosphoribosyltransferase (A8IBN0_CHLRE)	M8	0.912357
Solyc07g015860	peptide deformylase AF271258 (manually curated)	M8	0.911747
Solyc06g005710	cDNA clone 002-143-C11 full insert sequence (B7F1B2_ORYSJ)	M8	0.911237
Solyc05g050980	3-phosphoshikimate 1-carboxyvinyltransferase (Q30CZ8_FAGSY)	M8	0.91078
Solyc02g080540	ATP synthase gamma chain (B7FIR4_MEDTR)	M8	0.910635
Solyc01g097000	Beta-D-glucosidase (Q7XAS3_GOSHI)	M8	0.909239
Solyc09g092350	Unknown Protein; contains Interpro domain(s) IPR006501 Pectinesterase inhibitor	M8	0.909071
Solyc05g024430	Unknown Protein	M8	0.908049
Solyc06g053600	Oxidoreductase aldo/keto reductase family protein expressed (Q10GW4_ORYSJ)	M8	0.907814
Solyc10g007050	Enolase-phosphatase E-1 (A8UQN2_9AQUI)	M8	0.90732
Solyc04g008730	Alpha-galactosidase 1 (Q5ZP79_PEA)	M8	0.906794
Solyc06g075580	Kinesin-5 (D2V727_NAEGR)	M8	0.906703
Solyc04g074750	Polyadenylate-binding protein 1-A (PAP1A_DICDI)	M8	0.90441
Solyc08g006830	Caffeoyl-CoA O-methyltransferase 1 (B6TR72_MAIZE)	M8	0.903996
Solyc02g066950	Alpha amylase 2 (IC) (Q010P9_OSTTA)	M8	0.903177
Solyc10g005870	Peptidyl-prolyl cis-trans isomerase (Q7V0G6_PROMP)	M8	0.902908
Solyc09g083190	Genomic DNA chromosome 5 P1 clone MQD19 (Q9FG89_ARATH)	M8	0.901404
Solyc06g082960	Unknown Protein	M8	0.90121
Solyc06g084470	Unknown Protein	M8	0.900911
Solyc07g055160	Lipase (Fragment) (Q9ZTW1_DIACA)	M8	0.900703
Solyc06g071330	Nucleobase ascorbate transporter (B9I369_POPTR)	M8	0.900129
Solyc09g074630	Phototropic-responsive NPH3 family protein (D7KCA4_ARALY)	M8	0.90005
Solyc11g005520	Agenet domain-containing protein / bromo-adjacent homology (BAH) domain-containing protein-like (Q69N36_ORYSJ)	M9	0.991004
Solyc10g051150	Genomic DNA chromosome 5 P1 clone MDN11 (Q9FI29_ARATH)	M9	0.990937
Solyc01g097090	Unknown Protein	M9	0.990855
Solyc08g083500	cytochrome P450	M9	0.990783
Solyc05g055590	Lysine-specific histone demethylase 1 (B2WC79_PYRTR)	M9	0.989809
Solyc03g111460	Nuclear transcription factor Y subunit C-2 (B4FWZ1_MAIZE)	M9	0.988386
Solyc02g066860	Ninja-family protein Os07g0602900 (NNJA2_ORYSJ)	M9	0.98816
Solyc08g083410	cytochrome P450	M9	0.98792
Solyc10g019210	Sulfotransferase family protein (D7LZW5_ARALY)	M9	0.986852
Solyc10g009620	GH3 family protein (B9GQG9_POPTR)	M9	0.986691
Solyc03g119850	Protein LSM14 homolog A-B (L14AB_XENLA)	M9	0.98662
Solyc01g097100	Unknown Protein	M9	0.986304
Solyc03g116920	Sister chromatid cohesion protein PDS5 homolog A (PDS5A_CHICK)	M9	0.986127
Solyc03g111450	Nuclear transcription factor Y subunit C-2 (B4FWZ1_MAIZE)	M9	0.985871
Solyc07g054920	2-oxoglutarate-iron(II)-dependent oxygenase (D8T1V3_SELML)	M9	0.985447
Solyc01g096860	AP2-like ethylene-responsive transcription factor At1g16060 (AP2L1_ARATH)	M9	0.985055
Solyc11g013430	Chromatin structure-remodeling complex protein BSH (BSH_ARATH)	M9	0.984791
Solyc08g083510	Flavonoid 3&apos;,5&apos;-hydroxylase (C75A2_SOLME)	M9	0.984743
Solyc03g111470	Nuclear transcription factor Y subunit C-2 (B4FWZ1_MAIZE)	M9	0.984356
Solyc07g044820	Beta-1 3-galactosyltransferase pvg3 (B6JXP2_SCHJY)	M9	0.984119
Solyc02g065160	SWIB/MDM2 domain containing protein (B6SRJ0_MAIZE)	M9	0.983981
Solyc03g025780	Glycosyltransferase CAZy family GT90 (Fragment) (D8SQN9_SELML)	M9	0.983555
Solyc05g013930	MEI2-like RNA binding protein (Q64M78_ORYSJ)	M9	0.983236
Solyc09g061940	Receptor like kinase, RLK	M9	0.982085
Solyc03g120210	Unknown Protein	M9	0.981948
Solyc06g082050	PHD finger family protein (D7MI23_ARALY)	M9	0.981389
Solyc07g047940	Zinc finger transcription factor 49 (manually curated)	M9	0.981255
Solyc05g005390	Nuclear transcription factor Y subunit B-6 (B6UH02_MAIZE)	M9	0.980892
Solyc03g078200	Subtilisin-like serine protease (Q948Q4_ARATH)	M9	0.980843
Solyc02g081780	B3 domain-containing protein At5g18000 (Y5800_ARATH)	M9	0.980794
Solyc03g006940	Catalytic/ protein phosphatase type 2C/ protein serine/threonine phosphatase (B6TPM6_MAIZE)	M9	0.980365
Solyc01g005180	Unknown Protein	M9	0.980329
Solyc06g034180	2-phosphoglycerate kinase (C3SAC6_BRADI)	M9	0.980313
Solyc08g079330	cytochrome P450	M9	0.980158
Solyc02g079140	Heterogeneous nuclear ribonucleoprotein U-like protein 1 (B6UCI9_MAIZE)	M9	0.980116
Solyc12g042710	Unknown Protein	M9	0.979942
Solyc02g032130	Unknown Protein	M9	0.979693
Solyc07g054940	2-oxoglutarate-iron(II)-dependent oxygenase (D8T1V3_SELML)	M9	0.97915
Solyc06g076060	Unknown Protein	M9	0.979089
Solyc11g013410	SWI/SNF-related matrix-associated actin-dependent regulator of chromatin subfamily B member 1 (B6T3Y4_MAIZE)	M9	0.97906
Solyc10g019220	Sulfotransferase family protein (D7KQF7_ARALY)	M9	0.979041
Solyc01g006770	Glycoprotein-N-acetylgalactosamine 3-beta-galactosyltransferase 1 (C1GLT_HUMAN)	M9	0.978562
Solyc08g066040	Oleosin (Q8LL70_THECC)	M9	0.978101
Solyc05g011870	Steroid sulfotransferase 3 (O82410_BRANA)	M9	0.977867
Solyc02g068410	AT4G20050-like protein (Fragment) (D6PQZ2_9BRAS)	M9	0.977128
Solyc04g056730	Unknown Protein	M9	0.976857
Solyc01g009510	Unknown Protein; contains Interpro domain(s) IPR011616 bZIP transcription factor, bZIP-1	M9	0.976684
Solyc08g076250	Cytochrome P450	M9	0.976608
Solyc11g069560	Glycosyltransferase family protein-like protein (Fragment) (B3G4Q4_ADIVA)	M9	0.976289
Solyc05g011900	Sulfotransferase family protein (D7LQL2_ARALY)	M9	0.976177
Solyc01g067780	Chaperone protein dnaJ 49 (DNJ49_ARATH)	M9	0.975639
Solyc01g108170	Unknown Protein	M9	0.975352
Solyc02g077800	Unknown Protein; contains Interpro domain(s) IPR001878 Zinc finger, CCHC-type	M9	0.974454
Solyc03g112890	R2R3MYB transcription factor (manually curated)	M9	0.974437
Solyc12g040490	Unknown Protein	M9	0.974343
Solyc01g104760	Homeodomain-like (A7UQU9_MEDTR)	M9	0.973591
Solyc09g090090	Calcium-dependent protein kinase 2 (B4FZS4_MAIZE)	M9	0.973128
Solyc11g045450	B3 domain-containing protein At1g49475 (Y1475_ARATH)	M9	0.97256
Solyc10g075010	F-box family protein (B9HCS6_POPTR)	M9	0.971911
Solyc08g082350	F-box domain containing protein expressed (Q2R1T3_ORYSJ)	M9	0.971427
Solyc11g005530	Agenet domain-containing protein / bromo-adjacent homology (BAH) domain-containing protein-like (Q69J33_ORYSJ)	M9	0.971046
Solyc06g069870	Dehydration-responsive family protein (D7KPN7_ARALY)	M9	0.970964
Solyc09g074140	Baculoviral IAP repeat-containing 2 (Q6GLD7_XENTR)	M9	0.970718
Solyc09g055500	Sulfotransferase family protein (D7LZW5_ARALY)	M9	0.970596
Solyc06g082040	Agenet domain-containing protein (D7KJP0_ARALY)	M9	0.970501
Solyc04g015260	Unknown Protein	M9	0.970477
Solyc08g080700	Carboxyl-terminal proteinase-like (Q6ZAJ4_ORYSJ)	M9	0.970373
Solyc03g116450	Stigma-specific protein Stig1 (A2Q6A5_MEDTR)	M9	0.970359
Solyc11g050930	Sulfotransferase family protein (D7LQL2_ARALY)	M9	0.970169
Solyc09g030370	GDSL esterase/lipase At2g30310 (GDL42_ARATH)	M9	0.970126
Solyc04g015060	Nuclear transcription factor Y subunit B-6 (B6UH02_MAIZE)	M9	0.970124
Solyc02g079450	FAD-binding domain-containing protein (D7MMI1_ARALY)	M9	0.969699
Solyc02g005360	Unknown Protein	M9	0.969469
Solyc06g076180	Unknown Protein	M9	0.969206
Solyc06g066140	PHD-finger family protein expressed (Q2QSD0_ORYSJ)	M9	0.969161
Solyc12g089170	Myb family transcription factor (Fragment) (D7KSM0_ARALY)	M9	0.969142
Solyc10g085530	Subtilisin-like protease (Q9LWA3_SOLLC)	M9	0.969087
Solyc11g006140	DNAJ heat shock N-terminal domain-containing protein (Fragment) (D7L312_ARALY)	M9	0.969077
Solyc11g007880	Self-pruning interacting protein 1 (Q9FR57_SOLLC)	M9	0.969024
Solyc01g081350	Aspartic proteinase nepenthesin I (A9ZMF9_NEPAL)	M9	0.968985
Solyc08g065590	Vacuolar processing enzyme (Q9SMD0_SOLLC)	M9	0.968983
Solyc05g026330	Caffeoyl-CoA O-methyltransferase (A2PZD5_IPONI)	M9	0.968861
Solyc08g080790	Carboxyl-terminal proteinase (B6SL47_MAIZE)	M9	0.968779
Solyc10g009440	Nuclear transcription factor Y subunit B-6 (B6UH02_MAIZE)	M9	0.96802
Solyc03g019630	Chaperone protein dnaJ 3 (C1H789_PARBA)	M9	0.967904
Solyc07g055440	Cytochrome P450	M9	0.967883
Solyc05g047510	Sulfotransferase family protein (D7LQL2_ARALY)	M9	0.967854
Solyc09g009610	Purple acid phosphatase (B6TKL3_MAIZE)	M9	0.967847
Solyc05g014040	WRKY transcription factor 70 (manually curated)	M9	0.967821
Solyc11g011940	Homeobox-leucine zipper protein PROTODERMAL FACTOR 2 (PDF2_ARATH)	M9	0.96774
Solyc10g085540	Subtilisin-like protease (Q9LWA3_SOLLC)	M9	0.967574
Solyc02g032190	Nuclear transcription factor Y subunit B-6 (B6UH02_MAIZE)	M9	0.967544
Solyc08g068410	Unknown Protein	M9	0.967532
Solyc10g047570	Polygalacturonase (B6UB39_MAIZE)	M9	0.967501
Solyc00g170510	Pectinesterase (B7SIX2_9CONI)	M9	0.96746
Solyc08g065570	Vacuolar processing enzyme (Q9SMD0_SOLLC)	M9	0.967257
Solyc02g072290	Subtilisin-like protease (Q9LWA3_SOLLC)	M9	0.967257
Solyc11g065280	beta-1,3-glucanase (manually curated)	M9	0.967129
Solyc12g009670	Exostosin-like (A4Q7M7_MEDTR)	M9	0.967051
Solyc09g091290	Self-incompatibility protein (Fragment) (C7FE84_PLACA)	M9	0.966956
Solyc10g049370	Pectinesterase (B9HAG5_POPTR)	M9	0.966724
Solyc01g014720	Solanum lycopersicum Cytokinin Response Factor 7 (manually curated)	M9	0.966277
Solyc01g066110	Glucosyltransferase (Q8RU71_TOBAC)	M9	0.966221
Solyc04g078360	Cytochrome P450	M9	0.966178
Solyc03g115300	Expansin (Q7X9Q3_SAMNI)	M9	0.966128
Solyc07g007740	Defensin-like protein (DEF_TOBAC)	M9	0.9659
Solyc07g017970	Thaumatin-like protein (C1K3P2_PYRPY)	M9	0.965833
Solyc08g074870	Carboxyl-terminal proteinase (B6SXW9_MAIZE)	M9	0.965769
Solyc07g056290	Polygalacturonase (Q2M4X6_LILLO)	M9	0.965682
Solyc05g045710	WRKY transcription factor 65 (manually curated)	M9	0.965639
Solyc10g005150	Purine permease (B6TET5_MAIZE)	M9	0.965443
Solyc09g009450	Unknown Protein	M9	0.965374
Solyc00g226760	Steroid sulfotransferase 3 (O82410_BRANA)	M9	0.965112
Solyc01g081370	Aspartic proteinase nepenthesin I (A9ZMF9_NEPAL)	M9	0.964962
Solyc10g007430	DnaJ homolog subfamily C member 7 (C1C1D2_9MAXI)	M9	0.964652
Solyc09g082840	Unknown Protein	M9	0.964406
Solyc05g041610	Caffeoyl-CoA O-methyltransferase (A2PZD5_IPONI)	M9	0.964203
Solyc12g005830	Homeobox-leucine zipper protein ATHB-15 (ATB15_ARATH)	M9	0.964034
Solyc05g015550	Nuclear transcription factor Y subunit B-6 (B6UH02_MAIZE)	M9	0.964029
Solyc09g082600	Chlorophyllase 2 (Q8GTM3_BRAOL)	M9	0.963782
Solyc10g049940	Unknown Protein	M9	0.96323
Solyc02g061640	Deubiquitination-protection protein dph1 (B2W507_PYRTR)	M9	0.962993
Solyc03g097730	UPF0497 membrane protein 8 (U4978_VITVI)	M9	0.962958
Solyc08g061390	Mutant required to maintain repression 1 (A8I437_MAIZE)	M9	0.96255
Solyc12g098450	DUF803 domain membrane protein (Q4WRL6_ASPFU)	M9	0.962087
Solyc07g054800	Wound induced protein (B6T327_MAIZE)	M9	0.961764
Solyc06g034350	Unknown Protein	M9	0.961547
Solyc08g005850	Aspartic proteinase nepenthesin I (A9ZMF9_NEPAL)	M9	0.96151
Solyc08g074490	Regulatory protein (Q8LFS2_ARATH)	M9	0.961312
Solyc05g052060	Zinc finger CCCH domain-containing protein 54 (C3H54_ARATH)	M9	0.961181
Solyc03g098190	NAC domain protein IPR003441 (B9MWW7_POPTR)	M9	0.961035
Solyc07g065580	Nuclear transcription factor Y subunit B-6 (B6UH02_MAIZE)	M9	0.960878
Solyc01g104380	Blue copper protein (C7AE91_WHEAT)	M9	0.960788
Solyc05g005440	Nuclear transcription factor Y subunit B-6 (B6UH02_MAIZE)	M9	0.960756
Solyc05g012540	Heparanase (C5IFK6_ORYSI)	M9	0.96064
Solyc09g091960	High mobility group family protein (D7KE87_ARALY)	M9	0.960397
Solyc01g006080	Protein involved in mRNA turnover and stability (ISS) (Q00X49_OSTTA)	M9	0.960256
Solyc11g007470	UDP-glucuronosyltransferase 1-9 (UD19_HUMAN)	M9	0.960245
Solyc02g067720	RNA exonuclease 4 (B6T4V3_MAIZE)	M9	0.960163
Solyc01g066100	UDP-glucosyltransferase family 1 protein (C6KI44_CITSI)	M9	0.960055
Solyc11g072650	Trans-2-enoyl CoA reductase (C5MRG3_9ROSI)	M9	0.95995
Solyc09g092370	Genomic DNA chromosome 5 P1 clone MXC9 (Q9FMQ3_ARATH)	M9	0.95991
Solyc06g060430	Emp24/gp25L/p24 family protein (D7KC62_ARALY)	M9	0.959903
Solyc03g006040	DNA binding protein (B4FLH1_MAIZE)	M9	0.959782
Solyc05g041940	Caffeoyl-CoA O-methyltransferase (A2PZD5_IPONI)	M9	0.959329
Solyc07g006460	Aspartic proteinase nepenthesin I (A9ZMF9_NEPAL)	M9	0.959322
Solyc11g051090	Sulfotransferase family protein (D7LQL2_ARALY)	M9	0.959106
Solyc09g082850	Unknown Protein	M9	0.959098
Solyc01g100440	Transcription regulatory protein SNF5 (D3B6R9_POLPA)	M9	0.95909
Solyc10g017490	Kinase family protein (D7KBF8_ARALY)	M9	0.958866
Solyc06g065010	GDSL esterase/lipase 1 (GLIP1_ARATH)	M9	0.958666
Solyc10g068340	F-box family protein (B9HCS6_POPTR)	M9	0.958426
Solyc11g007050	Proteinase inhibitor 1 (ICI1_SOLTU)	M9	0.958169
Solyc09g091320	Self-incompatibility protein-like protein (Q9LSN9_ARATH)	M9	0.95805
Solyc05g024020	Unknown Protein	M9	0.957811
Solyc07g018310	Unknown Protein	M9	0.957801
Solyc01g098220	LOB domain protein 20 (D7L194_ARALY)	M9	0.957706
Solyc02g077810	Ethylene-responsive transcription factor 4 (B6SU49_MAIZE)	M9	0.957354
Solyc05g050040	WRKY transcription factor 62 (manually curated)	M9	0.95731
Solyc03g005630	Homology to unknown gene (Q01GH9_OSTTA)	M9	0.956875
Solyc01g108950	B3 domain-containing protein Os11g0197600 (Y1176_ORYSJ)	M9	0.956859
Solyc11g032060	GDSL esterase/lipase At1g71691 (GDL29_ARATH)	M9	0.956169
Solyc04g049860	Unknown Protein	M9	0.955169
Solyc05g005450	Protein SUPPRESSOR OF GENE SILENCING 3 homolog (SGS3_MAIZE)	M9	0.954898
Solyc05g041690	Caffeoyl-CoA O-methyltransferase (A2PZD5_IPONI)	M9	0.954816
Solyc01g080320	Unknown Protein	M9	0.954806
Solyc02g071540	Unknown Protein; contains Interpro domain(s) IPR007608 Protein of unknown function DUF584	M9	0.954778
Solyc02g065740	Alpha-1 4-glucan-protein synthase (UDP-forming) (Q2HV87_MEDTR)	M9	0.954725
Solyc00g212260	GH3 family protein (B9GQG9_POPTR)	M9	0.954663
Solyc03g112740	Homeobox transcription factor KN2 (Fragment) (Q0QV71_PICAB)	M9	0.953831
Solyc10g086610	Genomic DNA chromosome 5 P1 clone MXC9 (Q9FMQ3_ARATH)	M9	0.953761
Solyc00g007030	Glutathione S-transferase (Q76KW1_PEA)	M9	0.953698
Solyc12g094440	High mobility group family (Fragment) (B9GFX2_POPTR)	M9	0.953556
Solyc10g007170	Unknown Protein	M9	0.953192
Solyc05g050060	WRKY transcription factor 64 (manually curated)	M9	0.95316
Solyc00g227960	Sulfotransferase family protein (D7LQL2_ARALY)	M9	0.952801
Solyc08g067170	U-box domain-containing protein 11 (PUB11_ARATH)	M9	0.952788
Solyc01g096070	Auxin Response Factor 18 (manually curated)	M9	0.952612
Solyc07g052020	DNA repair protein rad5 (B2VWQ3_PYRTR)	M9	0.952381
Solyc07g062360	Unknown Protein	M9	0.952108
Solyc08g077590	DNA repair and recombination protein RAD54 (B0WI46_CULQU)	M9	0.951339
Solyc12g020130	Unknown Protein	M9	0.951192
Solyc08g079350	cytochrome p450	M9	0.950246
Solyc02g033110	Zinc ion binding protein (D7LPW1_ARALY)	M9	0.950126
Solyc01g079160	GDSL esterase/lipase At1g09390 (GDL2_ARATH)	M9	0.949785
Solyc00g154980	Ethylene insensitive 3 class transcription factor (D5L144_MALDO)	M9	0.949635
Solyc05g007360	F-box family protein (B9HCS6_POPTR)	M9	0.949519
Solyc06g054620	Zinc finger transcription factor 43 (manually curated)	M9	0.949335
Solyc12g049190	LRR receptor-like serine/threonine-protein kinase, RLP	M9	0.949023
Solyc02g033120	Zinc ion binding protein (D7LPW1_ARALY)	M9	0.948333
Solyc05g012410	Unknown Protein; contains Interpro domain(s) IPR012423 CT20	M9	0.948208
Solyc09g011100	Self-incompatibility protein (Fragment) (C7FE99_9MAGN)	M9	0.948193
Solyc03g098310	Ornithine decarboxylase (A2TBH8_THECC)	M9	0.948104
Solyc07g006390	Blight-associated protein P12 (Fragment) (B6RN16_9ROSI)	M9	0.948
Solyc08g078200	H-ATPase (Q8L6I3_ORYSJ)	M9	0.947973
Solyc09g055650	R2R3MYB transcription factor 100 (manually curated)	M9	0.947735
Solyc10g050550	La-related protein 7 (LARP7_MOUSE)	M9	0.947216
Solyc01g079920	Xylanase inhibitor (Fragment) (Q53IQ4_WHEAT)	M9	0.947002
Solyc09g008690	GDSL esterase/lipase At3g53100 (GDL59_ARATH)	M9	0.946934
Solyc08g077640	Unknown Protein	M9	0.946739
Solyc03g020040	Proteinase inhibitor II (B3F0C1_TOBAC)	M9	0.946705
Solyc11g012370	Unknown Protein	M9	0.946147
Solyc09g083310	Zinc finger family protein (D7LC67_ARALY)	M9	0.946119
Solyc08g077650	DNA repair and recombination protein RAD54 (Q7RVS3_NEUCR)	M9	0.945882
Solyc10g007230	Tetratricopeptide repeat protein 2-like (Q5ZDK5_ORYSJ)	M9	0.944926
Solyc10g012120	Non-specific lipid-transfer protein (A9NKV1_PICSI)	M9	0.944528
Solyc08g081500	LETHM1 (manually curated)	M9	0.94369
Solyc06g069400	N(4)-(Beta-N-acetylglucosaminyl)-L-asparaginase (ASPG_ELIMR)	M9	0.943497
Solyc05g050050	WRKY transcription factor 63 (manually curated)	M9	0.943288
Solyc06g072480	knox-like 1 (manually curated)	M9	0.942898
Solyc03g081210	WD-repeat protein (C7EAF4_TOBAC)	M9	0.942592
Solyc09g025230	Phosphatidylinositol transfer protein SFH5 (C6HEF9_AJECH)	M9	0.942293
Solyc02g036130	Zinc-binding protein (Q948W7_PEA)	M9	0.942049
Solyc08g074930	Aspartic proteinase nepenthesin I (A9ZMF9_NEPAL)	M9	0.941967
Solyc07g061800	Heme-binding protein 2 (B6T0C0_MAIZE)	M9	0.941914
Solyc02g065710	GDSL esterase/lipase 7 (GLIP7_ARATH)	M9	0.940951
Solyc02g032820	Calcium-dependent protein kinase (Q8RW36_SOLLC)	M9	0.940374
Solyc08g062040	Unknown Protein	M9	0.940213
Solyc02g086030	Unknown Protein	M9	0.939863
Solyc11g068370	BZIP transcription factor (Q93XM6_ARATH)	M9	0.939799
Solyc09g015110	Homeobox-leucine zipper protein ROC3 (ROC3_ORYSJ)	M9	0.938728
Solyc05g018370	Unknown Protein	M9	0.93866
Solyc12g044530	Glutathione S-transferase (Q76KW1_PEA)	M9	0.937529
Solyc07g049540	Expansin-b5 (D7LRS2_ARALY)	M9	0.937422
Solyc07g061710	Carboxyl-terminal proteinase (B6SXW9_MAIZE)	M9	0.937237
Solyc08g006240	B3 domain-containing protein LOC_Os12g40080 (Y1208_ORYSJ)	M9	0.93594
Solyc11g066520	Serine carboxypeptidase family protein expressed (Q10K92_ORYSJ)	M9	0.934655
Solyc08g067990	Subtilisin-like protease (B6SZ82_MAIZE)	M9	0.934517
Solyc06g009600	PAPA-1-like conserved region family protein expressed (Q2QNL8_ORYSJ)	M9	0.934223
Solyc12g099730	Glycosyltransferase-like protein (D8RRC1_SELML)	M9	0.934028
Solyc09g074190	Baculoviral IAP repeat-containing 2 (Q6P6S1_RAT)	M9	0.933803
Solyc06g075490	Nitrate transporter (Q9SZY4_ARATH)	M9	0.933107
Solyc03g096250	Yippee zinc-binding-like protein (C1FDK9_9CHLO)	M9	0.933021
Solyc10g085750	Polyadenylate-binding protein 1 (Q6DF12_XENTR)	M9	0.932865
Solyc07g063670	Unknown Protein	M9	0.93266
Solyc09g083300	Zinc finger family protein (D7LC67_ARALY)	M9	0.93256
Solyc10g012110	Non-specific lipid-transfer protein (A9NKV1_PICSI)	M9	0.932531
Solyc03g096260	Yippee zinc-binding-like protein (C1FDK9_9CHLO)	M9	0.932244
Solyc08g081020	Carboxyl-terminal proteinase (B6SL47_MAIZE)	M9	0.931789
Solyc09g074200	Baculoviral IAP repeat-containing 3 (Q5XIW4_RAT)	M9	0.931299
Solyc07g007320	Zinc-binding protein (B6TVG2_MAIZE)	M9	0.930829
Solyc02g069810	Unknown Protein; contains Interpro domain(s) IPR001025 Bromo adjacent region	M9	0.930813
Solyc12g044520	Glutathione S-transferase (Q76KW1_PEA)	M9	0.92961
Solyc07g041320	Paired amphipathic helix protein SIN3 (B3LJ52_YEAS1)	M9	0.929437
Solyc09g007580	MYB transcription factor (Q9FNN6_ARATH)	M9	0.929015
Solyc07g062720	RING-finger protein-like (Q5QLR6_ORYSJ)	M9	0.92887
Solyc08g080440	Generative cell specific-1 (Q1AP31_ARATH)	M9	0.928483
Solyc07g051810	Cell differentiation protein rcd1 (Q5CJU4_CRYHO)	M9	0.927683
Solyc06g050870	Hypoxia induced protein conserved region containing protein expressed (Q2QYP0_ORYSJ)	M9	0.927384
Solyc02g071590	Alpha alpha-trehalose-phosphate synthase (D0NRZ0_PHYIN)	M9	0.925832
Solyc07g064730	GDSL esterase/lipase At5g55050 (GDL87_ARATH)	M9	0.925617
Solyc12g006680	Early nodulin 93 protein (A3FGC9_9ROSI)	M9	0.925164
Solyc07g041170	Glycosyl hydrolase family 10 protein expressed (Q10P81_ORYSJ)	M9	0.924782
Solyc03g020080	Proteinase inhibitor II (Q3S483_SOLTU)	M9	0.924609
Solyc07g052540	Peroxidase (Q07445_SOLLC)	M9	0.922781
Solyc01g015010	Unknown Protein	M9	0.922731
Solyc06g007920	Gibberellin-regulated family protein (D7LC91_ARALY)	M9	0.921963
Solyc02g070700	HMG-I and HMG-Y DNA-binding (Q2HW76_MEDTR)	M9	0.921695
Solyc00g007040	Glutathione-S-transferase (B5M1W3_RHEAU)	M9	0.920603
Solyc02g069330	Unknown Protein; contains Interpro domain(s) IPR006501 Pectinesterase inhibitor	M9	0.919735
Solyc01g099910	Epoxide hydrolase (B3VMR4_NICBE)	M9	0.919032
Solyc02g080580	Nuclear protein (B6U7S5_MAIZE)	M9	0.918962
Solyc02g083480	Peroxidase (A9PGX3_POPTR)	M9	0.915945
Solyc07g006450	Aspartic proteinase nepenthesin I (A9ZMF9_NEPAL)	M9	0.91481
Solyc04g072000	Chitinase (D0QU15_LACSA)	M9	0.914487
Solyc08g005330	F-box/LRR-repeat protein At3g03360 (FBL42_ARATH)	M9	0.913053
Solyc07g052550	Peroxidase (Q07445_SOLLC)	M9	0.912422
Solyc12g021150	Sulfotransferase family protein (D7LQL2_ARALY)	M9	0.912336
Solyc01g100120	Kinesin (Q5MNW6_GOSHI)	M9	0.911151
Solyc08g061280	Unknown Protein	M9	0.91082
Solyc02g094460	AP2 domain-containing transcription factor (B9HIZ2_POPTR)	M9	0.910572
Solyc08g015710	F-box family protein (B9GFH4_POPTR)	M9	0.909948
Solyc03g121680	Beta-fructofuranosidase (Q7XA49_SOYBN)	M9	0.909841
Solyc05g007300	Receptor expression-enhancing protein 5 (C3KJ86_ANOFI)	M9	0.909558
Solyc08g065740	Vacuolar processing enzyme (Q9SMD0_SOLLC)	M9	0.909329
Solyc01g081640	Legume lectin beta domain (A2Q3C0_MEDTR)	M9	0.908288
Solyc03g020030	Proteinase inhibitor II (B3F0C1_TOBAC)	M9	0.905991
Solyc07g052530	Peroxidase (Q07445_SOLLC)	M9	0.905795
Solyc01g007890	Unknown Protein	M9	0.904477
Solyc08g061970	putative spermine synthase (manually curated)	M9	0.903967
Solyc02g061680	Ubiquilin-1 (B6T584_MAIZE)	M9	0.90353
Solyc01g107950	Transcription factor bHLH95 (BH095_ARATH)	M9	0.902194
Solyc01g028800	Pumilio-family RNA binding protein (A8N273_COPC7)	M9	0.902158
Solyc02g077340	GDSL esterase/lipase At5g45960 (GDL86_ARATH)	M9	0.902074
Solyc10g081940	Exocyst complex protein exo70 (EXO70_ASPFU)	M9	0.9016
Solyc07g049790	Cell differentiation protein rcd1 (D0NQB7_PHYIN)	M9	0.901099
Solyc02g030460	Sh4 homologue protein (B6ZKI3_9POAL)	M9	0.900643
Solyc03g020070	Proteinase inhibitor II (Q3S483_SOLTU)	M9	0.900168
Solyc04g082710	Cathepsin B-like cysteine proteinase 3 (CPR3_CAEEL)	M10	0.968816
Solyc11g007330	cDNA clone J033118E13 full insert sequence (B7EU28_ORYSJ)	M10	0.966416
Solyc12g042580	Blue copper-like protein (B8Y8A0_GOSHI)	M10	0.964456
Solyc06g050920	Os03g0291800 protein (Fragment) (Q0DSS4_ORYSJ)	M10	0.963032
Solyc03g114240	BURP domain-containing protein (Fragment) (C1PI55_ARATH)	M10	0.960206
Solyc01g080380	S-adenosylmethionine decarboxylase proenzyme (Q7XZQ9_VITVI)	M10	0.958709
Solyc04g016060	Plant-specific domain TIGR01570 family protein (B6TX93_MAIZE)	M10	0.957267
Solyc03g118370	Serine carboxypeptidase K10B2.2 (B6TKD2_MAIZE)	M10	0.957044
Solyc09g090020	Germin-like protein 5 (A8QK91_VITVI)	M10	0.957038
Solyc10g076730	Pectinesterase (A9NW72_PICSI)	M10	0.954363
Solyc10g076570	Os03g0291800 protein (Fragment) (Q0DSS4_ORYSJ)	M10	0.951709
Solyc08g080890	Copper-exporting ATPase (C0X752_ENTFA)	M10	0.950769
Solyc05g056450	Aspartic proteinase nepenthesin I (A9ZMF9_NEPAL)	M10	0.950501
Solyc02g079070	Myosin-like protein (Q9LHE9_ARATH)	M10	0.949132
Solyc10g084980	Copper transporter (B9HC68_POPTR)	M10	0.94791
Solyc09g011960	Laccase (O24042_LIRTU)	M10	0.946611
Solyc01g073780	CHP-rich zinc finger protein-like (Q9LTY3_ARATH)	M10	0.946441
Solyc07g006320	Genomic DNA chromosome 5 P1 clone MRI1 (Q9FHG6_ARATH)	M10	0.94423
Solyc01g104960	Unknown Protein	M10	0.94264
Solyc08g080070	Unknown Protein; contains Interpro domain(s) IPR010605 Protein of unknown function DUF1191	M10	0.942159
Solyc11g069420	Genomic DNA chromosome 5 P1 clone MUP24 (Q9FF54_ARATH)	M10	0.941723
Solyc03g005160	Primary amine oxidase (B9RSR2_RICCO)	M10	0.940514
Solyc02g080910	Pectate lyase family protein (D7ME84_ARALY)	M10	0.939875
Solyc02g085190	GATA transcription factor 19 (B6TS85_MAIZE)	M10	0.939215
Solyc10g085070	UPF0503 protein At3g09070, chloroplastic (U503A_ARATH)	M10	0.939079
Solyc10g047060	NAC domain protein IPR003441 (B9GZS1_POPTR)	M10	0.938911
Solyc01g006060	Disease resistance response protein (A8IXC7_BRACM)	M10	0.937506
Solyc04g051540	WRKY transcription factor 13 (manually curated)	M10	0.936557
Solyc11g045530	LOB domain protein 4 (D7KL24_ARALY)	M10	0.936415
Solyc01g102390	Germin-like protein (O65358_SOLTU)	M10	0.935148
Solyc02g087520	Thaumatin-like protein (Q9FLU2_ARATH)	M10	0.935003
Solyc08g080870	Copper-exporting P-type ATPase A (C2W6T5_BACCE)	M10	0.934007
Solyc02g085110	Laccase (Q9AUI0_PINTA)	M10	0.93325
Solyc02g080200	Pectinesterase (B9RXQ4_RICCO)	M10	0.932987
Solyc01g079180	Pectinesterase (D8RVT4_SELML)	M10	0.932865
Solyc06g066160	Pinoresinol-lariciresinol reductase (Q4R0I0_9ROSI)	M10	0.931609
Solyc02g094050	Blue copper protein (B6U7P6_MAIZE)	M10	0.931292
Solyc07g062210	Os06g0207500 protein (Fragment) (Q0DDQ9_ORYSJ)	M10	0.930881
Solyc10g086630	Unknown Protein	M10	0.930144
Solyc04g013200	Unknown Protein	M10	0.9289
Solyc06g034340	NAC domain protein IPR003441 (B9ICS8_POPTR)	M10	0.928185
Solyc12g094700	Cathepsin B-like cysteine proteinase (CYSP_SCHMA)	M10	0.926604
Solyc03g123670	Unknown Protein	M10	0.926046
Solyc11g007600	Cellulose synthase-like C6 glycosyltransferase family 2 (A6N4C3_PHYPA)	M10	0.925719
Solyc02g062650	Laccase (Q9AUI0_PINTA)	M10	0.925397
Solyc07g048050	Dopamine beta-monooxygenase (B6SK92_MAIZE)	M10	0.92503
Solyc01g104010	F2E2.8 (Q9LM58_ARATH)	M10	0.923575
Solyc06g075280	Vicilin (Fragment) (B4X640_PISVE)	M10	0.922099
Solyc01g068140	10-deacetylbaccatin III-10-O-acetyl transferase-like (Q9FTH0_ORYSJ)	M10	0.921507
Solyc03g070380	Methyl jasmonate esterase (Q56SE1_SOLTU)	M10	0.921405
Solyc01g058100	Unknown Protein	M10	0.92082
Solyc12g098100	Receptor like kinase, RLK	M10	0.919541
Solyc01g079190	Unknown Protein	M10	0.918841
Solyc01g111310	SlLAX2 (manually curated)	M10	0.917283
Solyc01g081040	RING finger protein (C6EUD3_SOYBN)	M10	0.916668
Solyc01g104800	Integral membrane protein (B6U6B5_MAIZE)	M10	0.916466
Solyc02g072490	Os01g0841200 protein (Fragment) (Q0JHU9_ORYSJ)	M10	0.916349
Solyc07g048060	Auxin-induced protein-like (Q6YUI4_ORYSJ)	M10	0.915407
Solyc01g103360	Expressed protein (Fragment) (B3VV14_POPTN)	M10	0.912944
Solyc10g055200	Disease resistance response (D7KM73_ARALY)	M10	0.912793
Solyc06g075220	Fasciclin-like arabinogalactan protein 5 (A9XTL0_GOSHI)	M10	0.912521
Solyc06g062380	Acid phosphatase (O49855_SOYBN)	M10	0.911632
Solyc08g079120	NAC domain protein IPR003441 (B9N3P6_POPTR)	M10	0.910315
Solyc01g090120	Blue copper protein (B6UB13_MAIZE)	M10	0.909692
Solyc06g052020	Unknown Protein	M10	0.908997
Solyc03g120290	Unknown Protein	M10	0.906755
Solyc07g064990	S-adenosyl-L-methionine salicylic acid carboxyl methyltransferase-like protein (Q8LAR1_ARATH)	M10	0.906498
Solyc05g008880	Unknown Protein	M10	0.905572
Solyc05g050540	Laccase 1a (B9IG56_POPTR)	M10	0.905171
Solyc11g006980	Germin-like protein 18 (C7S8D2_SOYBN)	M10	0.90398
Solyc02g086430	Zinc finger transcription factor 21 (manually curated)	M10	0.903642
Solyc02g089130	COBRA-like protein (B6E8Y8_9MYRT)	M10	0.902173
Solyc04g079170	Unknown Protein	M10	0.90126
Solyc08g067500	Non-specific lipid-transfer protein (A9YUH6_PLAOI)	M10	0.900698
Solyc01g104390	Blue copper protein (B6TT37_MAIZE)	M11	0.984189
Solyc01g067420	Pectinesterase (Q7X9B1_FRAAN)	M11	0.983564
Solyc04g074320	Zinc finger protein (D7KHP2_ARALY)	M11	0.982032
Solyc07g042220	Beta-galactosidase (B9RR68_RICCO)	M11	0.980956
Solyc08g074630	Polyphenol oxidase (Q41428_SOLTU)	M11	0.980713
Solyc01g090820	Expansin B1 (C8CC40_RAPSA)	M11	0.980622
Solyc12g010610	Unknown Protein	M11	0.979517
Solyc11g005120	MADS-box transcription factor 29 (B6TVD9_MAIZE)	M11	0.978974
Solyc08g014380	Pectinacetylesterase (Fragment) (C6JT68_9MYRT)	M11	0.97809
Solyc01g096380	Unknown Protein	M11	0.977955
Solyc09g064230	Phosphoribosylanthranilate transferase (Fragment) (Q43085_PEA)	M11	0.9778
Solyc06g069800	Unknown Protein	M11	0.976628
Solyc02g083950	wuschel (manually curated)	M11	0.976589
Solyc02g078850	Unknown Protein	M11	0.976221
Solyc12g008740	1-aminocyclopropane-1-carboxylate synthase (Q43167_SOLTU)	M11	0.975829
Solyc01g017750	Unknown Protein	M11	0.975763
Solyc06g076930	ABC transporter G family member 31 (AB31G_ARATH)	M11	0.975658
Solyc06g075200	Unknown Protein	M11	0.975562
Solyc10g050900	MADS-box transcription factor-like protein (Q9M2M4_ARATH)	M11	0.975282
Solyc11g005540	ECA1 protein (Q53JF8_ORYSJ)	M11	0.975124
Solyc08g075050	Pectinacetylesterase like protein (Fragment) (Q56WP8_ARATH)	M11	0.975024
Solyc01g081360	Unknown Protein	M11	0.974783
Solyc08g081090	Solute carrier family 22 member 7 (B5X4W8_SALSA)	M11	0.974764
Solyc07g007540	Unknown Protein	M11	0.974528
Solyc06g073100	GDSL esterase/lipase At3g27950 (GDL54_ARATH)	M11	0.97449
Solyc00g131610	Disease resistance response (D7KM73_ARALY)	M11	0.974333
Solyc01g106730	MADS box transcription factor 1 (D9IFM1_ONCHC)	M11	0.973868
Solyc12g006150	Unknown Protein	M11	0.973807
Solyc04g071640	ECA1 protein (Q53JF8_ORYSJ)	M11	0.973425
Solyc06g048400	Unknown Protein; contains Interpro domain(s) IPR008502 Protein of unknown function DUF784, Arabidopsis thaliana	M11	0.973388
Solyc07g047870	Unknown Protein	M11	0.973354
Solyc01g099570	Desiccation-related protein PCC13-62 (B6TNA6_MAIZE)	M11	0.972978
Solyc02g032040	Disease resistance response protein (A8IXC7_BRACM)	M11	0.972692
Solyc08g076640	Xylanase inhibitor (Fragment) (Q53IQ3_WHEAT)	M11	0.972571
Solyc11g005500	ECA1 protein (Q53JF8_ORYSJ)	M11	0.972496
Solyc12g005490	Genomic DNA chromosome 5 P1 clone MCL19 (Q9FNL3_ARATH)	M11	0.97239
Solyc04g008000	Calmodulin (D9J0A7_9ROSI)	M11	0.972289
Solyc10g009270	BHLH transcription factor (Q401N4_9LILI)	M11	0.972192
Solyc08g063100	Ulp1 protease family C-terminal catalytic domain containing protein (Q60D46_SOLDE)	M11	0.97219
Solyc07g064780	Unknown Protein	M11	0.971921
Solyc10g061870	Calcium-binding EF hand family protein (D7KZ13_ARALY)	M11	0.971913
Solyc08g074920	Aspartic proteinase nepenthesin I (A9ZMF9_NEPAL)	M11	0.971833
Solyc02g084980	Galactinol synthase (C7G304_SOLLC)	M11	0.97181
Solyc07g042660	DNA repair protein RAD16 (C4YEZ4_CANAW)	M11	0.971236
Solyc02g079470	FAD-binding domain-containing protein (D7MMI1_ARALY)	M11	0.97113
Solyc04g072870	Beta-D-xylosidase (Q8W011_HORVU)	M11	0.971054
Solyc04g078430	Acetyl xylan esterase A (C3QXY1_9BACE)	M11	0.970906
Solyc10g017990	Cytokinin oxidase/dehydrogenase 2 (C0LPA7_SOLTU)	M11	0.970897
Solyc09g059980	Pectinesterase (D7L3W7_ARALY)	M11	0.970619
Solyc01g081530	Annexin 3 (A9X4R3_BRAJU)	M11	0.970463
Solyc04g074260	Unknown Protein	M11	0.970454
Solyc08g016160	Cation/H(+) antiporter 15 (CHX15_ARATH)	M11	0.970395
Solyc07g021510	Acetyl xylan esterase A (C3QXY1_9BACE)	M11	0.970279
Solyc11g043160	Endo-1 4-beta-xylanase (B6SW51_MAIZE)	M11	0.970123
Solyc01g106720	MADS-box transcription factor (Q6S5H1_NEMVE)	M11	0.970066
Solyc04g071190	Unknown Protein	M11	0.970044
Solyc05g012660	Glycosyltransferase (Q5QPZ5_WHEAT)	M11	0.96979
Solyc02g032550	Ectonucleoside triphosphate diphosphohydrolase 6 (Q6YHK4_CAVPO)	M11	0.969683
Solyc02g093870	Histidine amino acid transporter (Q85V22_ORYSI)	M11	0.96965
Solyc11g012650	TPD1 (Q6TLJ2_ARATH)	M11	0.96952
Solyc02g085630	Homeobox-leucine zipper-like protein (Q3HRT1_PICGL)	M11	0.969425
Solyc01g097550	annexin 6 (manually curated)	M11	0.969354
Solyc09g012050	HAT family dimerisation domain containing protein expressed (Q10BC8_ORYSJ)	M11	0.969159
Solyc01g098060	MADS-box transcription factor 47 (B4FG10_MAIZE)	M11	0.968873
Solyc05g026260	Unknown Protein	M11	0.968446
Solyc05g005430	F-box family protein (D7KQH0_ARALY)	M11	0.968292
Solyc02g071560	Subtilisin-like protease (Q9FK77_ARATH)	M11	0.968238
Solyc12g098240	Unknown Protein	M11	0.968108
Solyc05g005240	YABBY-like transcription factor CRABS CLAW-like protein (Q6SRZ7_ANTMA)	M11	0.967778
Solyc05g010190	Unknown Protein	M11	0.967433
Solyc01g057070	Arabidopsis protein targeted to chloroplast protein At3g28460 (C7IVV2_9POAL)	M11	0.966716
Solyc06g076920	Undecaprenyl pyrophosphate synthase (D8G636_9CYAN)	M11	0.966636
Solyc10g044690	Annexin (D2D2Z9_GOSHI)	M11	0.966625
Solyc01g090140	Naringenin,2-oxoglutarate 3-dioxygenase (FL3H_ARATH)	M11	0.965691
Solyc10g017700	Serine/threonine-protein kinase 24 (C4K013_UNCRE)	M11	0.965543
Solyc07g043640	Acyl-CoA synthetase/AMP-acid ligase II (D0C359_9GAMM)	M11	0.964665
Solyc02g081180	Zinc finger family protein (D7MVE2_ARALY)	M11	0.964544
Solyc04g008530	Ubiquitin carboxyl-terminal hydrolase family protein expressed (Q2R2A3_ORYSJ)	M11	0.964284
Solyc05g016710	Unknown Protein	M11	0.963198
Solyc12g010630	Unknown Protein	M11	0.962586
Solyc12g088300	Unknown Protein	M11	0.962005
Solyc03g117460	Major allergen Mal d 1 (Q43550_MALDO)	M11	0.961727
Solyc11g006450	Ring finger protein (O49869_HORVU)	M11	0.961704
Solyc04g078530	Acetyl xylan esterase A (D0TLQ4_9BACE)	M11	0.961391
Solyc12g006210	ATP synthase subunit beta chloroplastic (Q8MBF8_9SOLA)	M11	0.959617
Solyc01g067410	Pectinesterase (D7L3W8_ARALY)	M11	0.959259
Solyc10g079270	Carbonic anhydrase family protein (D7MFG3_ARALY)	M11	0.958937
Solyc01g089910	Flotillin domain protein (B8M1F1_TALSN)	M11	0.954337
Solyc05g010200	Unknown Protein	M11	0.954233
Solyc12g006780	Unknown Protein	M11	0.953631
Solyc10g079030	Ras-related protein Rab-25 (RAB25_RABIT)	M11	0.953554
Solyc06g066690	IST1 homolog (D3PJN2_9MAXI)	M11	0.952554
Solyc12g005680	Potassium transporter family protein (D7KXB7_ARALY)	M11	0.951548
Solyc08g068940	Unknown Protein	M11	0.95124
Solyc10g011900	Late embryogenesis abundant protein (B5TV69_CAMSI)	M11	0.951016
Solyc07g041920	Cathepsin L-like cysteine proteinase (A7LJ78_DERVA)	M11	0.950415
Solyc07g041910	Cathepsin H (B2D1T2_PIG)	M11	0.950217
Solyc02g081190	1-aminocyclopropane-1-carboxylate oxidase 4 (manually curated)	M11	0.949354
Solyc04g014770	Unknown Protein	M11	0.948891
Solyc09g089510	Proteinase inhibitor I (Q3S492_SOLTU)	M11	0.94868
Solyc02g005430	Unknown Protein	M11	0.948379
Solyc07g009520	Myosin-like protein (Q8W3G8_ORYSA)	M11	0.948158
Solyc02g062150	Pectinesterase (B7SIX2_9CONI)	M11	0.947327
Solyc03g006650	Sugar transporter protein 10 (manually curated)	M11	0.946644
Solyc01g067360	CHY zinc finger family protein expressed (Q2QP88_ORYSJ)	M11	0.945728
Solyc12g044980	Unknown Protein	M11	0.94405
Solyc02g079080	F-box family protein (B9GFH4_POPTR)	M11	0.943786
Solyc06g005780	Non-specific lipid-transfer protein (A8YPK3_HORVU)	M11	0.942264
Solyc01g102320	Unknown Protein; contains Interpro domain(s) IPR001810 Cyclin-like F-box	M11	0.942199
Solyc05g053900	Aspartic proteinase nepenthesin-2 (B6TNP6_MAIZE)	M11	0.941726
Solyc05g009230	MYB transcription factor (Q9C9G7_ARATH)	M11	0.936605
Solyc07g005520	Potassium channel tetramerization domain-containing protein (D7LHH7_ARALY)	M11	0.93294
Solyc02g093540	Cytochrome P450	M11	0.932493
Solyc02g080960	TO62-3 (Fragment) (Q3LVL2_TAROF)	M11	0.929065
Solyc05g046270	Unknown Protein	M11	0.927563
Solyc10g051370	LRR receptor-like serine/threonine-protein kinase, RLP	M11	0.927094
Solyc10g086080	RING finger protein B (RNGB_DICDI)	M11	0.925681
Solyc02g067800	LOB domain protein 1 (B2KKZ3_ORYSJ)	M11	0.924406
Solyc10g083890	Carbonic anhydrase family protein (D7KHY6_ARALY)	M11	0.923619
Solyc01g081550	Unknown Protein	M11	0.92055
Solyc09g011800	PAR-1c protein (Q43589_TOBAC)	M11	0.918267
Solyc11g005490	Fasciclin-like arabinogalactan protein 18 (A9XTM3_GOSHI)	M11	0.916808
Solyc01g109460	Polyol monosaccharide transporter 4 (manually curated)	M11	0.916361
Solyc06g071520	Myb family transcription factor (D7M9F3_ARALY)	M11	0.915398
Solyc09g090730	AMT1 (manually curated)	M11	0.91524
Solyc06g074230	UPF0497 membrane protein 1 (U4971_VITVI)	M11	0.914101
Solyc07g008640	LRR receptor-like serine/threonine-protein kinase, RLP	M11	0.91048
Solyc09g089490	Proteinase inhibitor I (Q3S492_SOLTU)	M11	0.905839
Solyc01g007200	Unknown Protein	M11	0.902696
Solyc09g059220	Unknown Protein	M11	0.901997
Solyc06g070940	ATP-binding cassette transporter sub-family A member 14 (Q6XBG3_MOUSE)	M11	0.90177
Solyc01g106980	Endo-1 4-beta-xylanase (B6SW51_MAIZE)	M11	0.900322
Solyc01g108090	Unknown Protein; contains Interpro domain(s) IPR012881 Protein of unknown function DUF1685	M12	0.986946
Solyc07g056160	CYP724B2 mRNA for cytochrome P450 (manually curated)	M12	0.984927
Solyc07g061980	Cytochrome P450	M12	0.984865
Solyc03g112490	Unknown Protein	M12	0.983867
Solyc01g098270	Unknown Protein	M12	0.982165
Solyc02g033100	Zinc ion binding protein (D7KGI2_ARALY)	M12	0.982129
Solyc00g111770	Unknown Protein	M12	0.981858
Solyc07g006470	Aspartic proteinase nepenthesin I (A9ZMF9_NEPAL)	M12	0.981805
Solyc11g011100	Unknown Protein	M12	0.981707
Solyc04g064610	RAG1-activating protein 1 homolog (R1AP1_DROPS)	M12	0.981563
Solyc03g005200	Non-specific lipid-transfer protein (C6T196_SOYBN)	M12	0.980044
Solyc01g008860	ATP binding / serine-threonine kinase (C5DB71_VITVI)	M12	0.979865
Solyc03g115270	Expansin (B7TYQ2_9GENT)	M12	0.979292
Solyc04g072720	Unknown Protein	M12	0.978595
Solyc00g036320	ARID/BRIGHT DNA binding domain containing protein (B2CZF7_LOTJA)	M12	0.97835
Solyc06g083140	Auxin-induced in root cultures protein 12 (AIR12_ARATH)	M12	0.978246
Solyc01g098300	Heat shock protein DnaJ N-terminal domain-containing protein (Q1EPG9_MUSAC)	M12	0.976907
Solyc00g020540	Aminotransferase-like protein (Q6EQM2_ORYSJ)	M12	0.975679
Solyc02g069000	Unknown Protein; contains Interpro domain(s) IPR007087 Zinc finger, C2H2-type	M12	0.974941
Solyc12g009370	Kinase family protein (D7MB90_ARALY)	M12	0.974838
Solyc01g106970	F-box/kelch-repeat protein At1g57790 (FBK23_ARATH)	M12	0.974403
Solyc02g032430	E3 ubiquitin-protein ligase Topors (TOPRS_DROME)	M12	0.974353
Solyc03g058450	Glucan endo-1 3-beta-glucosidase 5 (B6SXV6_MAIZE)	M12	0.973995
Solyc04g072650	Unknown Protein	M12	0.973931
Solyc07g062350	Unknown Protein	M12	0.972409
Solyc03g096530	Unknown Protein	M12	0.972301
Solyc09g083160	Unknown Protein	M12	0.972182
Solyc04g047900	Unknown Protein	M12	0.971951
Solyc06g083130	MazG nucleotide pyrophosphohydrolase (C4ZJP2_THASP)	M12	0.970926
Solyc08g008000	Serine/threonine dehydratase (A8J977_CHLRE)	M12	0.969338
Solyc01g106160	Receptor protein kinase-like protein (Q9LSL5_ARATH)	M12	0.968841
Solyc10g005160	Purine permease (B6TET5_MAIZE)	M12	0.96705
Solyc07g062320	Unknown Protein	M12	0.966348
Solyc04g008060	Vacuolar iron transporter Ccc1 (C5GIS5_AJEDR)	M12	0.966337
Solyc09g089960	Unknown Protein	M12	0.966127
Solyc02g088900	Organic anion transporter (B6U937_MAIZE)	M12	0.965921
Solyc02g082790	Unknown Protein	M12	0.965599
Solyc10g011650	GH3 family protein (B9GQG9_POPTR)	M12	0.965318
Solyc05g008470	F-box family protein (D7KQH0_ARALY)	M12	0.965004
Solyc01g091670	Progesterone 5-beta-reductase (D6N9X0_NEROL)	M12	0.964649
Solyc05g007950	LERNALE L.esculentum ribonuclease le (manually curated)	M12	0.964545
Solyc01g110110	Cysteine proteinase cathepsin F (D3TN89_GLOMM)	M12	0.964179
Solyc09g005150	Ubiquitin-protein ligase E3 (B6K793_SCHJY)	M12	0.963764
Solyc09g090880	Unknown Protein	M12	0.962373
Solyc02g070270	High affinity cationic amino acid transporter 1 (CTR1_HUMAN)	M12	0.961878
Solyc03g114940	Cytochrome P450	M12	0.961708
Solyc03g116520	Unknown Protein	M12	0.961461
Solyc10g005680	WRKY transcription factor 15 (manually curated)	M12	0.961137
Solyc01g021600	Disease resistance response protein (A8IXC7_BRACM)	M12	0.961117
Solyc06g074340	Hydrolase alpha/beta fold family protein (D7LIQ3_ARALY)	M12	0.9607
Solyc01g067880	Peroxidase 27 (D7LAI1_ARALY)	M12	0.95899
Solyc00g023470	Pectinesterase (D8SCR0_SELML)	M12	0.958954
Solyc12g099580	Nodulin MtN21 family protein (D7LP41_ARALY)	M12	0.95895
Solyc01g108480	Serine carboxypeptidase 1 (B6SW38_MAIZE)	M12	0.958939
Solyc11g005470	Unknown Protein; contains Interpro domain(s) IPR006501 Pectinesterase inhibitor	M12	0.95865
Solyc04g014780	Cysteine proteinase inhibitor (Q30KV7_ZEAMP)	M12	0.958501
Solyc07g062020	Glucan endo-1 3-beta-glucosidase 4 (B6T324_MAIZE)	M12	0.957713
Solyc06g083400	Xyloglucan endotransglucosylase/hydrolase 2 (Q2MK81_9ROSA)	M12	0.957638
Solyc12g013770	Mannan endo-1 4-beta-mannosidase (A8FDC6_BACP2)	M12	0.957629
Solyc12g013760	Mannan endo-1,4-beta-mannosidase 3 (MAN3_SOLLC)	M12	0.957038
Solyc11g006800	Unknown Protein	M12	0.9568
Solyc02g078090	Unknown Protein	M12	0.955482
Solyc01g087920	Serine carboxypeptidase 1 (B6SW38_MAIZE)	M12	0.955471
Solyc03g026250	Response regulator 11 (Q0WRT0_ARATH)	M12	0.955394
Solyc01g108460	Serine carboxypeptidase 1 (B6SW38_MAIZE)	M12	0.955301
Solyc07g053880	Early nodulin-55-1 (Fragment) (NO551_SOYBN)	M12	0.955165
Solyc12g011150	Unknown Protein	M12	0.955161
Solyc05g054290	Os05g0154600 protein (Fragment) (Q0DKM6_ORYSJ)	M12	0.955106
Solyc01g087940	Serine carboxypeptidase 1 (B6SW38_MAIZE)	M12	0.954813
Solyc07g062010	Glucan endo-1 3-beta-glucosidase 4 (B6TGD6_MAIZE)	M12	0.954763
Solyc01g099140	Transmembrane protein 49 (B6TDW5_MAIZE)	M12	0.954502
Solyc10g054950	Unknown Protein; contains Interpro domain(s) IPR013921 Mediator complex, subunit Med20	M12	0.954094
Solyc07g006440	Aspartic proteinase nepenthesin I (A9ZMF9_NEPAL)	M12	0.954062
Solyc01g106930	Unknown Protein	M12	0.954043
Solyc03g005140	Sugar transporter protein 7 (manually curated)	M12	0.953518
Solyc12g011260	Myb family transcription factor (D7LIV0_ARALY)	M12	0.953137
Solyc08g059770	Unknown Protein; contains Interpro domain(s) IPR007087 Zinc finger, C2H2-type	M12	0.952859
Solyc06g067930	Cytochrome P450	M12	0.952652
Solyc02g067330	Zinc finger-homeodomain protein 1 (Fragment) (B0LK17_YUCFI)	M12	0.952617
Solyc07g043080	Unknown Protein	M12	0.95243
Solyc10g050950	MADS-box family protein (Q9M8W6_ARATH)	M12	0.9518
Solyc12g096740	Polygalacturonase 5 (O22313_SOLLC)	M12	0.951793
Solyc03g094150	Unknown Protein	M12	0.951394
Solyc04g079890	Thaumatin-like protein (O24468_ARATH)	M12	0.951111
Solyc04g011690	Cytochrome P450	M12	0.950817
Solyc03g095270	Unknown Protein; contains Interpro domain(s) IPR007087 Zinc finger, C2H2-type	M12	0.95065
Solyc03g094130	Unknown Protein	M12	0.950543
Solyc12g005360	Protein kinase-like protein (Q8LCP0_ARATH)	M12	0.950068
Solyc01g108380	Protease inhibitor protein (B3FNP9_HEVBR)	M12	0.950049
Solyc12g016170	Pheres1 (Fragment) (B2BFQ7_ARALY)	M12	0.949917
Solyc09g065250	Blue copper protein (B6TCC4_MAIZE)	M12	0.949821
Solyc12g009350	Kinase family protein (D7MB90_ARALY)	M12	0.94976
Solyc01g100680	3&apos-5&apos exonuclease (B0WTA6_CULQU)	M12	0.949655
Solyc12g016180	MADS-box transcription factor 1 (D1MFS6_HEVBR)	M12	0.949594
Solyc02g063500	MADS-box protein 84 (Q198I2_ORYSI)	M12	0.949231
Solyc00g028760	Unknown Protein	M12	0.949221
Solyc12g017300	Pheres1 (Fragment) (B2BFQ7_ARALY)	M12	0.949202
Solyc03g094140	Unknown Protein	M12	0.948645
Solyc01g010300	MADS-box protein-like (Q94CT0_ORYSJ)	M12	0.948507
Solyc09g091810	Unknown Protein	M12	0.947771
Solyc03g098540	Polyprotein (Fragment) (B4YF15_ANACO)	M12	0.947631
Solyc07g053420	Ring H2 finger protein (D9ZHD8_HYPPE)	M12	0.947315
Solyc01g111820	Unknown Protein	M12	0.947233
Solyc01g100670	3&apos-5&apos exonuclease (A2UYA9_SHEPU)	M12	0.945108
Solyc08g005830	Aspartic proteinase nepenthesin I (A9ZMF9_NEPAL)	M12	0.943582
Solyc07g047630	Unknown Protein	M12	0.94297
Solyc01g060490	GATA transcription factor 22 (B6U513_MAIZE)	M12	0.9424
Solyc03g005150	Sugar transporter protein 13 (manually curated)	M12	0.942314
Solyc10g007450	Os06g0207500 protein (Fragment) (Q0DDQ9_ORYSJ)	M12	0.94066
Solyc01g110080	Predicted E3 ubiquitin ligase (Q2UQ22_ASPOR)	M12	0.938898
Solyc01g091660	Alcohol dehydrogenase (Fragment) (Q6R4X9_ZEAMM)	M12	0.938896
Solyc06g049010	Ubiquitin ligase complex F-box protein GRR1 (C1G0X2_PARBD)	M12	0.937879
Solyc09g014220	Peptide transporter (O48542_HORVU)	M12	0.93518
Solyc03g033570	Agamous-like MADS-box protein AGL62 (AGL62_ARATH)	M12	0.935156
Solyc06g082420	Peroxidase 3 (Q9SSZ7_SCUBA)	M12	0.934946
Solyc08g079010	Os04g0690100 protein (Fragment) (Q0J8S4_ORYSJ)	M12	0.934494
Solyc01g009320	U-box domain-containing protein 24 (D7LAS1_ARALY)	M12	0.934122
Solyc11g066130	osmotin (manually curated)	M12	0.933234
Solyc06g050280	CBL-interacting protein kinase 13 (C4P7W2_VITVI)	M12	0.931228
Solyc05g012240	Nuclear transport factor 2 domain containing protein expressed (Q7Y1L6_ORYSJ)	M12	0.931143
Solyc07g055450	Cytochrome P450 (B9NEQ9_POPTR)	M12	0.930965
Solyc08g005820	Aspartic proteinase nepenthesin I (A9ZMF9_NEPAL)	M12	0.928349
Solyc01g016540	Os08g0100600 protein (Fragment) (Q0J8P7_ORYSJ)	M12	0.927043
Solyc06g083120	Unknown Protein	M12	0.926266
Solyc01g108470	Serine carboxypeptidase 1 (B6SW38_MAIZE)	M12	0.925166
Solyc03g019740	Unknown Protein	M12	0.92465
Solyc11g007290	ATP-binding cassette transporter (D8RL93_SELML)	M12	0.923014
Solyc09g074440	Defensin-like protein 10 (DEF10_ARATH)	M12	0.92254
Solyc02g032340	Zinc finger family protein (D7LUX5_ARALY)	M12	0.920984
Solyc03g115310	Expansin (B7TYQ2_9GENT)	M12	0.920896
Solyc04g016070	MADS-box protein 9 (Q1ZZ80_PETHY)	M12	0.920807
Solyc04g076750	Oligopeptide transporter 4 (B6U8Q5_MAIZE)	M12	0.920632
Solyc06g082430	LOB domain protein 25 (B6U340_MAIZE)	M12	0.92036
Solyc11g066600	Serine carboxypeptidase S28 family protein (D7M1K0_ARALY)	M12	0.919958
Solyc11g066250	Serine carboxypeptidase (Q9XH61_9ASTR)	M12	0.919062
Solyc01g108640	GDSL esterase/lipase At1g28600 (GDL9_ARATH)	M12	0.918597
Solyc06g048720	NHL repeat-containing protein (D7KY00_ARALY)	M12	0.916409
Solyc02g005490	Unknown Protein; contains Interpro domain(s) IPR001813 Ribosomal protein 60S	M12	0.91528
Solyc11g066800	Lysine/histidine transporter (B9HLA1_POPTR)	M12	0.913521
Solyc09g013140	Membrane protein-like protein (A5W0A0_PSEP1)	M12	0.912324
Solyc04g080320	F-box family protein (B9N8U5_POPTR)	M12	0.910903
Solyc03g094110	Regulatory protein (B6TR81_MAIZE)	M12	0.910515
Solyc10g055580	SKP1-like protein 4 (B6CNU9_PETHY)	M12	0.909214
Solyc06g050110	Gibberellin 20-oxidase (Q9M4A0_SOLDU)	M12	0.908713
Solyc06g054070	Non-specific lipid-transfer protein (C6T196_SOYBN)	M12	0.908004
Solyc02g067790	Nitrate transporter (Q5K409_9ROSI)	M12	0.905729
Solyc02g077640	Genomic DNA chromosome 5 P1 clone MCL19 (Q9FNL3_ARATH)	M12	0.904872
Solyc11g069980	Interferon-induced GTP-binding protein Mx (Fragment) (MX_PERFL)	M12	0.904491
Solyc12g010370	Transcription factor (Fragment) (D6MKF6_9ASPA)	M12	0.902397
Solyc03g058160	EPF-type Cis2-His2 zinc finger transcription factor (D8RBD0_SELML)	M12	0.902374
Solyc08g005280	Cellulose synthase-like protein (B9IPJ4_POPTR)	M12	0.901402
Solyc12g010760	Transcription factor (Fragment) (D6MKF6_9ASPA)	M12	0.901278
Solyc01g095630	WRKY transcription factor 41 (manually curated)	M13	0.969949
Solyc03g119250	Calmodulin-binding protein (Q9FKL6_ARATH)	M13	0.965674
Solyc04g074680	Unknown Protein	M13	0.960053
Solyc01g106390	Glutamyl-tRNA reductase (A5BZY3_VITVI)	M13	0.951289
Solyc08g066210	Receptor like kinase, RLK	M13	0.936586
Solyc02g086210	Receptor-like protein kinase (D3G6F0_CAPAN)	M13	0.936498
Solyc06g075690	auxin-regulated protein AF416289 (manually curated)	M13	0.930568
Solyc04g008100	U-box domain-containing protein (D7MID4_ARALY)	M13	0.929727
Solyc02g077060	RPW8.2 (C4P0N9_ARALP)	M13	0.927806
Solyc06g071810	Receptor like kinase, RLK	M13	0.926173
Solyc03g095770	WRKY transcription factor 80 (manually curated)	M13	0.923708
Solyc01g109110	Guanine nucleotide-binding protein alpha-1 subunit (B6TWS6_MAIZE)	M13	0.923103
Solyc05g005260	Unknown Protein; contains Interpro domain(s) IPR012442 Protein of unknown function DUF1645	M13	0.920607
Solyc05g009790	Transcription factor (D6MKM9_9ASPA)	M13	0.919877
Solyc02g089640	Cellulose synthase-like C1-2 glycosyltransferase family 2 protein (D8T077_SELML)	M13	0.918554
Solyc09g018550	Unknown Protein	M13	0.915622
Solyc08g008280	WRKY transcription factor 53 (manually curated)	M13	0.914746
Solyc05g052040	ripening regulated protein DDTFR10/A (manually curated)	M13	0.91352
Solyc04g078550	WRKY transcription factor 7 (manually curated)	M13	0.909161
Solyc08g078060	Unknown Protein	M13	0.905477
Solyc06g035630	GRAS family transcription factor (B9I7E1_POPTR)	M13	0.904689
Solyc10g045420	Os03g0169000 protein (Fragment) (Q0DUS7_ORYSJ)	M13	0.90366
Solyc01g073890	CHP-rich zinc finger protein-like (Q9FJG5_ARATH)	M13	0.900708
Solyc02g084890	Cc-nbs-lrr, resistance protein	M13	0.900409
Solyc01g086720	Phosphoribosylanthranilate transferase (Fragment) (Q43085_PEA)	M14	0.960926
Solyc02g077270	Calcium ion binding protein (B6U1M5_MAIZE)	M14	0.954977
Solyc01g104290	Thaumatin-like protein 12104-13574 (Q9CA24_ARATH)	M14	0.949286
Solyc12g008460	Senescence-associated protein 12 (B6U1F2_MAIZE)	M14	0.943969
Solyc01g080290	Plasma membrane associated protein-like (Q8LG79_ARATH)	M14	0.942843
Solyc07g064240	CT099 (Fragment) (Q4KR14_SOLPE)	M14	0.940527
Solyc04g072030	Interferon-induced GTP-binding protein Mx (Fragment) (MX_PERFL)	M14	0.939165
Solyc03g046200	Endo-1 3-beta-glucanase (C5FLR9_NANOT)	M14	0.938181
Solyc02g071200	Glucan endo-1 3-beta-glucosidase 4 (B6T2U4_MAIZE)	M14	0.937085
Solyc02g081300	Sucrose synthase (Q9FHU4_ARATH)	M14	0.933814
Solyc03g112840	mRNA clone RAFL24-05-D16 (Q67YW5_ARATH)	M14	0.932333
Solyc05g013870	Sieve element-occluding protein 3 (B5THF7_MEDTR)	M14	0.930387
Solyc05g051270	Cysteine-rich repeat secretory protein 60 (CRR60_ARATH)	M14	0.930189
Solyc05g052130	Metacaspase (A8NU42_COPC7)	M14	0.924745
Solyc04g050990	F-box protein PP2-B1 (PP2B1_ARATH)	M14	0.924222
Solyc04g080510	CBS domain containing protein expressed (Q84R32_ORYSJ)	M14	0.922635
Solyc03g112790	Genomic DNA chromosome 5 TAC clone K6A12 (Q9FGR6_ARATH)	M14	0.921818
Solyc02g080190	Nuclear transport factor 2 (B3TLR5_ELAGV)	M14	0.921008
Solyc02g072250	LRR receptor-like serine/threonine-protein kinase, RLP	M14	0.92039
Solyc05g013850	Sieve element-occluding protein 3 (B5THF7_MEDTR)	M14	0.918494
Solyc02g067680	RING finger protein (C6EUD3_SOYBN)	M14	0.916808
Solyc09g057950	Asparaginyl-tRNA synthetase 2 (D7L6K3_ARALY)	M14	0.914632
Solyc10g079530	CM0545.450.nc protein (B0BLB7_LOTJA)	M14	0.910341
Solyc05g016390	Glucan endo-1 3-beta-glucosidase 1 (B6TW10_MAIZE)	M14	0.909693
Solyc10g079520	CM0545.450.nc protein (B0BLB7_LOTJA)	M14	0.907624
Solyc03g114290	UPF0497 membrane protein At2g36330 (U497A_ARATH)	M14	0.904881
Solyc09g014380	SlLAX1 (manually curated)	M14	0.903653
Solyc08g061640	Unknown Protein	M14	0.902375
Solyc04g025040	Unknown Protein	M14	0.901352
Solyc03g112930	Dof zinc finger protein-like (Q0WPR9_ARATH)	M15	0.968607
Solyc02g070420	Binding protein (D7LH17_ARALY)	M15	0.965328
Solyc03g119470	cDNA clone J023065D24 full insert sequence (B7EKP5_ORYSJ)	M15	0.960889
Solyc08g068800	Glutathione peroxidase (B0FYJ0_9ROSI)	M15	0.959221
Solyc11g071560	Restricted tev movement 2 (D5K216_ARATH)	M15	0.958262
Solyc05g010400	Receptor like kinase, RLK	M15	0.951305
Solyc02g061990	Basic leucine zipper transcription factor (Q9FQ01_9ROSI)	M15	0.947313
Solyc04g081390	Unknown Protein; contains Interpro domain(s) IPR008545 Protein of unknown function DUF827, plant	M15	0.946411
Solyc12g056190	Nuclear transport factor 2 (NTF2)-like protein (Q67TV5_ORYSJ)	M15	0.946245
Solyc03g063550	Unknown Protein	M15	0.942716
Solyc11g071520	Glucan endo-1 3-beta-glucosidase 7 (B6T478_MAIZE)	M15	0.940566
Solyc12g017880	Dopamine beta-monooxygenase (B6SK92_MAIZE)	M15	0.939296
Solyc03g097430	Unknown Protein	M15	0.935229
Solyc02g036430	NAC-domain transcription factor (D3WFN5_WHEAT)	M15	0.933201
Solyc10g007820	Receptor expression enhancing protein 5 (Q5QGU0_MOUSE)	M15	0.93273
Solyc09g007140	17.8 kDa class I heat shock protein (HS178_ARATH)	M15	0.931991
Solyc02g062760	GATA transcription factor 19 (B6TS85_MAIZE)	M15	0.927086
Solyc01g100890	MtN21 nodulin protein-like (B6TBZ6_MAIZE)	M15	0.923506
Solyc02g024070	Class III homeodomain-leucine zipper (Q1WD30_GINBI)	M15	0.921847
Solyc08g078420	Ethylene-responsive transcription factor 1 (ERF1_ORYSJ)	M15	0.921558
Solyc11g010460	Cyclin D2 (Q8L6U0_DAUCA)	M15	0.92151
Solyc05g009880	Transcription factor bHLH30 (BH030_ARATH)	M15	0.920438
Solyc11g069640	Carbonic anhydrase family protein (D7KHY6_ARALY)	M15	0.919214
Solyc02g092480	Phototropic-responsive NPH3 family protein (D7M5U6_ARALY)	M15	0.918872
Solyc01g009200	Restricted tev movement 2 (D5K219_ARATH)	M15	0.913717
Solyc06g009780	Kinesin (Q5MNW6_GOSHI)	M15	0.913517
Solyc04g071490	Cell envelope integrity inner membrane protein TolA (B6TVC4_MAIZE)	M15	0.912734
Solyc12g036440	Unknown Protein	M15	0.911687
Solyc03g119190	Reticulon family protein (D7LDX0_ARALY)	M15	0.910332
Solyc05g008890	Reticulon family protein (B2WS91_9BRAS)	M15	0.910163
Solyc06g069590	Remorin family protein (D7MUJ3_ARALY)	M15	0.909417
Solyc10g086310	Ras-related protein Rab-18 (B6TSE5_MAIZE)	M15	0.906502
Solyc01g106650	Xyloglucan endotransglucosylase/hydrolase 6 (C0IRG5_ACTDE)	M15	0.905
Solyc09g075580	Unknown Protein	M15	0.904049
Solyc04g082110	Rop guanine nucleotide exchange factor 1 (ROGF1_ARATH)	M15	0.903003
Solyc12g096980	auxin-regulated IAA5 (manually curated)	M15	0.902511
Solyc10g076880	Hsp20/alpha crystallin family protein expressed (Q10FT7_ORYSJ)	M15	0.900188
Solyc09g009600	Purple acid phosphatase (B6TKL3_MAIZE)	M16	0.976239
Solyc03g033690	Peroxidase (Q0ZA68_9ROSI)	M16	0.974815
Solyc01g090130	Pectinesterase (B9RD91_RICCO)	M16	0.972097
Solyc01g091060	Pectinesterase (B9RD91_RICCO)	M16	0.971381
Solyc05g053630	Unknown Protein	M16	0.970407
Solyc02g080710	Myb family transcription factor (D7LIV0_ARALY)	M16	0.969924
Solyc10g084550	Ankyrin-repeat protein (A2CIR5_ORYSJ)	M16	0.969241
Solyc04g076650	Rhamnogalacturonate lyase (A3XLZ2_LEEBM)	M16	0.968813
Solyc09g014950	Unknown Protein	M16	0.968121
Solyc01g007210	Unknown Protein	M16	0.966935
Solyc01g080490	Genomic DNA chromosome 5 P1 clone MCL19 (Q9FNL3_ARATH)	M16	0.966077
Solyc09g082660	Caffeoyl-CoA O-methyltransferase (A9X9L7_BAMOL)	M16	0.965535
Solyc02g085020	dihydroflavonol 4-reductase (manually curated)	M16	0.964123
Solyc07g015910	MtN21 nodulin protein-like (B6TBZ6_MAIZE)	M16	0.961702
Solyc01g090360	Non-specific lipid-transfer protein (B9RD07_RICCO)	M16	0.958968
Solyc12g057080	UDP-glucuronosyltransferase (Q5UB81_ARATH)	M16	0.957287
Solyc08g080480	Unknown Protein; contains Interpro domain(s) IPR003612 Plant lipid transfer protein/seed storage/trypsin-alpha amylase inhibitor	M16	0.956375
Solyc11g011340	cultivar Rio Grande ELI3 (manually curated)	M16	0.956187
Solyc02g086040	Monoglyceride lipase (B4FK75_MAIZE)	M16	0.955495
Solyc07g063400	ABC transporter G family member 9 (AB9G_ARATH)	M16	0.955395
Solyc07g006860	Xyloglucan endotransglucosylase/hydrolase 3 (Q06BI4_CUCME)	M16	0.955373
Solyc02g085330	AT5g66780/MUD21_2 (Q9FL02_ARATH)	M16	0.955021
Solyc02g083730	Thiosulfate sulfurtransferase rhodanese domain protein (A5ID08_LEGPC)	M16	0.951912
Solyc01g080260	At4g14280-like protein (Fragment) (C7FD87_ARALP)	M16	0.950271
Solyc06g065550	Unknown Protein	M16	0.95024
Solyc04g011910	Os03g0169900 protein (Fragment) (Q0DUS0_ORYSJ)	M16	0.950102
Solyc12g089250	Glyoxal oxidase (B6TJK4_MAIZE)	M16	0.949721
Solyc02g086310	Lipid transfer protein (Q42158_ARATH)	M16	0.949554
Solyc07g051930	Protein serine/threonine kinase (D3BP85_POLPA)	M16	0.949516
Solyc02g063330	Serine/threonine protein kinase-like (Q9FGC3_ARATH)	M16	0.949495
Solyc08g080040	Anthocyanidin synthase (D3XFG1_THECC)	M16	0.949228
Solyc09g091870	Monooxygenase (B5GNT3_STRCL)	M16	0.948545
Solyc10g084590	Cytochrome P450	M16	0.947141
[truncated: 647 more rows]
