# Supplementary material for: High-resolution spatiotemporal transcriptome mapping of tomato fruit development and ripening
Source: Nat Commun. 2018 Jan 25;9:364. doi: 10.1038/s41467-017-02782-9 (PMC5785480; doi:10.1038/s41467-017-02782-9)
Supplement: Supplementary file 13 — Supplementary Data 10 [file 41467_2017_2782_MOESM13_ESM.xlsx]

## Sheet: Supplementary Data 10
Supplementary Data 10. Down-regulated genes in SlGRAS38-RNAi lines.
a P and D indicates genes reported as positively regulated by RIN (Fujisawa et al., 2012)1 and positively regulated direct target of RIN (Fujisawa et al., 2013)2, respectively.
b Genes showed significantly lower expression in the RNAi line compared to WT are indicated by asterisks (Ratio ≤ 0.5; FDR-adjusted p-value < 0.05, exact test using edgeR package).
				WT				gras13 line							gras20 line
				RPKM				RPKM				Statistic comparisonb			RPKM				Statistic comparisonb
Gene	Annotation	Notea	Module	WT_1	WT_2	WT_3	WT_average	gras13_1	gras13_2	gras13_3	gras13_average	Ratio (gras13/WT)	adjusted p	Ratio ≤ 0.5, p < 0.05	gras20_1	gras20_2	gras20_3	gras20_average	Ratio (gras20/WT)	adjusted p	Ratio ≤ 0.5, p < 0.05
Solyc09g082720	Aldo/keto reductase family protein (AHRD V1 **** D7KWQ9_ARALY); contains Interpro domain(s) IPR001395 Aldo/keto reductase		-	77.6	105.18	131.7	104.83	9.75	14.42	8.44	10.87	0.103734	6.5548e-28	*	11.8	13.84	9.86	11.83	0.112867	3.76531e-25	*
Solyc03g097440	SWI/SNF complex subunit SMARCC1 (SMRC1_HUMAN)		M1	50.85	89.72	67.59	69.39	2.55	1.19	1.45	1.73	0.0249314	1.13976e-43	*	6.07	7.67	4.03	5.92	0.0853971	6.11595e-25	*
Solyc11g072310	Gibberellin 20-oxidase-3 (AHRD V1 **** Q9ZPP2_SOLLC); contains Interpro domain(s) IPR005123 Oxoglutarate and iron-dependent oxygenase		M6	40.32	56.92	87.66	61.63	2.66	1.29	0.19	1.38	0.0223914	1.08832e-34	*	8.86	4.11	1.75	4.91	0.0796178	8.21428e-14	*
Solyc07g052960	GRAS family transcription factor (AHRD V1 **-* B9MXU3_POPTR); contains Interpro domain(s) IPR005202 GRAS transcription factor	P, D	M6	110.57	145.03	170.46	142.02	37.5	43.36	22.65	34.5	0.242718	1.97352e-11	*	29.31	43.97	26.9	33.39	0.235294	7.71863e-13	*
Solyc10g047030	Beta-xylosidase 4 (AHRD V1 **** D7MRV5_ARALY); contains Interpro domain(s) IPR001764 Glycoside hydrolase, family 3, N-terminal	P	M6	17.26	32.17	14.68	21.37	1.02	6.93	6.34	4.76	0.222717	0.00128399	*	2.52	3.92	1.48	2.64	0.123609	9.27125e-13	*
Solyc01g068080	Dihydroflavonol 4-reductase family (D7MD06_ARALY)	P	M6	16.87	41.18	57.42	38.49	1.4	1.09	0.68	1.06	0.0274499	1.17033e-21	*	4.45	3.57	1.48	3.17	0.0823045	2.14145e-12	*
Solyc02g070020	UDP-glucosyltransferase (Q8LKG3_STERE)	P	M6	176.19	241.57	227.87	215.21	48.51	59.71	39.54	49.25	0.228833	3.37804e-16	*	56.35	60.94	27.64	48.31	0.224719	4.57801e-10	*
Solyc12g008430	Malic enzyme (AHRD V1 ***- Q006Q0_TOBAC); contains Interpro domain(s) IPR012302 Malic enzyme, NAD-binding		M1	6.3	6.26	5.07	5.88	1.14	0.24	0.12	0.5	0.0851064	6.37445e-09	*	0.69	0.88	0.48	0.68	0.116279	1.03379e-08	*
Solyc02g065240	Hydrolase alpha/beta fold family protein (D7LG04_ARALY)		M6	256.65	167.45	133.11	185.74	102.73	86.69	51.51	80.31	0.4329	0.0410661	*	46.22	48.71	25.75	40.23	0.21645	4.30817e-08	*
Solyc04g011520	Os04g0129600 protein (Fragment) (Q0JF81_ORYSJ)	P, D	M6	15.28	22.82	22.98	20.36	6.27	7.83	5.54	6.55	0.321543	4.65238e-06	*	6.46	4.22	6.48	5.72	0.280899	6.4036e-07	*
Solyc08g069060	Beta-1 3-galactosyltransferase 6 (AHRD V1 **** B6UBH3_MAIZE); contains Interpro domain(s) IPR002659 Glycosyl transferase, family 31	P	M6	91.41	124.96	91.92	102.76	32.02	27.96	17.1	25.69	0.25	6.73342e-10	*	34.97	41.95	21.72	32.88	0.319489	6.68744e-07	*
Solyc08g076780	Cinnamoyl-CoA reductase (AHRD V1 ***- Q3SCM6_9FABA); contains Interpro domain(s) IPR016040 NAD(P)-binding domain		M39	163.42	143.51	166.17	157.7	98.09	36.53	28.62	54.41	0.344828	0.0205805	*	64.51	47.47	48.52	53.5	0.338983	1.06386e-06	*
Solyc10g038080	Shikimate dehydrogenase (AHRD V1 ***- B6TSW1_MAIZE); contains Interpro domain(s) IPR001381 Dehydroquinase class I	P	M6	24.19	22.5	27.25	24.65	9.17	14.46	11.34	11.66	0.473934	0.00554962	*	9.32	9.7	7.73	8.92	0.362319	1.31283e-06	*
Solyc10g086180	Phenylalanine ammonia-lyase (AHRD V1 ***- D2CFQ1_9SOLA); contains Interpro domain(s) IPR005922 Phenylalanine ammonia-lyase	P	M6	25	31.82	33.51	30.11	11.85	8.49	5.95	8.76	0.290698	1.22187e-07	*	12.19	8.48	12.11	10.93	0.362319	3.96081e-06	*
Solyc06g076690	Acyl-coenzyme A thioesterase 13 (AHRD V1 **** ACO13_MOUSE); contains Interpro domain(s) IPR003736 Phenylacetic acid degradation-related protein		-	236.51	208.36	213.02	219.3	93.39	60.09	79.43	77.64	0.35461	2.60914e-05	*	94.37	86.42	66.16	82.32	0.37594	5.11688e-06	*
Solyc02g014430	Equilibrative nucleoside transporter (B9H200_POPTR)		M6	4.25	2.87	9.16	5.43	1.07	0.17	0	0.41	0.0761615	0.000109871	*	0.49	0.5	0.23	0.41	0.0749625	1.89526e-05	*
Solyc11g064850	Os04g0226400 protein (Fragment) (AHRD V1 *-*- C7J118_ORYSJ)		M29	55.65	60.59	67.3	61.18	32.18	26.3	25.37	27.95	0.456621	0.00113763	*	26.75	28.11	23.31	26.06	0.425532	2.15361e-05	*
Solyc01g098110	Hydrolase alpha/beta fold family protein (D7L9I6_ARALY)	P, D	M6	74.87	101.76	100.04	92.22	28.33	51.73	41.71	40.59	0.440529	0.000837482	*	42.69	43.69	24.84	37.07	0.401606	0.000116283	*
Solyc06g076700	UPF0503 protein At3g09070, chloroplastic (AHRD V1 *-*- U503A_ARATH); contains Interpro domain(s) IPR008004 Protein of unknown function DUF740		-	4.76	8.26	8.12	7.05	1.6	0.89	0.92	1.14	0.16129	5.97257e-08	*	0.64	1.31	2.99	1.65	0.233645	0.000202545	*
Solyc03g097430	11-beta-hydroxysteroid dehydrogenase-like (Q9LUF1_ARATH)		M15	6.45	9.14	5.2	6.93	0.52	0.65	1.01	0.73	0.104822	0.000304648	*	0.47	1.45	0.44	0.79	0.113507	0.000305799	*
Solyc01g081250	Glutathione-S-transferase (A3FMP5_SOLLC)		M9	319.28	2.71	5959.65	2093.88	0	0	0	0	4.77582e-06	6.07654e-07	*	6.45	0	0	2.15	0.0010268	0.000353238	*
Solyc06g072760	Syntaxin (AHRD V1 ***- Q8LJR4_SOYBN); contains Interpro domain(s) IPR010989 t-SNARE		M6	1.63	3.63	2.64	2.63	0	0	0	0	0.00379752	0.000632047	*	0	0	0	0	0.00379752	0.00139248	*
Solyc03g121660	Beta-lactamase domain protein (D5SNK2_PLAL2)		-	36.05	32.56	49.97	39.53	10.98	4.01	6.18	7.06	0.178571	2.62424e-09	*	20.87	6.71	7.51	11.7	0.295858	0.0017315	*
Solyc07g062670	Unknown Protein (AHRD V1)	P	M6	33.04	79.08	113.54	75.22	10.11	3.16	2.46	5.24	0.0696864	6.73342e-10	*	22.94	5.85	0	9.6	0.127551	0.002835	*
Solyc10g080840	Cytochrome P450	P	M39	228.79	274.15	405.64	302.86	150.65	68.32	63.69	94.22	0.311526	0.000632047	*	170.72	82.46	59.09	104.09	0.343643	0.00471718	*
Solyc10g083230	F-box family protein (AHRD V1 ***- B9MYU0_POPTR)		M6	21.52	22.55	31.27	25.11	2.58	10.75	13.22	8.85	0.352113	0.0445348	*	14.58	10.62	7.98	11.06	0.440529	0.00490223	*
Solyc08g076790	Cinnamoyl-CoA reductase-like protein (AHRD V1 ***- Q9M0B3_ARATH); contains Interpro domain(s) IPR016040 NAD(P)-binding domain		M21	136.39	95.88	91.79	108.02	63.72	53.8	33.26	50.26	0.465116	0.0409783	*	54.91	41.51	55.78	50.73	0.469484	0.00650441	*
Solyc04g012140	Unknown Protein		M39	132.38	130.29	250.26	170.98	36.59	12.7	34.3	27.86	0.162866	4.90753e-08	*	66.41	6.27	7.99	26.89	0.157233	0.00694652	*
Solyc08g007850	Unknown Protein (AHRD V1)	P	-	311.54	168.27	288.08	255.96	63.65	32.35	80.68	58.89	0.229885	1.88916e-05	*	94.01	6.85	56.12	52.33	0.204499	0.0072856	*
Solyc10g075150	Non-specific lipid-transfer protein (AHRD V1 **** Q9ZPI9_CAPAN); contains Interpro domain(s) IPR013770 Plant lipid transfer protein and hydrophobic protein, helical		M23	59.05	12.05	98.49	56.53	2.96	2.47	2.56	2.66	0.0471032	2.02822e-07	*	5.37	5.48	18.29	9.71	0.171821	0.00795554	*
Solyc08g066220	Decarboxylase family protein (AHRD V1 *-*- A7GHE9_CLOBL); contains Interpro domain(s) IPR002129 Pyridoxal phosphate-dependent decarboxylase	P	M6	8.69	5.01	14.3	9.33	2.02	2.05	1.64	1.9	0.204082	0.000184972	*	3.21	3.51	0.64	2.45	0.263158	0.0155446	*
Solyc06g060840	Oleosin (AHRD V1 ***- Q2TM28_COFCA); contains Interpro domain(s) IPR000136 Oleosin		M1	78.52	108.08	130.99	105.86	60.83	35.39	21.09	39.1	0.369004	0.00614463	*	70.31	23.13	35.8	43.08	0.406504	0.0260874	*
Solyc10g009430	Diacylglycerol O-acyltransferase (AHRD V1 ***- Q124V7_POLSJ); contains Interpro domain(s) IPR009721 Protein of unknown function DUF1298	D	M6	1.35	1.83	1.45	1.54	0	0	0	0	0.00647962	0.000133862	*	0.2	0.2	0.37	0.26	0.166389	0.0572852
Solyc05g015060	26S protease regulatory subunit 6B homolog (AHRD V1 *--- PRS6B_YEAST); contains Interpro domain(s) IPR003959 ATPase, AAA-type, core		M39	4.93	12.87	6.34	8.05	3	2.45	2.25	2.57	0.318471	0.0295287	*	3.56	3.85	1.75	3.05	0.378788	0.0791638
Solyc11g072320	Something about silencing protein 10 (AHRD V1 *--- B3LH41_YEAS1); contains Interpro domain(s) IPR018972 Something about silencing protein 10 (Sas10), C-terminal		-	37.25	48.31	45.45	43.67	15.43	17.56	13.35	15.45	0.353357	9.30928e-08	*	23.62	36.73	21.26	27.2	0.621118	0.125302
Solyc02g079490	Hydroxycinnamoyl-CoA shikimate/quinate hydroxycinnamoyl transferase (D1GJ94_COFAR)	P	M6	6.07	6.92	3.67	5.55	2.21	0	0.48	0.9	0.161551	0.00774113	*	2.67	1.81	2.48	2.32	0.41841	0.138639
Solyc06g072770	RNA recognition motif-containing protein (AHRD V1 **-- D7M9G3_ARALY); contains Interpro domain(s) IPR001395 Aldo/keto reductase		M6	18.02	18.34	23.58	19.98	11.1	6.93	9.4	9.14	0.456621	0.0410661	*	14.26	11.41	8.57	11.41	0.571429	0.144302
Solyc01g094460	AT-hook motif nuclear localized protein 1 (O04696_PEA)		M2	3.19	11.11	11.28	8.53	0.99	2.27	2.15	1.8	0.211416	0.00953166	*	3.9	2.14	3.07	3.04	0.355872	0.147463
Solyc04g051490	Integral membrane protein like (B6TAA4_MAIZE)		M6	4.06	5.73	10.12	6.64	1.43	2.46	2.32	2.07	0.311526	0.0116603	*	2.6	3.48	3.77	3.28	0.49505	0.191654
Solyc04g039730	Unknown Protein		-	5.46	6.05	11.55	7.69	2.7	3.04	2.69	2.81	0.364964	0.0205805	*	2.94	6.67	1.06	3.56	0.462963	0.414846
Solyc08g062450	class II heat shock protein (AHRD V1 ***- B6T339_MAIZE); contains Interpro domain(s) IPR002068 Heat shock protein Hsp20		-	337.24	573.81	1269.91	726.99	163.43	348.61	272.25	261.43	0.359712	0.0375228	*	3632.13	542.73	1240.99	1805.28	2.5	0.629618
Solyc01g079240	Long-chain-fatty-acid--CoA ligase family protein (D7LGL1_ARALY)		M35	8.51	7.76	8.03	8.1	3.39	5.08	2.31	3.59	0.444444	0.0409473	*	3.84	5.96	8.42	6.07	0.75188	0.909412
Solyc01g111830	24-sterol C-methyltransferase (B0FDL7_GOSHI)		M3	2.8	7.17	9.64	6.54	1.88	1.17	1.42	1.49	0.22779	0.0175998	*	4.55	4.06	3.17	3.93	0.60241	0.931736
Solyc03g113710	Two-component response regulator ARR3 (B6TSM4_MAIZE)		M24	1.13	1.95	2.37	1.82	0.3	0.37	0.58	0.42	0.229358	0.0447625	*	0.54	1.94	0	0.83	0.454545	0.941626
Solyc01g090460	HD-ZIP (manually curated)		M30	4.31	8.07	5.54	5.97	1.96	1.47	1.27	1.57	0.262467	0.0269744	*	2.13	6.53	1.98	3.55	0.595238	0.946785
Solyc01g108630	nii1 nitrite reductase (manually curated)		M2	8.29	9.49	15.12	10.97	3.25	3.58	2.48	3.1	0.283286	1.58179e-05	*	12.67	6.2	21.28	13.38	1.21951	1
Solyc01g102960	class IV heat shock protein (B6T3F5_MAIZE)		M39	1539.78	2983.23	1773.81	2098.94	535.83	1421.69	522.89	826.8	0.393701	0.0216718	*	2842.36	549.5	1606.65	1666.17	0.793651	1
Solyc03g117630	Serine/threonine-protein kinase 3 (STK3_DANRE)		M1	283.99	463.74	414.26	387.33	100.13	278.54	100.97	159.88	0.413223	0.0232659	*	770.12	233.61	384.88	462.87	1.19048	1
Solyc09g092690	Peptidyl-prolyl cis-trans isomerase (AHRD V1 ***- Q86M29_BRUMA); contains Interpro domain(s) IPR001179 Peptidyl-prolyl cis-trans isomerase, FKBP-type		M1	3.72	2.06	7.23	4.34	0.19	1.93	0.5	0.87	0.201207	0.0357997	*	13.5	2.5	4.56	6.85	1.5873	1
Solyc12g099430	Epoxide hydrolase 1 (AHRD V1 ***- D8L7V7_PRUPE); contains Interpro domain(s) IPR000639 Epoxide hydrolase-like		M7	20.3	35.5	32.92	29.57	15.62	17.13	8.56	13.77	0.465116	0.0418623	*	22.05	31.16	30.42	27.88	0.943396	1
Solyc06g035940	Homeobox-leucine zipper protein PROTODERMAL FACTOR 2 (AHRD V1 **** PDF2_ARATH); contains Interpro domain(s) IPR002913 Lipid-binding START		-	113.15	147.32	153.55	138.01	143.9	185.96	148.04	159.3	1.14943	1		5.13	7.07	6.72	6.31	0.0457038	2.28626e-51	*
Solyc07g051880	Protein serine/threonine kinase (AHRD V1 ***- D3BP85_POLPA); contains Interpro domain(s) IPR002290 Serine/threonine protein kinase		M6	63.65	46.98	51.5	54.04	67.77	57.15	52.24	59.05	1.08696	1		20.91	13.37	15.07	16.45	0.303951	1.06386e-06	*
Solyc02g083380	Unknown Protein	D	M6	228.95	297.46	201.23	242.55	109.41	218.46	177.99	168.62	0.694444	1		54.53	114.08	63.61	77.41	0.319489	1.8223e-06	*
Solyc09g066150	Cytochrome P450	P	M6	286.28	375.91	275.3	312.5	350.23	360.62	215.36	308.74	0.990099	1		136.77	109.89	102.5	116.39	0.373134	4.46963e-06	*
Solyc10g007110	Tyrosine aminotransferase (AHRD V1 **** Q8GUE9_SOLSC); contains Interpro domain(s) IPR005958 Tyrosine/nicotianamine aminotransferase	P	M6	74.15	130.64	143.33	116.04	76.1	43.74	33.46	51.1	0.440529	0.0611028		47.78	29.08	24.39	33.75	0.290698	6.39658e-06	*
Solyc05g007770	NAC domain transcription factor (AHRD V1 **** Q5DM36_WHEAT); contains Interpro domain(s) IPR003441 No apical meristem (NAM) protein	P, D	M6	29.53	69.45	47.94	48.97	54.46	52.13	23.73	43.44	0.884956	1		14.43	12.14	19.76	15.44	0.315457	2.83965e-05	*
Solyc08g005630	Glucose-methanol-choline oxidoreductase (AHRD V1 ***- D6TF66_9CHLR); contains Interpro domain(s) IPR012400 Long-chain fatty alcohol dehydrogenase	P	M6	1092.15	1567.29	1069.07	1242.84	726.64	1538.13	1231.54	1165.44	0.934579	1		560.53	570.43	399.27	510.08	0.409836	6.89775e-05	*
Solyc03g065260	Unknown Protein		M43	92.11	96.05	75.74	87.97	34.82	63.56	39.97	46.12	0.52356	0.483844		29.16	9.91	22.56	20.54	0.233645	8.02843e-05	*
Solyc08g061130	Transcription factor HY5 (AHRD V1 ***- B6UHC7_MAIZE); contains Interpro domain(s) IPR011616 bZIP transcription factor, bZIP-1		-	91.98	166.8	158.3	139.03	84.19	176.74	115.24	125.39	0.900901	1		48.79	62.19	62.59	57.86	0.416667	0.000120413	*
Solyc06g069420	Universal stress protein family protein (AHRD V1 ***- D7KWY1_ARALY); contains Interpro domain(s) IPR006016 UspA		M6	17.96	19.19	22.11	19.75	11.87	16.9	14.48	14.42	0.729927	1		6.89	7.47	5.2	6.52	0.330033	0.000140202	*
Solyc03g116630	Genomic DNA chromosome 3 P1 clone MSJ11 (Q9LW02_ARATH)	D	M6	125.6	220.17	110.52	152.1	74.18	101.31	46.55	74.01	0.487805	0.125159		51.77	72.41	44.64	56.27	0.37037	0.00022325	*
Solyc02g065260	Alpha-hydroxynitrile lyase (O49897_MANES)	P	M6	157.01	142.55	181.66	160.41	82.89	109.28	56.35	82.84	0.515464	0.0375228		81.18	39.57	29.37	50.04	0.311526	0.000272319	*
Solyc02g089780	cDNA clone 001-043-A08 full insert sequence (B7E741_ORYSJ)		M21	58.35	73.17	36.81	56.11	15.68	21.88	30.52	22.69	0.404858	0.0640229		13.39	12.8	25.64	17.28	0.307692	0.000517436	*
Solyc12g006120	Nuclear transcription factor Y subunit B-3 (AHRD V1 *-*- B6SUG8_MAIZE); contains Interpro domain(s) IPR003957 Transcription factor, CBFA/NFYB, DNA topoisomerase		-	15.25	27.06	17.98	20.1	17.18	12.46	15.82	15.15	0.75188	1		4.53	8.72	4.67	5.97	0.297619	0.000555703	*
Solyc02g080110	Unknown Protein		M25	61.59	72.25	51.56	61.8	48.79	32.62	31.28	37.56	0.606061	0.678809		31.77	25.49	23.21	26.82	0.434783	0.000824125	*
Solyc06g076320	DVL13 (AHRD V1 *-*- Q8L7D0_ARATH); contains Interpro domain(s) IPR012552 DVL	D	M6	173.14	218.79	199.4	197.11	177.96	210.76	175.91	188.21	0.952381	1		104.58	104.95	66.81	92.11	0.46729	0.00144874	*
Solyc03g112040	Serine/threonine kinase (C4Q3G8_SCHMA)		M6	16.37	8.05	8.78	11.07	6.51	11.5	6.56	8.19	0.740741	1		3.46	3.53	3.22	3.4	0.307692	0.0017315	*
Solyc11g072110	1-AMINOCYCLOPROPANE-1-CARBOXYLATE OXIDASE-like protein (AHRD V1 **-- Q94CL5_ARATH); contains Interpro domain(s) IPR005123 Oxoglutarate and iron-dependent oxygenase		M2	18.16	75.52	55.15	49.61	9.43	53.57	42	35	0.704225	1		18.82	13.08	12.44	14.78	0.297619	0.00175082	*
Solyc00g009080	Unknown Protein		-	33.55	35.7	62.1	43.78	29.87	29.84	30.36	30.02	0.684932	1		14.45	14.74	17.61	15.6	0.355872	0.00237584	*
Solyc11g006510	Genomic DNA chromosome 5 P1 clone MUK11 (AHRD V1 ***- Q9FMC7_ARATH)		-	23.95	30.24	31.19	28.46	17.14	13.05	12.17	14.12	0.49505	0.0850306		13.12	11.9	12.64	12.55	0.440529	0.00292146	*
Solyc10g024430	Unknown Protein (AHRD V1)		M6	19	28.61	26.26	24.62	17.76	8.63	6.4	10.93	0.444444	0.972339		1.79	1.83	8.31	3.98	0.161551	0.00357179	*
Solyc02g089660	Unknown Protein		M2	51.19	47.54	37.43	45.39	22.5	21.62	6.74	16.95	0.373134	0.089636		20.41	6.41	5.83	10.88	0.239808	0.00471718	*
Solyc06g061020	Baculoviral IAP repeat-containing protein 3 (AHRD V1 *--- BIRC3_HUMAN); contains Interpro domain(s) IPR017066 S-ribonuclease binding protein, SBP1, pollen		M27	143.57	217.67	125.69	162.31	95.89	177.32	151.49	141.57	0.869565	1		83.32	77.76	75.36	78.81	0.485437	0.00486704	*
Solyc02g077790	Unknown Protein; contains Interpro domain(s) IPR016177 DNA-binding, integrase-type	P	M6	52.94	72.28	60.74	61.99	53.29	16.02	19.21	29.51	0.47619	0.819869		30.44	18.26	16.63	21.78	0.350877	0.00642425	*
Solyc00g009140	Short-chain dehydrogenase/reductase SDR (A4A816_9GAMM)	P	M18	71.98	118.56	93.13	94.56	47.09	85.94	72.66	68.56	0.724638	1		53.65	31.47	15.43	33.52	0.35461	0.00650441	*
Solyc11g071810	CRABS CLAW (Fragment) (AHRD V1 **-- Q5EMM7_GOSHI); contains Interpro domain(s) IPR006780 YABBY protein		M3	19.13	23.63	34.17	25.64	22.12	10.26	10.25	14.21	0.555556	1		12.62	8.77	6.92	9.44	0.367647	0.00653047	*
Solyc07g022920	BSD domain containing protein expressed (AHRD V1 ***- Q851F1_ORYSJ); contains Interpro domain(s) IPR005607 BSD		-	4.96	10.12	7.44	7.51	2.31	10.81	8.98	7.37	0.980392	1		2.09	2.94	2.19	2.41	0.320513	0.00758801	*
Solyc02g087110	Alpha-dioxygenase (Q5GQ66_PEA)		M21	103.41	126.37	86.18	105.32	75.71	66.15	45.78	62.55	0.595238	0.384383		58.21	36.67	55.4	50.09	0.47619	0.00782647	*
Solyc01g097880	Deaminase (D6B5U0_9ACTO)	D	-	543.29	436.49	366.76	448.85	592.55	547.37	491.46	543.79	1.20482	1		264.18	200.39	165.22	209.93	0.46729	0.007993	*
Solyc09g008170	Auxin responsive SAUR protein (AHRD V1 *-*- Q1SN26_MEDTR); contains Interpro domain(s) IPR003676 Auxin responsive SAUR protein	P, D	M39	424.94	286.56	310.88	340.79	360.16	383.56	440.34	394.69	1.16279	1		177.8	57.92	135.28	123.67	0.362319	0.00839056	*
Solyc12g056620	One-helix protein (AHRD V1 **-- A9Z0U6_IPONI)		M18	25.63	59.04	44.7	43.12	20.06	40.72	19.06	26.61	0.617284	1		22.1	14.59	8.45	15.05	0.348432	0.00839056	*
Solyc02g032910	Glycine rich protein (Q43498_SOLLC)		M21	13.48	15.5	16.3	15.09	11.61	5.44	6.59	7.88	0.520833	0.902978		5.93	4.7	4.28	4.97	0.328947	0.0103723	*
Solyc01g098140	Neutral cholesterol ester hydrolase 1 (NCEH1_BOVIN)	P	M1	1.19	4.89	1.44	2.51	0.52	2.6	0.9	1.34	0.534759	1		0.47	0.32	0.15	0.31	0.125	0.0122076	*
Solyc06g074710	Hydroxycinnamoyl CoA shikimate/quinate hydroxycinnamoyltransferase-like protein (Fragment) (AHRD V1 **-* B9GF60_POPTR); contains Interpro domain(s) IPR003480 Transferase	P, D	M6	49.9	59.21	89.99	66.37	43.48	65.2	47.9	52.19	0.787402	1		41.06	17.54	12.99	23.86	0.359712	0.0150664	*
Solyc01g088590	Invertase inhibitor (A7IZL0_COFCA)	P, D	M6	38.07	72.06	52.04	54.06	41.51	39.45	19.91	33.62	0.621118	1		21.83	18.93	33.96	24.91	0.460829	0.0153962	*
Solyc03g095880	NAD(P)H-quinone oxidoreductase subunit 2 chloroplastic (D3WBG0_9AQUA)	P	M6	71.31	79.1	66.05	72.15	50.73	148.77	48.67	82.72	1.14943	1		40.03	20.41	22.3	27.58	0.381679	0.0160638	*
Solyc02g065280	Methyl jasmonate esterase (Q56SE1_SOLTU)		M6	3.49	7.1	8.09	6.23	1.69	3.96	0.55	2.07	0.332226	0.44867		1.15	1.57	1.78	1.5	0.240964	0.0171825	*
Solyc08g006330	UDP-glucose salicylic acid glucosyltransferase (AHRD V1 **** Q9M6E7_TOBAC); contains Interpro domain(s) IPR002213 UDP-glucuronosyl/UDP-glucosyltransferase		M6	9.82	12.77	16.17	12.92	14.77	6.76	4.15	8.56	0.662252	1		7.82	2.51	3.73	4.69	0.362319	0.0183251	*
Solyc08g078520	Os03g0859900 protein (Fragment) (AHRD V1 *--- Q0DLK3_ORYSJ); contains Interpro domain(s) IPR006869 Protein of unknown function DUF547		M2	2.44	2.71	3.11	2.75	1.12	1.17	2.91	1.73	0.628931	1		0.51	0.52	1.26	0.76	0.277008	0.0192841	*
Solyc11g006290	3-oxo-5-alpha-steroid 4-dehydrogenase family protein (AHRD V1 ***- D7M7I5_ARALY); contains Interpro domain(s) IPR001104 3-oxo-5-alpha-steroid 4-dehydrogenase, C-terminal		M29	1.76	6.18	9.57	5.84	0.43	2.66	1.38	1.49	0.255102	0.434924		0.77	1.18	0.72	0.89	0.152439	0.0196066	*
Solyc07g005660	Purine permease family protein (AHRD V1 **-* D7MCV2_ARALY); contains Interpro domain(s) IPR004853 Protein of unknown function DUF250		M18	22.11	32.35	40.38	31.61	30.77	29.25	20.63	26.88	0.847458	1		19.23	11.39	14.4	15.01	0.473934	0.0200073	*
Solyc03g114750	TMV-MP30 binding protein 2C (Q8S556_TOBAC)		M20	111.63	107.2	69.53	96.12	104.49	131.06	56.84	97.46	1.0101	1		41.55	38.68	62.18	47.47	0.49505	0.0209109	*
Solyc01g109160	CYP74C4 (manually curated)		M39	1.42	3.16	4.02	2.87	0.46	1.01	2.09	1.19	0.413223	1		0.42	1.06	0.19	0.56	0.194175	0.0244552	*
Solyc10g049530	Transposase (Fragment) (AHRD V1 *-*- Q6USB0_9ASPA); contains Interpro domain(s) IPR002559 Transposase, IS4-like		-	0.74	1.99	1.02	1.25	1.23	1.25	0.6	1.03	0.819672	1		0	0.28	0.13	0.14	0.10929	0.0252183	*
Solyc05g010180	Carotenoid isomerase-like		M18	7.62	14.33	20.55	14.17	3.16	12.22	6.54	7.31	0.515464	0.926623		7.18	6.04	5.5	6.24	0.440529	0.0274822	*
Solyc04g007470	Unknown Protein	P	-	15.61	12.98	11.2	13.26	23.63	15.94	21.78	20.45	1.53846	1		7.29	7	4.58	6.29	0.473934	0.0318488	*
Solyc08g065320	Transmembrane protein 222 (Fragment) (AHRD V1 *--- Q5SSD9_HUMAN); contains Interpro domain(s) IPR008496 Protein of unknown function DUF778		-	6.03	9.85	8.44	8.11	10.6	9.21	5.68	8.5	1.05263	1		2.93	2.13	3.11	2.72	0.33557	0.0434369	*
Solyc12g019020	Unknown Protein (AHRD V1)		M6	1.66	1.84	2.18	1.89	0.44	0.55	0.43	0.47	0.25	0.203006		0.4	0.2	0.55	0.38	0.202429	0.0454828	*
Solyc01g087950	Serine carboxypeptidase 1 (B6SW38_MAIZE)	P	M12	39.24	43.52	55.23	46	67.31	34.34	31.39	44.35	0.961538	1		32.09	13.09	19.8	21.66	0.471698	0.0467376	*
Solyc01g094490	NAC transcription factor (B3VK71_TOBAC)		-	31.69	30.65	20.94	27.76	16.07	24.42	23.98	21.49	0.775194	1		12.15	12.39	16.25	13.6	0.490196	0.0467376	*
Solyc08g066250	Decarboxylase family protein (AHRD V1 ***- A7GHE9_CLOBL); contains Interpro domain(s) IPR002129 Pyridoxal phosphate-dependent decarboxylase		M6	571.39	588.24	755.03	638.22	389.68	531.69	353.21	424.86	0.666667	0.599785		453.36	233.24	162.03	282.88	0.442478	0.0476257	*
Solyc09g065560	Sulfate transporter (AHRD V1 **** D7LTZ8_ARALY); contains Interpro domain(s) IPR001902 Sulphate anion transporter		M4	12.09	19.28	27.54	19.64	10.93	10.66	8.2	9.93	0.505051	0.117176		10.38	12.32	5.75	9.48	0.483092	0.0497889	*
