# Supplementary material for: High-resolution spatiotemporal transcriptome mapping of tomato fruit development and ripening
Source: Nat Commun. 2018 Jan 25;9:364. doi: 10.1038/s41467-017-02782-9 (PMC5785480; doi:10.1038/s41467-017-02782-9)
Supplement: Supplementary file 14 — Supplementary Data 11 [file 41467_2017_2782_MOESM14_ESM.xlsx]

## Sheet: Supplementary Data 11
	Supplementary Data 11. Differentially expressed genes in the tissues among latitudinal fruit sections.
	Averaged RPM expression values of genes were compared between stem-region and stylar-region (total pericarp, septum, locular tissue, placenta and seeds) or equatorial-region (columella) of the fruits at pre-ripe and early ripening stages (n = 4).
	a Genes showed significantly higher (RPM ratio ≥ 1.5) and lower (RPM ratio ≤ 0.66) expression in stylar-region or equatorial-region compared to stem-region are indicated by + and -, respectively (FDR-adjusted p-value < 0.05, exact test using edgeR package).
	Total pericarp MG			Septum MG			Locular tissue_MG			Placenta_MG			Columella_MG			Seeds_MG			Total pericarp_Br			Septum_Br			Locular tissue_Br			Placenta_Br			Columella_Br			Seeds_Br			Total pericarp_Pk			Septum_Pk			Locular tissue_Pk			Placenta_Pk			Columella_Pk
Gene	RPM ratio	adjust p	+/-a	RPM ratio	adjust p	+/-a	RPM ratio	adjust p	+/-a	RPM ratio	adjust p	+/-a	RPM ratio	adjust p	+/-a	RPM ratio	adjust p	+/-a	RPM ratio	adjust p	+/-a	RPM ratio	adjust p	+/-a	RPM ratio	adjust p	+/-a	RPM ratio	adjust p	+/-a	RPM ratio	adjust p	+/-a	RPM ratio	adjust p	+/-a	RPM ratio	adjust p	+/-a	RPM ratio	adjust p	+/-a	RPM ratio	adjust p	+/-a	RPM ratio	adjust p	+/-a	RPM ratio
Solyc00g005000	0.56	0.630939		0.65	0.827608		0.55	0.615825		0.47	0.00342992	-	3.47	4.41149e-17	+	6.25	0.753674		0.43	0.854546		0.54	1		3.03	1		0.42	0.655395		1.11	0.887354		1	NA		0.44	1		1.22	1		2.5	1		1	NA		0.06
Solyc00g005040	1.3	0.530734		1.22	0.729154		0.96	1		1.64	0.00136775	+	1.16	0.61601		1.05	1		1.15	0.819377		1.16	0.949848		1.06	1		1.18	0.503262		0.54	5.39419e-05	-	1.1	1		0.92	1		0.94	1		1	1		1.49	0.0601153		0.77
Solyc00g005080	1	1		0.16	0.878426		0.92	1		1	NA		13.5	0.13092		0.75	0.938167		2.78	1		0.33	1		0.5	1		3.45	0.876973		2	1		1.23	0.861566		3.45	1		0.44	1		1.12	1		2.78	1		2
Solyc00g005150	1.45	1		2.38	0.856998		0.6	1		2	0.887954		1.43	1		1.15	1		2.38	0.938382		1.23	1		0.53	1		0.06	0.00152842	-	1.95	0.690748		0.49	1		2.22	1		0.44	1		0.12	0.613154		0.42	1		1.09
Solyc00g005430	1.67	0.499917		2.7	0.00074411	+	2.13	2.29729e-12	+	1.47	0.0201571		19.2	3.0847e-06	+	1.08	1		1.61	0.841271		3.7	0.0149173	+	0.89	1		0.53	0.0839136		5.82	0.0165362	+	0.56	1		1	1		5.56	1		0.9	1		0.89	1		12.75
Solyc00g005440	0.79	1		0.42	0.861682		1.02	1		0.97	1		0.28	0.480433		1.39	1		9.09	0.0180324	+	1.72	1		0.27	0.593471		0.15	0.00183535	-	6.25	0.45288		1.35	1		2.08	0.858162		2.27	1		0.71	1		0.46	1		2.47
Solyc00g005840	0.85	0.0560689		0.99	0.976419		1.11	0.581268		0.93	0.818198		1.27	0.101673		1.12	1		0.98	1		0.93	1		1.03	1		0.96	1		0.65	0.0150455	-	1.1	1		0.68	0.0466536		1.25	0.627938		1.23	0.496408		1.32	0.485031		0.81
Solyc00g007060	0.87	0.124932		0.86	0.335932		0.83	0.429828		0.78	0.143188		0.77	0.016156		0.98	0.933718		0.78	0.058654		0.83	0.562181		1.19	0.849726		0.83	0.653488		0.83	0.538693		0.93	0.79995		0.74	0.376382		0.91	1		0.55	0.0167311	-	0.78	0.858284		0.75
Solyc00g007100	0.84	0.00329697		0.84	0.0685242		0.83	0.268827		0.89	0.406165		0.9	0.19768		1.01	1		0.7	0.00159159		0.81	0.437524		0.83	0.189205		0.88	0.750317		0.53	2.74231e-10	-	1.14	0.831837		0.67	0.00509253		0.85	0.602933		0.78	0.664434		0.93	1		0.62
Solyc00g007130	1.96	0.603425		1.82	0.764159		1.89	0.336178		0.74	0.724629		0.83	0.84324		2.63	0.41374		2.22	0.13259		1.67	0.783972		2.13	0.311524		1.67	0.292862		1.8	0.0440481	+	0.59	0.603038		1.18	0.847313		1.43	0.936546		2.63	0.0730111		1.45	0.887001		1.47
Solyc00g007200	1.69	1		0.59	0.852489		0.76	0.63743		0.41	2.14637e-05	-	1.11	0.739243		0.72	0.31801		0.92	1		3.45	1		1.11	1		0.31	0.028301	-	0.79	0.656382		0.64	0.0358705	-	2.27	1		0.22	1		1.08	1		0.67	1		0.43
Solyc00g007220	0.97	0.865497		1.33	0.499569		0.96	1		1.09	0.64095		2.26	6.25872e-11	+	1.04	1		1.16	0.906297		1.18	0.918037		1.14	0.895639		0.83	0.34815		1.17	0.0228323		1.05	1		0.81	0.497555		1.09	1		0.89	1		1	1		1.04
Solyc00g007260	1.06	1		1.35	0.19351		1.3	0.191522		1.18	0.235074		1.32	0.0347835		1.1	1		1.03	1		1.23	0.842686		0.91	0.737272		0.86	0.818295		0.66	0.0112682	-	0.96	0.997859		0.65	0.0767747		0.94	1		0.85	1		0.98	1		0.68
Solyc00g007300	0.45	9.90873e-20	-	0.47	2.4102e-14	-	0.8	0.213524		0.57	5.0721e-11	-	0.87	0.116425		1.35	0.725605		0.57	0.000127896	-	0.77	0.145974		0.93	0.683466		0.86	0.711747		1.29	0.0103756		0.87	0.74738		0.58	7.12861e-05	-	0.75	0.13614		0.88	1		0.81	0.505899		1.66
Solyc00g009110	1.09	1		0.99	0.927448		1.2	0.650974		0.7	0.0043104		0.86	0.156912		0.81	0.205063		0.77	0.0328028		0.86	0.941289		0.93	0.895639		1.03	1		0.38	1.145e-12	-	1.06	1		0.51	0.0203094	-	0.85	1		1.05	0.91849		1.16	0.910085		0.38
Solyc00g009120	1.33	0.656642		1.79	0.746583		1.75	0.766257		3.33	0.327717		0.47	0.958073		1.47	1		1.37	0.51808		4	0.169554		2.17	0.47779		2.94	0.232191		0.55	0.812352		0.69	0.742562		2.17	3.63564e-05	+	1.23	1		1.79	0.308942		2.86	0.0255955	+	4.54
Solyc00g009130	1.05	1		0.73	0.965375		1.67	0.671025		0.37	0.938826		1.6	1		2.17	0.889141		1.25	0.754129		2.27	0.715043		1.64	0.61617		3.03	0.566971		0.66	0.998832		0.91	1		1.72	0.00032725	+	1.16	1		1.25	0.783057		2.5	0.0445738	+	14.64
Solyc00g009140	1.19	0.822758		0.93	1		1.15	1		0.64	0.930738		1.36	1		1.08	1		1.54	0.121104		1.59	0.811491		1.39	0.676592		1.92	0.697246		0.53	0.862866		0.81	0.892577		1.54	0.000182648	+	1.23	0.820841		1.49	0.16967		2.86	0.00588676	+	3.53
Solyc00g010540	1.33	1		2.5	1		1	NA		1	NA		0.42	1		0.44	1		0.18	0.939474		1	NA		2.56	1		0.12	0.0418257	-	0.43	0.917018		4.17	0.911226		1.56	1		0.5	1		0.32	1		0.21	1		0.37
Solyc00g010750	11.11	0.440455		0.31	1		0.5	1		1.45	1		2.67	0.9192		1.1	1		0.17	0.44368		1	NA		0.83	1		0.04	0.00208779	-	2.29	0.696878		0.52	0.73399		2.44	0.606505		2	1		1.85	1		0.21	0.829992		1.26
Solyc00g013120	0.93	0.844906		1.22	0.878426		1.23	0.370499		0.72	0.284004		0.77	0.220831		1.49	0.265493		1.08	1		0.73	0.746491		1.03	1		0.83	0.857507		1.51	0.00733381	+	1.27	0.551302		0.85	0.973455		0.91	1		0.96	1		0.77	0.863191		0.71
Solyc00g013130	0.78	0.0162819		1.28	0.463092		1.18	0.398171		0.61	0.000447169	-	1.17	0.344067		1.41	0.0943762		1.19	0.760046		1.03	1		1.25	0.746481		0.89	0.876973		1.65	1.60728e-07	+	1.43	0.0266384		0.85	0.905785		0.92	1		0.93	1		0.99	1		0.84
Solyc00g013140	1.37	0.7693		1.3	0.752717		1.61	0.230479		0.69	0.355492		2.68	0.0026261	+	1.28	0.889901		1.23	0.891297		1.2	1		1.37	0.707119		1.37	0.383997		1.22	0.267543		1.56	0.0134137	+	1.49	0.155579		1.04	1		0.65	0.631283		1.52	0.422762		0.89
Solyc00g013160	0.98	0.914321		1.22	0.878161		1.43	0.0522448		0.85	0.722759		1.18	0.660305		1.2	1		1.28	0.736391		1.28	0.858295		1.11	1		0.93	1		1.83	5.66455e-05	+	1.18	0.753946		1	1		0.82	0.940345		0.89	1		0.99	1		1.05
Solyc00g013180	1.05	1		1.54	0.297537		1.09	0.964941		0.98	1		1.18	0.654458		1.28	0.649428		1.04	1		1.14	1		1.25	0.643557		1.03	0.96212		1.56	0.00319263	+	1.3	0.206705		0.82	0.824694		0.78	0.868856		1.05	0.95477		1.2	0.634939		1.06
Solyc00g013190	1.28	1		1.2	1		2.22	0.826854		0.29	0.319553		4.55	0.00126994	+	1.52	0.498362		0.55	1		0.32	0.912826		2.94	0.618984		1.15	1		0.81	1		1.89	0.0297518	+	3.23	0.672995		0.24	1		0.97	1		2.63	0.886234		2.6
Solyc00g014790	0.46	0.246202		0.98	1		0.91	1		0.51	0.323777		5.48	1.26286e-06	+	1.08	1		0.49	0.72788		1.92	0.838791		2.33	0.221845		1.75	0.572727		2.58	0.0293334	+	1.3	0.623191		2.38	0.726615		0.7	1		0.25	0.173191		1.12	1		0.97
Solyc00g014800	0.92	1		0.58	1		1.32	1		1.54	0.957422		18.16	0.0199144	+	1.22	1		0.47	0.95777		1.33	1		1.67	0.954		2.94	0.331664		0.45	0.338442		1.45	0.697457		0.84	1		0.58	1		0.35	0.889951		1.56	0.931841		0.49
Solyc00g014820	3.85	0.94823		1	1		1.11	1		0.12	0.532782		5.22	0.0242862	+	1.47	1		0.82	1		0.15	1		6.25	0.573839		6.25	0.660775		13	0.108089		0.65	0.407133		1	NA		0.16	0.993372		1	1		3.7	1		9.5
Solyc00g014830	0.77	0.420735		1.35	0.369236		1.28	0.126902		0.56	3.34428e-05	-	1.48	0.00850718		1.25	0.771282		1.04	1		1.08	1		1.14	0.918023		1.37	0.0815763		1.47	0.000659647		1.37	0.0945718		0.98	1		0.99	1		1	1		1.05	1		0.66
Solyc00g014850	0.62	0.93258		1.67	0.967312		2.7	0.537431		0.46	0.461164		3.03	0.00260323	+	1	1		1.52	1		0.72	1		0.71	0.835132		0.58	0.851168		0.7	0.98472		1.37	0.267797		1.25	0.97798		1.08	1		0.29	0.539106		1.56	1		1.11
Solyc00g014860	1.1	1		2.27	0.85585		5.26	0.692004		0.83	1		3.43	0.0154673	+	1	1		1.09	1		0.75	1		1.09	1		1.03	1		0.84	1		1.14	0.930772		0.92	1		1.69	1		0.4	0.77345		1.23	1		0.77
Solyc00g019730	0.37	0.621212		1.64	0.946653		1.49	0.618849		0.09	0.115651		4.19	0.0178042	+	1.27	0.953162		2.08	0.837856		0.73	1		0.75	1		3.85	0.409863		2.13	0.51175		1.69	0.0556274		0.28	0.535072		6.25	0.405346		0.68	1		0.84	1		0.54
Solyc00g019740	0.93	0.865497		1.67	0.421191		0.93	1		0.64	0.166901		1.73	0.00187539	+	1.14	1		1.09	1		1.22	1		1.61	0.507195		1.67	0.129646		0.64	0.158498		2.22	2.3979e-07	+	0.86	1		1.49	0.879103		0.74	0.968583		0.93	1		0.75
Solyc00g019750	0.67	0.402996		1.47	0.639668		0.83	0.969377		0.65	0.266467		2.14	0.018084	+	1.23	0.912338		0.75	0.899885		1.14	1		2.04	0.21158		1.19	0.955829		0.56	0.149265		1.85	0.00734055	+	0.61	0.705724		1.32	1		0.86	1		0.95	1		0.71
Solyc00g019950	1.28	1		0.67	1		1.85	0.9689		0.54	0.957797		4.14	0.0561369		0.96	1		0.12	0.417595		1.28	1		7.14	0.0964747		3.57	0.637077		0.54	0.780103		1.64	0.0683707		0.89	1		0.98	1		3.45	0.511225		0.75	1		0.54
Solyc00g019960	0.52	1		1	NA		0.19	0.898556		1	NA		8.19	0.155796		0.55	1		1	NA		0.29	1		14.29	0.381849		1	NA		1.5	1		1.56	0.919599		1	NA		0.22	1		1	NA		2	1		2.57
Solyc00g019980	0.92	1		1.45	1		3.57	0.568203		0.89	1		45	0.00547055	+	0.75	0.974678		0.66	1		5.88	1		7.69	0.379088		0.35	0.797431		0.43	1		0.74	0.918592		0.61	1		0.47	1		0.26	0.786942		0.28	1		1.33
Solyc00g020000	0.76	1		1	NA		5.26	0.890755		0.13	0.532809		16.67	0.0132381	+	0.65	1		1	1		0.64	1		11.11	0.192866		2	0.966792		0.69	1		0.83	1		0.47	1		1.89	1		2.5	1		0.4	1		3.19
Solyc00g020010	0.68	0.405494		0.82	0.88013		2.13	0.313071		0.66	0.596426		0.99	1		1.06	1		0.83	0.939474		1.43	0.743256		1.3	0.895639		0.97	1		1.85	0.0141496	+	1.16	0.788547		1.28	0.70224		0.89	1		0.77	0.963721		0.92	1		0.9
Solyc00g020020	9.09	0.640458		1.09	1		0.5	1		8.33	0.349334		9.32	0.0513541		1.08	1		0.2	0.939474		1	NA		25	0.148258		10	0.308024		1	NA		1.2	1		0.7	1		1.35	1		0.18	0.977428		2	1		7.78
Solyc00g020030	0.48	0.676694		1.85	0.712287		1.03	1		0.83	1		3.07	0.0594764		1.45	0.64259		0.46	0.543754		0.69	1		0.79	0.865174		1.54	0.767974		1.43	0.519622		1.14	0.958319		0.06	0.0139228	-	0.61	0.828351		0.72	0.909832		0.71	0.971798		1.22
Solyc00g021630	0.87	1		0.71	1		0.93	1		2.63	0.340417		2.9	0.178347		0.88	0.857027		1.32	1		1.16	1		1.79	0.771785		1.52	0.895024		0.55	0.490458		1.45	0.204832		0.91	1		2.78	0.781365		0.67	1		0.81	1		0.93
Solyc00g021640	0.74	0.741171		1.92	0.316458		1.18	0.969137		0.63	0.337103		5.72	0.00151568	+	0.97	1		0.84	0.999211		1.37	1		1.19	1		1.69	0.313748		1.28	0.445748		1.75	0.0097011	+	1.45	0.568781		1.41	1		0.63	0.558014		0.9	1		1.06
Solyc00g021650	1	NA		1	NA		1	NA		0.44	1		11	0.274666		0.14	0.519771		1	NA		2	1		3.03	1		1	NA		1	NA		1.54	1		1	NA		1	NA		1	NA		1	NA		2.5
Solyc00g021660	0.7	1		0.4	1		4	0.831108		2	1		4.4	0.254542		1.01	1		1	1		1.28	1		4.55	0.677737		1.52	1		1.71	0.888956		1.92	0.151465		5	0.847313		0.89	1		7.69	0.797757		0.07	0.385408		1.14
Solyc00g022070	1	1		1	NA		1	NA		1	NA		56.5	0.0104025	+	0.61	0.722373		1	NA		0.29	1		12.5	0.321797		5.26	0.648514		0.24	0.735768		1.06	1		1.22	1		8.33	0.943622		1	NA		0.88	1		3.53
Solyc00g022080	1	NA		0.33	1		1	NA		0.8	1		27.78	0.0238027	+	0.58	0.851151		1.33	1		2.5	1		6.25	0.496107		1.69	1		1	NA		2.38	0.449464		0.44	1		1.49	1		2.13	1		1.1	1		13.5
Solyc00g022090	0.32	0.946817		3.23	0.953781		2.78	1		1.49	1		10.87	0.0539505		1.09	1		3.23	0.999211		1.14	1		33.33	0.0220414	+	1.14	1		0.5	1		1.79	0.0646519		0.13	0.32227		1.61	1		0.8	1		0.75	1		1.94
Solyc00g022100	1.37	0.902269		0.6	0.707751		1	1		0.72	0.847764		2.19	0.140142		0.66	0.2195		1.03	1		0.88	1		3.13	0.165507		1.18	0.960466		0.81	0.97925		1.92	0.0094571	+	1.02	1		0.51	0.748922		0.57	0.50848		1.37	0.89265		0.96
Solyc00g022110	1.02	0.985248		1.67	0.0453382	+	1.59	9.53928e-05	+	0.77	0.158807		1.49	0.00660812		0.96	0.953162		1.12	0.979967		1.27	0.752237		1.1	1		1.25	0.167606		2.3	1.72617e-14	+	1.25	0.422823		1.32	0.0195576		1.08	1		0.85	0.940322		1.02	1		1.34
Solyc00g023590	2.56	1		1.09	1		3.45	0.969137		4	0.786323		13.87	0.027107	+	1.96	0.951577		7.69	0.747693		6.25	0.827105		3.23	0.558705		6.25	0.345914		1.89	0.89126		1.04	1		0.33	0.765482		5.88	1		2.27	1		3.85	0.981556		4.09
Solyc00g023600	1	NA		0.31	1		0.72	1		5.26	0.796042		10.67	0.0465228	+	0.85	1		0.36	1		3.23	1		0.88	1		0.56	0.868289		5.75	0.45288		0.71	0.825162		5	0.847313		0.24	1		0.15	0.790897		2.63	1		6.75
Solyc00g023700	1.54	1		0.27	0.956391		3.23	1		1	NA		31.7	0.0112958	+	0.58	1		1	NA		2.08	1		2.78	1		7.69	0.458088		6.5	0.508563		0.34	0.305126		1	NA		1.06	1		0.09	0.669226		1.75	1		6.5
Solyc00g023710	3.23	1		2	1		1	NA		2.5	1		65	0.00569385	+	1.54	0.992247		0.6	1		2.7	1		5.56	0.640219		9.09	0.298402		4.25	0.736575		1.1	1		6.25	0.847313		0.7	1		0.24	0.993294		0.8	1		0.86
Solyc00g025290	1.11	1		2.13	0.025541	+	1.05	1		0.74	0.462575		1.5	0.0950776		1.19	1		1.04	1		1.28	0.892046		1.18	0.947214		1.72	0.0155381	+	0.59	0.0537381		1.3	0.402103		1.03	0.866595		0.72	0.584284		0.7	0.905949		1.1	1		0.75
Solyc00g025400	1.35	1		5.88	0.872436		5.26	0.890755		7.14	0.536134		18.35	0.0162751	+	1.06	1		0.44	1		6.25	1		7.14	0.183488		5	0.453885		1.5	0.888956		1.18	0.879065		0.24	0.755912		0.5	1		0.4	1		0.14	0.87475		4
Solyc00g026160	0.19	0.865497		0.21	0.801573		1.37	1		0.42	0.27296		13.53	0.000930896	+	0.84	0.378212		0.36	1		0.29	1		0.69	1		0.4	0.773178		1.43	0.362278		1.11	1		0.09	0.416088		2	1		0.24	0.916798		0.46	1		0.29
Solyc00g030000	1	NA		1	NA		1	NA		1.11	1		7.75	0.618678		4	1		3.7	0.890273		2.86	1		1.14	1		0.84	1		5.08	0.0450263	+	3.33	0.586896		1.52	0.847313		2.78	0.264716		1.67	0.443527		2.7	0.463276		3.21
Solyc00g036520	3.03	1		0.33	1		0.47	1		0.1	0.336203		19.89	0.066196		1.15	1		1.22	1		2.22	1		3.45	0.582414		3.23	0.825339		0.49	0.708059		1.08	1		1	NA		2.33	1		0.27	0.71936		2	1		1.03
Solyc00g036540	0.88	1		0.36	0.956391		1	NA		0.54	0.975211		5.1	0.0976042		0.93	1		2.63	0.939474		0.33	1		2.78	0.981972		0.05	0.00500224	-	2.5	1		2.22	0.121013		0.9	1		1	1		1.54	1		0.2	0.715639		1.93
Solyc00g045570	1.2	1		0.52	1		1	NA		0.35	0.937262		3.48	0.630709		4.55	0.838565		3.85	0.876247		3.57	0.304656		0.95	0.948131		0.47	0.137776		4.13	0.00551915	+	0.29	0.410716		1.45	0.316329		0.92	1		1.14	0.459287		0.96	1		5.13
Solyc00g047180	1	NA		2.5	1		1	NA		2.5	1		13.67	0.0740153		1.14	1		1	NA		3.45	1		2.33	1		2.27	1		0.44	1		1.41	0.926276		0.61	1		2.5	1		0.18	0.977428		1.05	1		7.5
Solyc00g047190	1	NA		1	NA		0.5	1		0.44	1		57.25	0.00885984	+	1.45	1		1	NA		2	1		11.11	0.501863		1.25	1		1	NA		0.79	1		1	NA		1	NA		4.55	0.977428		1	NA		7
Solyc00g047200	0.91	1		1.02	1		0.9	1		0.5	0.779744		2.89	0.0282906	+	1.01	1		0.25	0.730488		1.19	1		2.63	0.545382		4	0.182801		2.73	0.292243		1.69	0.0361975	+	1.85	0.756888		0.39	0.802301		0.6	0.939273		3.57	0.116396		0.66
Solyc00g048510	1.25	0.94823		2.5	0.00852219	+	0.55	0.895465		1.09	0.918152		1.46	0.0529632		1.15	1		1.11	1		1.2	0.912826		0.85	1		0.62	0.2658		1.17	0.0110537		0.62	0.640039		0.85	0.997654		0.51	0.0211408	-	3.7	0.43882		0.72	0.940026		0.56
Solyc00g049210	0.85	1		2.5	0.541667		1.08	1		1.12	1		3.39	0.0731917		1.49	0.784086		0.63	0.914787		0.83	1		2.27	0.660837		0.79	1		0.47	0.286795		1.3	0.65109		1.25	1		0.64	1		0.63	0.960917		1.72	0.827515		1.13
Solyc00g049220	1	NA		0.33	1		2.78	1		7.14	0.536134		34.5	0.0456338	+	2.17	1		1	NA		1.39	1		20	0.176048		5.26	0.648514		0.4	1		0.76	0.994536		1	NA		0.5	1		1	NA		1	NA		4.75
Solyc00g049520	1.25	0.327974		1.2	0.297686		1.64	0.0900517		2.13	9.46613e-14	+	0.81	0.0594252		0.56	0.00477892	-	1.52	0.0252355	+	0.93	1		1.28	0.974668		2.08	0.00488128	+	0.22	3.984e-27	-	0.88	1		1.1	0.413212		1.11	0.900265		1.19	0.963721		1.56	0.632121		0.31
Solyc00g050430	0.56	0.402996		1.06	1		2.13	0.479889		0.81	0.876102		1.19	0.751074		0.9	1		0.61	0.666644		0.59	1		2	1		0.76	1		0.04	7.618e-35	-	0.31	1		0.15	0.00798883	-	0.17	0.417908		1.67	1		0.2	1		0.02
Solyc00g052430	0.45	0.54924		0.6	0.872436		1.18	1		1.19	1		2.4	0.110595		0.98	1		0.62	0.85879		2.78	0.421774		2.56	0.248455		1.33	0.822757		1.26	0.735768		1.22	0.785043		2.94	0.113682		0.96	1		0.58	0.800952		0.89	1		1.23
Solyc00g052530	1.27	1		0.31	1		1.22	1		1.32	1		10.39	0.0607714		0.98	1		1.09	1		3.23	1		2.5	0.718097		1	1		1.48	0.812352		0.93	1		1.1	1		0.57	1		0.67	1		1.32	1		2.92
Solyc00g052540	1	NA		0.33	1		0.5	1		1	NA		20.3	0.0485942	+	2.7	1		4.55	0.882542		0.93	1		4.76	0.810823		0.46	0.970451		4.23	0.278957		0.93	1		0.74	1		2.13	1		0.42	0.977428		2.94	0.944607		3.87
Solyc00g053440	0.25	3.06459e-54	-	0.44	1.27522e-16	-	0.46	1.00742e-13	-	0.49	5.22693e-12	-	0.84	0.0555234		1.05	1		0.37	7.08095e-21	-	0.57	4.30882e-06	-	0.53	2.20183e-12	-	0.75	0.119383		0.71	0.0513699		0.93	0.620558		0.61	0.000407532	-	0.76	0.0340679		0.56	0.00941454	-	1.04	1		0.64
Solyc00g056680	1.82	0.144522		1.37	0.657352		0.83	0.902213		1.54	0.0983237		1.03	1		1.67	0.947323		1.61	0.290743		1.25	1		0.98	1		1.08	0.957514		1.47	0.0495827		0.87	0.986018		1.75	0.00637999	+	1.16	1		1.09	0.933964		0.91	1		1.36
Solyc00g060810	0.05	0.081122		0.6	0.129059		0.85	0.686231		1.25	0.457667		5.68	2.94496e-18	+	3.13	0.213989		0.17	1.03477e-23	-	0.62	0.0266129	-	0.65	0.000330507	-	0.5	0.00015898	-	3.49	7.4403e-18	+	0.46	0.000242118	-	0.62	0.492364		1.12	0.990848		1.2	0.00229754		1.25	0.528097		4.48
Solyc00g069880	0.79	1		1.37	1		0.72	1		3.13	0.910871		14.32	0.012628	+	1.39	1		0.62	0.963949		7.69	0.271567		4	0.37226		1.54	0.790901		9.75	0.161663		1.23	0.895013		1.54	0.770381		0.87	1		3.85	0.757075		1.45	1		2.72
Solyc00g071180	1	NA		5.56	0.872436		7.14	0.671172		2	0.88762		2.5	1		2	1		0.91	1		0.29	1		5.56	0.895639		1	NA		4.67	0.478043		1	NA		0.02	0.0483461	-	2.78	1		1	NA		1	NA		1
Solyc00g072100	1.2	0.387223		1.02	1		1.05	0.826416		1.27	0.0299134		1.35	0.00096603		1.52	0.342395		1.15	0.800509		1.11	1		0.99	0.995067		1.15	0.424476		0.82	0.347788		1.47	0.402571		0.87	0.833357		1.1	1		0.75	0.779454		1.08	0.959522		0.62
Solyc00g072800	3.23	1		1	1		2	1		0.91	1		16.35	0.0139352	+	0.6	0.277938		3.03	0.999211		0.29	1		12.5	0.0949822		0.78	1		0.35	1		0.89	0.873509		0.86	1		1.25	1		0.13	0.783057		0.4	1		4.38
Solyc00g084750	0.81	0.949357		1.35	0.98674		0.59	0.660626		0.79	0.864845		1.31	0.986974		1.47	1		1.19	1		1.41	1		0.67	0.873123		0.39	0.0666985		0.59	0.386394		0.47	0.287295		0.48	0.393312		0.38	0.766646		0.56	0.977428		0.83	1		2.68
Solyc00g090870	1.25	0.808244		1.18	0.847854		1.01	1		0.66	0.00320979	-	1.12	0.73103		1.06	1		0.91	0.984876		1.35	0.69622		1.04	1		0.61	0.00159309	-	0.95	0.895013		0.89	0.661523		1.06	0.847313		1.09	1		0.73	0.628044		0.45	0.00977191	-	1.11
Solyc00g091170	0.96	0.782026		0.98	1		1.35	0.24155		1.12	0.690478		0.87	0.654183		1.23	1		1.04	1		0.75	0.75235		0.94	1		0.71	0.359899		0.89	1		1.28	1		0.39	7.23208e-05	-	0.79	1		0.5	0.513134		0.65	0.658619		0.64
Solyc00g094520	0.89	1		1.14	1		1.2	1		1.12	0.991779		1.78	0.415179		1.05	1		0.97	1		0.48	0.481686		1.45	0.971351		0.97	1		1.04	0.848842		1.79	0.00498777	+	1.32	0.838832		1.39	1		1.01	1		1.23	1		1.39
Solyc00g094530	1.05	1		1.3	0.888302		1.52	0.76897		1.79	0.3176		3.94	2.8164e-05	+	0.98	1		1.1	1		0.66	0.912826		2.13	0.432748		1.2	0.963983		1.23	0.493126		1.61	0.0233511	+	1.27	0.829321		0.69	1		0.88	1		1.11	1		1.36
Solyc00g094540	1	NA		1	NA		1	NA		1	NA		48.75	0.0173983	+	0.43	1		1	NA		6.67	1		8.33	0.661763		0.44	1		3.5	0.725214		0.38	0.455448		1	NA		2	1		1.75	1		1	NA		2.5
Solyc00g094550	0.68	1		2.04	0.89518		0.81	1		0.06	0.0919606		2.23	0.17228		0.97	1		0.53	1		0.59	1		1.92	1		1.23	1		0.63	1		1.47	0.362188		1.32	1		2.56	1		0.44	1		1.61	1		2.09
Solyc00g095760	0.26	0.00290037	-	0.05	2.08753e-06	-	0.22	0.48754		0.23	0.34947		0.36	0.00549698	-	0.41	0.801624		0.18	0.604697		0.14	1		1	NA		1	NA		0.18	0.0256188	-	8.33	0.712275		0.59	1		0.5	1		1	NA		1	NA		3.25
Solyc00g095860	0.1	2.42334e-55	-	0.06	5.4241e-05	-	0.38	0.280281		0.14	8.73237e-07	-	0.47	0.00207831	-	0.77	0.339448		0.55	1.14292e-05	-	0.3	0.537779		0.24	0.1629		0.24	0.0232564	-	0.29	0.000519719	-	0.95	1		1.14	0.309081		0.22	0.000190025	-	0.36	0.254761		0.33	0.235807		0.49
Solyc00g096460	1.32	0.717681		0.87	0.80282		0.88	0.809509		1.19	0.500217		0.86	0.745978		0.96	1		1.27	0.756172		0.84	1		0.98	1		0.93	1		1.44	0.00961682		0.98	1		1.06	0.852126		1.12	1		0.83	0.994463		0.95	1		1.28
Solyc00g097960	1.45	0.403311		0.96	1		1.72	0.067389		1.14	0.83721		0.83	0.673418		1.01	1		1.43	0.498227		0.85	1		0.66	0.604218		1.25	0.703735		0.52	0.0297599	-	0.88	1		0.54	0.209678		1.22	1		0.72	1		0.93	1		0.88
Solyc00g098560	1.28	0.310724		0.99	0.964213		1.16	0.263762		0.97	1		1.05	0.89033		1.12	1		1.15	0.744514		1.05	1		1.03	1		0.86	0.709099		0.75	0.0454872		0.99	1		0.87	0.847313		0.97	1		0.92	1		0.95	1		0.54
Solyc00g102400	1.41	0.345087		0.95	0.97959		1.18	1		1.08	0.965096		0.5	0.00171378	-	0.64	0.964836		0.97	1		0.68	0.755788		1.69	1		0.7	0.785667		0.94	1		0.69	1		0.63	0.249642		1.01	1		0.97	1		1.09	1		0.43
Solyc00g106650	2.04	0.000908676	+	1.49	0.439894		2.22	0.000195746	+	1.2	0.595391		0.9	0.896781		0.81	0.657735		1.69	0.126488		1.45	0.582397		1.45	0.414873		1.32	0.313164		1.42	0.0294027		1.25	0.780627		1.69	0.0165633	+	1.45	0.621431		2.04	0.00184466	+	1.45	0.408261		1.27
Solyc00g108550	1.41	1		2.63	0.956391		0.67	1		0.22	0.498355		15.26	0.0199144	+	2.13	0.874602		2.86	0.939474		0.16	1		6.25	0.658655		1.79	0.953713		0.54	1		1.41	0.918904		2.08	1		1.3	1		0.76	1		0.75	1		0.48
Solyc00g110370	1.96	0.485921		3.03	0.00800478	+	6.67	0.671025		3.45	0.450631		0.27	0.914263		1.01	1		2.5	0.30237		1.45	0.913956		1	NA		2.22	1		0.13	0.460357		1.92	1		3.45	0.673344		0.89	1		1	NA		1	NA		0.27
Solyc00g110870	0.96	0.996465		0.74	0.922437		0.93	1		0.51	0.386535		0.56	0.176494		1.14	1		1.39	0.96818		1.75	1		0.75	1		1.92	0.809221		0.35	0.0138248	-	0.48	0.601619		0.6	1		2.5	1		1.02	1		0.71	1		0.7
Solyc00g112180	0.52	1		0.33	1		16.67	0.198823		1.79	1		4.62	0.264478		0.93	1		0.36	1		0.15	1		2	1		0.33	1		1.7	0.693391		1.37	0.713999		1.37	1		1.59	1		0.87	1		0.64	1		0.15
Solyc00g112190	0.52	1		0.33	1		16.67	0.198786		1.79	1		6.65	0.113742		0.91	1		0.82	1		0.15	1		3.23	0.981972		0.33	1		1.7	0.693391		1.25	0.819887		1.37	1		1.59	1		0.87	1		0.64	1		0.15
Solyc00g112930	0.53	0.321997		1.54	0.760611		5.56	0.63743		1.25	0.954462		1.03	1		3.7	1		0.79	1		1.25	1		1.1	1		0.58	1		0.45	0.117375		1	NA		0.11	0.421604		0.5	1		2.27	1		1.28	1		0.16
Solyc00g118680	1.69	0.591497		0.96	1		1.09	1		1.72	0.208646		2.76	0.0747736		1.01	1		2.38	0.204114		2.17	0.526336		2.44	0.172973		1.92	0.238482		1.83	0.133223		1.79	0.499068		0.96	1		0.97	1		0.78	1		1.59	0.831286		2.54
Solyc00g118690	0.85	0.455079		1.61	0.121261		1.92	0.00363823	+	0.75	0.156324		1.12	0.74822		1.08	1		1.19	0.939474		0.9	1		1.05	1		0.95	1		2.17	2.43045e-08	+	1.28	0.418431		1.02	0.91163		0.87	1		0.71	0.488362		1.19	0.957192		0.88
Solyc00g125980	0.69	0.0882996		1.02	1		0.81	0.687028		0.57	0.0402872	-	1.45	0.0895963		1.27	0.813315		1.27	0.782833		1.18	1		1.72	0.247205		1.28	0.564643		1.36	0.0501414		1.45	0.17128		0.75	0.66896		0.7	0.780717		0.83	1		1.04	1		0.61
Solyc00g125990	0.91	0.633252		1.16	0.878426		1.08	0.890755		0.66	0.0415084	-	0.96	0.954483		1.32	0.602782		1.04	1		0.98	1		1.43	0.562773		1.04	0.997266		1.61	0.00165247	+	1.35	0.104428		0.94	1		0.9	1		0.92	1		0.81	0.921018		0.76
Solyc00g126000	0.91	0.693441		1.18	0.872436		1.1	0.828347		0.65	0.0380568	-	0.82	0.362787		1.27	0.803529		1.03	1		0.96	1		1.37	0.639036		1.02	1		1.77	0.000791111	+	1.33	0.200848		0.97	1		0.91	1		0.96	1		0.83	0.977437		0.75
Solyc00g126010	1	1		1.32	0.719145		1.16	0.794446		0.61	0.074729		0.77	0.370374		1.16	1		1.15	1		0.98	1		1.39	0.718566		1.06	0.987077		1.58	0.0113978	+	1.23	0.547689		0.69	0.454497		0.85	1		0.9	1		0.81	1		0.63
Solyc00g127870	0.97	0.875687		0.99	1		0.79	0.542866		1.04	0.991227		0.91	0.685105		1.3	0.730219		0.96	1		0.79	0.985486		1.61	0.329959		0.85	0.864789		0.36	9.07827e-09	-	1.54	0.277572		1	1		0.93	1		0.97	1		0.87	1		0.38
Solyc00g136260	3.03	2.478e-21	+	2.7	3.9652e-24	+	1.92	1.53653e-16	+	1.85	0.000148241	+	1.32	0.0792855		1.85	0.0680268		2.22	1.49431e-09	+	2	2.27861e-05	+	3.23	3.04781e-07	+	1.85	0.00480114	+	1.69	0.000116807	+	2.44	0.0566529		1.04	0.753216		1.11	1		2.08	0.00042392	+	1.28	0.715183		0.96
Solyc00g136560	0.93	0.936519		1.41	0.630177		0.93	1		1.52	0.261488		0.9	0.990914		0.93	1		1.41	0.511042		1.39	0.627319		1.2	0.973592		1.45	0.0978328		1.16	0.492584		2	0.00819073	+	1.05	0.798387		0.96	1		1.12	0.59373		1.16	0.887731		1.34
Solyc00g138060	1	NA		1	NA		0.4	1		0.4	1		2	1		0.71	1		1	NA		0.29	1		0.42	1		0.29	0.962617		1	NA		0.19	0.825162		3.03	1		0.38	1		0.82	1		0.72	1		4.35
Solyc00g142160	1.64	0.942792		0.48	0.792177		3.85	0.108862		0.67	1		7.55	0.0123348	+	1.05	1		4.17	0.769278		0.51	1		2.78	0.628968		0.93	1		10.75	0.00395397	+	1.41	0.632776		1.18	1		0.51	1		1.45	1		1.16	1		0.45
Solyc00g142170	1.04	1		0.67	1		1.75	0.476538		0.65	1		5.67	0.0230645	+	1.25	1		1.37	0.993094		1.06	1		3.7	0.0878664		1.41	0.876973		6.18	0.00385256	+	1.25	0.680107		1.27	0.906879		0.78	1		0.87	1		1	1		1.29
Solyc00g144470	1	NA		2.17	0.992585		1	NA		1	NA		2.33	1		7.69	0.667414		0.57	1		1.49	1		1.01	1		0.8	0.876973		5.82	0.00161828	+	0.68	0.911226		1.43	0.421604		1.18	1		1	0.977428		1.06	1		5.48
Solyc00g145170	4.76	0.0418486	+	5.88	0.872436		6.67	0.102498		0.2	0.888429		0.33	1		1.54	1		5.56	0.727745		1	NA		1	NA		1	NA		8	0.375983		2.27	1		0.15	0.337032		1	NA		1	NA		1	NA		1
Solyc00g157080	0.18	0.865497		0.33	1		0.44	1		0.13	0.025066	-	0.77	0.427487		1.67	1		1	NA		0.4	1		1	NA		1	NA		0.38	0.104897		0.82	1		1	NA		1	NA		1	NA		0.44	1		0.18
Solyc00g168200	1.43	0.0841591		1.35	0.383492		1	1		1.2	0.252833		1.21	0.253872		1.3	0.923377		1.03	1		1.22	0.899366		1.35	0.850543		0.91	1		0.48	0.000352039	-	0.83	0.661049		0.72	0.755912		0.58	0.810529		1.52	1		0.9	1		0.77
Solyc00g171710	1	NA		1	NA		0.22	0.890755		1	NA		18.25	0.191386		1.54	1		1	NA		1	NA		2.78	1		1.49	1		1.5	1		1.27	1		3.45	1		1	NA		1	NA		1	NA		1
Solyc00g171810	0.93	0.865043		0.88	0.858169		1.54	0.187544		0.51	0.016917	-	1.08	0.825636		0.74	0.199772		1.09	1		0.98	1		1.75	0.291373		0.85	0.922491		0.71	0.294193		1.82	0.000920821	+	1.04	0.977106		1.25	1		1.06	1		1.2	0.880877		0.51
Solyc00g174330	1.18	1		1.15	1		0.37	2.15982e-11	-	0.29	5.0041e-07	-	0.34	5.97508e-29	-	0.35	5.51895e-10	-	0.21	0.0011346	-	0.35	0.0185767	-	0.57	0.0212849	-	0.38	0.016324	-	0.21	1.23819e-16	-	0.97	1		0.26	0.00323037	-	0.54	1		6.25	9.5085e-06	+	0.66	0.583578		0.21
Solyc00g174340	1.19	1		1.09	1		0.4	7.3975e-11	-	0.25	2.85722e-13	-	0.36	6.57078e-32	-	0.36	6.02227e-13	-	0.2	0.000774369	-	0.4	0.0607338		0.42	4.60327e-05	-	0.32	0.00178981	-	0.2	3.65525e-17	-	1.01	1		0.25	0.00283203	-	0.55	1		5.88	1.21053e-05	+	0.67	0.684773		0.2
Solyc00g178340	1	NA		3.45	1		2.38	1		0.48	0.488742		2.45	0.0159047	+	4.17	0.827326		1	NA		1	NA		2.5	1		0.47	1		1.73	0.22781		1.05	1		1	NA		2.78	1		1	NA		0.7	1		0.38
Solyc00g179640	2.56	1		1	1		0.24	0.898556		0.89	1		1	1		0.75	1		9.09	0.754129		1	NA		1	NA		0.01	1.554e-06	-	0.21	0.725214		3.85	0.482725		1.64	0.891451		5.56	1		1.08	1		0.96	1		1.32
Solyc00g181240	0.26	0.787814		1	1		0.44	1		1	NA		17	0.214367		1.56	1		0.45	1		0.14	1		1.19	1		8.33	0.455729		2.8	0.840724		1.72	0.991105		1.33	1		0.85	1		0.51	1		0.43	1		4.5
Solyc00g181250	0.44	1		1	NA		1	NA		1.75	1		30	0.0450412	+	1.64	1		3.03	1		1	NA		7.69	0.355147		0.6	1		1	NA		1.41	1		1	NA		0.5	1		0.5	1		1	NA		11.25
Solyc00g183050	1.45	0.972735		0.75	0.990478		0.3	0.0724745		0.79	0.959916		0.7	0.756249		5	0.826575		1.32	1		0.88	1		1.69	0.678079		1.33	0.798322		1.46	0.331776		0.84	1		0.84	1		0.81	1		1.14	1		1.08	1		2.63
Solyc00g187050	2.38	0.212874		5	2.6114e-05	+	1.06	1		0.56	0.257144		0.64	0.539864		4.55	7.64674e-10	+	3.45	0.0300177	+	4.76	0.000246231	+	3.23	0.160953		1.56	0.548102		0.22	0.0237408	-	5.56	9.8472e-11	+	0.4	0.200471		2.44	0.590521		0.52	0.77345		2.08	0.751648		0.29
Solyc00g195350	1	NA		1	NA		1	NA		1	NA		1	NA		1	NA		1	NA		1	NA		0.27	0.489502		0.26	0.0258608	-	10.75	0.298308		0.36	1		2.56	1		0.49	1		0.81	1		1.15	1		8.77
Solyc00g195360	2.78	1		1	NA		1	NA		1	NA		1	NA		1	NA		1	NA		1	NA		0.1	0.140934		0.13	8.27135e-07	-	22.75	0.0192066	+	2	1		3.45	0.333233		0.9	1		0.64	0.774962		1.16	0.977317		5.19
Solyc00g201160	0.78	0.981614		0.83	1		2	1		1.54	0.960676		2.1	0.968887		3.23	0.811842		0.54	0.403892		3.7	1		1	NA		0.16	0.646589		0.09	5.749e-11	-	1.89	0.550286		0.49	0.536601		0.52	1		0.16	0.790897		3.85	0.981556		0.08
Solyc00g206460	0.03	1.44864e-79	-	0.03	1.25302e-153	-	0.09	4.67959e-95	-	0.04	3.58722e-148	-	0.76	7.7099e-05		0.53	1.40115e-08	-	0.04	2.10518e-13	-	0.05	3.28986e-20	-	0.07	4.64976e-36	-	0.04	3.25495e-126	-	0.33	1.32509e-12	-	0.71	0.16468		0.03	6.38845e-66	-	0.05	8.76943e-51	-	0.04	9.10982e-65	-	0.14	2.8249e-07	-	0.36
Solyc00g207960	1.75	0.55994		3.03	0.00254451	+	10	0.464777		4.76	0.242563		0.13	0.379918		1.08	1		1.89	0.400095		1.35	0.916444		1	NA		1.96	0.898754		0.3	0.840469		2.13	0.807177		3.7	0.161405		1.61	1		1	NA		1.75	1		0.17
Solyc00g210860	1	NA		5.88	0.878426		1	NA		1	1		23.11	0.041835	+	0.79	1		0.36	1		5.56	1		14.29	0.381854		0.33	1		1	NA		1.27	0.996747		1	NA		0.22	1		0.15	0.998982		0.8	1		9.25
Solyc00g217960	0.39	4.0539e-14	-	0.43	9.61587e-13	-	0.58	9.83962e-06	-	0.35	8.84821e-25	-	1.01	1		1.1	1		0.42	8.38735e-08	-	0.65	0.0201366	-	0.45	3.7178e-09	-	0.4	1.84607e-12	-	0.79	0.332697		1.11	0.99381		0.55	4.51832e-06	-	0.6	3.42138e-05	-	0.54	7.91101e-05	-	0.63	0.0491937	-	0.72
Solyc00g227860	1.04	1		0.93	0.721588		1.01	1		0.96	1		1.19	0.256858		1.75	0.438404		0.85	0.623737		0.68	0.429424		1.19	1		0.72	0.457374		0.56	0.00679264	-	0.91	1		0.5	0.000787075	-	0.72	0.736724		0.69	0.905773		0.65	0.808811		0.4
Solyc00g230060	1.45	1		0.17	0.878426		0.19	0.898556		2.5	1		45	0.00434956	+	1.16	1		3.33	0.999211		3.23	1		5	0.327025		12.5	0.210068		0.84	1		0.71	0.741436		0.4	1		3.7	1		0.46	1		2.63	0.97263		3.86
Solyc00g230070	2.7	0.641381		1.69	0.934222		0.45	0.344151		0.45	0.669797		4.21	0.0420706	+	1	1		1.82	0.80818		1.56	1		1.92	0.841661		0.56	0.948688		0.44	1		1.18	0.911226		1.08	1		0.15	0.943084		0.23	0.772644		0.62	1		3
Solyc00g230080	1.92	0.542684		1.39	0.939651		0.36	0.0569884		0.93	1		3.64	0.0295756	+	1.06	1		1.27	1		1.37	1		1.39	1		0.9	1		0.85	1		1.41	0.239805		1.18	1		0.08	0.440784		0.81	1		0.46	0.876812		1
Solyc00g231780	0.76	1		2.5	0.861516		0.61	0.964786		1.23	0.943938		0.94	1		1.56	0.774955		1.06	1		1.92	0.835153		1.28	1		0.35	4.35804e-06	-	4.09	1.77761e-07	+	0.95	1		2.63	0.264938		0.5	0.929964		0.98	1		0.33	4.83134e-05	-	2.05
Solyc00g244280	1	NA		3.23	1		1	NA		0.36	1		24.36	0.0161834	+	2.56	1		1	NA		1	NA		3.85	0.849668		2.27	1		1	NA		0.74	0.911226		1	NA		3.03	1		0.44	1		2.78	1		7.25
Solyc00g244290	0.66	0.0411126	-	1.39	0.555651		1.3	0.297194		0.7	0.0933002		1.21	0.438404		1.37	0.330324		0.93	0.98153		1.3	0.803666		1.18	0.901766		1.32	0.445024		1.89	2.87771e-06	+	1.3	0.234803		1.1	0.694684		0.78	0.899765		0.85	0.999799		0.91	1		1.22
Solyc00g244300	0.58	0.111996		1.39	0.70047		1.41	0.297316		0.55	0.011419	-	1.5	0.0332251		1.3	0.863491		0.99	1		1.49	0.712325		0.98	1		1.23	0.858703		2.16	0.000229114	+	1.39	0.305235		0.81	0.918587		0.65	0.753981		1.01	1		0.96	1		0.97
Solyc00g247300	1.09	1		0.85	0.253392		1.43	0.0406013		0.91	0.722759		1.31	0.0507219		1.27	1		0.99	1		1.03	1		10	0.520403		0.49	0.741747		0.18	6.06648e-05	-	1.75	0.667485		0.51	0.863842		1.33	1		10	0.425568		0.58	1		0.27
Solyc00g249900	0.91	0.629795		0.91	0.835444		0.68	0.254004		1.19	0.389912		0.63	0.0765469		1.28	0.876034		1.92	0.000478063	+	1.03	1		1.92	0.0283286	+	0.71	0.10952		0.79	0.60187		1.01	1		1.15	0.680151		1.39	0.779782		0.93	1		0.82	1		1.63
Solyc00g273110	1.56	0.000503183	+	1.56	0.000124537	+	1.28	0.0961381		1.56	1.46787e-05	+	1.63	0.000347348	+	1.11	1		1.18	0.774626		1.37	0.292521		1.64	0.0318165	+	1.02	1		0.59	0.000171984	-	0.95	0.911226		0.96	1		1.08	1		1.06	0.81976		1.11	0.909346		1.19
Solyc00g277510	1.04	1		1.54	0.862047		1.33	0.671025		0.44	0.168373		0.87	1		2.22	0.124456		0.83	0.895004		0.36	0.301304		0.57	0.433797		0.15	5.12067e-08	-	1.8	0.159529		1.02	1		0.53	0.136921		1.03	1		0.38	0.11114		0.75	1		0.37
Solyc00g278110	2.78	1		1	NA		1	NA		1	NA		1	NA		1	NA		3.03	1		0.31	1		1.11	1		0.05	0.0480334	-	1	NA		1	NA		1	NA		1.28	1		0.19	0.977428		0.83	1		7
Solyc00g282510	0.91	0.323685		0.5	0.000122957	-	1.09	1		0.4	0.0039185	-	0.24	1.17026e-07	-	0.88	0.736054		0.93	0.961154		0.56	0.0134296	-	0.79	0.621699		1.41	0.331994		0.4	0.000490249	-	0.98	1		0.86	0.947927		0.65	0.798519		0.65	0.77345		1	1		0.5
Solyc00g289230	0.68	0.865497		1.09	1		1.47	0.372609		5.26	0.562312		3.13	0.466241		1.27	1		0.41	0.13936		0.6	1		0.99	1		0.46	0.456222		0.2	0.000167036	-	1.11	1		0.22	0.0179895	-	0.74	1		0.35	0.800982		0.82	1		0.33
Solyc00g303630	1	NA		1	NA		1	NA		1	NA		41.5	0.0249268	+	1	NA		1	NA		0.31	1		0.36	1		1	NA		1.31	1		0.36	1		1	NA		1	NA		1	NA		1	NA		1
Solyc00g309530	3.23	1		0.33	1		2.78	1		1	NA		3.86	0.37122		1.23	1		2.78	1		9.09	0.95976		1.45	1		1.05	1		0.42	1		0.47	0.23802		2.63	1		0.22	1		1.11	1		0.7	1		9.25
Solyc00g311230	1.04	1		2.5	0.522124		0.38	0.212003		1.37	0.810598		1.42	0.935495		0.41	0.706149		4.17	0.707599		4.17	0.606226		5.56	0.895639		0.05	0.0398904	-	1.01	1		0.94	1		2.78	1		0.15	0.943084		0.61	1		0.7	1		1.09
Solyc00g313030	0.31	1		1	NA		1	NA		1	NA		46.25	0.0208206	+	1.69	1		2.27	1		1	NA		2	1		0.44	1		1	NA		0.76	1		3.45	1		2	1		1	NA		2	1		2
Solyc00g316530	0.59	1		0.33	1		4.55	0.821955		2.33	0.783272		23.18	0.0238027	+	1.28	1		0.44	1		0.57	1		0.29	0.981972		1.2	1		0.77	1		1.32	1		2.27	1		0.5	1		1.22	1		0.22	0.981556		1.11
Solyc01g005000	1.52	0.002001	+	1.19	0.357899		1.32	0.0812361		1.43	4.79459e-06		0.91	0.192703		1.43	0.21193		1.72	0.000465575	+	1.2	0.971092		1.59	0.589768		0.9	0.923008		0.5	2.04078e-08	-	1.2	0.999827		1.14	0.547625		1.39	0.487278		0.52	0.330889		1	1		0.49
Solyc01g005010	1.43	0.108318		1.15	0.921953		2.04	0.00446514	+	1.09	0.708222		0.92	0.668701		0.86	1		1.23	0.779721		0.77	0.949935		0.79	1		1.03	1		0.26	1.85477e-08	-	0.72	1		0.6	0.350312		0.76	1		1	1		1.39	1		0.11
Solyc01g005060	0.56	2.09499e-10	-	0.45	1.31614e-09	-	0.33	0.00780575	-	0.48	6.05002e-06	-	0.86	0.163085		0.61	0.104012		0.39	7.45768e-11	-	0.4	3.80737e-07	-	0.43	0.342041		0.36	2.39101e-10	-	0.49	5.92044e-11	-	0.79	0.813786		0.42	1.21188e-08	-	0.53	0.000785527	-	0.84	1		0.77	0.681899		0.52
Solyc01g005080	1.27	0.32805		1.1	0.940757		1.28	0.876364		0.78	0.232784		0.89	0.33525		0.63	0.00139204	-	0.89	0.616843		1.14	1		0.72	0.754409		0.65	0.0619352		0.56	3.88916e-06	-	0.7	0.0178862		0.84	0.692395		1.27	0.74365		0.5	0.941037		1.28	0.873212		0.47
Solyc01g005120	1.32	0.0520224		2.22	4.44679e-10	+	1.19	0.479807		0.94	0.847642		1.41	0.000737015		1.2	0.831116		1.05	1		1.45	0.105369		0.74	0.135454		0.62	2.44157e-05	-	1.27	0.00346234		1.54	0.0297107	+	0.71	0.32902		1.25	0.606106		0.75	0.699097		0.62	0.0213182	-	1.05
Solyc01g005130	0.63	1.21572e-08	-	0.74	0.0107722		0.64	0.000474258	-	0.53	9.2459e-12	-	1.01	1		0.86	0.39733		0.62	1.76143e-05	-	0.58	3.58441e-05	-	0.57	1.61649e-06	-	0.59	5.25682e-06	-	0.95	0.840469		0.81	0.202298		0.81	0.519118		0.95	1		0.55	1.34019e-07	-	0.66	0.00784082	-	0.95
Solyc01g005140	1.06	1		1.67	0.544346		0.68	0.0867735		1.11	0.844627		1.47	0.23027		1.92	0.291829		1.19	0.896997		1.49	0.695905		0.62	4.58664e-07	-	0.6	0.00507522	-	2.38	6.04834e-10	+	1	1		0.91	1		1.35	0.50031		0.69	0.206335		1.1	0.940026		1.44
Solyc01g005150	1.47	1		4.17	0.0348714	+	1.47	1		0.8	0.971852		1.41	0.438686		2	1		12.5	0.126958		5.88	0.417748		1	NA		1.22	1		0.79	0.874619		0.36	1		2.56	0.83123		2.86	0.961514		2.27	1		2	1		0.45
Solyc01g005160	0.01	6.07546e-27	-	0.01	2.14759e-08	-	0.02	0.000535418	-	0.03	0.00254649	-	0.43	0.000164178	-	0.22	1		0.02	8.57627e-31	-	0.16	0.0494085	-	0.02	1.76659e-17	-	0.08	5.1375e-05	-	0.21	5.58718e-12	-	0.1	0.271413		0.01	5.5437e-18	-	0.03	3.75614e-06	-	0.01	2.30893e-05	-	0.08	0.209354		0.08
Solyc01g005170	1.85	0.0612196		0.94	1		1.1	1		1.92	0.0122438	+	1.34	0.625428		1.09	1		1.45	0.363234		1.16	1		1.52	0.581456		1.39	0.281849		0.62	0.133114		1.11	1		1.25	0.554401		1.14	1		1.03	1		1.67	0.375394		1.21
Solyc01g005190	4	0.0848803		1.92	0.634327		0.41	0.619561		3.23	0.087628		4.22	0.0232895	+	1.43	1		1.96	0.777286		0.84	1		0.77	0.996008		1.01	1		0.77	0.852949		0.6	0.522818		0.64	0.945069		1.05	1		2.44	0.804148		1.64	0.981556		1.61
Solyc01g005220	0.53	4.84907e-20	-	0.58	4.97936e-12	-	0.66	0.000278269	-	0.83	0.175978		1.03	1		1.16	0.981054		0.49	1.4724e-10	-	0.72	0.0332541		0.53	3.33193e-05	-	0.8	0.226078		0.52	1.76581e-09	-	2.33	0.000306502	+	0.75	0.0653117		1.02	1		0.82	0.934495		1.01	1		0.67
Solyc01g005260	1.11	1		1.01	1		0.99	1		1.56	0.106207		0.7	0.267888		1.47	0.928492		1	1		0.81	0.981782		1.14	1		0.77	0.483363		0.69	0.160745		1.49	0.750112		0.86	0.962932		0.74	0.701108		1.47	0.529238		0.66	0.550427		0.59
Solyc01g005280	1.43	0.210518		0.55	0.715533		0.62	1		4	0.337117		0.55	0.988056		1.32	0.957117		1.39	0.637391		0.96	1		0.44	1		0.19	0.0248923	-	1.56	0.777905		9.09	0.685535		1.06	0.750237		1.01	1		2.63	0.77345		0.88	1		0.72
Solyc01g005290	2.5	0.132874		1.11	1		2.78	0.890755		1.96	0.746469		1.34	1		0.75	0.982431		2.17	0.00483847	+	1.23	1		0.45	0.354927		0.59	0.615588		5.69	0.00336497	+	0.89	1		1.19	0.171206		1.37	0.482607		0.93	1		1.56	0.484051		1.57
Solyc01g005300	1.02	0.861622		1.2	0.39218		0.81	0.241476		0.81	0.0959323		0.71	0.0138602		0.93	0.98441		1.08	1		1	1		1.33	0.0380093		1.03	0.990699		1.5	0.000619311		0.81	0.158476		1.11	0.646878		1.11	1		0.81	0.585045		0.98	1		1.1
Solyc01g005310	0.44	1		3.45	1		25	0.0162298	+	5.88	0.533552		2.83	0.549655		2.33	1		5.56	0.941979		1	NA		1	NA		1.25	1		0.44	1		2.7	0.993888		1	NA		1	NA		1.75	1		1	NA		1.43
Solyc01g005340	1.54	1.31919e-05	+	1.15	0.533936		1.05	0.863532		0.81	0.0398858		1.04	0.93201		1.15	1		1.37	0.0563949		1.16	0.657503		1.41	0.0255009		1.2	0.104992		1.39	2.01539e-05		1.23	0.447416		1.22	0.0174774		1.03	1		1.03	0.64526		1.15	0.422255		1.12
Solyc01g005390	0.14	0.00182944	-	0.06	0.190295		2.22	0.580158		7.69	0.0718232		0.41	0.347279		1.03	1		0.02	2.65309e-13	-	0.21	0.0308459	-	0.27	0.00034214	-	0.48	0.176744		0.68	0.541591		0.94	0.851191		0.17	1.41096e-08	-	0.18	3.80979e-07	-	0.5	0.342404		0.49	0.389316		0.34
Solyc01g005400	0.63	0.471924		0.71	0.673816		1.14	0.890755		0.67	0.0590741		1.44	0.0407837		0.95	0.775157		1.09	1		0.7	0.708525		0.7	0.525649		0.51	0.00071046	-	1.59	4.38265e-05	+	0.86	0.249595		0.83	1		1.09	1		1.49	0.613571		0.74	0.752977		1.26
Solyc01g005410	1.1	1		0.52	1.78325e-05	-	1.64	0.0786997		1.11	0.718443		0.43	7.52408e-08	-	2.86	3.42299e-08	+	0.93	0.999211		0.67	1		1.49	0.823065		0.92	1		0.13	2.3729e-06	-	2.78	2.5767e-05	+	0.3	0.0426121	-	2.17	1		3.23	0.233368		0.92	1		0.4
Solyc01g005430	0.63	0.00317203	-	0.9	0.764246		0.71	0.015173		0.93	0.799847		1.02	1		1.09	1		0.63	0.0059238	-	0.83	0.866589		0.99	0.925654		0.79	0.355372		0.7	0.0294177		1.04	1		0.61	0.0162174	-	0.85	0.99068		0.83	0.998982		0.93	1		0.88
Solyc01g005450	1.28	0.481428		0.97	0.970507		1.3	0.0659698		1.12	0.558874		1.56	0.00864013	+	0.93	1		1.02	1		0.88	1		0.65	0.0899617		0.56	0.00816931	-	0.71	0.165703		1.03	1		0.52	0.0341695	-	0.79	1		0.89	1		0.92	1		0.75
Solyc01g005470	1.27	0.863912		0.91	1		0.47	1		0.73	0.935932		0.31	1.10644e-05	-	0.8	1		1.19	0.939474		0.85	1		5.88	0.627803		0.05	0.0106836	-	0.05	2.34107e-42	-	4.17	0.911226		0.78	0.809592		0.98	1		3.23	0.828509		0.6	1		0.06
Solyc01g005490	1.05	1		1.12	0.71927		0.94	0.928896		1.02	0.918526		0.94	0.649919		1.19	0.827326		0.88	0.510903		1.05	1		1.12	0.897387		0.98	1		1.07	0.134776		1.52	0.00345855	+	0.93	1		1.12	0.839762		0.93	1		0.93	1		0.89
Solyc01g005500	1.33	1		1	NA		1	NA		1	NA		2.5	1		5.56	0.857027		1.23	1		3.23	1		1	NA		1.25	1		0.32	1		20	0.154414		1.06	1		5.88	1		1	NA		1	NA		0.02
Solyc01g005550	1.33	0.00349979		1.25	0.23126		1.18	0.137047		1.04	0.777202		1.33	0.000206294		1.06	1		1.27	0.171961		1.15	0.806602		1.14	0.920258		0.9	0.794415		0.69	0.00566327		0.96	0.957213		0.76	0.0759021		0.96	1		0.94	1		0.93	1		0.58
Solyc01g005560	1.09	1		1.09	0.872436		1.03	0.98896		0.79	0.0337362		0.91	0.212171		1.08	1		1.08	1		1.06	1		1.01	1		0.97	1		1.67	1.91018e-06	+	1.56	0.0010057	+	1.23	0.0148656		1.14	0.595072		0.98	0.907217		0.82	0.731575		1.27
Solyc01g005590	1.02	0.910895		1.15	0.651841		1.22	0.303393		1.27	0.143201		0.65	3.50788e-05	-	1.52	0.440176		1.25	0.806821		1.37	0.868805		0.79	0.545967		0.68	0.666027		0.66	0.286669		2.08	0.0275771	+	0.72	0.729647		1.11	1		1.45	0.104847		1.72	0.114004		1.53
Solyc01g005660	0.28	0.289751		0.39	0.415215		0.79	0.558965		1.18	0.876108		3.52	0.472944		0.96	0.864181		2.78	0.742346		1.82	1		0.39	0.000117947	-	0.75	0.854648		3.91	0.138708		2.17	3.71344e-05	+	0.24	0.934551		0.88	1		0.52	0.236983		0.31	0.373875		0.51
Solyc01g005680	0.44	1		5	0.878426		0.24	0.890755		0.64	0.890687		3.02	0.0127363	+	1.37	1		2.78	1		1.41	1		1	NA		0.24	0.443768		0.4	0.00562166	-	0.07	0.339253		0.32	0.936311		1	NA		1.75	1		1	NA		0.14
Solyc01g005790	1.02	0.995043		0.88	0.752973		0.97	1		1.12	0.652237		0.88	0.61735		0.96	1		0.93	0.978622		0.74	0.624185		1.14	1		0.89	0.877548		0.99	0.728341		1.09	1		1.15	0.530908		0.77	0.675353		0.88	1		0.83	0.994273		1.17
Solyc01g005800	0.04	2.21562e-68	-	0.02	5.70508e-12	-	0.06	0.0114705	-	0.18	0.00198222	-	0.45	0.0184989	-	2.22	0.749217		0.05	1.70389e-34	-	0.22	0.0188069	-	0.03	0.0132519	-	0.03	0.000213723	-	0.18	7.50301e-10	-	0.7	0.994324		0.02	9.23757e-34	-	0.07	0.00123249	-	0.06	0.280818		0.04	0.33184		0.17
Solyc01g005810	0.88	0.059032		0.95	0.726823		1.06	0.681538		1.14	0.141265		1.22	0.0364816		0.95	0.788839		0.87	0.329643		1	1		0.78	0.00092137		0.81	0.152743		0.74	0.0216871		0.79	0.0221245		0.67	0.000938196	-	0.85	0.626868		0.89	1		0.93	1		0.72
Solyc01g005850	1.3	1		2	0.262229		1.72	0.476918		1.11	0.953611		1.39	0.563473		0.94	1		1.49	0.881802		1.49	0.916444		0.51	0.468096		2.38	0.256553		1.2	0.901425		0.69	0.58053		0.56	0.731728		0.75	1		0.98	1		1.01	1		3.18
Solyc01g005870	0.61	0.206565		0.75	0.937931		0.57	1		0.72	0.920614		0.51	0.481152		1	NA		1.23	1		3.45	0.621356		0.19	0.895639		2.33	1		0.12	0.0117808	-	0.82	1		1.09	1		6.67	0.943084		1	NA		2	1		0.41
Solyc01g005910	1.08	1		1	1		0.72	0.0285114		1.14	0.624196		1.12	0.743475		1.05	1		1.06	1		0.93	1		1.18	0.806454		1.18	0.373129		0.57	6.19322e-06	-	1.2	0.694421		0.99	0.874166		1.12	0.943084		1.04	0.772193		0.91	1		0.94
Solyc01g005920	2.27	0.356318		4.17	0.0382147	+	2.17	0.902653		1.59	0.0902952		2.33	5.24899e-05	+	0.68	0.847203		1.39	0.994896		1.72	0.912826		1.37	1		0.73	0.735339		1.85	0.00126841	+	1.19	1		0.85	1		0.71	1		3.45	1		1.82	0.89265		0.94
Solyc01g005980	0.98	0.86834		0.87	0.474098		1.18	0.437109		0.83	0.321288		1.43	0.0129387		1.3	0.807255		0.79	0.371927		0.92	1		0.68	0.175687		0.88	0.895634		1.05	0.445699		1.49	0.248463		0.5	0.0232727	-	0.51	0.2162		0.52	0.574065		0.81	1		0.46
Solyc01g005990	0.63	0.000224225	-	0.68	0.0950755		2.94	4.71969e-05	+	0.56	0.000400382	-	0.99	1		1.54	0.385389		1.16	1		1.03	1		3.33	0.981972		1.09	1		0.32	9.34791e-06	-	0.85	0.921014		1.03	1		0.53	1		0.24	0.977428		2.56	1		0.03
Solyc01g006000	1.3	0.0968329		1.12	0.770755		1.12	0.412698		1.11	0.272964		1.55	2.44375e-06	+	1.23	0.77595		1.05	1		1.18	0.782825		1.27	0.43821		1.11	0.590672		0.88	0.870472		0.93	0.857709		1.02	0.755912		1.11	0.963877		0.78	0.593562		1.06	0.969238		1.11
Solyc01g006010	0.88	0.15302		1.11	0.85202		1.22	0.0309508		0.89	0.434882		1.56	2.18126e-09	+	0.96	0.872941		1.02	1		1.23	0.488642		1.06	1		0.99	1		1.4	1.30598e-05		0.93	0.833128		1.04	0.619814		0.98	1		1.18	0.232847		1.1	0.931841		1.28
Solyc01g006050	1	NA		0.33	1		2.27	1		0.4	1		5.5	0.533338		0.95	1		3.03	1		1	NA		1	NA		0.78	1		2.29	0.896921		1.3	1		0.75	1		0.5	1		2.38	1		0.54	1		1.41
Solyc01g006060	0.43	0.844895		0.67	1		1	NA		0.56	0.52023		0.45	0.000592806	-	2	1		2.27	1		2	1		1	NA		1	NA		0.4	0.322499		0.31	1		1	NA		1	NA		1	NA		1	NA		0.31
Solyc01g006100	1.19	0.915847		1.27	0.676304		1.02	1		1.79	0.0258694	+	1.12	0.9192		0.83	1		0.95	1		0.71	0.846652		3.7	0.103587		1.27	0.911629		0.24	4.48596e-06	-	2.56	0.839105		0.65	0.839967		0.7	1		0.13	0.769003		0.68	1		0.97
Solyc01g006150	1.1	1		1.27	0.222032		0.86	0.716764		1.3	0.0587172		0.91	0.771275		0.92	0.89998		0.82	0.285891		0.86	0.936956		1.25	0.550044		0.79	0.0985072		1.17	0.140924		0.89	0.674273		0.76	0.39757		0.92	1		1.06	0.754917		0.68	0.0332702		1.75
Solyc01g006200	1.82	0.00628614	+	1.49	0.136014		0.76	0.302579		1.28	0.152393		0.88	0.61921		1.3	0.929823		1.47	0.0893757		1.37	0.473091		1.22	0.739336		1.09	0.824932		0.83	0.712409		0.97	1		0.83	0.760101		1.12	1		0.88	1		0.88	1		1.03
Solyc01g006210	1.61	0.260016		1.02	1		1.28	0.744358		1.06	1		1.92	0.185878		1.39	0.937694		1.43	0.531107		1.56	0.702395		1.2	1		0.76	0.822812		0.67	0.381146		0.82	0.825781		1.14	0.884645		1	1		0.8	1		1.18	1		0.73
Solyc01g006240	1.56	0.69084		2.7	0.0410766	+	1.11	1		1.39	0.547736		1.08	0.972959		2.33	1		10	0.0206192	+	4.35	0.0207221	+	1.11	1		1.75	0.795209		0.58	0.0932575		0.92	1		2.33	0.626818		4.76	0.0320178	+	1	NA		1.82	1		0.23
Solyc01g006250	1.14	1		0.97	1		0.92	1		1.16	0.656974		1.9	0.0168971	+	1	1		1.01	1		1.19	0.954662		1.09	1		0.65	0.246078		1.01	0.859637		0.96	1		0.83	0.978511		0.93	1		0.93	1		0.78	0.898559		1.54
Solyc01g006280	1.19	0.483578		1.25	0.122507		1.16	0.173644		0.93	0.708846		0.91	0.314196		1.33	0.493689		1.35	0.0201039		1.2	0.409427		1.27	0.334809		1.22	0.123801		1.42	0.000105596		1.43	0.0234342		1.39	2.81159e-05		1.16	0.798519		1.12	0.149413		0.98	1		1.64
Solyc01g006290	1	NA		1	NA		0.41	0.030539	-	5.56	0.37617		1	1		1.67	0.996385		0.14	0.00834671	-	0.35	0.158994		1.41	0.451022		0.92	1		0.6	0.537584		1.89	0.0214326	+	0.34	0.303442		0.81	1		1.47	0.287754		0.55	0.532424		0.35
Solyc01g006300	0.44	1		2.5	1		2.78	1		1	NA		1	NA		1	NA		0.05	0.000832195	-	1	NA		1	NA		0.13	0.657119		0.03	3.20965e-05	-	1	NA		0.49	0.847313		1.22	1		1.75	1		1	NA		0.08
Solyc01g006400	0.78	0.30328		0.34	1.50706e-07	-	1.72	0.425011		0.12	9.92858e-23	-	0.33	4.64347e-08	-	1.22	1		0.71	0.529863		0.34	0.0156469	-	1.3	1		0.51	0.762864		0.12	6.01537e-07	-	1.89	0.396232		0.04	1.73594e-05	-	0.47	0.932867		0.88	1		0.2	0.782602		0.02
Solyc01g006430	0.98	0.700253		0.89	0.395109		1.23	0.326261		0.53	3.29658e-13	-	1.47	2.19832e-06		1.12	1		1.02	1		1.22	0.79042		1.09	1		0.78	0.450252		1.46	0.145023		1.05	1		0.65	0.0509437		0.92	0.99542		0.95	1		0.81	0.724295		0.82
Solyc01g006450	1.19	0.572889		1.25	0.0913597		1.23	0.0245776		1.47	0.000353848		0.91	0.618678		1.64	0.056557		1.22	0.264849		1.16	0.788461		1.28	0.179224		1.16	0.197612		1.23	0.0183201		1.41	0.164797		1.25	0.010174		1.1	0.914991		1.11	0.119129		1.05	0.920304		1.6
Solyc01g006520	1.06	1		0.94	0.956391		0.93	1		0.63	0.227981		1.19	0.742919		2.44	0.875113		0.9	0.964815		0.64	0.830091		2.17	1		0.71	0.714825		0.53	0.0285296	-	0.97	1		0.9	1		1.02	1		0.77	1		0.51	0.840222		0.36
Solyc01g006540	0.32	0.00277192	-	0.53	0.00146152	-	0.78	0.3649		0.65	0.0530879		0.58	0.45683		1.56	0.23672		0.61	0.146923		0.81	0.848184		1.04	1		1.75	7.44885e-07	+	0.31	3.70361e-07	-	1.39	0.0515303		0.96	0.933582		0.68	3.72332e-05		0.92	1		2.17	0.00162453	+	0.17
Solyc01g006550	0.29	3.22225e-07	-	0.23	5.2924e-05	-	2.04	0.740655		0.29	0.150972		0.42	0.154736		1.37	1		0.16	2.0586e-11	-	0.18	5.38562e-08	-	0.3	0.979021		0.14	0.00655959	-	0.09	3.70349e-11	-	0.37	1		0.32	0.00394041	-	0.26	0.00128033	-	2.38	1		0.31	0.881706		0.06
Solyc01g006600	0.08	0.476448		0.05	0.00162543	-	2.27	0.0674953		0.19	0.101293		14.49	1.31696e-08	+	1.03	1		0.36	1		4	1		0.43	0.894665		2	1		1	NA		0.68	0.000267322		1	NA		8.33	0.943084		1.43	1		1	NA		1.3
Solyc01g006610	0.31	1		0.04	0.0418817	-	3.57	0.134698		0.23	0.466787		17.3	0.0184976	+	1.33	0.6151		1	NA		0.29	1		1.35	1		3.03	0.876973		1.15	1		0.92	0.88502		0.14	0.620137		0.32	1		5.26	0.977428		2	1		0.18
Solyc01g006620	1	NA		1	NA		8.33	0.494285		0.91	1		8.75	0.418204		0.65	0.203091		1	NA		1	NA		2.44	1		3.45	0.795015		0.4	1		5.26	0.00174665	+	0.21	0.858162		2	1		3.85	0.937979		2	1		1
Solyc01g006650	1.06	1		0.67	0.298699		0.56	0.136457		1.33	0.370515		1.23	0.445352		0.83	0.570114		0.63	0.392606		0.77	0.99151		0.72	0.30734		0.72	0.352928		0.62	0.00712119	-	0.77	0.165811		0.57	0.274416		0.81	1		0.38	0.128355		0.81	0.981556		0.65
Solyc01g006670	1.56	0.0261263	+	1.08	1		1	1		0.94	1		1.16	0.64158		0.94	1		1.22	0.63913		0.88	1		0.99	1		0.83	0.659562		1.09	0.190064		1.09	1		0.93	1		0.9	1		0.95	1		1.01	1		0.89
Solyc01g006680	1.35	0.129977		1.15	0.599845		1.11	0.536952		1.09	0.571399		1.14	0.32811		1.54	0.0184106	+	1.03	1		1.01	1		1.1	1		0.92	0.832215		0.9	0.984273		1.15	0.750759		0.98	0.922171		0.9	0.805712		0.74	0.0415859		0.92	1		1.05
Solyc01g006690	1.35	0.400208		1.67	0.123796		1.02	1		1.1	0.981277		0.67	0.186704		1.3	0.914806		1.82	0.000128646	+	1.19	0.976023		1.05	1		5	0.0569894		0.06	5.06002e-05	-	0.83	0.775439		1.45	0.00745082		1.05	1		1.82	1		3.33	0.229433		0.12
Solyc01g006710	1.14	0.794004		1.09	0.867643		0.91	0.768844		1.05	0.671261		1.06	0.825636		0.98	0.895507		0.93	0.795485		1.06	1		1.3	0.353494		1.04	0.841484		0.61	1.21772e-06	-	0.92	0.540391		0.88	0.901156		1.04	1		0.85	0.794416		1.12	0.699402		1.04
Solyc01g006720	1.2	0.865497		0.99	1		0.62	0.480283		0.54	5.55732e-05	-	1.88	9.74791e-07	+	1	1		1.32	0.88767		2	0.0580674		2.33	1		0.97	1		1.73	3.11146e-07	+	0.97	1		1.2	0.863188		1.54	0.921495		10	0.594034		1.22	1		1.55
Solyc01g006810	1.1	1		1.08	1		1.03	0.969137		1.22	0.0479349		0.88	0.370161		1.37	0.48565		1	1		0.92	1		1.08	1		1.01	1		1.08	0.378599		1.47	0.115068		1.14	0.421604		1.03	1		1.1	0.635886		0.84	0.889734		1.17
Solyc01g006830	1.01	0.723107		1	1		1.03	0.888104		1.2	0.0266165		0.94	0.594624		1.22	0.711069		0.96	0.966059		0.82	0.382145		0.93	0.404902		0.85	0.447311		0.59	4.60646e-07	-	1.14	0.779845		0.8	0.269724		0.93	1		0.76	0.301173		0.9	1		0.8
Solyc01g006860	1.06	1		1.37	0.205339		1.11	0.671025		1.18	0.292347		1.14	0.522136		1.2	0.953162		0.98	1		1.09	1		0.91	0.582784		1.04	0.906314		0.64	0.00180196	-	1.04	1		0.9	0.976339		1.06	1		1.04	0.821819		1.06	1		0.76
Solyc01g006890	1.27	0.407077		1.25	0.307815		1.32	0.217886		0.87	0.628801		1.11	0.71266		1.35	0.213023		1.18	0.860573		0.85	0.961538		1.16	1		0.97	1		1.11	0.252245		1.82	0.00474093	+	1.01	0.936311		0.84	1		0.59	0.706978		1.3	0.732166		0.87
Solyc01g006950	0.17	6.69686e-05	-	0.19	0.0181749	-	0.2	8.03579e-05	-	0.5	0.0721245		0.82	0.548528		0.95	1		0.21	1.72813e-07	-	0.13	7.20433e-08	-	0.28	5.06511e-06	-	0.21	1.33763e-14	-	0.15	4.2955e-17	-	0.91	0.946981		0.15	2.75523e-17	-	0.31	0.100369		0.51	0.710233		0.58	0.396614		0.22
Solyc01g007000	0.02	5.34716e-18	-	0	1.66001e-15	-	0.04	0.0282427	-	0.01	1.62667e-13	-	0.37	8.74843e-14	-	1	NA		0.03	7.96627e-16	-	0.13	0.00486336	-	0.29	0.810823		0.02	0.00405976	-	0.06	6.26725e-24	-	0.11	0.698585		0.03	0.00569689	-	0.05	0.362494		0.44	1		0.21	1		0.01
Solyc01g007010	0.01	2.97878e-07	-	0.07	0.311784		0.44	1		0.04	0.0185733	-	0.46	0.00250173	-	1.75	1		0.06	5.3821e-06	-	0.2	0.905325		0.08	0.323597		0.14	0.712057		0.05	1.58437e-17	-	0.36	1		0.02	2.03888e-05	-	1	NA		1.75	1		0.44	1		0.03
Solyc01g007020	0.05	4.43259e-07	-	0.05	0.00412519	-	0.4	1		0.04	0.0459227	-	0.25	1.29321e-06	-	0.79	1		0.01	4.72642e-24	-	0.1	0.0859934		0.04	0.0414936	-	0.03	0.0343481	-	0.12	1.26316e-09	-	0.82	1		0.04	9.98978e-09	-	0.06	0.33558		0.06	0.113217		0.44	1		0.03
Solyc01g007030	0.02	3.89855e-31	-	0.01	5.33711e-26	-	0	3.61448e-17	-	0	8.42126e-18	-	0.41	2.24371e-16	-	5.88	0.851151		0.02	1.88245e-51	-	0.05	1.37318e-12	-	0.06	2.21601e-10	-	0.01	3.59897e-09	-	0.1	1.97131e-32	-	0.06	0.236289		0.01	2.0477e-10	-	0.04	0.000239749	-	0.1	0.0589079		0.05	0.182154		0.07
Solyc01g007040	0.02	3.89783e-31	-	0.01	5.33515e-26	-	0	3.61105e-17	-	0	8.41168e-18	-	0.41	2.24371e-16	-	5.88	0.851151		0.02	1.88245e-51	-	0.05	1.37318e-12	-	0.06	2.21355e-10	-	0.01	3.59897e-09	-	0.1	1.97131e-32	-	0.06	0.23644		0.01	2.04472e-10	-	0.04	0.000239749	-	0.1	0.0589079		0.05	0.182154		0.07
Solyc01g007070	1	0.756388		1.08	1		1.14	0.280994		0.85	0.143188		1.51	4.59589e-10	+	1.25	0.704024		1.1	0.939474		1.16	0.73855		1.16	0.653105		0.92	0.876973		1.61	1.76296e-07	+	1.49	0.00819073		1.14	0.085217		1.01	1		1.11	0.288039		0.97	1		1.18
Solyc01g007110	0.52	5.43233e-26	-	0.62	2.94607e-11	-	0.51	2.04605e-15	-	0.64	1.24644e-05	-	0.91	0.357721		1.03	1		0.59	5.0426e-08	-	0.74	0.028957		0.78	0.00220089		0.81	0.131888		0.97	0.673402		0.9	0.619225		0.83	0.324043		0.93	0.943084		0.63	9.00799e-05	-	0.88	0.967452		0.99
Solyc01g007170	0.65	0.0555633		0.67	0.232485		0.91	1		0.55	0.120717		0.72	0.145087		0.82	0.63504		0.49	0.0532935		0.38	0.192076		0.84	1		0.86	1		0.57	0.256628		1.82	0.145425		0.44	0.565854		0.08	0.0729233		0.14	0.479181		0.17	0.723387		0.66
Solyc01g007190	0.63	0.109609		0.91	0.962832		1.04	1		0.6	0.0532282		0.88	0.770484		1.09	1		0.67	0.209778		0.9	1		1.09	1		0.8	0.514987		2.23	1.95641e-06	+	1.45	0.0531662		0.65	0.232788		0.99	1		0.63	0.35516		1.06	1		1.39
Solyc01g007200	2.04	1		0.42	0.207129		1.1	0.898522		0.66	0.11683		0.92	1		1.61	0.0473775	+	1.23	1		0.54	0.912826		0.96	0.981972		0.43	1.11406e-07	-	5.04	3.7212e-26	+	2.63	2.56186e-11	+	0.66	0.939734		1.15	1		0.78	0.916798		0.55	0.0725047		1.84
Solyc01g007210	1	NA		0.3	0.790145		1.19	0.947141		0.95	1		3.25	1		1.3	0.807255		0.44	1		1	NA		0.63	1		0.66	1		5.9	0.18669		4	0.000584881	+	3.03	1		1.22	1		1.09	1		0.88	1		1.97
Solyc01g007220	0.62	3.2026e-08	-	0.85	0.0872979		1.1	0.671025		0.96	0.991747		1.39	4.8355e-05		1.3	0.28961		0.7	0.00120321		0.76	0.125839		0.68	0.000980731		0.59	6.82778e-09	-	1.4	9.55629e-06		1.27	0.196032		0.49	1.60237e-10	-	0.69	0.00138363		0.63	2.34418e-05	-	0.64	0.0107228	-	0.93
Solyc01g007280	0.98	1		0.71	0.940785		1.08	1		1.79	0.265388		2.44	0.0439363	+	0.89	0.997288		0.82	0.971751		1.15	1		1.64	0.581303		0.99	1		0.89	1		1.25	0.713515		0.26	0.131791		0.53	0.957959		1.09	1		0.68	0.976807		1.26
Solyc01g007290	1.67	0.473839		2.94	0.333146		0.83	0.873271		1.54	0.707258		3.16	0.08207		0.99	1		0.88	1		1.82	0.960052		1.23	1		2.33	0.182994		1.41	0.685063		1.37	0.511066		0.67	0.933582		0.67	1		0.72	1		3.03	0.404442		2.75
Solyc01g007300	1.01	1		1.45	0.7133		0.89	0.938485		0.6	0.297709		2.24	0.0398408	+	0.88	0.828393		0.76	0.744929		1.41	0.938694		1.09	1		1.32	0.640251		1.69	0.0776318		1.33	0.600805		0.53	0.392102		0.51	0.632932		0.87	1		1.64	0.57277		1.66
Solyc01g007310	0.85	0.785115		1.22	0.95336		0.85	0.868515		0.46	0.0387306	-	1.81	0.184991		0.85	0.671261		0.7	0.690589		1.08	1		1.19	1		1.08	1		1.91	0.0314419	+	1.35	0.464322		0.63	0.745592		0.44	0.311729		0.9	1		1.28	0.995225		1.26
Solyc01g007320	0.8	0.009728		0.93	0.823038		1.25	0.207051		0.65	0.00590663	-	1.46	0.000459392		1.3	0.770921		1.14	0.939474		1.2	0.833252		1.3	0.137508		1	1		2.75	1.42806e-12	+	1.23	0.189142		1.01	0.858162		0.7	0.0602001		0.99	0.837415		1.12	0.971798		0.9
Solyc01g007330	0.8	0.0800396		1.01	1		0.66	0.0103183	-	0.95	1		2.25	0.0012896	+	0.94	0.903984		0.57	0.000459122	-	0.91	1		1.18	0.977373		1.18	0.66268		1.03	0.769602		2.08	4.18359e-13	+	0.78	0.736203		0.95	1		0.62	0.073054		0.76	0.754185		1.16
Solyc01g007340	0.98	1		0.72	0.76677		1.64	0.223507		1.56	0.381406		2.41	0.203653		0.92	1		0.85	0.979723		0.69	0.985115		1.06	1		2.13	0.263488		0.93	1		1.61	0.137766		0.78	0.988454		1.16	1		0.82	1		0.98	1		1.45
Solyc01g007350	1.32	0.865497		0.87	1		1.37	0.736281		1.52	0.690981		3.43	0.0816198		1.01	1		1.3	0.939474		1.14	1		1.49	0.858602		1.49	0.787874		1.14	1		1.41	0.550532		0.68	0.818499		2.63	0.692136		0.69	0.973045		1.03	1		1.3
Solyc01g007360	1.64	0.6294		1.14	1		1.52	0.588455		1.89	0.402537		4.27	0.0170732	+	1.19	1		1.61	0.578601		2.86	0.722348		1.1	1		1.2	0.994398		1.65	0.525755		1.32	0.685219		1	1		2	1		0.71	1		1.2	1		1.63
Solyc01g007370	0.88	0.865497		1.14	1		1.06	1		0.93	1		2.08	0.287218		0.88	0.953162		0.7	0.722447		1.89	0.788461		1.85	0.633073		0.76	0.860712		1.18	0.774507		1.56	0.0672508		0.63	0.563476		0.4	0.697444		1.06	1		1.22	1		1.12
Solyc01g007380	0.71	0.496209		1.09	1		0.98	1		0.9	0.994707		2.89	0.0913726		0.87	0.950922		0.79	0.924308		1.35	1		1.64	0.792972		0.75	0.936349		1.08	0.95806		1.67	0.0690442		0.68	0.791543		0.46	0.78947		0.96	1		0.82	1		0.56
Solyc01g007390	0.59	0.874812		20	0.191081		0.43	0.45817		2	1		14.1	0.00300193	+	0.85	1		0.53	1		2.86	0.762114		1.14	1		0.87	1		0.76	1		1.1	1		0.63	1		0.23	0.936546		0.56	1		0.88	1		0.82
Solyc01g007400	1.39	0.786603		1.32	0.953781		0.92	1		1.32	0.695465		2.32	0.196801		0.99	1		1.2	0.939474		0.93	1		1.35	0.830245		1.18	0.890543		0.83	1		1.33	0.715337		0.81	0.887963		0.88	1		1.52	0.404421		1.03	1		0.77
Solyc01g007410	1.28	0.512235		1.3	0.714042		1.01	1		1.41	0.137035		1.48	0.165252		0.92	0.855668		0.99	1		0.83	1		1.12	1		1.01	1		0.63	0.0641443		1.28	0.536463		0.66	0.0668013		0.72	0.641942		0.94	1		1.39	0.399974		0.84
Solyc01g007420	1.27	0.962012		0.53	0.286824		1.28	0.655343		1.33	0.764055		2.91	0.0183712	+	0.71	0.266006		1.28	0.941979		1.19	1		1.35	0.895639		0.89	1		0.87	1		1.3	0.690077		0.62	0.679376		0.66	0.96534		1.25	0.916882		1.1	1		1.56
Solyc01g007430	1.32	0.776921		0.98	1		1.18	0.616375		1.61	0.0889401		2.38	0.0415466	+	0.83	0.667414		0.88	0.970798		1.39	0.912773		0.97	0.981972		0.78	0.801167		0.95	1		1.35	0.558081		0.69	0.469774		0.88	1		1.25	0.646491		1.16	1		1.15
Solyc01g007440	1.02	1		1.43	0.525219		1.22	0.509796		1.79	0.0320245	+	1.6	0.414815		0.9	0.933718		0.87	0.934517		1.37	1		0.94	0.971362		0.72	0.606452		0.82	0.831201		1.35	0.559766		0.62	0.418026		1.1	1		1.39	0.316271		1.16	1		0.96
Solyc01g007450	0.83	0.731891		1.35	0.846978		1.3	0.592024		1.72	0.236781		1.73	0.51992		0.84	0.835299		1.08	1		1.25	1		1.35	0.917528		0.63	0.473437		0.59	0.344983		1.37	0.551854		0.6	0.604996		1.22	1		2.17	0.154663		1.1	1		1.02
Solyc01g007460	0.83	0.828047		2	0.477382		1.05	1		2.44	0.170008		2.06	0.472133		0.78	0.620004		1.11	1		1.52	1		1.06	1		0.69	0.838887		0.51	0.372058		1.3	0.73399		0.89	1		1.96	0.795674		1.47	0.906938		0.81	1		1.15
Solyc01g007470	1.33	0.865497		1.54	0.727499		1.82	0.182836		0.7	0.543013		1.6	0.434626		0.83	0.801344		0.7	0.786622		0.79	1		1	1		1.59	0.486588		1.67	0.20874		1.25	0.800587		0.65	0.79317		0.98	1		0.67	1		2.22	0.428234		0.7
Solyc01g007480	0.11	0.641533		12.5	0.47741		7.69	0.334749		3.23	0.679628		10.03	0.0221706	+	0.85	1		2.56	0.935286		1	NA		5.88	0.627803		0.82	1		0.24	0.544931		1.22	0.956073		0.44	1		1	NA		8.33	0.632602		1.15	1		3.54
Solyc01g007490	0.9	0.446285		1	1		1.32	0.0232013		0.83	0.513385		2.32	4.7056e-08	+	0.9	0.928492		0.86	0.604263		0.86	0.990784		1.23	0.851219		1.09	0.910346		1.52	0.0156176	+	1.22	0.711311		0.69	0.213869		0.74	0.640905		1.04	0.916882		1.16	0.917704		0.62
Solyc01g007500	0.76	0.402264		1.25	0.866018		0.75	0.408505		1.02	1		2.98	0.000163667	+	1.37	0.559653		0.97	1		1.03	1		1.14	1		1.64	0.297994		1.18	0.652458		2	0.000249646	+	0.95	1		0.57	0.605859		0.46	0.157758		1.22	1		1.16
Solyc01g007510	0.49	0.552417		0.49	0.878426		0.78	0.872165		0.6	0.613973		1.92	0.283036		1.19	1		0.3	0.34727		0.56	0.908469		1.52	0.935989		0.58	0.83939		0.7	0.887793		1.14	0.945838		0.83	1		0.56	1		0.79	1		0.91	1		0.68
Solyc01g007520	1.01	1		0.7	0.878426		0.79	0.800794		1.09	1		7.66	0.000471628	+	1.19	1		1.1	1		1.72	0.991467		2.63	0.180413		1.37	0.96295		0.8	1		1.89	0.0113579	+	1.02	1		0.84	1		0.88	1		0.83	1		1.44
Solyc01g007530	0.89	0.870128		0.81	0.942061		0.76	0.686275		1.61	0.40648		5.03	0.00224595	+	1.08	1		0.97	1		1.16	1		2.44	0.123607		1.33	0.876571		0.89	1		1.85	0.0153759	+	0.74	0.847313		0.62	1		0.55	0.785971		0.95	1		2.19
Solyc01g007540	0.73	0.773525		1.12	1		1.22	0.985963		0.74	0.832114		8.9	0.00305211	+	1.05	1		1.32	1		1.02	1		2.63	0.27898		1.32	1		0.68	0.891572		1.92	0.0324893	+	0.85	1		0.77	1		1.05	1		0.85	1		1.65
Solyc01g007550	1.15	1		0.79	1		0.94	1		0.05	0.0340018	-	3.36	0.0966114		0.67	0.74394		1.41	0.999211		1.22	1		2.22	0.382105		1.25	0.960794		4.81	0.0543034		1.19	0.910619		0.6	0.955919		0.92	1		2.27	0.246358		1.14	1		0.86
Solyc01g007600	1.09	1		1.23	0.919047		2	0.0357962	+	1.23	0.696322		1.26	0.87674		0.76	0.705274		0.73	0.629199		0.71	1		0.94	1		1.54	0.363568		0.87	1		1.23	0.743145		0.85	1		0.79	1		1.56	0.287965		1.27	0.974791		0.83
Solyc01g007610	0.72	0.0425078		1.69	0.153233		2.13	0.0028873	+	1.11	0.736643		1.82	0.129232		0.78	0.827326		0.96	1		0.8	1		1.08	1		1.39	0.194089		1.37	0.222129		1.09	1		0.59	0.0719041		0.85	1		1.04	0.932944		1.12	1		0.67
Solyc01g007620	0.83	0.733334		1.32	0.793971		2.63	0.000368719	+	1.25	0.641131		1.37	0.656806		0.78	0.87941		0.78	0.813775		0.68	0.935095		0.74	0.678079		1.39	0.633305		1.6	0.329169		1.04	1		0.55	0.365175		0.79	1		0.95	1		1.72	0.626495		0.76
Solyc01g007630	0.77	0.00777787		1.04	1		1.61	0.000327954	+	0.75	0.107166		1.72	6.01332e-05	+	0.86	0.905302		0.9	0.748118		1.01	1		1.19	0.790326		1.3	0.474716		2.19	1.17554e-06	+	1.04	1		1.06	0.620137		0.69	0.030427		0.82	0.781502		1.03	1		0.95
Solyc01g007640	0.6	0.248699		0.85	0.954771		0.48	0.00462167	-	0.79	0.768441		19.61	0.000139293	+	0.91	1		0.91	1		1.52	0.912826		1.89	0.108102		1.64	0.460518		0.82	1		1.3	0.506667		0.88	1		1.27	1		0.68	0.977428		1.15	1		3.64
Solyc01g007650	0.68	1		11.11	0.122654		0.28	0.100247		0.56	0.831365		18.57	0.00173371	+	0.89	0.988415		1.75	0.94136		0.81	1		3.57	0.0591638		11.11	0.0196086	+	1.14	0.921585		1.22	0.708409		5.88	0.439503		1.72	1		2.13	0.931968		1.89	0.993995		7.25
Solyc01g007660	1.35	0.408904		1.61	0.591465		1.12	0.875927		0.91	1		4.96	0.000507604	+	1.01	1		1.23	0.904651		0.95	1		2.27	0.0303828	+	1.61	0.288083		1.38	0.207192		1.61	0.0253023	+	0.81	0.858162		1.22	1		1.25	0.790897		1.43	0.819625		1.57
Solyc01g007670	1.25	0.804062		1.43	0.488467		1.39	0.0942655		1.47	0.25721		2.51	0.0224749	+	0.94	1		1.1	1		0.85	1		1.2	0.926616		1.32	0.529761		1.51	0.0758003		1.35	0.485444		0.82	0.871963		0.95	1		1.3	0.518135		1.08	1		0.72
Solyc01g007680	0.45	0.112953		0.56	0.578045		0.3	4.05272e-09	-	1.56	0.753394		10.96	0.00914577	+	0.75	0.742269		0.65	0.606653		1.39	1		1.02	1		1.02	1		0.94	1		1.08	1		0.75	1		0.82	1		0.38	0.0564187		0.55	0.897809		2.28
Solyc01g007690	0.81	0.310635		0.75	0.50254		0.39	1.27478e-06	-	1.2	0.698822		1.84	0.234405		0.85	0.851151		0.75	0.545452		1.04	1		0.68	0.160567		1.05	1		0.72	0.479193		1.11	1		0.66	0.349123		1.1	1		0.36	1.56796e-11	-	0.78	0.963073		1.77
Solyc01g007700	0.44	1		0.31	1		0.12	0.13152		0.64	1		176.75	0.000104116	+	1.47	0.997968		0.55	1		2.7	1		50	0.0124687	+	9.09	0.480841		4	0.736575		0.57	0.380177		0.21	0.858162		1	NA		0.44	1		4.76	1		27.25
Solyc01g007710	0.85	0.243745		1.08	1		0.47	6.1447e-09	-	1	1		2.14	0.122513		1.01	1		0.8	0.507641		0.93	1		0.65	0.030643	-	0.99	1		0.71	0.203507		1.18	0.801245		0.76	0.553307		1.14	1		0.39	8.7512e-12	-	0.76	0.882188		1.75
Solyc01g007720	0.69	9.3333e-05		1.09	1		0.41	3.30546e-11	-	0.95	1		2.04	0.149721		1.09	1		0.69	0.0248214		0.86	1		0.64	0.0156861	-	0.89	0.882182		0.75	0.335529		1.16	0.825162		0.78	0.539819		1.09	1		0.35	1.10175e-18	-	0.72	0.619817		1.68
Solyc01g007750	1.02	1		1.06	1		1.45	0.0111268		0.9	0.764055		2.17	2.71101e-09	+	1.08	1		0.93	0.939474		1.11	1		0.69	0.0181005		0.83	0.600219		1.24	0.0506434		1.12	0.959784		0.94	1		0.91	1		1	0.970048		1.04	1		1.57
Solyc01g007770	0.36	1.28612e-17	-	0.47	3.23144e-06	-	0.56	0.229029		0.34	5.35052e-08	-	0.74	0.0704987		0.94	0.972527		0.4	5.24482e-11	-	0.74	0.420821		0.72	0.49529		0.68	0.274581		0.51	1.78343e-06	-	1.16	0.897974		0.68	0.0899204		0.98	1		0.92	1		1.18	0.87158		0.56
Solyc01g007780	0.08	5.3595e-11	-	0.29	0.000229986	-	1.39	0.262966		0.53	0.000502905	-	1.76	8.79142e-05	+	0.97	0.895507		0.21	9.45675e-05	-	0.4	0.0385957	-	0.37	0.0346286	-	0.46	0.0048809	-	1.43	0.0155551		1.67	0.0275771	+	0.16	7.50831e-06	-	0.3	0.000732976	-	1.19	1		0.81	1		1.24
Solyc01g007850	1.3	0.365862		0.93	0.892454		0.93	0.991763		1.08	0.824785		1.1	0.807315		0.93	0.911105		1.3	0.198517		1.03	1		1.61	0.00292867	+	1.37	0.0192084		1.03	0.445888		0.94	0.874976		1.28	0.0558102		1.2	0.736334		1.02	0.910346		1.25	0.481658		1.47
Solyc01g007870	1.02	1		0.27	0.0194192	-	2.17	0.0236227	+	0.58	0.270051		1.88	0.572281		1.12	1		0.31	0.130114		0.98	1		0.15	0.127212		1.1	1		0.37	0.244838		0.83	0.279173		0.7	0.904831		0.5	1		2	1		0.69	1		0.86
Solyc01g007890	0.91	0.852232		0.56	0.00805786	-	0.99	1		0.78	0.190949		1.87	1.41376e-05	+	1.01	1		0.81	1		0.59	0.720359		1.08	1		0.56	0.451778		0.65	0.354277		0.61	0.00862696	-	0.43	0.527235		0.99	1		3.03	0.711875		0.79	1		1.46
Solyc01g007930	0.61	4.43562e-09	-	0.56	5.86128e-06	-	0.61	0.000907904	-	0.62	9.07777e-07	-	0.94	0.628236		0.91	0.450186		0.72	0.0214288		0.64	0.0153387	-	0.63	0.00103904	-	0.63	0.00155003	-	0.73	0.0550424		0.85	0.217449		0.7	0.0768323		0.79	0.256096		0.65	0.100493		0.78	0.584202		0.72
Solyc01g007940	0.03	0.0250727	-	0.03	8.83804e-05	-	3.13	1.48673e-06	+	0.27	0.0214754	-	2.56	0.217988		0.93	0.500555		2.78	1		0.97	1		0.45	0.45567		7.14	0.280897		10.25	0.163507		1	1		1	NA		4.35	0.926915		2.17	0.392788		1.12	1		0.8
Solyc01g007950	1.2	0.823172		1.49	0.143341		0.99	1		1	1		1.27	0.588548		1.16	0.944587		1.25	0.906296		1.06	1		1.25	0.833194		0.75	0.469345		1.18	0.341757		2.17	0.00579823	+	1.05	0.934551		1.32	0.785411		1.14	0.733074		1.27	0.803363		1.31
Solyc01g007960	0.38	0.53553		0.17	0.872436		0.5	1		1.64	1		2.1	1		7.69	0.671261		0.81	1		0.47	1		2.78	1		0.48	1		0.94	1		1.59	1		0.57	1		6.25	0.798519		1	NA		1	NA		0.13
Solyc01g007980	1.09	1		0.88	0.235718		1.12	0.697239		1.05	0.764055		0.95	0.73448		1.35	0.687219		0.8	0.0580985		1.19	0.722348		0.88	0.810809		0.93	1		0.54	1.61588e-08	-	0.91	0.913063		0.66	0.0136462	-	0.93	1		0.9	1		1.06	1		0.75
Solyc01g008080	0.92	0.0774688		0.92	0.288455		1.05	0.750209		0.97	0.97988		0.57	1.63632e-19	-	1.09	1		1.06	1		0.95	1		0.91	0.137534		0.83	0.360757		0.94	0.939122		0.84	0.407067		1.09	0.196444		1.06	1		0.88	0.977428		0.96	1		0.62
Solyc01g008130	1	0.676944		0.97	0.863201		1.33	0.443855		1.23	0.0375878		0.69	9.71797e-05		1.19	0.928492		0.98	1		0.96	1		0.38	0.0409334	-	1.01	1		0.75	0.173321		1.22	0.677386		0.76	0.32049		0.78	0.900632		0.48	0.420364		1.39	0.62592		0.63
Solyc01g008140	1.16	0.802659		1.28	0.281768		1.01	1		0.63	5.32758e-06	-	1.08	0.618949		1.2	0.831116		1.28	0.363234		1.35	0.186538		1.22	0.529205		1.03	0.9111		1.35	0.00247199		1.32	0.106376		0.95	1		0.93	1		1.09	0.465332		1.06	0.993344		0.9
Solyc01g008160	1.06	1		1.1	0.872436		1.16	0.335081		1.03	0.893706		0.94	0.758375		0.93	0.787626		1.15	0.719925		1.04	1		1.1	0.998263		1.33	0.00463417		1.62	4.69312e-10	+	1.25	0.265567		1.08	0.43998		0.93	1		1.16	0.040857		1.04	0.992734		1.38
Solyc01g008180	0.93	0.438756		1.25	0.210432		0.91	0.865153		1.1	0.505483		1.18	0.202194		0.95	0.891761		0.79	0.318077		1.01	1		1.02	1		1.01	1		0.59	0.000150428	-	0.88	0.441981		0.89	0.988327		0.86	0.90839		1.12	0.798344		1.03	1		0.58
Solyc01g008210	0.44	0.00014453	-	0.68	0.200865		0.65	0.420362		1.16	0.71533		1.17	0.815015		1.16	1		0.47	0.115164		1.03	1		0.75	0.929729		0.81	1		0.35	0.0119528	-	0.86	0.973749		0.32	0.0081931	-	0.63	1		0.67	1		1.69	0.964421		0.52
Solyc01g008220	0.49	0.000279718	-	0.63	0.0632082		0.54	0.208252		1.64	0.192908		0.99	1		1.64	0.549809		0.46	0.235491		0.86	1		0.51	0.725997		0.8	1		0.33	0.0184229	-	1.1	1		0.26	0.000908717	-	0.86	1		0.11	0.0977873		2.86	0.766245		0.64
Solyc01g008420	1.61	0.00248948	+	0.92	0.685241		1.75	0.544427		1.39	0.0802921		0.69	0.019407		1.03	1		1.67	0.111806		0.83	1		1.47	1		2.56	0.188534		0.53	0.042654	-	0.97	0.985901		1.32	0.421826		1.28	1		0.23	0.318359		1.85	0.644336		0.64
Solyc01g008500	0.91	0.989065		1.05	1		1.28	1		1.85	0.888799		0.7	0.830933		1.49	1		0.58	0.707599		0.91	1		5.26	0.283796		1.47	0.827925		0.34	0.0223362	-	1.18	1		0.51	0.555007		0.28	0.767947		1.23	1		0.79	1		0.25
Solyc01g008510	1.09	1		0.45	0.579918		0.82	0.500907		0.7	0.418465		1.44	0.90648		1.01	1		0.77	0.698303		1.1	1		0.56	2.41393e-07	-	0.81	0.574784		2.72	2.24333e-10	+	1	1		0.86	0.945019		1.18	0.958146		0.67	0.108206		0.99	1		1.51
Solyc01g008530	0.87	0.577692		0.71	0.339519		1.08	0.928967		0.44	3.28393e-09	-	1.21	0.099273		0.91	0.476657		0.79	0.788021		0.68	0.743902		0.52	0.305376		1.82	0.00479811	+	0.62	0.0217546	-	0.78	0.0237354		0.44	0.168564		0.71	1		1.41	1		1.89	0.546623		0.34
Solyc01g008540	0.47	1		0.17	0.872436		3.03	0.969377		1	NA		10.5	0.456725		0.75	0.289889		0.38	0.165774		0.47	0.0854707		7.69	0.678079		25	2.28957e-19	+	3.68	0.0381754	+	0.99	1		0.31	0.0861351		0.5	0.534098		4.17	0.977428		3.7	0.0662504		0.45
Solyc01g008550	1.32	0.135249		0.91	0.79028		1.06	0.908988		0.69	0.00152266		0.69	0.000296033		1.19	0.767889		1.32	0.478163		0.93	1		1.08	1		0.7	0.284887		0.6	2.27542e-05	-	0.92	0.652873		0.86	0.973751		1.1	1		0.93	1		0.68	0.669282		0.38
Solyc01g008560	0.66	1.17798e-08	-	0.62	1.48036e-06	-	0.66	0.000175928	-	0.78	0.0458802		0.65	2.31776e-05	-	1.11	1		0.6	1.79478e-05	-	0.74	0.0925196		0.76	0.0604316		0.96	1		0.65	0.00168966	-	1.39	0.116981		0.83	0.448619		1.19	0.605859		0.88	1		1.09	0.908307		0.82
Solyc01g008620	0.93	1		1	NA		1	NA		2	1		0.17	0.825636		1	NA		0.31	0.568984		3.23	1		0.11	0.760299		0.05	0.121488		0.04	7.4608e-22	-	1.92	1		0.63	0.945461		0.44	1		8.33	0.0479973	+	0.1	0.767136		0.11
Solyc01g008650	1	NA		1	NA		3.7	0.969137		3.7	0.786323		2.75	1		6.67	0.424993		1	NA		1	NA		2.5	1		5.26	0.654746		1	NA		2.38	0.500498		1	NA		1	NA		2.78	1		2	1		1
Solyc01g008690	1.89	1		5.26	0.642286		1.16	1		1.43	0.876676		1.12	1		0.29	1		1.01	1		0.56	1		0.57	0.938316		0.57	0.833973		0.25	0.00215578	-	0.41	1		0.4	0.788672		0.9	1		1.52	1		1.28	1		0.38
Solyc01g008700	1.33	0.243136		1.16	0.681009		1.1	0.721605		1.14	0.403068		1.41	0.00334354		1.08	1		1.37	0.221243		1.12	1		1.25	0.303251		1.67	1.01075e-06	+	0.95	0.856286		0.99	1		1.04	0.483141		1.02	1		1.03	0.706033		1.43	0.0959187		0.79
Solyc01g008710	0.72	1		0.68	0.667597		1.2	1		0.82	1		7.67	0.303118		2.33	0.661472		0.94	1		1.18	1		3.13	0.111782		33.33	1.32038e-24	+	0.04	1.73649e-11	-	4.55	0.0706715		1.02	0.587218		0.94	1		1.3	0.13882		4.76	0.0170672	+	0.02
Solyc01g008720	1	NA		1	NA		1	NA		1	NA		1	1		1	NA		4	0.17634		0.43	1		1	NA		0.56	1		2.25	1		1	NA		1.85	0.00790482	+	0.32	0.00231583	-	0.44	1		6.25	0.0521566		0.03
Solyc01g008790	1.22	0.358823		1.12	0.673355		0.86	0.389384		0.79	0.0166394		0.97	0.825636		1.23	0.823004		1.23	0.485453		1.1	1		1.14	1		0.98	1		0.61	7.21126e-05	-	1.92	0.0242971	+	0.69	0.0791632		0.64	0.198871		0.84	1		0.87	1		0.47
Solyc01g008800	1.33	0.460822		1.28	0.838194		0.53	0.182168		0.49	0.0216198	-	0.71	0.390481		1.61	0.877531		1.35	0.390852		0.81	1		1.12	1		0.74	0.665197		0.54	0.0486401	-	1.41	0.584767		1.06	0.754822		1.12	1		0.43	0.318485		1.27	0.964171		0.35
Solyc01g008820	1.18	0.61205		1	1		0.87	0.467101		1	1		0.88	0.212996		1.09	1		1.05	1		1.05	1		1.22	0.534916		1.14	0.38496		0.95	0.86109		1.56	0.000365116	+	1.06	0.36145		1.08	1		0.99	0.843829		1.02	1		0.9
Solyc01g008830	0.65	0.02707	-	1.52	0.406436		1.59	0.969377		0.39	0.00940266	-	1.6	0.00242138	+	0.62	0.971557		1.08	1		1.32	0.742645		1.05	1		0.41	0.0198283	-	1.15	0.247792		0.81	1		0.9	1		1.23	1		0.17	0.482115		1.59	0.80789		0.61
Solyc01g008850	0.85	0.000509828		1	0.938583		0.86	0.349515		1.52	8.99085e-08	+	0.65	0.000392036	-	0.87	0.657896		0.86	0.324402		0.79	0.124454		0.76	4.50621e-05		0.94	0.978902		0.83	0.495072		0.99	0.976858		0.79	0.129597		1.06	1		0.76	0.0933826		1.01	1		0.93
Solyc01g008910	1.16	0.953637		0.92	0.872436		0.76	0.215793		0.8	0.512569		1.17	0.604486		0.94	0.907965		1.09	1		1.25	0.656171		1.35	0.146607		0.86	0.737391		2.39	2.35202e-09	+	0.96	0.911226		1.3	0.053799		0.97	1		1.19	0.238542		0.93	1		1.56
Solyc01g009080	1.25	0.298929		1.01	1		1.23	0.221902		2.08	1.78027e-07	+	1.15	0.703179		1.32	1		1.11	0.941979		1.37	0.227898		0.92	1		1.64	0.130385		0.76	0.448881		2.27	0.270933		1.12	0.513379		1.14	0.975799		0.81	1		1.47	0.216895		1.22
Solyc01g009120	1.28	0.58309		1.18	0.750237		0.77	0.312492		1.04	0.948251		0.96	1		1	1		0.94	0.963959		0.93	1		1.16	0.90396		0.98	1		1.07	0.440976		0.88	0.840681		1.09	0.58621		1.08	1		0.96	1		1.25	0.399856		1.55
Solyc01g009160	0.03	2.2721e-151	-	0.02	5.21811e-120	-	0.09	3.43281e-55	-	0.05	1.02564e-108	-	0.68	5.15786e-05		0.7	0.141623		0.04	3.33036e-22	-	0.05	4.04716e-08	-	0.07	1.40601e-31	-	0.05	1.22235e-92	-	0.2	5.7838e-35	-	0.7	0.192962		0.02	1.55697e-88	-	0.03	9.43552e-35	-	0.09	7.87863e-20	-	0.17	0.000814801	-	0.2
Solyc01g009200	1.75	0.305609		2.04	0.0856184		0.58	0.726101		1.28	0.274786		1.22	0.435335		0.83	0.963083		2.94	0.063561		4	0.000991592	+	3.57	0.753907		0.85	0.876973		0.89	1		1.72	0.913063		5.56	9.51339e-05	+	3.85	0.00158363	+	1.75	0.963976		1.12	1		0.81
Solyc01g009250	0.45	0.0386087	-	1.92	0.277747		1.35	0.951058		0.69	0.568318		1.29	0.636691		0.78	1		0.93	1		0.96	1		0.18	0.0175978	-	0.54	0.60829		0.68	0.625734		0.55	0.711311		0.54	0.551822		0.71	1		0.68	1		1.35	1		0.58
Solyc01g009300	1.05	1		1.14	0.68406		1.41	0.0255851		1.45	8.59377e-05		1.04	0.94687		1.27	0.682612		1.16	0.622279		1.14	0.912826		1.28	0.619092		0.92	0.877548		0.64	0.000117782	-	0.99	1		0.93	1		1.12	0.782685		0.78	0.67319		0.83	0.874707		0.75
Solyc01g009340	2.63	0.00609787	+	3.33	0.000132732	+	1.3	0.890755		1.2	0.443084		1.45	0.139946		1.01	1		1.96	0.311469		3.7	0.00269718	+	0.29	0.841072		1.2	0.897598		1.37	0.320937		0.67	0.306496		1.37	0.754931		8.33	0.0208675	+	1.61	1		1.64	1		1.25
Solyc01g009370	0.08	0.476448		1	NA		0.89	1		2.38	0.0150117	+	0.36	0.659476		1	1		0.44	1		11.11	0.729866		1.19	1		0.58	0.0488332	-	22.85	1.37256e-15	+	2.7	6.82755e-16	+	1	NA		9.09	0.65791		0.93	1		0.83	0.981556		9.21
Solyc01g009390	0.86	0.174405		1	1		1.01	1		0.76	0.0369471		1.24	0.144612		1.04	1		1.1	0.942979		1.02	1		0.99	0.920258		1.18	0.227877		1.63	5.75589e-07	+	0.97	0.923924		0.96	1		1.03	1		0.93	1		1.09	0.890639		1.17
Solyc01g009430	1.28	0.369694		1.39	0.00557192		1.08	0.772705		0.83	0.0821973		0.79	0.000503368		1.33	0.694171		1.49	0.0138723		1.23	0.465867		1.18	0.909587		1.16	0.381577		0.75	0.0845296		2.13	0.00266147	+	0.98	0.901034		1.15	0.701108		0.78	0.769003		1.41	0.0940053		0.62
Solyc01g009470	0.02	0.0170282	-	0.12	0.00503838	-	4	1.0141e-11	+	0.3	0.0475053	-	3.26	0.0755618		0.87	0.109555		1	NA		0.68	1		0.76	0.904237		6.25	0.00656693	+	5.33	0.183801		0.91	0.395833		1	NA		14.29	0.167759		4.55	0.000516233	+	1.16	1		0.63
Solyc01g009500	1.08	1		0.88	0.649231		0.74	0.0301084		0.7	0.0274094		0.86	0.446532		1.12	1		0.82	0.472124		0.81	0.75099		0.98	1		0.52	0.00112139	-	0.73	0.144654		1.04	1		0.65	0.0657271		0.71	0.35654		0.78	0.900384		0.55	0.010808	-	0.89
Solyc01g009520	1.04	0.961425		0.96	0.684743		1.02	0.958273		1.22	0.0255749		0.62	5.36058e-11	-	1.18	0.831116		1.08	0.982061		0.96	1		1.14	0.721317		1.12	0.380852		0.92	1		0.78	0.0677912		0.94	1		1.01	1		0.86	0.955114		0.84	0.70544		0.91
Solyc01g009660	0.01	0.00364325	-	0.1	0.000550907	-	1.96	0.110754		0.34	0.0308336	-	1.5	0.737537		0.85	0.231694		1	NA		0.25	0.576931		0.42	0.274177		6.25	0.00714322	+	9.42	0.0116162	+	0.93	0.624453		1	NA		11.11	0.120629		4.55	0.000653661	+	0.86	1		0.68
Solyc01g009690	0.14	0.00590132	-	1	NA		1	NA		0.36	1		0.51	1		1	NA		0.29	0.228675		1	NA		1	NA		0.44	1		0.33	0.0793386		2.86	0.99381		0.98	1		1	NA		1	NA		0.4	1		0.25
Solyc01g009700	0.87	1		0.31	1		1.15	1		0.44	1		0.91	1		3.45	0.842607		0.15	0.0276574	-	0.36	1		1	NA		1	NA		0.18	0.0172029	-	1	NA		0.06	0.184769		1.22	1		1	NA		1	NA		0.23
Solyc01g009750	0.88	0.0767974		1.23	0.22985		1	1		0.78	0.0515833		0.89	0.259462		1.33	0.263808		0.87	0.499184		1.18	0.871034		0.59	2.10474e-09	-	0.74	0.00277878		1.57	1.81557e-08	+	1	1		1.16	0.0461245		1.04	1		0.96	1		1.03	1		1.05
Solyc01g009760	1.69	0.179833		1.08	1		0.29	0.027024	-	0.42	1.5183e-11	-	1.16	0.231654		1.43	0.876542		1.49	0.572888		1.61	0.261648		1.37	1		0.68	0.0974917		1.01	0.459994		1.18	1		1.22	0.746433		0.91	1		0.93	1		0.99	1		0.76
Solyc01g009770	0.87	0.619211		1.49	0.353412		2.33	0.28058		0.88	1		0.82	0.969961		1.79	0.313914		1.2	0.941979		1.35	0.862817		1.08	1		1.25	0.549581		1.92	1.77671e-05	+	1.82	0.305474		1.11	0.693934		0.97	1		0.97	1		0.86	0.97263		1.58
Solyc01g009780	0.33	5.8179e-52	-	0.46	4.64968e-24	-	0.45	5.08212e-20	-	0.66	1.40571e-07	-	0.83	0.015776		0.94	0.710087		0.37	4.16655e-21	-	0.52	3.04254e-09	-	0.58	7.4888e-13	-	0.67	0.00190567	-	0.7	0.0106686		0.83	0.128942		0.53	1.74162e-08	-	0.65	1.53514e-07	-	0.57	3.50946e-09	-	0.76	0.139454		0.73
Solyc01g009810	0.15	0.679913		1	NA		1	NA		1	NA		2.5	1		0.21	1		0.02	0.0506973		1	NA		2.5	1		1	NA		0.06	0.0946889		4.76	0.496116		3.57	0.936311		2.86	1		1	NA		1	NA		0.03
Solyc01g009830	2	0.00697902	+	2.5	0.0075604	+	1.04	1		0.93	1		0.92	1		1.14	1		0.83	0.941979		1.09	1		1.03	1		2.13	0.622278		2.68	0.384057		1.23	1		0.24	0.764993		1	NA		1	NA		2	1		0.17
Solyc01g009860	1.05	1		1.18	0.498404		1.49	3.9523e-06		1.33	0.00223929		1.33	0.0522833		1.1	1		1.06	1		1.22	0.474887		1.02	1		0.67	9.75174e-05		0.91	1		1.12	0.846287		0.57	0.000115605	-	0.85	0.820737		0.86	1		1	1		0.79
Solyc01g009870	0.59	5.35778e-12	-	0.54	1.38826e-07	-	1.35	0.797354		0.85	0.6154		0.41	3.49883e-06	-	0.81	0.438686		0.35	2.66376e-12	-	0.44	0.0135523	-	0.11	0.000150276	-	0.55	0.130968		0.47	0.0159603	-	0.88	0.731604		0.1	4.21584e-13	-	0.34	0.0643106		0.24	0.0771757		0.76	1		0.39
Solyc01g010020	0.63	0.114052		1.3	1		0.4	0.280994		0.5	0.526558		0.74	0.709341		1.05	1		0.46	0.00142763	-	0.68	1		0.05	0.194155		0.45	0.884762		0.34	0.0292533	-	1.64	1		0.3	4.43807e-06	-	0.4	0.33275		0.12	0.602004		0.86	1		0.27
Solyc01g010030	0.83	0.238308		0.98	0.990842		1.01	1		0.76	0.155965		1.62	1.50018e-05	+	1.28	0.76818		1.01	1		1.12	1		0.77	0.158696		0.84	0.732636		1.37	0.00429721		1.33	0.190672		0.92	1		1.08	1		0.93	1		0.78	0.734104		1.5
Solyc01g010060	0.14	3.19376e-25	-	0.03	4.66873e-21	-	0.09	5.48373e-26	-	0.1	2.70684e-22	-	0.66	0.000420373	-	0.69	0.561439		0.09	6.59996e-38	-	0.09	6.12755e-23	-	0.1	7.65593e-46	-	0.11	6.03641e-42	-	0.33	8.29738e-14	-	0.19	2.3749e-11	-	0.06	3.25004e-71	-	0.07	1.84141e-66	-	0.07	1.75462e-76	-	0.15	0.000389678	-	0.33
Solyc01g010080	0.16	0.865497		0.09	0.491342		0.54	1		0.35	0.698845		20.5	0.147159		1.16	0.992247		3.03	1		2.5	1		1.82	1		14.29	0.151615		0.15	0.0229722	-	1.37	0.173109		1	1		0.24	1		1.02	1		0.24	1		0.24
Solyc01g010160	1	NA		1	NA		1	NA		1	NA		1	NA		2	1		0.93	1		1.96	0.960052		1.45	0.611274		1.3	0.92018		7.4	0.0773185		0.11	0.682942		1.61	0.25566		1.3	0.781855		1.28	0.238608		1.1	1		4.72
Solyc01g010170	1	NA		0.33	1		3.23	1		1	NA		1	NA		1	NA		0.69	1		2.27	0.887614		1.37	0.823597		2.44	0.170791		4.8	0.308959		2.27	1		1.45	0.390667		1.16	1		1.67	0.0020341	+	1.11	0.994517		6.1
Solyc01g010180	0.61	1.36893e-05	-	0.47	6.32865e-12	-	1.01	1		0.55	0.00348528	-	0.37	0.00145011	-	1.41	0.891761		0.4	0.000385258	-	1.18	1		0.85	0.889745		1	1		0.38	0.0451658	-	3.13	0.0906675		0.56	0.0381529	-	0.51	0.473717		0.49	0.0459531	-	1.37	0.971504		0.22
Solyc01g010190	1.27	0.206899		2.27	1.09077e-19	+	1.22	0.0306495		1.19	0.0993737		1.44	1.62658e-05		1.39	0.211556		1.11	0.939474		1.43	0.0404037		1.14	0.888103		0.82	0.242697		1.28	0.000962586		1.02	1		0.69	0.0155229		1.06	1		0.92	1		1.28	0.223943		0.88
Solyc01g010200	1.25	0.0778459		1.32	0.0769479		0.93	0.898556		1.1	0.463791		1.22	0.0266623		1.32	0.248069		1.06	1		1.04	1		1.06	1		0.81	0.323908		0.73	0.0910733		1.04	1		0.67	0.000512543	-	0.92	0.992635		0.8	0.255599		1.05	0.958839		0.57
Solyc01g010270	1.06	1		1.12	0.784222		1.14	0.290546		1.18	0.123768		0.83	0.0603411		1.09	1		0.91	0.879128		0.94	1		0.74	5.44205e-05		0.79	0.0625405		0.55	5.03851e-07	-	0.93	0.793802		0.76	0.168758		1.02	1		0.81	0.574858		0.96	1		0.64
Solyc01g010310	1.28	0.0780771		1.04	1		0.97	1		1.08	0.586439		0.91	0.512661		1.61	0.0293488	+	1.27	0.401138		1.01	1		1.12	1		1.08	0.875973		0.67	0.00763289		1	1		0.88	0.95023		0.68	0.579877		0.71	0.963721		0.76	1		0.65
Solyc01g010370	0.93	0.762235		0.84	0.53788		0.99	1		0.88	0.71459		0.88	0.774357		1.39	0.22066		0.89	0.839032		0.79	0.771812		1.56	0.664507		0.9	0.982629		0.64	0.0420339	-	1.37	0.903009		0.67	0.339074		1.33	0.931601		1.1	1		0.8	1		0.67
Solyc01g010390	1	0.985133		1.14	0.891125		1.33	0.0991438		0.68	0.000272575		1.72	2.3849e-13	+	1.08	1		0.81	0.647306		1.67	0.0237227	+	1.11	1		0.5	1.53335e-08	-	1.41	0.000279116		2.08	1.52515e-06	+	0.69	0.627595		1.59	0.564369		0.53	0.216934		0.87	1		0.82
Solyc01g010410	0.58	5.89015e-06	-	0.6	9.40749e-05	-	0.68	0.000507001		0.99	1		1.38	0.0449124		0.85	0.945801		0.84	0.514744		0.71	0.0909918		1.06	1		0.87	0.70753		1.03	0.427796		1.52	0.499953		0.64	0.0454139	-	0.63	0.0311262	-	1.01	1		0.85	1		1.04
Solyc01g010430	0.25	2.54521e-80	-	0.28	2.04099e-42	-	0.41	4.77848e-16	-	0.65	5.40195e-05	-	1.11	0.600949		0.99	0.953162		0.26	1.93526e-43	-	0.42	1.3007e-10	-	0.46	2.10872e-07	-	0.54	3.88461e-07	-	0.55	1.01311e-06	-	1.52	0.0134809	+	0.35	1.40001e-21	-	0.67	0.00322981		0.52	2.05827e-05	-	0.84	1		0.57
Solyc01g010460	1.06	1		1.37	0.216807		1.28	0.159148		1.49	0.019778		1.16	0.781116		1.09	1		1.16	0.880432		1.06	1		0.94	0.902276		1.1	0.886577		0.59	0.00807321	-	0.67	0.180244		0.85	0.891809		1	1		0.84	1		0.83	1		0.74
Solyc01g010480	1.3	0.112606		1.59	2.36333e-07	+	1.02	0.94431		1.22	0.032143		1.32	0.000400404		1.27	0.709996		1.23	0.491633		1.19	0.514571		1.33	0.308176		1.16	0.40163		0.8	0.196606		1.37	0.202544		0.93	1		1.01	1		0.72	0.390704		1.01	1		0.74
Solyc01g010490	1.41	0.231363		2.27	2.85515e-08	+	0.83	0.174886		1.47	1.8558e-05		3.51	9.8093e-06	+	0.75	0.0666058		1.22	0.647243		1.33	0.46816		1.01	0.986198		1.22	0.115825		1.63	0.000299865	+	0.83	0.518356		0.84	0.488071		0.9	0.910536		0.96	1		1.01	1		1.42
Solyc01g010520	1.16	0.705769		0.92	0.667582		1.23	0.3649		0.96	1		0.88	0.299665		1.41	0.910073		0.86	0.74062		0.81	1		1.45	0.895639		0.51	0.0360631	-	0.45	1.05641e-06	-	1.02	1		0.41	0.0397884	-	0.65	1		1.69	0.989813		0.58	0.89265		0.31
Solyc01g010570	0.85	0.0212462		1.11	0.77624		1.09	0.652941		0.93	0.693244		0.94	0.732582		0.85	0.113599		0.96	0.926806		0.91	0.990758		0.78	0.00966341		0.87	0.634755		0.73	0.0775512		0.72	0.00189107		0.65	0.000273989	-	0.89	0.884348		0.91	1		0.95	1		0.64
Solyc01g010610	1.03	1		0.91	0.959931		1.06	1		1.04	1		1.33	0.505421		0.93	1		1.56	0.624377		2.33	0.159445		0.61	0.623271		0.43	0.0128995	-	0.73	0.451835		0.65	0.774998		0.81	0.978998		1	1		1.1	1		0.6	0.803952		1.21
Solyc01g010630	2.78	0.94823		0.11	0.660821		1	NA		1.79	1		2.81	0.628524		1.49	1		1.11	1		0.29	1		1.69	1		0.2	0.0249488	-	0.45	1		0.37	1		1.82	0.998448		1.06	1		0.78	1		1.85	0.8957		1.39
Solyc01g010640	0.82	0.0676179		1.14	0.872436		1.15	0.631965		0.69	0.0138287		1.03	1		1.82	0.0517909		1.23	0.62797		1.32	0.454757		0.86	0.141996		1.56	7.52631e-05	+	1.76	2.55683e-07	+	1.05	1		1.59	1.07233e-10	+	1.27	0.334927		1.2	0.0152178		1.47	0.0502022		1.79
Solyc01g010660	0.61	8.66751e-08	-	0.6	8.0311e-05	-	0.49	1.35114e-06	-	0.83	0.283054		0.77	0.0392765		0.95	0.837724		0.65	0.000989499	-	0.69	0.23165		0.67	0.0117486		0.85	0.592214		0.73	0.0545149		0.98	0.983649		0.84	0.718807		0.99	1		0.86	1		0.91	1		0.95
Solyc01g010750	1.01	0.745936		1.11	0.776237		1.09	0.570709		0.89	0.36038		1.15	0.134184		1.2	0.602659		1.14	0.76209		1.15	0.716571		0.94	0.38027		1.04	0.859678		1.6	2.84265e-09	+	1.16	0.439206		1.1	0.221796		0.91	0.812777		0.99	0.755824		0.93	1		1.38
Solyc01g010770	0.78	0.210518		0.44	1.08998e-10	-	1.18	0.0939528		0.99	1		1.06	0.965624		1.16	1		0.63	0.0118604	-	0.6	0.0135196	-	1.03	1		1.18	0.434104		1.14	0.297705		1.27	0.810035		0.43	0.000257508	-	0.74	0.914361		1.12	0.769934		1.04	1		0.91
Solyc01g010880	0.46	3.61224e-14	-	0.78	0.1872		0.59	0.0030326	-	0.81	0.392217		0.73	0.0134795		1.23	0.953162		0.59	0.000492562	-	0.81	0.842112		0.65	0.044105	-	0.88	0.835376		0.72	0.090518		1.1	1		0.87	0.953983		0.85	0.982892		0.67	0.62205		0.89	1		0.96
Solyc01g010970	2.7	0.632198		1.45	1		1.35	0.854815		0.49	0.110095		1.38	0.594103		0.57	0.0432807	-	1.96	0.570454		1.37	1		0.31	0.179082		0.85	0.996326		0.73	0.57278		1.09	1		0.74	0.885471		1.59	0.99087		1.22	1		0.86	1		0.57
Solyc01g010980	0.98	0.983243		1.45	0.170191		1.75	0.265027		0.58	0.017143	-	1.25	0.515139		0.57	0.61609		0.69	0.581723		1	1		0.57	1		0.41	0.1032		0.93	1		0.9	0.994324		0.48	0.692723		0.63	1		4.55	0.977428		0.08	0.557524		1.22
Solyc01g011180	0.61	1		3.23	1		0.5	1		0.36	1		1	NA		0.44	1		4.76	0.747693		1	NA		1	NA		0.04	0.0213463	-	4.5	0.725214		2	1		2.27	1		2	1		0.77	1		0.24	1		4.5
Solyc01g011200	1.82	0.446244		0.85	0.956391		0.89	1		1.12	0.970248		1.99	0.447237		1.12	1		0.88	1		0.44	0.431203		1.08	1		1.54	0.724559		0.41	0.0369015	-	0.98	1		0.4	0.200802		1.2	1		0.76	1		1.23	1		1.31
Solyc01g011220	0.98	1		1.2	1		1.18	1		1.19	0.973642		1.43	0.787267		1.3	1		1.12	1		0.88	1		0.76	0.986705		0.92	1		1.04	1		1.41	0.732911		0.18	0.0331745	-	1.14	1		0.68	1		0.55	0.869949		4.54
Solyc01g011350	1.04	0.958563		0.98	0.809394		1.14	0.336877		1.09	0.377676		0.82	0.00874814		1.18	0.835182		1.01	1		1.11	0.949287		0.95	0.492276		1.18	0.12537		0.66	0.000243864	-	1.11	0.879783		0.85	0.528043		1.06	1		0.91	1		1.02	1		0.89
Solyc01g011410	0.65	1		2.56	0.639906		3.7	0.0132848	+	3.23	0.314341		0.88	1		1.04	1		1.19	1		0.81	1		1.09	1		0.95	1		0.97	1		1.41	0.512106		0.6	1		0.88	1		33.33	0.0179752	+	0.55	1		2.73
Solyc01g011430	0.03	0.038252	-	0.1	1.13987e-05	-	3.23	0.0168432	+	0.2	0.0121556	-	0.77	0.946465		1.25	0.837745		0.19	0.941979		0.32	1		0.21	0.170721		20	0.0779178		5.75	0.45288		1.09	0.94454		1.1	1		7.69	0.982892		4.55	0.15701		1.79	1		0.73
Solyc01g011510	1.39	0.0951247		0.91	0.905121		0.85	0.631569		1.06	0.80376		1.54	0.00847291	+	1.33	0.891126		1.19	0.632827		1.96	0.0117044	+	1.25	0.922058		0.95	1		0.85	0.838826		0.83	0.73399		0.9	0.973832		1.15	0.943084		0.93	1		1.2	0.940026		1.27
Solyc01g014110	1.18	0.979091		1	1		1.01	1		0.62	0.0042606	-	1.77	1.16244e-06	+	1.06	1		1.67	0.553151		1.67	0.584097		0.47	0.634466		1.01	1		0.57	0.0772135		1.12	1		1.47	0.748042		1.89	0.945345		1.11	1		1.3	1		0.61
Solyc01g014120	1.75	0.00566954	+	1.37	0.378267		1.09	0.803501		0.83	0.377115		1.34	0.0254044		1.35	0.892292		2.38	0.0424564	+	1.3	1		0.44	0.387447		0.94	1		0.89	1		0.79	0.591572		1.06	0.978815		2.78	0.21085		0.85	1		1.75	0.733127		0.88
Solyc01g014250	2.08	4.77184e-05	+	1.12	0.810206		1.16	0.483594		2.7	1.08294e-18	+	2.38	4.67596e-07	+	1.75	0.0284796	+	1.75	3.2775e-05	+	1.56	0.00762478	+	1.75	3.3756e-08	+	1.67	0.000210205	+	0.55	2.68085e-05	-	1.43	0.300609		0.83	0.587737		1.19	0.889103		1.47	0.000378493		1.47	0.0177743		1.69
Solyc01g014380	2.33	7.15476e-05	+	1.43	0.329656		1.61	0.00217435	+	1	1		1.18	0.480433		1.75	0.895352		1.79	0.125478		1.67	0.409337		0.93	1		1	1		0.83	0.845264		0.72	0.900828		0.9	1		1.2	1		1.39	0.916385		1.52	0.678011		1.49
Solyc01g014390	1.19	1		0.87	1		0.5	1		6.25	0.580273		0.89	1		1.49	1		0.59	0.726167		1.08	1		1	NA		0.4	1		0.13	0.0343013	-	0.39	1		0.05	0.148686		0.27	0.798829		1	NA		1.75	1		1
Solyc01g014470	7.69	0.44304		0.99	1		0.28	0.830261		1.32	0.688953		3.16	0.0485944	+	2.04	1		5.88	0.939474		3.85	1		2.5	1		1.1	1		1.04	1		0.36	1		0.44	1		1.25	1		2.78	1		0.32	0.944667		0.73
Solyc01g014560	3.23	1		1	NA		1.11	1		0.44	1		2.5	1		1	NA		3.13	0.616128		1.43	0.835153		1.61	0.0754867		1.72	0.0536902		2.75	0.121612		0.81	1		2.5	0.00032725	+	1.1	1		1.75	0.000799676	+	1.33	0.595817		2.25
Solyc01g014700	0.63	0.633686		1.05	1		1	NA		2.17	0.886199		0.2	0.825636		2	1		1.41	0.649473		1.2	1		3.03	0.981972		9.09	0.00388096	+	0.15	0.0506109		1	NA		1.1	0.828025		1.16	1		0.44	1		0.91	1		0.08
Solyc01g014710	0.13	0.633083		2.5	1		0.15	0.671025		1	NA		5.25	0.825636		0.89	1		0.65	1		0.77	1		0.13	0.678079		0.02	8.42268e-18	-	12.25	0.0956366		2.27	1		1.79	0.703375		3.57	0.969698		0.66	1		0.41	0.671516		1.95
Solyc01g014840	0.39	0.000364754	-	0.6	0.439179		0.57	0.336324		0.45	0.00125257	-	0.84	0.432861		0.75	0.941107		0.28	7.10151e-08	-	0.51	0.424374		0.36	0.000200201	-	0.33	4.71843e-07	-	0.4	9.73749e-07	-	1	1		0.22	2.54003e-06	-	0.26	0.00627239	-	0.2	0.00110063	-	0.49	0.0924756		0.73
Solyc01g014860	0.76	0.159088		1.25	0.657638		0.99	1		0.58	0.00132997	-	1	1		0.92	0.889026		0.7	0.183048		0.92	1		0.72	0.157768		0.82	0.546559		1.16	0.237474		1.01	1		0.9	1		0.89	1		1	0.982799		0.79	0.840438		0.86
Solyc01g014950	0.79	0.955814		12.5	0.0402836	+	0.45	0.888104		0.22	0.79456		1.22	1		1.12	1		1.92	0.866269		4.76	0.383981		5.26	0.895639		0.78	1		1	NA		1.11	1		0.5	0.787766		1.69	1		0.78	1		2	1		0.57
Solyc01g014980	1	NA		1	NA		1	NA		1	NA		0.33	1		0.88	0.988312		1	NA		1	NA		1	NA		1.25	1		1	NA		0.87	0.821347		1	NA		1	NA		1.75	1		1	NA		1
Solyc01g015040	1.28	0.546253		0.95	0.878426		1.03	1		0.93	0.949125		1.24	0.592599		0.56	0.809806		1.33	0.342754		1.41	0.304656		1.33	0.535126		1.19	0.48531		0.85	0.839123		0.94	1		1.16	0.327633		1.02	1		1.47	0.125231		1.06	1		1.57
Solyc01g015070	1.49	0.313316		1.33	0.632131		0.92	1		0.93	0.91979		1.13	0.658134		1.14	1		1.27	0.724132		0.91	1		1.89	0.00288035	+	1.3	0.392346		0.87	0.97862		1.11	1		0.97	1		0.78	0.78899		1.1	0.771521		1.19	0.885737		0.99
Solyc01g016400	4.55	0.274837		0.78	0.945705		1.23	0.890755		0.92	1		1.1	1		1.19	1		1.28	0.895438		0.61	0.118076		1.23	0.957552		1.08	1		0.53	0.0176732	-	1.32	0.970149		0.85	1		0.63	0.298885		1.45	0.354315		0.69	0.47736		1.13
Solyc01g016410	0.93	0.409152		0.94	0.810253		0.9	0.638643		1.28	0.00363453		1.07	0.763717		1.11	1		1.23	0.511042		0.88	0.99133		0.92	0.321957		1.01	1		1.5	5.78245e-07		1.15	0.701296		1.32	0.000269786		1.09	1		1.23	0.0130584		1.03	1		1.22
Solyc01g016460	1.28	0.452425		1.01	1		0.88	0.875518		1.64	0.00115381	+	0.9	0.606242		1.22	0.998462		1.35	0.296096		1.08	1		1.37	0.661519		1.18	0.681013		0.53	0.000102057	-	0.85	0.690074		0.9	1		1.25	0.943084		0.98	1		1.05	1		0.56
Solyc01g016720	0.75	0.82643		0.54	0.564383		0.67	0.775917		1.1	1		1.4	0.825636		0.5	0.857027		0.38	0.273609		0.63	0.931723		1	1		0.71	0.967134		0.23	0.00153678	-	2	0.87156		0.47	0.627403		0.65	1		1.12	1		1.69	1		0.71
Solyc01g016970	0.31	0.161018		0.34	0.00963127	-	0.86	0.871549		0.71	0.265533		2.63	0.0584398		0.8	0.0645665		0.22	0.0146461	-	0.71	0.619505		0.6	0.000724996	-	0.71	0.299043		1.35	0.320679		1.04	1		0.32	0.0520464		0.7	0.666882		1.25	0.221478		1.15	1		1.88
Solyc01g017110	2.78	1		1	NA		1	NA		1	NA		1	NA		4	1		1	NA		1	NA		1	NA		1	NA		1	NA		8.33	0.707362		1	NA		1	NA		1	NA		1	NA		1
Solyc01g017220	0.37	0.704637		0.67	1		1.47	1		0.13	0.531659		2	0.820716		1.56	1		3.23	0.830199		0.15	1		1	NA		0.09	0.000606486	-	0.4	0.890641		0.61	1		1.96	1		1	NA		1.18	1		1.43	1		2
Solyc01g017300	3.23	1		1	NA		0.47	1		1	NA		6.5	0.589864		0.86	1		3.03	1		3.23	1		14.29	0.340991		1.09	1		1	NA		1	1		10	0.439503		1	NA		0.31	1		1.22	1		0.64
Solyc01g017460	1	NA		1	NA		2.63	1		1	NA		3.25	1		0.65	0.893208		5.88	0.939474		0.31	1		5	0.922058		1.75	1		1	NA		1.23	0.958202		1	NA		1	NA		0.53	1		0.4	1		2.25
Solyc01g017740	1	NA		0.26	0.568093		1	1		1	1		1.47	0.921111		0.63	0.646143		0.31	0.999211		2	1		0.22	0.650448		9.09	0.317207		2.5	1		1.59	0.455811		0.58	1		1.25	1		0.18	0.977428		0.85	1		3.11
Solyc01g018020	0.03	0.00697902	-	0.08	0.0426278	-	0.96	1		0.28	0.017722	-	2.26	0.250065		0.93	0.592618		6.25	0.941979		1.64	1		0.61	0.355573		0.75	0.621404		9.91	9.51065e-09	+	0.94	0.675291		2.27	1		6.25	0.0215728	+	0.94	1		0.68	0.829903		2.54
Solyc01g018090	1	NA		3.03	1		3.23	1		1	NA		2	1		1.45	1		0.95	1		0.4	1		1	NA		0.33	1		1.11	1		1.43	0.926391		3.03	1		5.88	1		0.31	1		1	NA		1
Solyc01g020130	0.66	0.0979302		1.01	1		0.78	0.534416		0.7	0.18175		0.79	0.242411		1.39	0.788839		0.93	0.999211		0.75	0.78399		0.77	0.475788		0.54	0.00192816	-	0.97	0.865781		1.19	0.916215		1.1	0.755966		0.99	1		0.8	0.946722		0.95	1		1
Solyc01g020140	0.62	0.0541069		1.01	1		0.77	0.54244		0.71	0.229062		0.83	0.413096		1.33	0.868897		0.86	0.878161		0.75	0.756667		0.75	0.382511		0.6	0.0172624	-	1.02	0.665115		1.16	0.973749		1.12	0.679028		1.01	1		0.88	1		0.93	1		0.99
Solyc01g020150	0.6	0.199993		1.01	1		0.88	1		0.68	0.235464		0.86	0.854556		3.03	0.0680268		0.74	0.859067		0.72	0.910918		0.42	0.141623		0.51	0.0301673	-	0.8	0.776082		1.3	0.951454		0.91	1		0.99	1		1.89	0.677853		1.12	1		0.72
Solyc01g020190	0.91	0.658082		0.9	0.811445		0.95	1		0.7	0.0821859		0.74	0.222405		0.98	1		1.28	0.526069		1.2	0.986966		0.99	1		0.89	0.888306		1.52	0.00172459	+	0.89	0.5355		1.23	0.179025		0.84	1		1.11	0.740206		0.97	1		1.03
Solyc01g020230	1.33	1		1.37	0.986735		0.85	1		1.67	0.649297		3.03	0.0446586	+	0.93	1		1.06	1		0.62	1		1.32	1		0.85	1		0.55	0.576637		0.75	0.911226		0.47	0.649499		0.47	0.81968		0.65	1		1.08	1		1.03
Solyc01g020260	1.28	1		0.47	0.870599		7.69	0.289358		2.27	0.66666		1.3	1		2.5	0.666591		1.92	0.937852		1.3	1		0.17	0.505768		0.39	0.862206		0.32	0.0395736	-	0.82	1		1.72	0.764743		0.1	0.568877		1.54	1		1.28	1		0.62
Solyc01g020330	1.03	1		1.08	1		0.86	1		0.72	0.659533		0.72	0.668949		1.12	1		1.33	0.885906		1.2	1		2.78	0.981972		1	1		0.86	1		0.71	1		0.97	1		1.14	1		0.88	1		1.2	1		0.18
Solyc01g020500	2.5	0.0141828	+	0.63	0.431189		1.06	1		5.26	0.000204418	+	1.49	0.407264		0.65	0.886603		1.92	0.120235		1.12	1		0.88	1		0.83	1		0.77	0.84697		1.06	1		0.61	0.65867		1.05	1		0.98	1		2.04	0.622562		1.15
Solyc01g021730	0.04	3.23646e-27	-	0.04	5.8996e-11	-	0.15	3.23596e-37	-	0.03	4.32958e-33	-	0.88	0.513761		0.34	1.69513e-06	-	0.03	2.28852e-29	-	0.06	1.21604e-24	-	0.11	4.74856e-12	-	0.05	2.16688e-29	-	0.48	7.32111e-06	-	0.18	7.05232e-25	-	0.02	2.04969e-126	-	0.02	6.04571e-92	-	0.02	2.63884e-112	-	0.14	0.000210904	-	0.62
Solyc01g021740	2.44	1		0.48	1		2.78	1		1	NA		1	NA		1	NA		2.13	1		2.5	1		1	NA		0.03	0.00157411	-	3	0.735768		1	NA		0.3	0.76452		3.03	1		0.78	1		0.15	0.886314		0.47
Solyc01g028800	1.69	0.577705		2.94	0.0428295	+	0.49	0.399247		0.94	1		1.27	0.672587		1.1	1		1.1	1		1.35	1		1.89	0.742913		1.49	0.671625		0.52	0.104897		0.91	0.923924		0.75	1		2.78	0.522658		7.69	0.33068		0.78	1		0.44
Solyc01g028810	1.01	0.659677		1.05	1		1.23	0.0218232		1.19	0.0304014		1.08	0.600948		0.93	0.59775		1.02	1		1.02	1		1.02	0.971016		1.09	0.596914		1.42	6.09325e-07		0.83	0.0321471		1.19	0.011273		1.01	1		0.93	1		0.91	1		1.51
Solyc01g044240	1.59	0.00113115	+	1.56	2.45265e-07	+	1.01	1		1.33	0.00010608		1.33	0.00720458		1.18	0.929823		1.23	0.504678		0.96	1		0.85	0.519093		0.77	0.264766		0.63	0.000848696	-	1.03	1		0.7	0.00039365		0.99	1		0.7	0.217042		1.05	0.981556		0.58
Solyc01g044520	0.05	0.0661226		0.03	0.00939529	-	0.12	0.254461		0.15	0.007716	-	1.19	0.795973		0.84	1		0.05	0.019326	-	0.03	0.0493868	-	0.04	0.0381833	-	0.06	0.146371		0.19	2.11147e-09	-	0.63	0.974387		0.21	0.847313		0.16	0.993372		0.24	0.993294		1	NA		0.22
Solyc01g044540	0.32	0.201612		0.56	0.71091		0.48	0.81481		0.53	0.549361		1.61	0.742058		0.42	0.933916		0.2	0.0985666		0.11	0.0607338		0.21	0.271826		0.64	1		0.49	0.28518		1.47	1		0.14	0.0797927		0.08	0.000376151	-	1.19	1		0.13	0.331304		1.58
Solyc01g048590	1.04	1		1.19	1		0.93	1		0.55	0.213943		1.1	1		0.82	0.873229		1.32	0.842089		0.97	1		2.13	0.109121		0.42	0.0034412	-	1.18	0.768912		1.11	1		0.88	1		1.82	1		0.72	0.958672		0.54	0.734302		1.06
Solyc01g049650	1.06	1		0.99	0.853048		1.22	0.147916		1	1		0.72	4.08653e-05		0.95	0.831713		1.08	0.999211		1	1		1.12	0.907554		0.99	1		0.73	0.0673803		0.79	0.109816		0.78	0.202256		0.91	0.93952		0.93	1		0.85	0.886314		0.66
Solyc01g049770	0.92	0.832923		1.35	0.540479		1.33	0.337244		1.27	0.259713		1.39	0.088962		1.16	1		0.98	1		1.11	1		1.09	1		0.89	0.939294		0.62	0.0457237	-	1.06	1		0.88	1		0.97	1		0.77	0.995407		1.16	1		0.95
Solyc01g049880	1.47	0.00682113		1.33	0.122423		0.88	0.986058		0.94	0.92114		1.16	0.528313		1.01	1		1.27	0.412638		1.11	1		1.02	1		0.64	0.0280684	-	0.49	8.33771e-08	-	1.02	1		0.68	0.108532		0.93	1		0.6	0.890691		0.83	1		0.6
Solyc01g050040	0.74	0.0160651		0.66	0.000578761	-	0.64	0.000542868	-	0.65	6.74479e-05	-	0.88	0.602272		0.95	0.96293		0.7	0.0235006		0.81	0.67034		0.76	0.113654		0.82	0.357882		0.78	0.156638		0.97	0.99381		0.85	0.752684		0.83	0.826883		0.59	0.00105882	-	0.82	0.832508		0.66
Solyc01g056580	1.04	1		1.27	0.956769		0.42	0.384256		0.39	0.0120948	-	1.04	1		1.16	1		0.76	0.818208		0.9	1		1.45	1		0.83	1		0.61	0.304478		0.84	0.917189		0.98	1		2.22	0.410135		0.93	1		1.61	0.87475		0.85
Solyc01g056610	1.23	0.865497		0.78	0.410688		0.73	0.357788		1.1	0.896119		0.94	1		1.25	0.971026		1.28	0.688145		1.01	1		1.49	0.28512		1.69	0.0121662	+	1.05	0.709619		0.97	1		1.64	0.041795	+	1.27	0.815973		0.82	0.995351		0.99	1		1.26
Solyc01g056670	1	NA		1	NA		0.76	1		2.5	1		7.75	0.618678		0.87	1		1	NA		0.29	1		1	NA		0.21	0.888306		1	NA		4	0.305126		1	NA		1	NA		1	NA		1	NA		0.57
Solyc01g056680	0.44	1		0.33	1		0.39	0.77196		1.75	1		1	NA		1.41	1		1.09	1		0.23	0.912826		1.18	1		2.63	0.962257		1.5	1		0.92	1		0.53	0.811984		3.85	1		0.74	1		3.45	0.980315		2
Solyc01g056810	1.01	0.863917		1.01	1		1.1	0.655263		1.15	0.241644		1.24	0.148774		1.04	1		0.95	0.965125		1.15	0.895121		1.08	1		0.94	1		0.51	2.33783e-06	-	0.72	0.0161964		0.73	0.235269		1.01	1		0.71	0.790897		1.18	0.880877		0.56
Solyc01g056830	0.83	0.340277		1.28	0.47778		1.37	0.421863		0.94	0.986539		0.77	0.427588		0.69	0.488323		0.94	1		1.1	1		0.6	0.575012		1.06	1		0.42	0.00040415	-	0.91	0.944128		0.64	0.42164		1.28	1		0.87	1		1.89	0.50158		0.43
Solyc01g056850	1	0.775332		1.14	0.827833		1.1	0.822998		1.16	0.560983		0.63	0.0152083	-	2.13	9.4033e-05	+	0.76	0.265955		1.69	0.810861		1.28	1		0.6	0.33763		0.12	6.16146e-08	-	0.95	1		0.5	0.0039155	-	0.55	1		0.49	1		0.44	0.964846		0.02
Solyc01g056890	0.56	0.982733		1	1		0.44	1		0.91	1		1.38	1		0.44	1		4.76	0.883877		6.67	1		0.2	0.920258		0.05	0.00337864	-	0.11	0.297239		1.32	1		0.06	0.179039		1	NA		0.88	1		7.69	0.619164		0.43
Solyc01g056990	1.56	0.242394		1.23	0.820523		0.85	0.967779		2.86	0.000239574	+	1.27	0.731556		1.85	0.648517		1.05	1		0.58	0.621356		1	1		0.85	1		0.57	0.152044		1.22	1		0.99	1		0.72	1		2	1		0.78	1		0.99
Solyc01g057120	1.41	0.984197		1.05	1		0.96	1		0.85	1		1.28	0.825636		1.32	1		1.23	1		0.63	1		2.78	0.457208		1.25	1		0.19	0.00233769	-	0.33	0.0201183	-	0.6	1		1.05	1		1.11	1		1.47	1		0.44
Solyc01g057170	1.01	1		0.49	0.0087697	-	1.15	0.870825		1.3	0.361348		1.1	0.900835		1.25	0.983837		1.08	1		1.43	0.389825		1.39	0.804414		1.01	1		0.67	0.182949		0.87	0.586046		0.83	1		0.87	1		1.79	0.534252		1.33	0.944607		1.14
Solyc01g057260	1.59	0.779779		1.85	0.543632		1.16	1		0.53	0.0948324		0.98	1		0.9	1		1.47	1		0.96	1		1	NA		0.3	0.702582		0.43	0.0412227	-	0.36	1		0.68	1		2.78	1		1	NA		0.44	1		0.18
Solyc01g057320	1.03	1		1.22	0.898269		2.13	0.164331		1.54	0.380317		0.87	0.940905		1.32	1		1.35	0.73992		1.14	1		0.83	1		0.75	0.987992		0.25	0.0108781	-	1.92	1		0.78	1		1.12	1		0.12	0.613154		0.21	1		0.55
Solyc01g057340	1.61	0.171471		0.71	0.377901		0.99	1		2	0.0209855	+	0.88	0.882325		1.09	1		1.43	0.708571		1.47	0.739873		1.32	0.863474		1.41	0.475236		0.91	1		1.32	0.911226		1.02	1		1.3	1		0.98	1		1.75	0.259979		1
Solyc01g057460	1.09	1		1.08	1		0.94	1		1	1		0.78	0.114259		1.27	0.929823		0.93	0.876742		0.91	1		1.05	1		0.88	0.829877		0.8	0.393677		1.2	0.921368		0.81	0.578593		0.94	1		0.95	1		1.12	0.931451		0.57
Solyc01g057600	0.62	0.156825		0.47	0.660821		1	NA		1	NA		1.09	1		1	NA		0.72	0.760118		0.57	1		0.2	0.895639		0.37	0.962963		0.06	0.036633	-	1	NA		1.39	0.958664		1.23	1		1.64	1		0.5	1		0.04
Solyc01g057610	1	NA		1	NA		1	NA		1	NA		1	NA		0.56	0.932426		1	NA		1	NA		1	NA		1	NA		1	NA		0.89	1		1	NA		1	NA		1	NA		1	NA		1
Solyc01g057680	1.49	1		4.17	0.792435		0.43	0.448559		0.99	1		1.07	1		1.92	0.987914		0.8	0.919692		0.69	0.743902		1.2	0.879974		1	1		1.49	0.000881233		1.18	1		0.56	0.0172499	-	0.88	1		1.27	0.046964		1.15	0.70225		1.46
Solyc01g057770	0.09	1.21863e-34	-	0.04	7.00315e-254	-	0.16	2.60213e-27	-	0.11	1.66963e-109	-	0.67	5.08978e-07		0.54	5.87729e-06	-	0.09	5.28508e-31	-	0.11	9.20718e-23	-	0.24	3.56487e-22	-	0.23	3.05303e-39	-	0.21	3.42853e-26	-	0.53	0.00102653	-	0.18	4.8973e-19	-	0.3	6.56185e-09	-	0.2	7.95552e-31	-	0.29	3.76046e-05	-	0.3
Solyc01g057780	1.05	1		1.05	1		1.02	0.969377		1.18	0.0831773		1.13	0.246511		1.05	1		1.05	1		1.1	0.971092		1.1	0.96007		1.04	0.808623		1.19	0.00353456		0.95	0.911226		1.16	0.0989462		1.02	1		1.01	0.709878		0.93	1		1.64
Solyc01g057830	1.05	1		1	0.965708		0.94	0.969137		1.05	0.68216		0.8	0.0178327		1.49	0.145217		1.02	1		1.03	1		1.23	0.451442		1.28	0.0230102		1.32	1.14634e-05		1.22	0.404294		1.33	7.8806e-06		1.28	0.0889265		0.84	0.718207		0.85	0.823605		2.02
Solyc01g057910	0.71	0.0159574		0.8	0.318562		0.94	1		0.56	8.66648e-05	-	1.36	0.032369		0.99	1		0.66	0.0408772	-	0.98	1		0.93	1		0.5	0.000754143	-	0.71	0.0725126		0.82	0.92025		0.37	4.9924e-05	-	0.64	0.399947		1.01	1		0.74	0.829405		0.53
Solyc01g058010	0.81	0.020502		0.6	1.40711e-06	-	0.64	0.000332191	-	0.96	1		1.01	1		1.09	1		0.67	0.00776953	-	0.68	0.0347771		0.88	0.492099		0.94	1		0.51	2.23575e-08	-	0.88	0.48812		0.66	0.0226278	-	0.83	0.779565		0.7	0.376794		0.92	1		0.77
Solyc01g058020	0.77	0.106994		0.66	0.0295819	-	0.55	0.00193986	-	0.76	0.233447		0.8	0.515135		1.3	0.855668		0.66	0.0773584		0.86	1		1.06	1		0.91	0.993148		0.63	0.0201026	-	0.86	0.638019		0.61	0.0921253		0.93	1		0.71	0.746319		0.98	1		0.74
Solyc01g058100	2.78	1		5	0.878426		1	NA		0.58	1		0.8	1		1.75	1		3.03	1		1	NA		1	NA		1	NA		0.07	0.0338189	-	1	NA		1	NA		1	NA		1	NA		1	NA		1
Solyc01g058190	1.18	0.701436		1.1	0.844957		1.22	0.0576792		1.33	0.000262967		1.23	0.0622628		0.95	0.794453		1.04	1		1.08	1		0.88	0.280135		1.08	0.735064		1.35	3.82211e-05		0.92	0.526457		1.19	0.0299799		1.06	1		1.11	0.159326		1.05	0.923182		1.56
Solyc01g058220	0.16	0.489812		2.63	0.956391		0.22	0.890755		0.72	1		3.56	0.9192		1	NA		2.63	0.70649		0.8	1		1	1		0.06	2.27512e-07	-	0.75	1		0.36	1		1.49	0.842441		2.78	1		0.38	0.792486		2.86	1		7
Solyc01g058250	1	NA		1	NA		1	NA		1	NA		1	NA		1	NA		1	NA		1	NA		1	NA		1	NA		0.04	0.0102239	-	1.54	1		1	NA		1	NA		2.27	1		1	NA		0.42
Solyc01g058270	1.33	0.0629392		0.88	0.349985		1.16	0.675647		2	5.66554e-08	+	0.82	0.152267		1.49	0.399829		1.22	0.735225		1.14	1		1.96	0.833986		0.84	1		0.24	3.36965e-06	-	0.83	0.740912		0.63	0.642973		1.96	0.807337		0.13	0.585869		5.26	0.74333		0.35
Solyc01g058320	0.87	0.0411078		0.73	0.000736811		0.76	0.221902		1.01	1		0.52	7.14336e-20	-	0.99	0.92998		0.79	0.652767		0.48	0.0953094		0.63	0.457531		0.46	0.00523963	-	0.2	2.02654e-30	-	0.78	0.0539878		0.26	3.32701e-06	-	0.34	0.102841		0.56	0.871106		0.34	0.155514		0.14
Solyc01g058350	1.41	0.679913		0.86	0.865446		0.85	1		1.75	0.243981		1.51	0.413467		1.28	1		0.71	0.667135		1.23	1		2.44	0.161119		0.81	0.918783		0.46	0.0289892	-	1.05	1		0.8	1		0.88	1		1.35	0.863441		0.74	1		0.84
Solyc01g058380	0.19	0.865497		1.09	1		0.69	1		3.13	0.886199		0.78	1		0.4	1		2.22	0.816029		1	NA		2.33	1		0.03	0.000754055	-	0.25	0.840469		3.45	1		1.89	1		0.15	0.943084		0.69	1		0.38	1		1.25
Solyc01g058390	1.06	1		0.83	0.10289		1.02	0.96829		0.83	0.107623		0.66	5.26906e-05	-	0.92	0.432962		1.06	0.999282		0.85	0.638171		1.33	0.332322		1.02	1		0.7	0.00801296		0.84	0.145958		0.8	0.536979		1.02	1		0.83	0.953905		0.93	1		0.62
Solyc01g058470	1.23	0.78033		1.19	0.878426		1	1		1.19	0.658519		1.3	0.345335		1.32	0.932426		1.43	0.248102		1.04	1		1.02	1		1.33	0.348539		0.62	0.045778	-	1.3	0.69849		0.63	0.298946		0.84	1		1.25	0.686954		1.05	1		0.96
Solyc01g058500	2.44	1		1	NA		0.14	0.671025		2	1		2	1		1.33	1		5.56	0.754129		2	1		0.44	1		0.02	4.64868e-05	-	0.5	1		1.27	1		2.38	0.865955		5.56	1		1.19	1		0.66	1		1.33
Solyc01g058540	3.33	0.0362613	+	1.89	0.688477		2.86	0.969377		0.45	0.171826		14.08	0.00987291	+	1.61	0.854337		2.5	0.84572		3.85	0.385253		2.5	1		1.18	1		2.24	0.32421		1.05	1		8.33	0.686477		0.52	1		1	NA		0.28	1		1.59
Solyc01g058670	1.05	1		1.39	0.0305666		1.12	0.270312		0.96	0.94321		1.14	0.252235		1.39	0.200342		0.85	0.349248		0.86	0.689939		0.88	0.11889		0.83	0.237142		1.15	0.0491687		1.01	1		0.6	4.88308e-07	-	0.58	2.32864e-09	-	0.8	0.441238		0.87	0.875847		1.05
Solyc01g058720	0.27	0.00389749	-	0.48	0.33065		0.14	2.80115e-07	-	0.76	0.688061		0.94	1		1.61	0.834796		0.15	6.21374e-05	-	0.15	0.392875		0.24	0.0135027	-	0.53	0.370266		0.25	9.19499e-07	-	1.05	1		0.92	1		0.63	1		0.47	0.970048		0.33	0.342329		0.38
Solyc01g059950	1.28	0.804843		1.43	0.461892		2.94	0.0365689	+	1.54	0.254143		0.47	0.0953237		2.08	0.932426		1.39	0.84265		1.49	0.883431		1.82	1		1.14	1		0.55	0.555239		2.94	0.434097		0.6	0.971296		1.35	1		0.78	1		2.22	1		0.44
Solyc01g059980	4.55	0.00317154	+	2.22	0.555738		1.2	1		0.27	0.0102187	-	0.19	1.46676e-22	-	12.5	2.78591e-08	+	1.64	0.541138		1.79	0.863026		1.22	1		0.04	2.49922e-07	-	0.07	1.51399e-19	-	5.26	1.57464e-05	+	0.48	0.0204571	-	1.3	1		9.09	3.33705e-06	+	1.11	1		0.07
Solyc01g059990	1	NA		1	NA		1	NA		0.91	1		1	NA		1.1	1		14.29	0.400095		1	NA		2.78	1		0.4	1		0.57	1		2.33	0.549869		1	NA		1	NA		1	NA		0.4	1		0.18
Solyc01g060010	1	NA		1	NA		1	NA		0.4	1		0.19	0.825636		1	NA		2.27	1		1	NA		1	NA		1	NA		0.03	1.01933e-11	-	3.45	1		1	NA		1	NA		1	NA		1	NA		0.04
Solyc01g060020	4.55	0.00317154	+	2.22	0.555738		1.2	1		0.25	0.00708984	-	0.19	1.37515e-22	-	16.67	2.43677e-08	+	1.64	0.542608		1.79	0.863026		1.15	1		0.04	3.00663e-07	-	0.07	1.51399e-19	-	5.56	0.00030912	+	0.48	0.0204571	-	1.3	1		9.09	3.33705e-06	+	1.15	1		0.07
Solyc01g060180	1.12	0.920594		0.91	0.531262		0.93	0.969795		0.69	0.000876097		0.94	0.708491		1.64	0.229527		0.87	0.62735		0.81	0.902216		0.64	0.0124552	-	0.74	0.309498		0.78	0.263666		1.2	0.519511		0.64	0.0572215		0.94	1		0.88	1		0.93	1		0.59
Solyc01g060200	1.54	0.961547		1.04	1		1.15	1		0.72	1		0.72	1		0.99	1		1.16	1		0.38	1		1.06	1		0.47	0.667921		0.15	0.0363802	-	1.22	1		1.56	1		1.18	1		0.06	0.177516		3.13	0.884317		1.41
Solyc01g060390	3.03	1		1	NA		0.5	1		0.69	1		0.65	1		0.9	1		5.88	0.939474		1	NA		2.5	1		0.04	0.0050739	-	0.17	0.725214		0.41	0.155479		0.79	1		1	NA		5.56	0.995351		0.8	1		0.47
Solyc01g060400	3.03	1		1	NA		0.5	1		0.69	1		3.25	1		0.81	1		1	NA		1	NA		2.5	1		0.05	0.0475076	-	0.17	0.725214		0.39	0.166231		0.92	1		1	NA		5.56	0.995351		2	1		0.47
Solyc01g060410	1.2	1		2.78	0.0417968	+	1.04	1		1.22	0.884617		0.78	0.814512		1.1	1		1.12	1		1.75	0.934603		1	1		5	0.617252		0.71	1		0.88	1		0.27	0.336168		3.45	0.972362		1.75	1		2	1		2.25
Solyc01g060460	1.69	1		0.48	0.660821		0.5	0.686676		1.59	1		0.97	1		1.2	1		1.06	1		0.66	1		0.76	1		1.85	0.731159		1.09	1		3.23	0.00918236	+	0.52	0.699154		1.01	1		0.75	1		0.84	1		1.56
Solyc01g065500	0.76	0.000317603		0.85	0.260429		0.89	0.898556		0.63	1.9207e-07	-	1.08	0.677094		1.59	0.0531748		0.77	0.294166		1.32	0.465377		1.19	1		0.7	0.183638		0.74	0.116426		1.54	0.466505		0.71	0.474935		0.71	0.520386		0.81	1		1	1		0.57
Solyc01g065510	0.33	2.5354e-19	-	0.62	1.49428e-05	-	0.93	1		0.31	3.47944e-15	-	0.85	0.112353		1.27	0.815545		0.28	5.42421e-07	-	0.72	0.909392		0.51	0.946209		0.56	0.196732		0.47	8.0539e-07	-	1.15	1		0.17	3.80666e-06	-	0.26	0.0165161	-	0.64	1		0.41	0.794849		0.41
Solyc01g065530	0.05	5.83886e-121	-	0.05	5.10068e-289	-	0.1	1.21047e-118	-	0.07	6.77431e-118	-	0.86	0.0762473		0.7	0.0192253		0.07	8.76997e-34	-	0.13	1.98457e-17	-	0.27	8.55958e-48	-	0.23	6.25094e-38	-	0.5	2.44957e-07	-	0.63	2.92932e-05	-	0.19	2.13319e-69	-	0.22	5.37069e-48	-	0.3	1.92349e-38	-	0.36	7.04281e-06	-	0.53
Solyc01g065550	0.63	8.68168e-09	-	0.74	0.0208041		0.78	0.0864356		0.91	0.657727		1.19	0.330549		0.83	0.334975		0.61	2.33193e-05	-	0.74	0.158816		0.81	0.11263		0.76	0.0817535		0.67	0.00236441		0.99	1		0.83	0.550048		1.03	1		0.87	1		0.93	1		0.83
Solyc01g065680	0.91	0.739278		1.41	0.576493		1.92	0.0140312	+	1.75	0.0135899	+	1.25	0.475946		1.11	1		1.18	1		1.54	0.846652		0.74	1		0.5	0.596754		0.61	0.304994		0.88	1		0.6	0.944877		1.49	1		1.28	1		1.82	1		0.5
Solyc01g065690	2.17	2.25744e-07	+	2.63	2.9594e-17	+	1.67	0.0327145	+	0.99	1		1.75	3.98994e-14	+	1.47	0.0618303		2	5.88032e-05	+	2.44	1.88379e-12	+	0.7	0.333453		0.77	0.100787		1.32	0.0028611		1.1	0.946024		1.79	0.0010307	+	1.75	0.00605809	+	0.72	0.464545		0.8	0.723387		1.17
Solyc01g065740	1.16	1		0.58	0.266025		1.12	0.987586		1.06	1		1.04	1		0.87	0.947323		0.96	1		1.01	1		0.88	1		0.93	1		0.52	0.022873	-	0.65	0.150746		0.68	0.555589		1.2	1		0.41	0.240291		1.06	1		0.76
Solyc01g065750	0.21	1.38258e-28	-	0.43	4.30384e-06	-	0.44	1.46032e-07	-	0.61	0.0474666	-	0.66	0.0786237		0.98	1		0.24	6.30568e-14	-	0.35	1.70872e-07	-	0.27	2.66354e-06	-	0.27	5.5877e-05	-	0.29	1.35394e-05	-	0.69	0.869566		0.18	1.02105e-14	-	0.51	0.105339		0.39	0.0109588	-	0.95	1		0.61
Solyc01g065930	1.61	0.873221		0.93	1		0.75	0.577914		1.15	0.996428		2.52	0.572834		1.2	1		1.47	0.939474		2.08	0.934143		0.81	0.428831		0.55	0.480431		1.39	0.713701		1.04	1		1.15	0.92512		0.51	1		1.02	0.977428		0.35	0.0267967	-	1.27
Solyc01g065960	1.27	1		1.49	0.91022		1.47	1		1.54	0.356762		3.06	0.00518347	+	0.98	1		0.41	0.572591		1.03	1		1	NA		0.89	1		0.34	0.177199		1	NA		0.53	0.856632		0.16	0.943084		0.78	1		1.89	1		1.46
Solyc01g065980	1.41	0.000224743		1.69	2.83167e-06	+	1.12	0.280073		0.85	0.321364		0.97	0.821781		1.27	0.463099		1.23	0.346127		0.99	1		0.93	0.184759		0.93	0.895812		0.88	0.850138		1.14	0.67824		0.81	0.14929		1	1		0.93	1		1.04	0.964421		0.93
Solyc01g066000	1.22	1		0.33	1		1	NA		1	NA		0.44	1		0.4	1		5.56	0.941979		1	NA		1	NA		0.12	0.0400716	-	0.31	1		1	NA		0.44	1		2	1		3.45	1		0.24	1		2.46
Solyc01g066010	1.02	1		0.74	1		0.65	1		0.21	0.154862		1.56	0.80292		0.68	1		1.64	0.80287		1.43	1		0.53	1		0.04	3.40435e-17	-	0.4	0.333725		0.07	0.339444		1.32	0.847313		0.55	1		0.44	0.83948		0.04	0.0479408	-	0.8
Solyc01g066040	4	0.946817		2.7	0.512984		1.96	0.710102		3.7	0.000216209	+	15.52	2.40416e-05	+	1.96	0.774857		1.69	0.708195		3.45	0.00115881	+	0.93	1		0.66	0.081433		1.9	0.000143379	+	1.37	1		3.13	0.19938		2.17	0.33275		1	1		1.27	1		1.29
Solyc01g066150	0.08	0.00627102	-	1.85	0.713883		0.72	1		0.57	0.6		1.9	0.302545		1.89	1		0.3	0.184801		0.61	1		1.25	1		1.05	1		1.08	1		1.02	1		0.17	0.00543076	-	0.65	1		0.78	1		1.79	1		1.18
Solyc01g066160	2.78	1		2.86	0.544346		1	1		3.57	0.00892361	+	10.5	0.0853236		1.89	1		1.15	1		3.85	0.00579982	+	1.92	1		0.59	0.124142		1.25	0.276036		2.56	0.734917		1.49	1		1.85	0.974657		3.57	1		0.75	1		1.15
Solyc01g066170	0.33	1		1.54	1		1	NA		2.5	1		0.68	1		1.75	1		3.45	0.687716		5.88	1		2.44	1		0.09	0.0033236	-	0.66	1		0.62	1		2.38	0.75242		1.25	1		1.64	0.952608		0.47	1		0.71
Solyc01g066260	2.78	1		1	NA		2.13	1		0.3	0.710848		0.57	0.100178		1.54	1		1.92	1		0.93	1		1	NA		0.35	0.962617		0.38	0.000943639	-	8.33	0.682942		1.2	1		1	NA		0.11	0.800517		0.24	1		0.55
Solyc01g066290	3.03	0.946817		1.3	1		1.64	0.00397242	+	0.48	4.07655e-05	-	1.35	0.409788		0.73	0.178141		9.09	0.754129		0.74	1		1.45	1		0.42	0.0168194	-	3.19	1.31489e-05	+	1.05	1		2.44	0.973751		7.14	0.632932		0.78	1		1.11	1		1.33
Solyc01g066430	0.1	2.73334e-207	-	0.07	1.97382e-160	-	0.09	3.07481e-140	-	0.22	6.32713e-46	-	0.78	0.000460166		0.72	9.93389e-05		0.16	7.59383e-59	-	0.12	1.10368e-32	-	0.11	6.70817e-75	-	0.17	3.05731e-42	-	0.55	8.37474e-06	-	0.35	5.50428e-17	-	0.18	4.27094e-78	-	0.25	5.8101e-52	-	0.1	8.48307e-114	-	0.32	2.59192e-05	-	0.51
Solyc01g066450	0.24	0.0162181	-	0.51	0.492505		0.65	0.470515		0.43	0.0771232		3.08	0.138557		1.06	1		0.3	0.0122804	-	0.78	1		1.89	0.158577		1.12	0.876973		3.93	1.88708e-06	+	2.08	0.000249057	+	0.13	0.017703	-	0.84	1		1.08	1		0.47	0.882182		1.53
Solyc01g066460	0.23	0.000460532	-	0.85	0.900934		0.84	0.836112		0.38	0.00240873	-	1.3	0.885333		1.06	1		0.28	0.00293994	-	0.52	0.111179		1.67	0.198836		1	1		4.44	1.13709e-09	+	3.13	4.25162e-09	+	0.1	0.00167836	-	0.74	1		0.98	1		0.42	0.509588		2.02
Solyc01g066470	0.44	1		0.83	1		0.37	0.571053		1.47	0.808918		0.76	1		0.89	0.733874		1	1		0.58	1		2.86	0.378964		0.66	0.497929		4.6	0.000244085	+	4.17	2.24632e-09	+	0.63	1		0.67	1		1.09	1		1.05	1		4.26
Solyc01g066570	1.56	0.000158503	+	1.41	0.0171443		1.41	0.000210688		1.37	0.00402325		0.98	0.933637		1.28	0.379985		1.27	0.296359		1.11	1		1.02	1		1.23	0.224614		0.68	0.0560911		1.02	1		0.77	0.0779886		0.96	1		1.18	0.326126		1.05	1		0.99
Solyc01g066580	0.59	1		0.11	0.651841		0.72	1		1.14	1		5.7	0.578744		0.22	1		2.7	0.674522		2.08	1		7.69	0.170721		0.86	1		0.1	0.0291902	-	2	1		0.22	0.433294		1.2	1		0.2	1		0.88	1		0.48
Solyc01g066620	1.11	1		0.82	0.812292		1.02	1		0.66	0.448774		1.64	0.451356		0.9	1		0.88	0.941979		1	1		0.92	1		1.01	1		0.41	0.0283472	-	2.17	0.190732		0.64	0.460577		0.85	1		1.11	1		0.78	1		0.64
Solyc01g066630	1.37	0.631472		1.01	1		0.78	0.887275		2.94	0.00084677	+	1.87	0.115169		0.72	0.855668		2.04	0.00156154	+	1.56	0.885619		2.27	0.102152		2.63	0.0125989	+	0.64	0.263274		0.88	1		0.95	1		1.11	1		1.16	1		0.87	1		1.1
Solyc01g066640	1.22	0.500313		1.35	0.0246468		1.54	0.00276814	+	1.33	0.14247		0.6	0.0915473		1.16	1		1.09	1		1.02	1		5	0.812177		2.33	0.181497		0.17	1.29288e-05	-	0.73	0.923924		0.65	0.565854		0.76	1		1	NA		8.33	0.715136		0.48
Solyc01g066700	0.72	0.409323		1	1		1.09	1		1.25	0.54538		1.67	0.0481533	+	1.56	0.730254		1.37	0.754129		1.25	1		0.55	0.765581		0.81	0.831961		0.89	1		0.83	0.966317		0.64	0.601568		1.52	0.981532		0.51	0.842279		0.6	0.924025		1.29
Solyc01g066740	1.14	0.804843		1.23	0.126455		1.56	0.13211		1.82	7.22972e-15	+	0.66	6.46771e-10	-	1.56	0.158662		0.8	0.500806		1.18	0.974768		1.15	1		0.96	1		0.15	3.74718e-69	-	1.92	0.825625		0.26	7.58571e-09	-	0.58	0.584745		2	0.722504		1.41	0.751626		0.15
Solyc01g066790	1	NA		0.16	0.872436		3.23	1		1	NA		4.5	0.825636		3.13	0.740527		0.44	1		1	NA		2.5	1		0.33	1		1	NA		11.11	0.00204446	+	1	NA		2.78	1		1.75	1		2	1		0.14
Solyc01g066820	1.2	0.717194		1.69	0.00267538	+	1.01	1		1.41	0.00544927		0.93	0.913263		1.08	1		0.96	1		1.39	0.244886		1.37	0.662654		1.22	0.47265		0.99	0.783553		1.18	0.785124		0.62	0.11472		1.35	0.741122		0.76	0.977428		0.87	1		0.73
Solyc01g066850	1.23	1		0.99	1		0.08	0.40129		0.24	4.59381e-05	-	1.27	0.225819		1.39	1		1	NA		1.25	1		1	NA		0.12	0.477851		0.24	1.93322e-05	-	1	NA		0.5	1		1	NA		1	NA		1	NA		0.48
Solyc01g066860	1.56	0.0772958		2.38	1.48553e-06	+	1.33	0.854815		1.01	1		0.92	0.525298		2.13	0.581475		2.44	0.00214405	+	2.86	1.34721e-08	+	2.86	0.88823		1.67	0.207139		0.84	0.628604		2.86	0.76618		2.94	4.62235e-05	+	2.63	0.000503486	+	3.85	0.712756		2.08	0.229433		0.65
Solyc01g066880	1.27	0.564086		1.64	0.00697864	+	2.63	0.0797799		0.94	0.971275		1.27	0.0412057		0.85	0.211178		1.08	1		1.54	0.114401		0.93	1		0.8	0.638757		0.93	0.990091		0.81	0.0426497		0.97	1		1.67	0.0148239	+	1.23	0.889659		1.23	0.844394		0.78
Solyc01g066900	0.99	0.835917		1.03	1		1.2	0.624345		1.45	0.152193		1.17	0.604317		0.92	1		1.03	1		0.79	0.748939		0.98	1		0.81	0.790899		0.42	1.73697e-05	-	1.18	1		0.63	0.152479		0.71	0.726188		0.77	1		1.06	1		0.66
Solyc01g066910	1.41	0.338256		1	1		1.19	0.753267		1.39	0.00766492		1.28	0.13092		1.54	1		3.85	0.0681646		2.33	0.745549		3.03	1		0.27	0.550069		0.05	3.81478e-09	-	1.72	1		0.4	1		0.44	1		6.67	0.790897		1	NA		0.06
Solyc01g066940	1.02	0.866976		1.15	0.673625		0.92	0.863118		1.01	0.983856		1.01	1		1.01	1		0.86	0.36282		0.93	1		1.05	1		0.93	1		0.74	0.0583772		0.85	0.265303		0.61	0.0018673	-	0.88	0.889103		0.88	1		1.18	0.574063		0.75
Solyc01g066970	1.41	0.633083		0.62	0.575618		1.59	0.813584		0.79	0.572654		1.08	0.825636		1.18	1		1.39	0.674212		0.87	1		1	NA		0.62	0.711271		0.73	0.362591		0.17	0.911226		0.54	0.908247		0.76	1		1.69	1		1.32	1		0.34
Solyc01g066980	0.21	0.597552		0.34	0.956391		0.74	0.898556		0.87	0.932852		1.62	0.0123319	+	1.75	0.298229		2.22	0.622279		1.18	1		0.16	0.113908		0.49	0.0190811	-	1.03	0.6203		0.65	0.81908		0.79	1		2.7	0.591601		1.14	1		0.65	0.704927		0.72
Solyc01g067000	0.71	1.99103e-06		0.83	0.13049		1.15	0.223325		0.71	3.22428e-05		1.01	1		1.03	1		0.5	5.6919e-10	-	0.7	0.0181165		0.51	7.6483e-06	-	0.45	5.97899e-09	-	0.71	0.0233309		1.03	1		0.49	4.45034e-09	-	0.7	0.0073123		0.57	0.00130942	-	0.75	0.296736		0.51
Solyc01g067010	0.16	1.60583e-72	-	0.19	1.20971e-39	-	0.7	0.0437855		0.68	0.00589186		0.97	0.963036		0.94	0.720864		0.35	7.18465e-15	-	0.63	0.0195715	-	0.81	0.0656863		0.9	0.876973		0.66	0.00176788	-	0.89	0.546373		0.51	1.2867e-07	-	0.62	2.05328e-06	-	0.72	0.256663		0.9	1		0.73
Solyc01g067020	0.38	0.0237036	-	0.28	0.166329		0.83	1		1.14	1		0.64	0.408107		1.03	1		0.52	0.00160312	-	0.47	0.596069		0.75	1		0.2	1.68464e-06	-	0.24	4.82726e-09	-	1.37	0.699028		0.39	2.46284e-05	-	0.47	0.715323		0.48	0.963904		1.82	0.766245		0.34
Solyc01g067070	1.11	0.98619		0.89	0.484335		1	1		0.9	0.532586		0.86	0.158763		1.08	1		1	1		1.03	1		1.15	0.920258		1.02	0.980816		0.78	0.361472		0.89	0.522948		0.81	0.467788		1	1		0.93	1		1.04	1		0.64
Solyc01g067080	0.96	0.707787		1.35	0.111408		0.76	0.111394		1.1	0.600386		1.03	1		0.93	0.688216		0.93	0.927024		1.04	1		0.93	0.522485		0.92	0.895037		1.84	3.0272e-09	+	0.98	0.99381		0.94	1		0.9	0.932867		0.86	0.964852		1.05	0.974791		2.02
Solyc01g067090	0.88	0.213548		1	1		1.14	0.483081		0.94	0.875345		1.38	0.00159399		0.98	1		0.98	1		1.45	0.511517		0.86	0.309764		1.39	0.113785		1.27	0.0615891		0.93	0.825162		1.28	0.00924031		1.12	0.846804		1.14	0.0787098		1.22	0.562099		1.55
Solyc01g067120	0.2	4.7081e-06	-	0.41	0.146844		0.81	0.775566		0.79	0.786323		0.55	0.024009	-	2.04	0.763581		0.27	1.39353e-05	-	0.31	0.173332		0.46	0.195999		0.95	1		0.3	0.00850936	-	0.51	0.951454		0.43	0.313213		0.64	1		1.01	1		0.59	1		0.25
Solyc01g067130	0.31	1		1	NA		0.93	1		0.56	1		1	NA		9.09	0.00322886	+	0.42	0.539592		2	1		0.64	1		1.49	1		0.17	0.725214		1.41	1		0.45	0.622093		0.26	0.943084		0.62	1		2	1		0.11
Solyc01g067160	1.06	1		2.17	0.207129		0.72	0.898556		0.53	0.00895885	-	1.78	0.0184778	+	0.85	1		1.64	0.704331		1.08	1		2.08	0.787493		0.79	0.855253		1.05	0.731355		0.56	0.086355		0.46	0.517629		2.22	0.882604		0.92	1		0.78	1		1.61
Solyc01g067170	2.56	1		2.5	1		0.44	1		1.49	1		0.4	1		1.79	1		2.13	1		0.4	1		1.11	1		0.04	0.0257071	-	0.77	1		0.31	1		6.67	0.847313		0.5	1		0.23	1		2.56	1		0.1
Solyc01g067210	1.35	0.603073		1.41	0.37504		0.92	1		1.27	0.428258		1.26	0.542302		1.3	1		1.75	0.0566757		1.61	0.375289		1.82	0.23479		0.4	3.6465e-07	-	0.66	0.225135		1.27	0.915329		1.27	0.508482		1.12	1		1.18	0.922785		1.12	1		1.1
Solyc01g067240	1.45	0.335258		1.22	0.854616		1.61	0.119905		1.35	0.245447		1.73	0.0299388	+	1.3	1		1.43	0.474729		1.33	0.916444		1.18	1		0.87	0.952197		0.93	1		0.71	0.71415		0.61	0.39777		0.77	0.982892		1.18	0.940705		1.03	1		0.94
Solyc01g067270	1.27	0.543532		1.2	0.632131		0.99	1		1.11	0.573054		1.13	0.628411		1.08	1		1.2	0.640068		1.03	1		1.04	1		0.8	0.371976		0.61	0.000665897	-	0.94	0.918592		0.91	1		0.82	0.766646		0.96	1		0.96	1		0.87
Solyc01g067300	0.43	0.00156236	-	0.48	0.00363006	-	0.57	0.000534367	-	0.38	3.77671e-15	-	0.99	1		1.67	0.00480918	+	0.38	1.33537e-05	-	0.58	0.0201125	-	0.78	0.165523		0.45	4.5188e-11	-	1.7	4.34803e-10	+	1.82	9.92683e-08	+	0.29	6.10297e-05	-	0.81	1		0.56	1.99197e-05	-	0.56	0.0675752		1.86
Solyc01g067330	1.27	1		0.11	0.715111		0.3	1.57801e-08	-	0.23	0.197991		9.5	0.419872		1.64	0.00870888	+	2.22	1		1	NA		0.36	0.278456		0.58	1		5.5	0.459937		1.45	0.180489		3.03	1		1	NA		0.44	1		2	1		0.31
Solyc01g067360	1.75	0.768022		0.88	1		0.92	1		0.55	0.112764		0.78	0.791927		1.12	1		1.06	1		1.75	1		1.19	1		0.56	0.591269		0.41	0.0174448	-	0.83	0.881478		1.04	1		1.89	1		0.65	0.965789		0.84	1		0.83
Solyc01g067410	1	NA		0.33	1		0.62	1		0.18	0.688788		2.75	1		10	0.0160397	+	1	NA		1	NA		5.26	0.922058		1	NA		1	NA		3.45	1		1	NA		1	NA		1	NA		1	NA		1
Solyc01g067440	1.96	0.69411		0.78	1		1	NA		0.32	0.207397		0.3	2.39583e-08	-	0.89	1		2.17	0.189919		1.45	0.914053		1.28	1		0.91	1		1	0.840724		0.67	1		0.93	1		1.96	0.0465056	+	0.7	1		1.22	0.886314		0.75
Solyc01g067460	0.59	0.680124		0.4	0.468697		0.44	1		6.25	0.532782		0.46	0.384615		3.7	1		1.39	1		0.41	1		1	NA		1.1	1		0.51	0.41436		3.45	1		1	NA		0.67	1		1.75	1		1.43	1		0.14
Solyc01g067480	1.22	0.476448		1.14	0.682755		0.98	1		1.1	0.444655		0.9	0.527623		1.82	0.175433		1.08	1		1.01	1		1.96	0.00316024	+	0.84	0.583789		0.65	0.00552149	-	1.11	1		0.79	0.688223		0.9	1		0.63	0.550137		0.85	1		0.53
Solyc01g067510	1.27	0.601281		0.91	0.551949		1.09	1		1.92	9.11259e-06	+	0.49	2.60427e-09	-	4.35	0.533529		0.85	1		1.49	1		1.2	1		0.12	0.607913		0.11	0.000249337	-	2.27	1		0.39	0.941349		0.22	1		2.27	1		1	NA		0.3
Solyc01g067530	1.04	1		0.99	0.941277		1.25	0.0536165		1.25	0.011213		1.31	0.00146343		1.18	0.997107		1.08	0.978339		1.16	0.787217		0.95	0.546825		1.06	0.858635		1.83	1.49125e-10	+	1	1		1.23	0.0171891		1.04	1		1.01	0.634771		1.08	0.827515		1.93
Solyc01g067550	1.05	0.965058		1.03	1		1.02	0.985299		1.1	0.418863		1.09	0.45485		1.43	0.036972		1.08	0.973715		1.14	0.843318		1.18	0.538747		1.09	0.593814		1.11	0.0675074		1.82	3.48029e-07	+	0.97	0.906958		0.92	0.943084		1.16	0.0279944		0.98	1		1.15
Solyc01g067570	1.3	0.142416		1.32	0.070969		1	1		1.2	0.0564393		1.58	6.95476e-07	+	1.03	1		1.09	0.973715		1.16	0.770417		1.08	1		0.86	0.573645		0.66	0.000272715	-	0.88	0.466806		1.01	0.772597		1.28	0.08974		0.69	0.12392		0.99	1		0.93
Solyc01g067620	1.92	0.36747		2.78	0.00516984	+	0.62	0.322769		0.88	0.591966		3.3	3.1471e-06	+	2.04	0.000152298	+	1.33	0.823632		2.5	0.0756638		3.33	0.615776		0.76	0.679416		1.27	0.306172		1.32	1		1.47	0.664624		1.61	0.717939		0.74	1		0.61	0.595996		1.17
Solyc01g067650	0.16	0.865497		0.04	0.000776672	-	2.04	0.403051		0.14	0.00456905	-	2.7	0.155618		0.83	0.374561		1	NA		0.8	1		0.46	0.519093		5.56	0.656717		2.08	0.838546		0.9	0.927739		1	NA		2.5	1		2.27	0.721928		0.13	0.889734		1.31
Solyc01g067670	0.34	0.94838		1.67	1		0.24	0.214236		4.55	0.494387		1.56	0.984588		3.33	0.778067		1.33	0.939474		1.37	0.660209		0.72	0.0448446		1.05	0.964631		3.72	8.00823e-09	+	1.18	0.874991		1.18	0.121264		1.12	0.89781		1.06	0.283039		1.35	0.100938		2.09
Solyc01g067680	1.02	0.853898		1.04	1		0.75	0.0154023		1.04	0.686768		1.13	0.247048		1.12	1		1.02	1		0.94	1		0.98	0.774792		0.89	0.716031		1.08	0.0982309		1.43	0.010578		0.84	0.495793		1.04	1		0.65	0.000203455	-	0.9	1		0.88
Solyc01g067730	1.1	1		1	1		1.06	0.746581		1.18	0.0436197		0.71	3.26589e-06		1.28	0.387997		1.12	0.861836		0.99	1		1.03	1		0.95	1		1.67	6.17725e-12	+	1.14	0.877313		1.39	1.39724e-05		1.1	0.921424		0.81	0.77345		0.89	0.987265		0.99
Solyc01g067740	1.19	0.358462		1.04	1		0.83	0.0751166		1.25	0.00972022		0.97	0.878894		1.25	0.46435		1.19	0.461218		1.27	0.276342		1.2	0.459394		1.45	0.00119679		1.52	1.31286e-05	+	1.27	0.372559		1.59	6.11805e-09	+	1.32	0.0158518		0.91	1		1.12	0.634771		1.72
Solyc01g067760	0.74	1		0.36	0.856998		1.2	1		0.89	1		1.34	1		1.12	1		0.4	0.474524		8.33	0.910918		0.34	0.71465		0.6	0.940881		3.67	0.185812		0.92	1		1.47	1		0.31	0.885371		1.56	1		1.49	1		1.03
Solyc01g067790	1.33	0.437287		1.69	0.0120688	+	1.11	0.855985		1.19	0.522972		1.38	0.178432		0.93	0.812529		1.15	0.938379		1.64	0.103194		1.45	0.738948		0.92	1		0.58	0.0973478		0.76	0.0253725		1.54	0.326526		0.88	1		0.63	0.977428		0.91	1		0.8
Solyc01g067890	1.25	0.112953		1.04	1		1.16	0.233354		0.91	0.467277		0.86	0.0529632		1.54	0.024736	+	1.32	0.191531		1.2	0.73792		1.33	0.165399		1.49	7.94413e-05		1.39	1.14425e-05		1.82	0.000419391	+	1.49	1.0869e-10		1.05	1		1.05	0.348204		1.32	0.0488208		1.36
Solyc01g067900	0.95	0.527004		1	1		0.87	0.817928		0.91	0.632781		0.57	5.35411e-14	-	1.32	0.285624		1.14	0.754129		0.99	1		0.92	0.36255		0.97	1		1.51	5.99863e-07	+	1.52	0.0102389	+	1.14	0.288025		1.15	0.701406		1.02	0.702904		1.14	0.642395		1.37
Solyc01g067910	1.33	0.781842		1.16	0.988741		0.95	1		1.04	1		1.16	0.825636		1.37	0.866503		1.04	1		1.15	1		1.04	1		0.97	1		1.48	0.00352022		1.3	0.855372		0.6	0.00449788	-	1.05	1		1.43	0.00179839		1.19	0.72945		0.91
Solyc01g067930	0.62	7.31678e-15	-	0.62	5.36367e-10	-	0.6	1.2451e-09	-	0.68	6.00099e-06		0.79	0.000681708		1.11	1		0.57	8.614e-07	-	0.49	1.31322e-10	-	0.56	4.58174e-14	-	0.65	1.72477e-05	-	0.75	0.0773185		0.99	0.955282		0.54	1.15464e-11	-	0.61	8.99852e-10	-	0.68	0.0013624		0.79	0.522195		0.64
Solyc01g067940	0.07	3.34651e-08	-	0.06	1.28028e-06	-	0.13	3.94714e-05	-	0.06	2.73483e-08	-	1.24	0.615948		0.21	0.953204		0.14	0.00122114	-	0.09	0.00304794	-	0.14	0.00705498	-	0.09	4.0935e-06	-	0.41	0.00666045	-	0.59	1		0.04	0.00039365	-	0.1	0.00056691	-	0.42	0.673614		0.46	0.747283		0.48
Solyc01g068000	0.56	1.18284e-24	-	0.63	1.34904e-08	-	0.66	3.49571e-06	-	0.67	2.94755e-06		0.87	0.130034		1.1	1		0.53	1.02979e-10	-	0.79	0.145647		0.99	0.796531		0.94	0.955019		0.96	0.779106		0.99	1		0.96	0.978724		1.06	1		0.83	0.624448		0.97	1		1.09
Solyc01g068030	0.98	0.743114		1.08	1		0.87	0.471531		0.98	1		1.15	0.439177		1.37	0.265098		0.98	1		1.18	0.787217		1.06	1		1.15	0.26168		1.5	2.76301e-07		1.23	0.424405		1.35	5.77692e-05		1.14	0.776547		1.08	0.279541		1.06	0.900665		1.13
Solyc01g068080	0.93	0.776537		0.76	0.255683		1.45	0.0213595		1.19	0.535384		1.18	0.548409		0.84	1		0.8	0.54866		0.88	1		1.1	0.973115		1.14	0.525292		2.44	1.55988e-11	+	1.35	0.404752		0.83	0.79971		0.78	0.182413		1.15	0.0289703		0.83	0.768491		1.85
Solyc01g068280	0.96	0.5173		1.06	1		1.04	0.966501		1.02	0.975522		1.11	0.738898		1.02	1		0.94	0.882653		0.99	1		1.15	0.979021		0.97	1		0.64	0.00597362	-	0.87	0.382396		0.62	0.00676299	-	0.81	0.904492		0.56	0.14332		0.97	1		0.68
Solyc01g068320	1.16	1		3.23	0.0291609	+	1.04	1		0.64	0.148792		2.08	0.00503961	+	1.49	0.948816		0.81	1		1.32	1		0.2	0.895639		1.16	1		0.72	0.840469		1	NA		5.56	0.581433		1.92	1		0.08	0.669177		3.13	0.922606		1.05
Solyc01g068360	1.52	0.589071		3.57	2.42195e-05	+	0.79	1		0.73	0.195813		1.5	0.0294862		0.99	1		1.37	0.905773		2.56	0.0632044		0.56	1		0.74	0.590788		0.65	0.0990993		0.48	0.598553		1.79	0.367637		2.17	0.298885		1.82	1		0.92	1		0.58
Solyc01g068380	0.89	0.818695		1.03	1		0.88	0.975049		0.97	1		1.72	0.00781549	+	0.93	0.783233		1.16	0.958213		0.78	0.949848		0.81	0.63355		0.79	0.288933		2.33	6.28759e-15	+	1.43	0.173762		1.41	0.213869		1.92	0.102579		0.9	1		0.84	0.992734		1.33
Solyc01g068410	1	NA		0.03	0.00951777	-	2.86	0.0216543	+	0.45	0.233889		2.5	0.919376		1.45	0.0734075		1	NA		0.2	1		1.2	1		1.04	1		4	0.725214		5	0.00638716	+	0.44	1		5.88	1		1.59	0.466075		0.66	1		1
Solyc01g068430	0.16	0.865497		0.12	0.0660442		1.56	0.0814921		0.44	0.107586		0.54	1		1	0.994739		1.22	1		12.5	0.749015		1.19	1		0.41	0.229422		7.25	0.287629		3.33	0.0100095	+	0.93	1		1.08	1		1.2	0.991344		0.81	1		2.15
Solyc01g068440	5.88	0.870128		2.5	1		0.62	1		0.54	0.960676		0.92	1		0.97	1		4.17	0.175303		0.5	1		1.64	0.920258		1.52	1		0.15	5.73123e-09	-	1	NA		0.21	0.847313		0.26	0.888712		0.72	0.889055		0.65	1		0.32
Solyc01g068460	1.18	0.582235		1.25	0.036813		1.28	0.024333		1.02	0.836817		1.27	0.0216092		0.94	0.911709		1.19	0.494192		1.16	0.804287		1.18	0.895639		0.93	0.993373		0.81	0.355635		1.01	1		0.73	0.0590502		0.84	0.730473		0.77	0.760932		1.06	0.964421		0.53
Solyc01g068490	0.42	0.00657211	-	0.43	0.0859784		0.63	0.0200242	-	0.31	2.53826e-07	-	0.79	0.463974		0.76	0.963061		0.44	0.00354038	-	0.52	0.0176877	-	0.8	0.07551		0.56	6.66618e-05	-	1.21	0.0133727		1.22	0.682942		0.56	0.00516935	-	0.56	0.182199		0.81	0.844828		0.76	0.636146		0.88
Solyc01g068530	1.1	0.996425		0.86	0.166809		0.79	0.179515		0.85	0.355377		0.71	0.000200595		1.18	0.934187		1.23	0.262053		1.16	0.762313		1.56	0.00102699	+	1.27	0.115831		1.13	0.0555203		0.85	0.592463		1.09	0.419546		0.94	1		0.9	1		0.78	0.584152		1.36
Solyc01g068550	1	1		0.11	0.660821		1.69	1		25	0.00559804	+	6.67	0.282082		0.21	1		1	NA		2	1		0.91	1		1	1		1.35	1		3.13	0.911226		0.44	1		1	NA		1.75	1		1	NA		0.64
Solyc01g068560	1.19	0.537481		1.32	0.287374		0.97	1		1.72	2.92837e-07	+	1.25	0.14895		1.09	1		0.98	1		1.12	0.981782		0.98	0.895639		1.09	0.838108		0.84	0.688723		1.15	0.940899		0.82	0.609816		1.06	1		1.11	0.498449		0.98	1		0.88
Solyc01g068630	1.64	0.0640261		1.08	1		0.75	0.667595		0.81	0.22831		1.26	0.283814		0.9	0.41374		2.04	0.00217935	+	1.37	0.611184		0.9	1		0.93	1		0.98	0.725214		1.43	0.691845		1.72	0.0530493		1.23	1		1.37	0.822819		0.97	1		0.61
Solyc01g073640	0.14	1.48681e-32	-	0.13	9.67249e-32	-	0.14	7.71774e-12	-	0.06	3.86707e-19	-	0.31	5.52861e-12	-	0.23	0.0345556	-	0.09	1.63575e-23	-	0.11	3.64223e-10	-	0.08	4.18125e-07	-	0.01	3.33175e-15	-	0.08	9.23806e-23	-	0.03	0.012418	-	0.12	2.01058e-07	-	0.02	7.76135e-10	-	0.01	7.83253e-10	-	0.09	0.006269	-	0.2
Solyc01g073660	1.59	0.0200424	+	1.16	0.984144		1.47	0.41678		0.82	0.332893		1.49	0.00333285		1.04	1		1.49	0.0981057		1.35	0.5349		1.06	1		0.76	0.339161		1.05	0.327317		0.9	0.494282		0.88	0.951193		1.45	0.188667		0.74	0.905949		0.92	1		1.03
Solyc01g073670	2.63	0.704069		1.72	0.921403		1.06	1		0.59	0.0833323		4.6	6.88289e-07	+	1.11	1		1.33	1		1.79	1		0.55	0.522793		0.86	0.872118		5.52	3.7396e-16	+	1.96	0.834499		5.26	0.847313		0.81	1		0.45	0.758536		0.79	0.97263		4.06
Solyc01g073680	1.23	0.507024		0.62	0.0496329	-	0.9	0.82643		0.88	0.625725		1.73	2.99697e-14	+	1.45	0.0246685		2	0.0409836	+	1.3	0.565434		1.04	1		0.85	0.659755		1.41	0.000139877		1.45	0.591651		1.09	0.89379		1.27	0.963877		1.15	0.984502		0.83	0.887611		0.99
Solyc01g073700	2.78	0.00840347	+	7.14	1.99749e-08	+	0.93	1		0.87	0.996925		0.88	0.743437		0.38	1		4.76	0.0230938	+	3.57	0.157402		1	NA		2.56	0.771283		0.76	0.882429		1	NA		3.03	0.936311		2.86	1		1	NA		0.8	1		0.48
Solyc01g073720	0.55	1		0.83	1		1.22	1		0.07	0.171526		0.49	0.241874		0.82	0.640156		0.23	0.725814		0.17	1		0.63	1		0.12	0.477814		0.14	0.000178687	-	1.69	0.624608		0.32	0.936311		0.44	1		1.75	1		0.24	1		0.27
Solyc01g073760	1.32	0.641381		1.2	0.806118		1.25	0.470625		1.2	0.408529		1.99	4.35762e-05	+	1.16	1		1.32	0.60155		1.18	1		0.85	0.829452		1.02	1		0.91	1		1.37	0.877242		0.76	0.717899		0.87	1		0.99	1		1.2	0.957192		0.73
Solyc01g073770	1.28	0.51578		1.61	0.000473909	+	1.43	0.00214163		1.04	0.764055		1.39	0.000929983		0.96	0.85028		1.33	0.185225		1.49	0.00664756		0.91	0.358199		0.91	0.839434		1.31	0.00631155		0.99	1		0.86	0.788005		1.15	0.68974		1.02	0.633383		1.05	0.964421		1.01
Solyc01g073820	0.06	0.00338798	-	0.11	0.660821		1	NA		0.72	1		0.6	0.618678		4.76	0.27823		0.29	0.678289		0.27	0.57758		0.21	0.895639		0.07	0.047795	-	1.47	0.327317		33.33	0.00374793	+	0.22	0.847313		0.38	0.82891		1	NA		0.41	0.971798		2.03
Solyc01g073880	0.63	0.912372		0.08	0.459219		0.14	0.671025		0.06	0.140287		0.59	0.634484		2.44	0.907582		0.14	0.0125014	-	0.06	0.524171		0.31	0.981972		0.12	0.447704		0.18	0.000876484	-	7.69	0.694135		0.52	0.196782		0.37	0.786414		0.62	1		0.07	0.41725		0.33
Solyc01g073890	0.08	3.34085e-26	-	0.08	1.42901e-10	-	0.16	0.235619		0.05	6.52465e-16	-	0.64	0.00155861	-	3.23	0.521045		0.06	1.73786e-28	-	0.04	1.96304e-15	-	0.06	4.62251e-05	-	0.07	9.712e-14	-	0.18	2.02561e-20	-	1.32	1		0.1	2.57591e-18	-	0.06	3.22755e-09	-	0.51	0.977428		0.34	0.617401		0.23
Solyc01g073910	0.77	0.807903		0.72	1		1.18	0.881719		0.66	0.471236		1.06	1		0.92	1		0.3	0.0469354	-	1.67	1		7.69	0.678079		1.72	0.788577		0.72	0.492393		1.28	0.611334		0.25	0.0834929		0.64	0.981184		0.41	1		0.65	1		0.46
Solyc01g073950	0.76	0.00122356		0.88	0.291889		0.95	1		1.04	0.766201		1.21	0.0592301		0.92	0.63395		0.79	0.0879212		0.78	0.141005		0.76	0.00312273		0.81	0.178238		0.78	0.115502		1.12	0.851234		0.65	0.00142764	-	0.7	0.00209193		0.74	0.203137		0.88	0.964756		0.81
Solyc01g074000	1.27	0.387766		1.28	0.309495		1.01	1		1.1	0.779679		0.63	0.00863156	-	0.92	0.852921		1.11	0.9718		0.88	1		2.44	0.00618105	+	1.2	0.791945		0.22	1.7257e-15	-	1.2	0.994536		0.48	0.167762		0.67	0.65791		0.61	0.828696		0.33	0.00162453	-	0.53
Solyc01g074030	1.15	0.736899		0.55	4.98675e-07	-	1.1	0.610628		0.53	1.15921e-08	-	0.61	7.68687e-06	-	2.13	0.0712419		0.81	0.279672		0.77	1		2.17	0.0705728		0.47	0.0229799	-	0.13	2.7151e-43	-	1.05	1		0.52	0.164791		0.17	0.0791918		0.36	0.517203		0.61	0.919023		0.1
Solyc01g079080	0.38	0.00349185	-	0.72	0.776237		0.71	0.68847		1.15	1		1.13	1		0.61	0.95748		0.74	0.873186		0.53	0.91348		0.59	0.899457		2.22	0.96295		0.71	0.816608		0.56	0.92803		0.08	0.0764615		1.18	1		1.75	1		0.14	0.937637		0.12
Solyc01g079110	1.37	0.34579		1.54	0.0589423		0.9	0.812036		1.49	0.0676685		0.67	0.0285604		1	1		1.12	0.973981		0.99	1		2.13	0.0486863	+	1.11	0.960367		0.31	9.6195e-09	-	1.49	0.75698		0.79	0.894753		0.64	0.885682		0.25	0.125991		0.41	0.217211		0.52
Solyc01g079140	0.03	8.00632e-05	-	0.31	0.417597		1.23	1		0.69	0.880104		0.63	0.589629		0.72	1		0.18	0.133023		0.14	0.122448		1	NA		0.16	0.648964		0.18	0.000216403	-	4.55	0.911226		0.15	0.0128009	-	1.54	1		1.89	1		0.89	1		0.22
Solyc01g079150	1.92	0.00196007	+	2.17	0.000119662	+	0.92	0.973261		0.88	0.608369		1.49	0.00239283		1.19	1		2.13	0.00368755	+	2.63	1.74934e-05	+	0.48	0.577378		1.41	0.486462		0.78	0.647965		1.96	0.533882		1.25	0.671456		1.11	1		0.77	1		0.97	1		0.67
Solyc01g079170	0.56	0.0195678	-	0.24	3.52225e-07	-	0.96	1		0.68	0.451578		0.59	0.0443361	-	1.03	1		0.33	0.00360228	-	0.52	0.296643		0.77	0.0875311		1.12	1		1.21	0.625042		0.89	0.402642		0.31	0.0267605	-	0.74	1		1.08	0.867254		0.69	1		0.34
Solyc01g079200	0.4	0.814638		0.08	0.458357		5	0.890755		0.44	1		0.25	0.288817		3.13	0.10648		0.13	0.290005		0.4	1		2.5	1		2.13	1		0.06	0.000346031	-	4	0.00628735	+	0.09	0.286751		2	1		6.67	0.783057		3.85	0.879888		0.38
Solyc01g079240	1.27	0.289507		1.16	0.848349		1.12	0.873246		0.76	0.385528		0.69	0.305027		1.39	0.33875		1.41	0.157942		1.64	0.43165		0.52	0.146423		1.06	1		0.8	0.968857		3.03	3.30451e-07	+	1.2	0.176513		1.3	1		0.6	0.71707		0.66	0.89265		0.37
Solyc01g079260	0.41	3.49446e-09	-	0.94	0.714761		0.55	7.39005e-06	-	1.47	0.00925843		0.66	0.00170528	-	1.75	0.00180962	+	0.49	4.66989e-09	-	0.66	0.00298195	-	0.68	5.57088e-06		0.81	0.352928		0.78	0.29023		1.22	0.444604		0.65	0.000568859	-	0.75	0.00801405		0.76	0.16699		0.74	0.0412427		0.9
Solyc01g079360	1.45	0.0874653		0.99	0.989894		1.28	0.249514		0.83	0.235833		1.06	0.953659		0.96	1		1.23	0.537578		0.93	1		1.04	1		0.72	0.222281		0.84	0.725214		0.95	1		0.52	0.0018364	-	0.92	1		1.04	0.85074		0.88	1		0.8
Solyc01g079400	0.88	0.103229		0.92	0.704139		0.94	1		1.05	0.886199		1.05	1		1.25	0.605952		0.87	0.725478		0.76	0.481718		0.97	0.96087		0.72	0.132163		0.89	0.977459		1.49	0.12922		0.65	0.0243644	-	0.96	1		0.7	0.420782		1.12	0.917795		0.82
Solyc01g079410	1.16	0.83221		0.91	0.918868		1.49	0.360026		0.56	0.0090692	-	1.16	0.758879		1.09	1		0.65	0.216277		0.93	1		0.63	1		1.41	0.851168		0.88	1		0.52	0.632867		0.54	0.443642		0.41	0.839902		2.27	1		2.22	0.827515		0.26
Solyc01g079420	0.89	0.443482		1.61	0.16901		0.92	0.969137		1.67	1.28966e-06	+	1.24	0.273608		1.06	1		0.99	1		1.23	0.912826		1.01	0.914378		0.87	0.710617		0.62	4.8162e-05	-	1.11	0.881478		0.76	0.202969		1.19	0.66579		1.08	0.397665		0.89	1		0.77
Solyc01g079460	1	1		1.64	0.169303		1.08	1		1.06	0.937262		1.42	0.190687		1.3	1		1.05	1		1.22	1		1.3	0.71465		1.56	0.00553466	+	1.09	0.586617		1.54	0.421459		1.22	0.25763		1.2	0.725941		1.32	0.14184		0.97	1		1.87
Solyc01g079470	0.89	0.813049		1.08	1		0.61	0.0170867	-	1.39	0.692993		0.55	0.481663		1.64	0.777201		0.79	0.812195		1.14	1		1.75	0.796411		1.33	0.952158		1.31	0.713887		25	0.000685718	+	0.68	0.302499		0.93	1		2.78	0.917885		2.44	1		0.91
Solyc01g079480	0.51	2.44931e-27	-	0.41	4.39321e-29	-	0.43	2.45937e-25	-	0.48	1.00058e-23	-	0.82	0.00475934		0.85	0.132975		0.48	2.06341e-12	-	0.5	2.17879e-10	-	0.4	1.78442e-32	-	0.55	1.55273e-11	-	0.71	0.012896		0.92	0.59157		0.48	4.11982e-14	-	0.6	7.11449e-08	-	0.41	9.06408e-25	-	0.57	0.000178022	-	0.59
Solyc01g079490	0.86	0.0263725		0.85	0.119343		0.65	1.13943e-05	-	1.05	0.7642		0.95	0.794084		1.33	0.706149		0.66	0.000351506	-	0.62	0.00031462	-	0.64	0.000314293	-	0.72	0.0190819		0.57	2.21714e-06	-	0.97	1		0.55	7.5637e-07	-	0.56	5.8572e-05	-	0.48	1.72949e-05	-	0.75	0.362514		0.73
Solyc01g079500	1.47	0.0379185		1.56	0.0245801	+	1.08	0.865768		0.93	0.930485		0.95	0.928955		1.03	1		1.37	0.107011		1.09	1		1.2	0.895639		1.15	0.818071		0.68	0.141945		1.54	0.315695		1.09	0.654953		0.95	1		0.83	1		0.65	0.312905		0.77
Solyc01g079530	0.11	1.00269e-25	-	0.11	1.19399e-22	-	0.18	6.73441e-44	-	0.2	3.60224e-32	-	1.26	0.110054		0.65	0.00831672	-	0.19	4.49229e-12	-	0.15	4.51095e-09	-	0.43	0.00169244	-	0.26	2.67221e-11	-	0.61	0.0237941	-	1.1	1		0.15	1.08047e-14	-	0.26	1.54842e-05	-	0.29	5.84569e-05	-	0.53	0.0976654		0.6
Solyc01g079580	0.65	9.11607e-07	-	0.54	3.98255e-09	-	0.61	0.000203258	-	0.58	0.000920212	-	0.52	3.36879e-12	-	0.88	0.864222		0.51	9.24892e-05	-	0.45	0.010754	-	0.53	0.00408901	-	0.45	3.87258e-05	-	0.37	6.56394e-10	-	2.08	0.0778584		0.5	0.0972199		0.9	1		0.84	1		0.52	0.372971		0.35
Solyc01g079600	0.18	2.27277e-108	-	0.2	2.15929e-78	-	0.45	1.97288e-24	-	0.36	5.78417e-35	-	0.82	0.0206939		1.08	1		0.28	1.05171e-33	-	0.31	3.93898e-21	-	0.51	7.70859e-15	-	0.43	1.06132e-17	-	0.65	0.000263314	-	0.99	1		0.45	3.41728e-20	-	0.45	2.5609e-18	-	0.6	2.28744e-05	-	0.53	0.000102077	-	0.7
Solyc01g079610	1.06	1		1.01	1		1.49	0.000144152		1.2	0.0992068		1.07	0.854486		1.28	0.440538		0.9	0.572069		0.95	1		1.19	0.546834		0.97	1		0.69	0.0559076		1.82	1.74548e-06	+	1.11	0.415203		1.03	1		1.25	0.0209468		1.12	0.776882		0.69
Solyc01g079620	1.47	0.00353086		0.69	0.0817878		1.05	1		1.18	1		0.03	8.47881e-11	-	0.79	0.857027		1.25	0.534048		0.58	0.752237		2	1		0.22	0.573482		0.02	1.25958e-05	-	0.68	0.0553583		1.15	0.262114		0.84	1		0.59	1		0.61	1		0.21
Solyc01g079630	1.56	0.0244646	+	0.81	0.411584		0.92	0.969377		1.14	0.646433		1.03	1		1.18	1		1.18	0.896997		1.27	0.744936		1.35	0.562557		1.1	0.877548		0.86	0.862644		0.98	1		1.06	0.712007		1	1		0.93	1		0.94	1		1.25
Solyc01g079640	1.14	0.956377		0.97	0.871533		1.05	0.877263		0.97	1		1.43	0.00215154		1.01	1		1.02	1		1.04	1		0.95	0.780968		1.09	0.80776		1.52	3.22086e-05	+	0.88	0.482577		1.06	0.626375		0.92	1		0.87	1		0.68	0.0928862		1.59
Solyc01g079650	1.19	0.58349		0.92	0.644542		1.19	0.386362		1.1	0.6154		0.89	0.378644		1.05	1		1.03	1		1.14	0.902122		1.41	0.324687		1.08	0.832879		0.63	0.000932725	-	0.92	0.536968		1.15	0.131176		1	1		1.08	0.800828		0.95	1		0.85
Solyc01g079660	0.02	8.06851e-101	-	0	4.4071e-85	-	0.01	2.01169e-62	-	0.01	1.75756e-38	-	0.45	2.09893e-11	-	0.29	0.0341462	-	0.05	2.22576e-06	-	0.05	1.94791e-08	-	0.05	1.28286e-14	-	0.02	5.37543e-81	-	0.17	1.18759e-15	-	0.18	3.36627e-07	-	0.02	9.47049e-29	-	0.03	4.3976e-23	-	0.03	9.78955e-45	-	0.13	4.92464e-05	-	0.13
Solyc01g079670	0.03	7.13417e-22	-	0.01	1.45654e-09	-	0.03	2.84383e-11	-	0.02	7.88246e-05	-	1.3	0.954331		0.72	1		0.04	3.04082e-16	-	0.06	4.27094e-06	-	0.02	3.18755e-19	-	0	4.33751e-15	-	0.23	6.69569e-06	-	0.7	0.750873		0.02	7.19994e-23	-	0.02	5.59611e-09	-	0.02	4.55237e-08	-	0.27	0.0924608		0.3
Solyc01g079740	1.03	1		1.59	1		0.24	0.44375		0.43	0.337117		1.17	0.93156		1.33	1		0.3	0.814603		1	NA		1	NA		2.78	1		0.35	0.0414027	-	0.18	0.923924		0.21	0.858162		1	NA		1	NA		0.39	1		0.51
Solyc01g079770	1.16	0.909602		1.09	1		1.1	0.69979		0.85	0.519843		0.91	0.826871		1.43	0.183178		0.94	0.958417		1.28	0.719681		0.89	0.503205		1.16	0.359028		1.72	6.42115e-06	+	1.54	0.0785433		1.02	0.829144		1.19	0.740623		0.92	1		1.22	0.608005		1.05
Solyc01g079810	0.54	9.9149e-11	-	0.73	0.033179		0.88	0.618814		0.6	3.78269e-08	-	1.19	0.0744403		1.22	0.648454		0.63	0.00733633	-	1.22	0.835153		0.9	0.51969		0.83	0.34802		0.8	0.243051		1.52	0.00148908	+	0.99	0.934551		1.33	0.482526		0.85	0.994463		0.97	1		0.92
Solyc01g079850	1.15	1		0.19	0.281183		0.87	0.926217		0.79	0.786323		1.01	1		1.15	1		2.63	0.938382		0.73	1		1.25	0.895639		0.33	0.0116901	-	0.43	0.21226		1.64	0.241659		0.89	1		0.84	1		0.6	0.959093		1.08	1		0.56
Solyc01g079880	1.16	0.598966		1.3	0.0759964		1.15	0.351961		1.02	0.97977		1.52	1.10167e-11	+	1.08	1		1.09	0.939474		1.03	1		1.54	0.0162684	+	0.98	1		0.72	0.0104773		1.11	0.858216		0.99	0.785276		1.12	0.78205		0.93	1		1.02	1		0.78
Solyc01g079940	0.2	0.0130533	-	0.16	0.00102266	-	0.93	1		0.48	0.282722		0.72	0.299659		2.5	0.000212481	+	0.2	0.147041		0.14	0.235164		0.2	0.000219139	-	0.32	0.777235		0.22	4.92756e-09	-	3.45	6.58604e-06	+	0.37	0.74368		4.55	1		0.69	1		0.8	1		0.22
Solyc01g079950	0.65	0.0869465		0.96	1		0.63	0.621603		0.65	0.00533716	-	1.33	0.00834057		1.75	0.901344		0.4	0.0705005		0.81	1		0.21	2.45483e-07	-	0.46	0.0320533	-	0.5	0.000841669	-	1.28	1		0.2	0.0187049	-	0.49	0.661872		0.53	0.825365		0.35	0.220502		0.42
Solyc01g079970	1	NA		1.09	1		1	NA		1	NA		2	1		11.11	0.0171049	+	1	NA		1	NA		0.36	1		1	NA		1	NA		5.88	0.452236		1	NA		1	NA		1	NA		1	NA		1
Solyc01g079980	3.23	1		3.23	1		1.22	1		0.7	1		0.22	0.00653379	-	1.37	0.671261		0.36	1		1	NA		1	NA		0.19	0.876973		1	1		1.22	1		1	NA		1	NA		1	NA		1	NA		0.31
Solyc01g080000	1.33	1		0.04	0.0697017		9.09	0.143765		0.74	1		1.83	1		0.83	1		2.27	1		3.23	1		1	NA		1	NA		5.75	0.45288		0.96	1		1	NA		1	NA		1.75	1		1	NA		1
Solyc01g080010	0.99	0.684112		0.47	1.09363e-10	-	1.32	0.411365		0.6	0.010405	-	0.39	0.000230986	-	2.5	8.10357e-10	+	0.48	0.00534284	-	0.49	0.086751		0.46	0.0973738		1.02	1		0.14	1.44026e-06	-	6.25	8.23136e-10	+	0.74	0.361701		0.29	0.35694		0.75	1		1.59	1		0.12
Solyc01g080020	1.64	0.00262129	+	1.05	1		1.54	2.87243e-05	+	1.18	0.230104		0.78	0.0024679		1.28	0.623716		1.75	1.31543e-07	+	1	1		1.22	0.731099		0.77	0.305436		1.08	0.317032		1.69	0.00474093	+	0.61	0.00208297	-	0.61	0.495416		0.87	1		0.53	0.0332408	-	0.79
Solyc01g080030	0.15	0.462342		0.03	0.0249202	-	2.38	0.351385		1.12	1		1.27	0.976138		1.04	1		0.36	1		1.32	1		1.19	1		0.69	0.564412		1.93	0.0843616		1.18	0.695194		0.4	1		3.33	1		0.4	0.360844		0.49	0.505899		1.3
Solyc01g080040	1.3	0.335712		1.22	0.612456		0.96	1		1.43	0.0224331		1.21	0.238909		1.11	1		1.19	0.607747		1.09	1		0.93	0.722158		0.93	0.962257		0.63	0.000127108	-	1.52	0.0530023		0.79	0.427048		1.05	1		0.85	0.977428		1.05	1		0.85
Solyc01g080070	1.14	0.783621		1.15	0.808398		1.22	0.224949		1.2	0.0305682		0.61	5.23251e-12	-	1.64	0.000297799	+	1.19	0.707599		0.98	1		2.08	0.0903997		1.19	0.746718		0.58	6.99136e-06	-	1.23	0.485076		0.81	0.800987		0.85	1		0.88	1		0.98	1		0.32
Solyc01g080090	1.06	1		1.04	1		0.93	0.929501		0.98	1		1.64	5.88854e-08	+	1.14	1		1.11	0.939474		1.03	1		0.86	0.243679		0.94	1		0.95	0.88584		1.05	1		0.81	0.735848		0.81	0.580886		0.96	1		0.94	1		1.19
Solyc01g080100	1.04	0.980645		1.06	1		0.93	0.890755		0.97	1		1.64	8.07968e-08	+	1.14	1		1.1	0.984876		1.03	1		0.84	0.193999		0.93	0.960374		0.96	0.841605		1.03	1		0.79	0.704105		0.82	0.635852		0.98	1		0.93	1		1.22
Solyc01g080130	0.93	0.335165		0.81	0.0228467		0.72	0.0188448		0.74	0.0070845		0.93	0.522136		1.04	1		0.85	0.592155		0.85	0.988244		0.65	0.0120386	-	0.71	0.107243		0.79	0.346049		0.95	0.897974		0.58	0.0565178		0.91	1		0.74	0.506784		0.87	1		0.77
Solyc01g080150	1.75	0.0346935	+	1.2	0.821826		0.58	0.478691		0.85	0.670248		1.2	0.238909		1.19	1		1.49	0.530473		1.52	0.382889		0.53	1		0.88	0.985535		0.71	0.225312		0.68	1		0.85	1		1.04	1		0.98	1		0.94	1		0.7
Solyc01g080160	1.16	0.709122		1	1		1	1		0.89	0.533774		1.19	0.233594		0.95	0.778857		1.02	1		1.02	1		1.11	0.960777		0.91	0.85344		0.9	1		1.54	0.00621829	+	0.91	1		0.87	0.914904		1	0.97793		0.83	0.796401		0.95
Solyc01g080180	0.92	0.485516		0.98	0.98674		1.16	0.47935		1.15	0.425726		1.07	0.873256		1.18	0.994288		1.05	1		1.11	1		0.93	0.636206		0.94	1		1.32	0.0130916		1.3	0.268293		0.94	1		0.94	1		1.19	0.298692		0.91	1		1.02
Solyc01g080210	1.11	1		1.08	1		0.88	0.945532		0.91	0.868775		1.14	0.825636		1.3	0.809959		0.9	0.879128		1.1	1		1.11	0.986077		1.12	0.590264		1.55	3.94564e-06	+	1.37	0.176977		0.9	1		1.18	0.599289		1.2	0.172523		1.22	0.600813		1.31
Solyc01g080220	1.14	1		1.22	1		1.09	1		0.43	0.4949		0.27	0.108251		1.1	1		0.88	0.563241		0.88	1		1.12	1		0.85	0.929054		0.27	8.07225e-13	-	3.45	5.6431e-07	+	0.81	0.358959		0.79	1		0.79	0.994492		0.79	0.858284		0.47
Solyc01g080250	0.96	0.368395		1.09	0.878426		0.99	1		0.88	0.397993		0.89	0.404198		1.15	0.903521		1.1	0.939474		1.09	1		1.15	0.776485		1.15	0.28681		1.52	3.01036e-10	+	1.33	0.0311832		1.05	0.552121		1.05	1		0.99	0.824205		1.18	0.445846		0.97
Solyc01g080260	0.28	0.00316035	-	0.75	0.861998		2.04	7.60294e-06	+	0.56	0.0131203	-	2.12	0.0239432	+	1.09	1		0.52	0.274764		1.22	1		1.49	0.543336		0.71	0.272409		4.55	9.64952e-11	+	2.27	4.83568e-13	+	0.42	0.0119465	-	0.6	0.608165		0.58	0.469383		1.03	1		1.64
Solyc01g080280	1.22	0.581427		1.43	0.10638		1.96	0.0253565	+	1.35	0.355029		0.68	0.0822671		1.16	1		1.3	0.522104		1.52	0.0812135		0.88	1		1.23	0.926659		0.88	0.959294		2.5	0.280861		1.3	0.172748		1.19	1		0.76	1		0.75	1		0.67
Solyc01g080290	2.17	0.219846		3.03	0.0383709	+	3.23	0.586638		0.75	0.558714		1.11	0.825636		0.56	1		9.09	0.00132318	+	3.45	0.53667		5.56	0.895639		1.33	0.863107		1.31	0.320844		1.64	1		1.92	0.639319		9.09	0.117771		2.5	1		1.47	1		0.9
Solyc01g080410	0.88	0.529881		0.64	0.0180027	-	0.31	0.000512825	-	0.85	0.721984		1.02	1		0.88	0.618817		0.78	0.396874		1.28	0.907665		0.78	0.0123702		0.88	0.740836		1.36	0.000183065		0.83	0.400517		1.32	0.000104379		1.3	0.00823191		0.86	0.940282		0.99	1		1.43
Solyc01g080420	1.61	0.0204021	+	1.23	0.736206		1.08	0.890755		1.28	0.207282		1.12	0.85542		0.93	0.964289		1.08	1		0.77	0.795153		1.43	0.733707		0.81	0.81784		0.58	0.0328879	-	0.85	0.688005		0.92	1		1.33	1		1.19	1		0.86	1		0.38
Solyc01g080480	0.44	1		0.33	1		20	0.0877084		0.44	0.69872		4.48	0.37122		5.88	0.294292		0.36	1		0.14	1		2.5	1		0.34	0.714014		0.63	1		0.42	0.761632		1	NA		1	NA		0.5	1		0.8	1		0.03
Solyc01g080490	0.2	0.451805		0.25	0.0942028		2.08	0.00232974	+	0.85	0.85683		0.94	0.996619		1.11	1		5.88	0.939474		2.38	0.903544		0.67	0.99531		0.57	0.276753		5.73	2.22945e-08	+	2.44	0.000352277	+	0.97	1		2.7	1		1.92	0.842275		1.11	1		2.27
Solyc01g080500	0.24	2.10719e-81	-	0.28	1.35412e-35	-	0.22	1.85984e-68	-	0.25	9.56561e-61	-	0.72	3.10766e-06		0.92	0.615268		0.27	2.69858e-22	-	0.23	8.15864e-24	-	0.19	8.04589e-53	-	0.24	2.16965e-31	-	0.42	2.89261e-11	-	0.75	0.00870261		0.16	6.62032e-127	-	0.24	1.20733e-68	-	0.19	6.15734e-43	-	0.4	4.73438e-08	-	0.46
Solyc01g080540	1.28	0.644331		1.23	0.744515		0.87	0.83056		0.81	0.212779		0.75	0.0355198		0.99	0.973492		1.03	1		1.19	1		1.09	1		0.85	0.673563		0.64	0.00224933	-	0.98	1		0.9	1		1.33	0.880372		0.77	1		0.66	0.433987		0.53
Solyc01g080560	3.03	1		1	NA		1	NA		1	NA		1	NA		2	1		1	NA		1	NA		1	NA		1	NA		1.5	1		0.23	0.0293985	-	1	NA		1	NA		1	NA		1	NA		1
Solyc01g080580	2.27	0.357176		2.04	0.356678		1	NA		5	0.00312264	+	0.59	0.202915		2	1		3.13	0.298527		1.96	0.995972		1	NA		2.78	0.96369		0.49	0.355017		1	NA		0.93	1		1.43	1		2.27	1		6.67	0.889734		0.81
Solyc01g080600	1.64	0.108466		1.61	0.21308		0.99	1		1.27	0.709911		0.69	0.264466		1.22	1		1.27	0.674522		0.94	1		1.33	0.900027		0.9	1		0.31	0.000272537	-	4.76	0.186617		0.45	0.361896		0.57	0.912211		0.4	0.977428		0.59	0.981556		0.58
Solyc01g080680	1.41	0.344326		1.54	0.163293		2.38	0.0605963		2.13	0.150744		1.52	0.805223		1.89	0.0769033		1.45	0.503097		1.02	1		0.85	1		0.56	0.614207		0.2	0.000247626	-	2.7	0.373841		0.38	0.346945		0.4	1		0.53	1		0.06	0.400373		0.59
Solyc01g080700	1.16	0.656425		1.11	0.848425		0.98	1		1.2	0.176945		1.05	0.955605		1.43	0.689759		1.03	1		1.09	1		1.43	0.471817		1.15	0.538813		0.66	0.0194259	-	1.32	0.78171		0.73	0.224323		1.03	1		1.1	0.828509		1.09	1		0.92
Solyc01g080750	2.13	0.277989		7.69	7.06084e-07	+	3.85	0.606538		1.23	0.760792		0.76	0.529472		3.23	0.792082		1.25	1		1.96	1		1	NA		16.67	0.0929056		0.6	0.590731		11.11	0.515476		0.04	0.0584145		0.44	1		1	NA		1	NA		4.38
Solyc01g080770	2.13	0.000218011	+	3.85	4.45585e-16	+	1.32	0.467254		0.73	0.0477327		1.65	8.55257e-09	+	1.23	0.909873		4.17	7.25593e-16	+	2.56	1.37178e-06	+	1.04	1		0.99	1		1.53	0.000266138	+	0.91	0.922126		2.38	0.000298598	+	1.69	0.0997955		1.01	1		1.09	1		0.88
Solyc01g080830	1.45	0.22931		1.3	0.598209		0.65	0.363258		1.56	0.085176		0.66	0.012877	-	0.93	0.694069		1.04	1		0.96	1		0.93	1		1.01	1		0.61	0.00519127	-	1.06	1		0.82	0.745498		1.06	1		0.83	1		1.16	0.935227		0.47
Solyc01g080890	1.32	0.0456719		0.93	0.694221		1.01	1		1.2	0.0430815		1	1		1.25	0.655992		1.02	1		0.89	1		0.62	5.40104e-10	-	0.79	0.23227		0.82	0.43058		0.68	0.0135013		0.8	0.219722		1.06	1		0.93	1		1.25	0.634771		0.93
Solyc01g080900	1.19	0.693866		1.23	0.553301		1.12	0.965723		1.72	0.0266165	+	0.38	2.01811e-17	-	1.67	0.632793		1.01	1		1.2	0.973622		2.44	0.33689		2.33	0.0313083	+	0.38	0.00116984	-	1.89	0.176977		0.89	0.970996		1.01	1		2.13	0.539106		5	0.0119213	+	0.25
Solyc01g080910	1.28	0.0535278		1.3	0.316458		1.52	3.56574e-05	+	1.12	0.404712		1.71	4.26017e-15	+	1.19	0.754508		1.75	0.000441539	+	1.41	0.578461		1.64	0.0329037	+	1.19	0.59733		2.31	3.08153e-09	+	1.16	0.585944		1	0.795482		0.96	1		1.45	6.75573e-05		1	1		1.03
Solyc01g080970	3.03	1		0.31	1		1.56	1		0.65	1		1.11	1		0.68	0.451896		2.27	1		1	NA		0.53	0.713618		0.81	0.958683		5	0.00715741	+	1.69	0.114652		1	NA		4.55	1		0.31	0.22287		0.88	1		13
Solyc01g080990	7.69	0.00356263	+	0.91	1		7.69	0.47935		2.7	0.579637		2.5	1		4	1		1.09	1		1.18	1		3.03	1		3.23	0.876973		1	NA		0.75	1		0.9	1		1	NA		1	NA		1	NA		2.5
Solyc01g081040	1	NA		0.33	1		2.27	1		0.51	0.966372		0.18	0.0192034	-	0.7	0.725605		1	NA		1	NA		1	NA		2.78	1		0.8	1		0.66	1		1	NA		2	1		1	NA		2.78	1		2.38
Solyc01g081060	0.88	0.476448		0.51	4.9931e-07	-	0.93	0.960801		1.03	0.839259		1.68	8.87901e-08	+	1.09	1		0.98	1		1.03	1		0.99	0.739463		0.93	0.95086		1.7	4.78164e-15	+	1.03	1		0.83	0.668064		1.04	1		1.04	0.584147		1.19	0.543955		1.36
Solyc01g081080	5.88	0.865497		1	NA		1.22	1		1.67	1		3.25	1		14.29	0.0260486	+	1	NA		3.23	1		3.57	0.981972		0.63	1		1.56	1		8.33	0.0116435	+	1	NA		1	NA		6.25	0.792486		0.5	1		1.14
Solyc01g081120	1.28	0.468365		0.91	0.719937		0.97	1		1.59	0.000147324	+	0.92	0.757469		1.28	0.869075		1.23	0.556795		1.04	1		1.28	0.480937		0.88	0.873526		0.6	0.000596264	-	0.78	0.456775		0.88	0.959715		1.02	1		1.23	0.33403		1.04	1		0.87
Solyc01g081170	1.1	1		1.04	1		1.19	0.962923		0.33	0.0229342	-	2.26	0.0681462		0.97	1		1.09	1		2.04	1		0.33	0.715321		6.25	0.248843		0.64	0.884263		1.45	1		1.14	0.98721		3.7	1		0.38	1		6.67	0.889734		1.3
Solyc01g081190	1.03	1		0.85	0.444892		0.81	0.0708073		0.93	0.801122		1.03	1		1.19	0.902014		0.63	0.000391787	-	0.88	0.807596		0.86	0.1128		0.68	0.00285077		0.84	0.529786		1.06	1		0.65	0.00428335	-	0.86	0.742152		0.77	0.324147		0.93	1		0.79
Solyc01g081210	1.64	0.950147		3.33	0.487304		0.83	1		1.15	0.886199		2.38	0.0278436	+	1.04	1		3.45	0.249905		2.7	0.324406		0.9	1		0.88	0.955191		4.74	1.38642e-10	+	1.23	0.970945		2.7	0.0288163	+	2.56	0.0378602	+	0.18	0.000655594	-	0.96	1		2.66
Solyc01g081270	1.12	0.991909		1.56	0.26517		2	0.259072		1.64	0.128038		0.6	0.144622		1.32	0.879172		0.68	0.170564		0.95	1		0.76	0.549052		1.67	0.173574		0.51	0.0169326	-	1.85	0.189142		0.79	0.426554		1.06	1		0.65	0.182049		1.52	0.0559686		0.43
Solyc01g081310	0.81	0.0361016		0.7	0.0702244		0.59	1.09824e-08	-	0.61	0.000256781	-	0.64	0.00972569	-	1.72	0.0152003	+	0.62	3.59989e-05	-	0.64	0.00766839	-	0.55	0.00147765	-	0.57	0.000298538	-	0.48	6.34079e-08	-	2.04	0.00832215	+	0.8	0.292937		0.9	0.936546		0.53	0.0757415		0.48	0.00644566	-	0.45
Solyc01g081340	5.88	0.870128		0.25	0.812292		2.63	1		1	NA		2.5	1		0.93	1		1	NA		2.5	1		1.05	1		2.78	1		2	1		1.18	1		0.14	0.620137		5.88	1		2.22	0.0372992	+	0.83	1		2.38
Solyc01g081390	1.23	0.389661		1.23	0.357703		1.05	0.898556		1.03	0.959391		0.93	0.801443		1.54	0.0582324		1.19	0.660127		1.2	0.69343		1.18	0.849495		1.27	0.129045		1.41	0.00149672		1.05	1		0.95	1		0.98	1		1.33	0.0447439		1.15	0.814046		0.94
Solyc01g081410	0.65	0.0767974		0.75	0.832917		0.67	0.767494		0.65	0.605316		1.29	0.809629		1.25	0.987998		0.42	0.00189205	-	0.31	0.0187771	-	0.4	1		1.3	0.985296		1.34	0.777221		1.69	0.681533		0.62	0.399325		0.57	0.927099		1.32	1		0.83	1		0.89
Solyc01g081450	0.68	1.96315e-07		0.83	0.0157857		0.69	0.000302516		0.66	3.09607e-06	-	0.98	0.963741		1.04	1		0.65	1.22228e-05	-	0.77	0.0450069		0.72	1.06828e-05		0.71	0.000241759		0.95	0.850675		1.11	0.83607		0.77	0.0714679		1.02	1		0.7	0.016519		0.82	0.632121		0.91
Solyc01g081490	1.09	1		1.2	0.393809		1.18	0.244775		1.12	0.352529		0.8	0.0540731		0.85	0.563809		1.09	0.996326		1.05	1		1.06	1		1.23	0.11849		1.13	0.0839273		1.08	1		1.23	0.0134144		1.14	0.910549		1.06	0.428934		1	1		1.71
Solyc01g081560	1.27	0.853126		0.74	0.468697		0.95	1		0.51	0.0148804	-	1.18	0.825636		1.67	0.784818		1.22	0.881168		0.88	1		1.27	0.946509		0.9	1		1.4	0.118706		0.81	0.825903		0.83	1		1.18	1		0.89	1		1.09	1		1.08
Solyc01g081570	1.11	0.919501		0.88	0.189107		1.05	0.707499		1.1	0.586146		0.87	0.105827		1.19	0.856492		0.93	0.896997		0.88	0.736003		1.18	0.895639		0.84	0.323324		0.59	1.53524e-06	-	0.89	0.700647		0.6	8.62324e-07	-	0.87	0.943084		0.79	0.8329		0.9	1		0.49
Solyc01g081590	0.16	0.870128		1.54	1		1.19	1		0.18	0.300692		0.75	1		0.68	0.0176074		1	NA		0.34	1		1.89	0.692894		3.85	0.468647		2.89	0.840724		0.56	0.000130735	-	1	NA		25	0.251452		2.78	0.280528		1.22	1		0.32
Solyc01g081610	0.95	0.589071		1.22	0.455683		0.84	0.429959		0.88	0.469249		0.95	0.77744		0.94	1		1	1		1.11	1		0.96	0.740768		0.9	0.801988		2.51	1.16867e-25	+	2.13	6.557e-15	+	1.2	0.0257786		0.94	1		0.84	0.806733		0.93	1		1.43
Solyc01g081620	0.65	0.865497		0.59	0.708264		1.18	0.960185		0.71	0.37546		1.26	0.488264		0.69	0.0939523		0.79	1		2.94	0.418309		1.22	1		0.79	0.737563		2.43	2.20267e-09	+	2.44	0.000214799	+	2	0.97868		2.94	0.784595		1.06	1		1.06	1		1.37
Solyc01g081630	1	NA		1	NA		1	NA		1	NA		1.35	1		1.23	1		1	NA		1	NA		0.44	1		1	NA		1	NA		0.74	0.683901		1	NA		1	NA		1	NA		1	NA		1
Solyc01g086640	0.2	3.94521e-46	-	0.19	4.50774e-47	-	0.72	0.126294		0.54	2.16456e-12	-	0.73	7.77029e-06		1.37	0.366346		0.31	6.53e-13	-	0.51	0.00386367	-	1.3	0.566623		0.66	0.000139332	-	1.01	0.545156		1.75	1.17586e-05	+	0.43	0.000409058	-	0.64	0.463216		0.76	0.60711		0.7	0.238386		1.3
Solyc01g086660	0.39	0.00524824	-	0.62	0.793747		0.43	0.0927825		0.52	0.182629		0.87	0.825636		0.81	1		0.25	0.0022916	-	0.29	0.625208		1.08	1		1.32	0.931366		0.26	4.33455e-05	-	1.3	1		0.32	0.346111		0.56	1		1.3	1		8.33	0.00122554	+	0.43
Solyc01g086670	0.25	0.00209822	-	0.19	0.10996		0.23	0.0887822		2.94	0.152603		1.02	1		1.85	1		0.23	0.00158735	-	1.01	1		0.14	0.00623313	-	0.52	0.417117		0.52	0.118087		2.17	1		0.25	0.00504193	-	0.38	0.940911		1.23	1		1.2	1		0.16
Solyc01g086680	0.8	0.983243		0.93	1		1.2	0.795363		0.78	0.759868		1.49	0.266996		3.45	0.0329592	+	0.27	0.000480254	-	0.78	1		0.97	1		0.92	1		0.41	0.000182461	-	1.85	0.339253		0.43	0.369752		0.54	1		0.45	0.196183		0.81	1		0.34
Solyc01g086690	1.37	0.55049		1.16	0.959931		1.03	1		0.81	0.752715		0.72	0.516573		1.25	1		0.93	1		1.23	1		1.69	0.865676		1.72	0.568356		0.29	0.00125568	-	1.67	1		0.44	0.586362		1.25	1		1.1	1		0.79	1		0.44
Solyc01g086700	2.22	0.320021		0.51	0.498804		0.94	1		1.43	0.687776		0.49	0.353805		1.1	1		1.72	0.624074		1.79	0.975543		6.67	0.0349985	+	0.37	0.214302		0.7	0.82506		0.94	1		0.78	1		0.85	1		0.85	1		1.02	1		0.34
Solyc01g086720	2.22	0.155902		2.33	0.15433		2.17	0.898556		0.91	0.888817		1.24	0.479958		1.64	1		2.38	0.616843		2.94	0.0304553	+	5.26	0.895639		1.32	0.88891		0.81	0.825387		1.61	1		3.03	0.293159		2.56	0.525756		1.11	1		0.76	1		0.74
Solyc01g086730	0.08	0.0186665	-	0.11	0.0710013		0.12	0.00081331	-	0.15	0.0173744	-	0.48	0.122041		0.95	1		0.08	9.11432e-13	-	0.26	0.0939316		0.08	6.53484e-10	-	0.04	7.6912e-09	-	0.2	1.36809e-11	-	0.69	0.805181		0.12	4.78028e-09	-	0.1	7.49317e-05	-	0.14	0.000164546	-	0.4	0.479569		0.36
Solyc01g086820	1.72	0.000393946	+	2.13	1.4515e-05	+	1.12	0.690114		1.3	0.291846		1.19	0.560879		1.05	1		1.52	0.0172167	+	1.32	0.821006		2.78	0.00249817	+	1.45	0.430193		0.37	7.37428e-07	-	1.75	0.232505		0.72	0.716047		0.93	1		0.56	0.824599		0.37	0.0343967	-	0.46
Solyc01g086850	0.68	4.60989e-05		0.56	1.41161e-09	-	0.65	0.000436075	-	0.64	1.6968e-05	-	0.93	0.61372		0.95	0.948862		0.73	0.0219673		0.89	0.935699		0.71	0.0303965		0.82	0.253707		0.82	0.344485		1	1		0.7	0.0861383		1.08	1		0.69	0.085711		1.1	0.862102		0.88
Solyc01g086870	1.69	3.94304e-09	+	1.16	0.686181		1.28	0.119482		1.43	3.89834e-05		0.99	1		1.1	1		1.41	0.0606682		1.14	0.912826		0.9	0.753659		1	1		0.65	0.0012421	-	1.02	1		0.76	0.246008		1.02	1		0.74	0.66806		1.08	1		0.65
Solyc01g086920	1.06	1		1.3	0.25534		2.7	1.39893e-15	+	1.72	1.71525e-07	+	0.86	0.0806279		1.03	1		1.43	0.563241		1.75	0.763152		1.27	1		0.26	0.197571		0.08	7.92125e-06	-	1.3	1		0.15	0.000767328	-	0.59	1		1.75	1		0.47	1		0.02
Solyc01g086960	0.18	8.93408e-96	-	0.26	4.20821e-33	-	0.28	1.97911e-54	-	0.32	1.40729e-40	-	0.93	0.52897		0.78	0.0112745		0.23	4.33348e-40	-	0.27	6.04949e-19	-	0.26	1.36685e-47	-	0.29	1.91219e-35	-	0.61	8.3117e-05	-	0.68	0.00011553		0.28	4.67815e-42	-	0.31	4.87757e-42	-	0.27	1.26878e-44	-	0.41	4.44394e-07	-	0.65
Solyc01g087000	1.54	0.182511		1.16	0.807041		0.83	0.515132		1.11	0.68216		1.61	0.00962394	+	1	1		0.93	0.965161		1.04	1		1.11	1		0.88	0.860771		0.75	0.291588		1.02	1		0.87	0.978085		1.11	1		0.97	1		0.93	1		1.01
Solyc01g087020	0.14	2.83066e-28	-	0.16	2.97258e-72	-	0.59	4.95206e-05	-	0.38	1.74706e-06	-	0.92	0.825636		0.83	0.694069		0.17	2.44956e-27	-	0.23	4.15582e-16	-	0.56	1.57556e-06	-	0.71	0.214302		1.46	0.000221343		0.86	0.807177		0.29	1.12632e-14	-	0.65	0.0835562		0.23	3.14164e-25	-	0.63	0.00661306	-	0.8
Solyc01g087040	1.16	0.916349		0.83	0.150057		1.56	0.00308828	+	0.88	0.501825		0.91	0.618678		1.19	0.990756		1.22	0.705463		1.18	0.799978		0.81	0.209764		0.92	0.966078		1.39	0.0011051		1.56	0.0385937	+	1.15	0.435578		0.99	1		1.23	0.0732818		0.86	0.994517		1.3
Solyc01g087050	1.59	0.986001		0.03	0.0249323	-	1	NA		1	NA		0.11	0.590423		1.75	1		0.91	1		1	NA		1	NA		1	NA		0.31	1		0.17	0.911226		1	NA		1	NA		1	NA		1	NA		0.5
Solyc01g087070	0.72	0.190932		1.06	1		0.27	0.00884098	-	0.57	0.196415		0.91	0.907959		2.38	0.432962		0.4	0.00120321	-	0.81	1		0.48	0.931613		0.61	0.685067		0.5	0.0132336	-	2.17	0.502907		0.32	0.0550885		0.22	0.260197		0.23	0.77345		0.76	1		0.43
Solyc01g087090	1.19	0.680124		1.08	1		0.86	0.565658		1.23	0.191437		0.84	0.130829		0.92	0.642476		0.89	0.816029		0.76	0.384676		0.46	6.02688e-11	-	0.74	0.15228		0.78	0.322303		0.85	0.474874		0.58	0.00140332	-	0.76	0.132251		0.81	0.764146		1.06	1		0.79
Solyc01g087130	1	NA		1	NA		1	NA		0.17	0.675621		0.29	0.0302381	-	0.7	1		1	NA		1	NA		1	NA		1	NA		0.06	0.106098		1	NA		1	NA		1	NA		1	NA		1	NA		1
Solyc01g087150	1.28	1		2.5	0.476569		0.7	0.978662		1.16	0.949262		1.1	1		1.32	0.906374		1.61	0.939474		6.25	0.471488		1.75	1		1.12	1		2.54	0.0304676	+	1.22	1		2.86	0.434635		5	0.956959		1	NA		0.88	1		1.29
Solyc01g087170	1.04	0.933199		1.05	1		1.11	0.256038		0.86	0.148761		1.28	0.00140755		1.41	0.144545		1.2	0.502856		1.18	0.638171		1.23	0.16301		1.19	0.0771439		1.57	2.51954e-09	+	1.37	0.00785803		1.2	0.00370651		1.09	0.930655		1.12	0.0452577		1.05	0.964421		1.22
Solyc01g087180	0.01	0.000925054	-	0.59	0.576493		2.78	0.0745258		0.63	0.553801		0.39	0.359023		0.74	0.0161269		0.2	0.670699		1.09	1		0.43	0.241006		3.45	0.0149098	+	2.56	0.00464162	+	0.93	0.650797		0.15	0.0204237	-	9.09	0.275843		1.23	0.425978		0.41	0.26405		0.79
Solyc01g087200	1.47	0.781269		1.25	1		0.81	0.669992		0.47	0.000302196	-	1.04	1		1.52	0.706206		0.8	0.902657		0.8	1		1.23	0.869366		0.68	0.194522		0.78	0.42144		0.78	0.32916		0.41	0.00345909	-	0.59	0.463216		0.74	0.733394		0.75	0.778203		0.82
Solyc01g087230	1	0.844906		0.95	0.878426		1.02	0.983324		0.61	1.13184e-05	-	0.97	0.904736		1.05	1		1	1		1.11	1		1.37	0.170286		0.94	1		1.38	0.000402329		0.85	0.265399		0.96	1		1.09	1		1.1	0.448727		0.97	1		1.19
Solyc01g087240	0.93	0.23308		0.93	0.498242		1.19	0.146766		1.02	0.963135		0.79	0.0146265		1.05	1		0.81	0.087001		0.82	0.414318		1.09	1		0.9	0.737577		0.57	4.62113e-08	-	1.01	1		0.8	0.327426		0.89	0.735973		0.92	1		0.89	1		0.74
Solyc01g087290	1.14	0.821627		1.12	0.695208		1	1		1.35	0.000151558		1.28	0.0133568		1.23	0.782957		1.01	1		1.05	1		1.01	0.929729		1.01	1		0.57	2.08713e-07	-	0.94	0.77353		0.93	1		1.18	0.48924		0.87	0.977428		1.06	0.920761		1
Solyc01g087310	1.18	0.666085		1.03	1		1.03	0.904671		1.59	0.00219551	+	1.23	0.180864		0.97	0.964103		1.09	0.987349		1.11	0.996495		1.14	0.930826		0.96	1		0.82	0.550494		1.03	1		1.19	0.168758		1.09	1		1	0.977428		1.11	0.81969		1.2
Solyc01g087330	2.22	0.0328927	+	0.71	0.762619		1.22	0.866089		1.45	0.398931		1.5	0.455849		1.33	0.990382		0.82	0.89201		1.19	1		1.47	0.596207		1.2	0.797992		1.07	0.781632		0.82	0.807548		2.5	0.0161884	+	1.28	1		0.9	1		0.91	1		1.31
Solyc01g087360	0.96	1		0.35	0.956391		1.39	1		0.28	0.313703		2.77	0.589864		1.23	1		0.76	1		4.17	1		10	0.472133		0.41	0.674965		0.82	1		0.73	0.880074		1.59	0.906782		1.25	1		0.81	1		0.67	1		6.33
Solyc01g087400	1.28	0.110993		1.02	1		1.19	0.0891632		1.52	6.31011e-07	+	1.25	0.03773		1.11	1		1.01	1		1.19	0.497382		1.23	0.374237		1.1	0.576616		0.67	0.000155193		0.93	0.751249		0.95	1		0.82	0.163439		1.01	0.690203		1.1	0.694651		1.08
Solyc01g087410	1.1	1		1.19	0.407977		1	1		1.3	0.0121801		1.1	0.699683		0.92	0.833916		0.98	1		1.16	0.702395		1.28	0.326723		0.93	0.970255		0.66	0.00403388	-	0.86	0.404877		1.03	0.703375		1.05	1		0.88	1		1.02	1		1.1
Solyc01g087480	1	NA		1	NA		1	NA		2	1		13	0.262291		1.3	1		1	NA		3.45	1		0.6	1		2.27	1		1	NA		1.67	0.911226		1	NA		0.22	1		0.88	1		1	NA		0.44
Solyc01g087500	1.85	0.118656		2.78	0.00449709	+	1.35	1		1.35	0.389827		0.64	0.12682		6.67	0.137067		1.96	0.479591		1.47	1		7.69	0.760299		2.38	0.887441		0.38	0.148409		0.77	1		0.07	0.0133068	-	1.06	1		5.26	0.993361		1	NA		0.14
Solyc01g087540	0.87	0.0191964		0.99	0.956391		1.12	0.35389		1.2	0.0600384		1.29	0.000585614		2.08	3.44618e-06	+	1.12	0.865701		1	1		1.67	0.144352		0.92	0.990443		0.59	0.00105842	-	1	1		0.34	3.70755e-05	-	0.71	0.842638		1.11	1		0.59	0.564879		0.24
Solyc01g087570	0.44	1.42647e-14	-	0.5	1.48601e-06	-	0.46	7.71749e-06	-	0.56	0.000706084	-	0.89	0.453009		1.04	1		0.39	2.92864e-07	-	0.45	1.35623e-05	-	0.42	6.30064e-07	-	0.63	0.0399872	-	0.88	0.895719		0.93	1		0.55	0.002993	-	0.8	0.931601		0.53	0.14923		0.49	0.0510963		0.82
Solyc01g087580	0.04	1.45693e-69	-	0.09	4.47431e-24	-	0.05	1.22897e-63	-	0.03	9.09714e-48	-	0.53	6.76301e-14	-	0.32	0.00976786	-	0.05	6.28485e-78	-	0.07	2.73943e-11	-	0.05	1.99337e-49	-	0.08	4.15072e-32	-	0.4	1.00214e-11	-	0.14	2.45367e-13	-	0.02	2.77791e-58	-	0.03	1.10762e-102	-	0.04	9.94151e-67	-	0.18	0.00670238	-	0.34
Solyc01g087590	0.06	1.03828e-52	-	0.03	1.46246e-32	-	0.37	0.000413575	-	0.14	9.77268e-13	-	0.42	1.02864e-15	-	0.97	1		0.05	4.26034e-19	-	0.07	3.94197e-07	-	0.23	0.00156565	-	0.03	9.55506e-12	-	0.05	1.72227e-15	-	1.33	0.750759		0.13	0.00581633	-	0.33	0.0456282	-	0.23	0.0412347	-	0.63	1		0.11
Solyc01g087800	0.98	0.888252		0.83	0.770319		1.49	0.76897		1.79	0.0849498		0.28	0.0155476	-	1.22	1		0.95	1		0.78	1		1.49	1		7.14	0.00279103	+	0.68	0.830516		5.56	0.911226		1.22	0.91712		0.09	0.69639		1	NA		0.62	1		0.11
Solyc01g087810	0.45	0.498344		1.25	1		1.35	0.997674		0.78	0.959916		0.4	0.000673208	-	12.5	0.37203		0.51	0.43852		0.61	1		6.67	0.387825		0.55	0.653138		0.11	7.0505e-20	-	25	0.0931718		0.87	1		1.3	1		5.56	0.859311		0.1	0.744659		0.09
Solyc01g087820	1.19	0.854082		0.95	0.765714		0.79	0.532853		0.37	5.75599e-28	-	0.96	0.76397		2.56	0.0219025	+	0.69	0.072051		1.1	1		0.88	0.789208		0.55	0.00351057	-	0.43	4.00736e-12	-	2.22	0.0438013	+	0.53	0.00356446	-	0.77	1		3.33	0.0720658		0.72	0.886314		0.22
Solyc01g087840	0.54	0.601		0.65	0.835037		0.15	0.671025		0.3	0.0999452		0.38	3.88983e-05	-	0.89	1		0.66	0.841605		2	1		1	NA		0.1	0.48673		0.11	1.50554e-17	-	2.27	1		0.93	1		0.59	1		3.45	0.937979		1	NA		0.12
Solyc01g087850	0.97	0.589071		0.69	0.000595979		1.19	0.179515		0.85	0.277295		0.64	8.59002e-09	-	2.38	0.000899958	+	1.04	1		1.3	0.903902		1.41	0.763773		0.41	0.0314766	-	0.16	3.81348e-23	-	3.45	4.09642e-12	+	0.85	0.901725		0.67	1		2.56	0.242139		0.66	0.775205		0.08
Solyc01g087860	0.35	6.69686e-05	-	0.42	0.00272336	-	0.44	0.00476797	-	0.32	0.00528591	-	1.24	0.641394		0.96	1		0.75	0.58782		0.59	0.399444		1.49	0.387447		0.76	0.659108		0.84	0.963748		1.02	1		0.69	0.677326		1.04	1		1.25	0.679148		0.68	0.752977		0.99
Solyc01g087870	1.06	1		0.76	0.0565838		0.87	0.797556		0.86	0.471524		1	1		1.27	0.872894		0.78	0.396497		0.85	0.896704		1.2	0.979021		0.99	1		0.8	0.436074		2.13	0.00491354	+	1.19	0.439266		1.11	1		1.03	1		0.78	0.974196		0.74
Solyc01g087880	1.06	1		1.12	0.938272		1.02	1		1.41	0.0051269		0.82	0.158366		0.97	0.926547		0.96	0.999211		0.93	1		1.02	1		0.96	1		0.79	0.434959		1.03	1		0.58	0.00251967	-	0.9	1		0.85	0.977428		1	1		0.8
Solyc01g087890	0.97	0.566875		0.98	0.872436		0.96	1		0.71	0.00456532		1.04	0.969331		1.32	0.272693		0.93	0.848788		0.85	0.569847		0.93	0.888103		0.75	0.133505		0.91	1		1.69	0.0134809	+	0.72	0.0500277		0.88	0.877315		0.92	1		1.35	0.11864		0.64
Solyc01g087920	1	NA		0.17	0.878426		0.96	1		0.33	0.886199		1	NA		1.12	1		5.88	0.939474		5.56	0.715266		1.45	0.778619		0.48	0.384178		6.95	0.0245425	+	1.47	0.911226		1.85	0.788118		1.09	1		1.52	0.557558		5.26	0.00567962	+	3.44
Solyc01g087940	0.16	0.865497		5.88	0.872436		0.48	0.225028		2.33	0.170253		0.4	1		0.83	1		0.51	0.689569		2.33	0.155337		1.15	0.951973		0.98	1		4.66	3.83632e-11	+	1.61	0.0355573	+	1.11	0.925593		1.16	1		1.15	0.438722		1.28	0.641473		2.27
Solyc01g087950	0.13	0.210518		0.32	0.0309432	-	0.46	1.11029e-17	-	1.61	0.119849		3.08	0.0484736	+	1.32	0.353101		0.75	0.825752		1.67	0.168085		0.96	0.691913		0.85	0.552622		4.22	4.27489e-41	+	1.43	0.00407413		1.22	0.0613843		1.32	0.309153		1.05	0.544119		0.89	0.985823		2.29
Solyc01g087980	0.14	1.54868e-33	-	0.27	2.27518e-13	-	0.29	4.12221e-11	-	0.3	1.56359e-12	-	0.62	7.43568e-09	-	1.09	1		0.1	5.40601e-23	-	0.18	2.11227e-16	-	0.14	1.71708e-28	-	0.17	8.12593e-24	-	0.46	1.67747e-07	-	0.47	9.30379e-05	-	0.13	6.44839e-31	-	0.2	9.24712e-29	-	0.2	1.23118e-30	-	0.41	7.67763e-05	-	0.39
Solyc01g088010	0.36	0.504288		0.04	0.000116314	-	1.67	0.0893291		0.25	0.0873958		3.91	0.0399687	+	0.85	0.180231		0.13	0.754129		1.43	1		0.36	0.354474		4.17	0.730959		13.25	0.10308		0.96	0.896456		0.44	1		25	0.276329		3.03	0.299358		0.48	1		0.91
Solyc01g088030	1.04	1		0.9	0.378267		0.66	9.33859e-06	-	0.84	0.142857		0.8	0.00701861		1.12	1		1.1	0.939474		0.85	0.899366		0.97	0.695082		0.8	0.160525		0.83	0.436681		0.96	0.965804		1.03	0.680141		1.02	1		1.01	0.910824		0.93	1		0.96
Solyc01g088060	1.59	0.0236641	+	0.89	0.74775		1.06	0.890755		0.97	1		1.23	0.330389		0.9	0.906549		1.32	0.554249		1.32	0.69343		1.15	1		0.94	1		0.89	1		1.11	0.99381		0.93	1		1.27	0.821234		0.85	1		0.95	1		1.17
Solyc01g088090	1.23	0.382707		1.23	0.23273		0.98	1		1.1	0.388567		0.95	0.759432		1.05	1		1.39	0.0523059		1.32	0.232231		1.1	0.941509		1.45	0.00011545		1.67	2.44826e-08	+	1.05	1		1.19	0.010414		1.23	0.137778		1.25	0.000334718		1.37	0.0699649		1.99
Solyc01g088160	0.25	0.0863617		0.09	0.0154399	-	1.32	1		0.21	0.188013		0.47	0.000244371	-	0.44	1		0.13	0.310605		0.05	0.0319626	-	1	NA		0.07	0.278303		0.17	1.21626e-09	-	1	NA		0.11	0.414092		0.15	0.943084		1.75	1		0.58	1		0.08
Solyc01g088220	1.69	0.326188		1.3	0.709215		1.06	0.985887		1.27	0.373138		1.96	0.174112		0.68	0.989		1.33	0.816029		1.27	1		1.28	0.966572		0.93	1		1.03	0.879503		1.54	1		1.04	1		1.37	0.964774		0.9	1		1.08	1		2.63
Solyc01g088250	1.16	0.603839		1.35	0.0572835		1.2	0.0647494		1.61	1.20633e-07	+	1.06	0.853432		0.97	0.99785		1.02	1		1.33	0.0903187		0.84	0.317523		1.04	0.876973		0.64	0.000670508	-	1.18	0.911226		0.77	0.420346		0.94	1		0.92	1		1.25	0.429731		0.75
Solyc01g088380	1.43	0.243136		1.69	0.123767		0.96	1		1.16	0.76409		1.28	0.458516		1.35	0.909053		1.28	0.760396		1.61	0.442328		1.75	0.473728		0.88	1		0.52	0.0126304	-	1.64	0.818191		0.61	0.695573		0.73	1		0.41	0.64171		0.91	1		0.9
Solyc01g088400	0.93	0.754872		1.25	0.867012		1.19	0.910247		0.89	0.988594		2.03	0.446288		1.15	1		1.15	0.956732		1.11	1		0.75	0.572336		1	1		4.54	4.25566e-11	+	1.33	0.819793		1.09	0.278758		1.03	1		0.85	0.842752		0.96	1		3.26
Solyc01g088410	1	NA		1	NA		1	NA		1	NA		6.5	0.825636		2	1		50	0.036597	+	0.4	1		0.4	1		16.67	0.166034		7.75	0.280314		0.36	1		0.01	0.00926104	-	1.41	1		0.31	1		20	0.239686		52.06
Solyc01g088440	0.47	0.000272146	-	0.55	0.00101609	-	0.58	0.13112		0.65	0.28826		0.9	0.722764		1.05	1		0.44	8.40037e-06	-	0.6	0.0330187	-	0.34	0.0354014	-	0.59	0.242098		0.36	4.21924e-08	-	0.76	0.785043		0.44	0.0010574	-	0.84	0.993463		0.42	0.380312		0.83	1		0.48
Solyc01g088450	0.68	0.0280706		0.74	0.203069		0.87	0.867038		0.61	0.0138938	-	0.69	0.0422898		1.05	1		0.49	0.00324327	-	0.78	0.912826		0.4	0.0131869	-	0.58	0.10141		0.87	0.939383		1.2	0.957931		0.76	0.620123		0.71	0.654372		0.63	0.595294		0.69	0.78602		0.72
Solyc01g088460	1.32	0.141926		1.19	0.638834		1	1		1.35	0.00454022		1	1		1.04	1		1.28	0.217655		0.99	1		1.06	1		0.96	1		0.94	0.964812		1.28	0.595461		1.08	0.478513		0.94	1		0.98	1		1.33	0.238425		0.84
Solyc01g088470	1.19	0.735271		1.14	0.856624		1.06	0.750069		1.52	0.000380768	+	0.93	0.76918		0.99	1		1.19	0.609589		0.87	0.9958		1.14	0.938547		0.97	1		0.9	1		1.56	0.22294		1.03	0.737718		0.98	1		0.84	0.993294		1.22	0.670185		0.9
Solyc01g088480	1.22	0.411049		1.1	0.878426		0.99	1		1.23	0.0340191		0.73	7.36821e-05		1.27	0.56613		1.11	0.917613		0.99	1		0.91	0.691726		0.95	1		0.64	0.00544532	-	1.32	0.538395		0.92	1		1.27	0.737587		0.78	0.785971		1.04	1		0.59
Solyc01g088500	1.43	0.991051		1	1		0.71	0.574651		0.67	0.223889		1.5	0.140647		3.13	0.123131		1.43	0.908736		1.12	1		0.93	1		0.57	0.263178		0.86	1		1.75	0.468303		0.68	0.986986		1.27	1		0.55	0.729823		0.58	0.807772		0.64
Solyc01g088520	0.96	0.891845		1.59	0.348857		0.83	0.818162		0.68	0.248014		0.93	1		1.2	1		1.22	0.895763		1.22	1		1.35	0.709544		1.85	0.00932971	+	0.77	0.725214		1.52	0.660913		0.67	0.408546		1.41	0.598559		0.81	1		1.33	0.916128		0.79
Solyc01g088530	1.12	1		2.38	0.0857294		0.9	1		0.44	0.0261117	-	1.24	0.549153		0.9	0.926279		0.62	0.310555		1.02	1		0.74	0.892469		0.83	0.962098		1.33	0.190377		1.47	0.617056		0.57	0.221345		0.85	1		0.42	0.583899		1.22	1		0.89
Solyc01g088550	0.84	0.0896429		0.79	0.150484		0.6	4.25667e-05	-	0.66	0.00116982	-	0.91	0.680602		1.23	0.77413		0.93	0.830074		0.83	0.521394		0.75	0.020227		0.92	0.895037		1.11	0.0789354		1.22	0.628868		0.78	0.290658		0.89	0.981105		0.72	0.375116		1.09	0.92174		0.89
Solyc01g088590	1.67	0.349302		1.59	0.330671		0.69	0.242344		2.04	0.00770226	+	0.91	1		1.1	1		1.85	7.47175e-05	+	1.15	0.914555		1.28	0.182569		1.35	0.0037502		2.99	2.82774e-25	+	1.49	0.0906675		1.06	0.595265		1	1		1.3	0.0551368		1.2	0.54868		2.01
Solyc01g088600	1.05	1		1.27	0.372225		1.28	0.0550145		0.93	0.812268		1.05	0.922638		1.09	1		1.08	1		1.25	0.827105		0.99	0.992478		0.75	0.303877		0.9	1		0.86	0.261823		0.68	0.20816		0.93	1		0.58	0.55351		0.94	1		0.59
Solyc01g088620	2.04	0.0440223	+	1.35	0.818127		1.02	1		1	1		1.42	0.391195		1.54	0.696421		1.67	0.754129		1.15	1		2.7	0.230931		0.54	0.561395		0.73	0.885029		1.09	1		1.56	0.80671		1.47	1		0.63	1		0.65	1		0.99
Solyc01g088660	1.79	3.5419e-06	+	1.43	0.00125885		1.59	5.744e-08	+	1.72	1.36456e-08	+	1.19	0.120724		1.72	9.58289e-05	+	1.49	0.00277325		1.3	0.195468		1.45	0.0126836		1.2	0.282305		1.16	0.0456639		1.67	0.00110372	+	0.91	0.963613		1.1	1		1.28	0.00132387		1.16	0.547482		0.85
Solyc01g088780	1.41	1		2.38	0.68174		10	0.456153		14.29	0.0115272	+	0.76	0.912096		0.72	1		1.32	1		4.35	0.910918		1	1		6.67	0.731174		0.74	1		0.52	0.9291		1.05	1		3.03	1		1	NA		0.58	1		0.5
Solyc01g088810	1.01	1		1.05	1		0.87	1		0.94	1		1.04	1		1.05	1		0.69	0.572591		0.95	1		1.52	0.649866		0.99	1		0.46	0.00179235	-	1.11	1		0.92	1		1.43	0.924422		0.8	1		1.02	1		0.82
Solyc01g089860	1.1	1		1.06	1		0.93	0.975685		0.99	1		1.2	0.189504		1.14	1		0.89	0.66679		1.09	1		0.6	2.07353e-07	-	0.7	0.000390668		0.98	0.613037		0.85	0.253537		0.95	1		0.93	1		0.66	0.00124534	-	0.71	0.114087		1.02
Solyc01g089880	1.14	1		0.83	0.994603		0.61	0.901049		0.37	0.17291		0.74	0.524373		8.33	0.293339		0.54	0.112621		0.59	0.935095		0.4	0.895639		0.91	1		0.22	6.35673e-09	-	0.49	1		0.28	0.0166885	-	0.7	1		1	1		1.09	1		0.25
Solyc01g089890	0.52	0.179833		0.56	0.757092		1.52	0.969377		1.35	0.694129		1.05	1		0.8	0.972153		0.19	1.48008e-05	-	0.38	0.128218		0.6	0.633073		0.53	0.392069		0.24	1.38132e-07	-	0.97	1		0.19	0.00283203	-	0.62	1		1.28	0.838119		2	0.807761		0.38
Solyc01g089900	1.23	0.700443		1.18	0.786844		0.85	0.641251		1.32	0.0740485		1.4	0.0412639		1.04	1		0.95	0.94873		1.01	1		1.23	0.572336		1.32	0.0585147		0.64	0.00586533	-	1	1		0.9	1		1.1	1		1.14	0.405692		1.18	0.591039		0.99
Solyc01g089960	0.38	0.452425		0.64	1		0.55	0.573532		0.14	0.0296378	-	0.82	0.359592		1.1	1		0.22	0.415587		0.2	1		0.48	0.0506637		0.34	0.743033		1.01	0.843476		0.78	0.682942		0.03	0.013674	-	0.46	1		0.37	0.0233872	-	0.85	1		1.08
Solyc01g089990	1.82	1		0.75	1		1.49	1		0.83	1		3.53	0.633302		0.89	1		0.15	0.572591		1.37	1		0.53	0.676253		0.41	0.673643		0.76	0.99214		1.2	0.930941		0.71	1		14.29	0.434324		1.59	1		0.22	0.823605		5.17
Solyc01g090040	2.17	0.165925		1.32	0.838986		0.78	0.890755		1.49	0.363458		1.99	0.0310651	+	1.32	1		0.93	1		1.72	0.97007		1.37	0.955664		2	0.31621		0.43	0.0625744		0.67	0.878793		0.56	0.636464		1.15	1		1.2	1		1.37	1		1.04
Solyc01g090120	0.31	1		2.5	1		7.69	0.0112038	+	0.27	0.0422361	-	1	1		0.89	0.851151		1	NA		1	NA		1.69	1		4.35	0.624514		0.24	0.276401		2.33	0.116052		1	NA		1	NA		0.12	0.63888		2.27	1		7.75
Solyc01g090130	0.21	0.663514		0.5	0.786698		2.17	0.453669		0.11	0.0346011	-	2.57	0.260548		0.85	0.191317		0.93	1		2	1		0.57	1		0.56	1		0.48	0.625734		1.22	0.736208		1	NA		0.25	1		0.26	0.921771		2.78	1		6.5
Solyc01g090180	1.27	0.763823		0.84	0.732825		1.04	1		1.45	0.432112		0.65	0.164791		0.88	0.576763		1.37	0.730063		1.47	1		1.35	1		1.1	1		0.35	0.117814		3.7	2.65421e-06	+	0.71	0.779741		0.16	0.634047		0.79	1		0.37	0.913574		0.27
Solyc01g090210	1.02	0.992113		0.96	0.950009		0.92	1		1.12	0.721152		0.84	0.565167		1.06	1		0.83	0.652767		1.33	0.688462		0.69	0.519829		0.58	0.0810862		0.5	0.000776741	-	1.19	1		0.51	0.175761		0.65	1		0.9	1		0.46	0.0395077	-	0.57
Solyc01g090240	1.15	0.937351		0.93	0.856624		1.02	1		0.72	0.0197394		0.93	0.756992		1.3	0.857027		1.03	1		1.03	1		1.08	1		1.05	1		0.63	0.125719		1.27	0.94275		0.48	0.374063		0.52	0.956959		1.79	0.931968		0.85	1		0.46
Solyc01g090310	0.03	0.00275663	-	0.03	0.0270446	-	0.03	7.65451e-05	-	0.15	0.573185		0.34	0.233492		1	NA		0.04	0.146413		0.08	0.721931		0.01	1.72957e-07	-	1	NA		0.31	1		0.82	1		0.21	0.858162		0.25	1		0.24	0.977428		1	NA		0.57
Solyc01g090350	0.01	7.58504e-07	-	0.05	1.07322e-08	-	1.72	0.234411		0.13	0.000207042	-	1.27	0.867016		0.88	0.826575		0.28	0.891297		1.61	1		0.5	0.344055		5.56	1.81012e-10	+	22.17	2.14132e-38	+	0.86	0.564677		0.78	1		20	0.00463867	+	4	0.000958844	+	0.68	0.889734		0.85
Solyc01g090360	0.02	2.17178e-08	-	0.02	5.81501e-17	-	2.04	0.105886		0.12	0.000239338	-	1.93	0.420575		1.04	1		0.55	0.979938		14.29	1.71031e-08	+	0.29	0.0738312		5.26	2.32524e-07	+	43.88	3.66789e-41	+	0.97	0.911904		0.32	0.755912		16.67	0.0146764	+	4.35	3.31687e-08	+	0.54	0.71472		0.95
Solyc01g090380	1.19	0.656813		0.98	0.921403		1.05	0.884943		0.99	1		0.79	0.115842		0.86	0.564959		0.82	0.198894		0.75	0.249046		0.89	0.557197		0.79	0.24065		0.72	0.0467302		0.87	0.45682		0.81	0.501394		1.02	1		0.88	1		1.02	1		0.64
Solyc01g090390	1.27	0.644377		0.77	0.21234		0.72	0.183098		0.91	0.893388		0.82	0.466408		0.81	0.715065		0.98	1		0.58	0.0862894		1.32	0.796411		0.89	0.929195		0.61	0.0174577	-	0.76	0.272197		0.77	0.730807		0.8	1		0.99	1		0.7	0.723387		0.86
Solyc01g090400	1.1	1		1.25	0.876871		0.4	0.0302959	-	0.79	0.575963		0.91	0.911913		1.06	1		1.22	0.944051		1.11	1		1.2	1		0.6	0.463624		0.44	0.00883596	-	1.02	1		0.88	1		0.6	0.890921		0.65	0.977428		0.68	0.971798		0.63
Solyc01g090430	0.91	0.191269		0.85	0.291014		1.14	0.442969		0.76	0.00411932		0.92	0.487558		1.16	1		0.89	0.549997		0.83	0.683007		1.1	1		0.83	0.356156		1.26	0.00125938		1.15	0.852228		0.71	0.122003		0.81	0.402216		0.89	1		0.81	0.69318		0.95
Solyc01g090460	1.08	1		0.9	0.34144		1.49	9.21661e-05		1.37	7.58789e-05		1.22	0.0665673		0.94	0.831116		1.01	1		0.82	0.635274		1.08	1		1.33	0.134959		1.07	0.353405		0.91	0.573082		0.76	0.618513		0.68	0.339605		0.81	0.956109		0.51	0.0496883	-	0.89
Solyc01g090560	0.63	0.0602517		0.41	2.65149e-05	-	2	0.472155		0.34	4.28991e-05	-	0.72	0.072576		3.23	0.556907		0.91	1		1.52	1		6.67	0.478907		0.51	0.692749		0.77	0.879607		3.45	0.521939		0.15	0.373197		0.58	1		1.75	1		0.66	1		0.91
Solyc01g090630	0.19	0.865497		3.23	1		25	0.015716	+	0.68	0.96636		1.3	1		16.67	0.230592		1.33	1		1.43	1		5	0.922058		0.34	0.805884		0.15	0.605359		1.14	1		2.63	1		5.56	1		0.5	1		1.16	1		5
Solyc01g090680	1.19	0.822671		0.86	0.567211		0.9	0.872447		1.09	0.642577		1.41	0.0101592		1.49	0.344682		0.89	0.675044		1.15	1		1	1		0.63	0.0518241		0.69	0.0209648		1.43	0.537504		0.65	0.00953386	-	1.08	1		0.66	0.23156		0.95	1		0.69
Solyc01g090700	1.14	0.812025		1.11	0.739464		0.95	0.988978		1.22	0.0207788		1.2	0.0422898		1.19	0.737524		1.1	0.985261		1	1		1.12	0.908818		0.83	0.372768		0.89	0.985421		1.56	0.00168307	+	0.85	0.622652		0.93	1		0.67	0.0108187	-	0.8	0.595817		0.89
Solyc01g090710	2.38	0.718843		2.17	0.591157		1.06	1		1.18	0.915099		1.19	0.825636		0.63	0.00966366	-	1.89	0.860389		3.23	0.551865		7.69	0.678079		1.22	0.966953		0.73	0.733011		3.7	0.218065		1.33	0.915123		1.61	1		1	NA		0.27	0.889734		0.91
Solyc01g090730	0.33	4.10503e-25	-	0.14	7.53635e-13	-	0.89	1		0.46	0.188875		0.1	9.83201e-13	-	1.41	1		0.42	0.114664		7.69	0.912826		1	NA		0.5	1		0.6	0.805875		0.67	1		1	NA		1	NA		1	NA		1	NA		4.75
Solyc01g090740	0.43	6.6225e-12	-	0.37	1.09133e-13	-	0.81	0.258437		0.56	9.02832e-10	-	0.89	0.303976		1.22	0.663817		0.58	0.000297269	-	0.78	0.701938		0.82	0.0429701		0.59	0.000756598	-	0.55	0.00918228	-	1.18	0.602745		0.48	0.000438086	-	0.72	0.86077		0.62	0.00015539	-	0.42	0.00797138	-	0.79
Solyc01g090760	0.59	0.134178		0.46	0.000773756	-	3.85	0.0589437		0.99	1		0.27	2.93642e-07	-	1.12	1		1.54	1		1.37	1		0.54	0.91676		1.49	1		0.19	0.725214		0.93	0.825162		1	NA		7.69	0.982892		1.89	1		0.22	1		5.14
Solyc01g090790	1.12	0.992113		1.01	1		1.32	0.756083		0.87	0.817441		0.45	1.92585e-05	-	1	1		0.99	1		0.95	1		0.45	0.6817		0.61	0.576916		0.19	5.81093e-09	-	1.03	1		0.31	0.000260238	-	0.76	1		0.16	0.921128		0.39	1		0.28
Solyc01g090810	1	NA		1.09	1		0.83	1		1.1	0.927994		1.75	0.198762		33.33	2.21235e-25	+	1	NA		2.08	1		0.57	0.936173		0.64	0.521944		8.66	1.81999e-13	+	2.94	0.362692		0.09	0.48203		2.5	1		1.27	1		2.78	0.443592		4.25
Solyc01g090840	0.93	0.9007		1.59	0.578125		0.78	0.970218		0.71	0.241731		1.07	0.988056		1.47	0.409226		0.75	0.866745		2.33	0.492028		0.43	1		1.06	1		0.39	5.27309e-06	-	2.27	0.226519		0.39	0.177208		1.2	1		0.26	0.977428		0.91	1		0.39
Solyc01g090890	1.82	0.862068		2.63	0.858547		1	NA		0.78	1		0.97	1		1.32	1		0.12	0.754129		1	NA		0.13	0.678079		0.23	0.289654		0.2	0.000382194	-	0.26	0.994324		0.6	0.917992		0.51	1		0.59	0.977428		0.72	1		0.69
Solyc01g090900	0.93	0.259703		1.03	1		0.97	1		0.85	0.174494		1.19	0.131683		1.04	1		1.04	1		1.08	1		1.09	1		1.15	0.200794		1.55	4.0478e-10	+	1.22	0.40195		1.08	0.257038		1.06	1		1.12	0.0575893		1.12	0.626008		1.26
Solyc01g090910	1.09	1		0.8	0.195794		1.08	0.781133		0.91	0.562561		0.65	1.0917e-05	-	1.16	0.975023		0.86	0.484383		1.06	1		1.72	0.178495		0.73	0.273018		0.81	0.350383		1.09	1		0.68	0.0283481		1.01	1		0.81	1		0.83	0.969767		0.61
Solyc01g090950	1.25	0.291443		1.47	0.00023563		0.82	0.160873		0.71	1.50448e-05		1.59	1.68724e-09	+	0.96	0.953162		1.3	0.254493		1.35	0.06748		0.93	0.625379		0.76	0.0334758		1.45	2.04032e-07		1.05	1		1.12	0.258632		1.37	0.0243697		0.79	0.783057		0.77	0.331367		1.19
Solyc01g091000	1.85	0.303407		4.17	0.0275192	+	0.98	1		0.63	0.656802		0.71	0.93371		6.67	0.524802		1.75	0.8364		1.47	1		0.55	1		1.45	1		0.8	1		2.04	1		0.47	1		0.22	1		1.75	1		1	NA		0.57
Solyc01g091030	2.17	0.2403		3.23	0.0203254	+	0.32	0.284655		0.52	0.0242937	-	1.1	0.900661		0.95	1		0.55	0.338634		0.92	1		0.48	1		0.84	1		0.63	0.140382		0.78	0.739733		0.41	0.401751		0.87	1		7.69	0.783057		0.46	0.880877		0.66
Solyc01g091040	1.67	0.0380921	+	1.82	0.00277952	+	1.05	1		0.72	0.00788176		1.63	4.82842e-09	+	1.96	0.118337		1.96	0.015417	+	2.08	0.000559587	+	0.96	1		0.84	0.653488		0.84	0.612675		0.63	0.628426		1.04	1		1.59	0.426466		0.7	0.991768		1.22	0.789521		0.94
Solyc01g091050	0.24	0.870128		1	NA		0.31	0.4625		0.06	0.00253806	-	0.22	0.159767		9.09	0.0329592	+	1.25	1		1	NA		0.71	1		5.56	0.535335		0.18	0.725214		25	0.0266384	+	1.33	1		0.5	1		1.49	1		2.04	1		1
Solyc01g091060	0.61	0.760455		0.16	0.000177587	-	2.5	0.00971205	+	0.28	0.0118315	-	1.61	0.45028		0.88	0.461843		0.45	0.859538		2.7	1		0.48	0.56662		0.58	1		1.01	1		1.45	0.103512		0.21	0.847313		1.75	1		0.75	1		0.85	1		0.39
Solyc01g091130	0.81	0.207491		0.88	0.537988		0.92	0.886976		0.8	0.161857		1.09	0.678685		0.93	0.815545		1.12	0.939474		1.18	0.985342		0.93	0.465165		1.28	0.100539		1.86	7.70473e-14	+	1.01	1		1.2	0.0236676		1.14	0.782685		1.18	0.00943083		1.22	0.210281		1.48
Solyc01g091140	0.89	0.41788		0.95	0.837746		0.94	0.970663		0.88	0.497725		1.07	0.825636		0.94	0.833916		1.12	0.939474		1.15	1		0.93	0.470914		1.27	0.109399		1.71	6.6084e-12	+	1.01	1		1.19	0.0275794		1.14	0.766602		1.16	0.0105752		1.22	0.252143		1.43
Solyc01g091170	1.79	9.09557e-13	+	1.64	3.53381e-08	+	1.67	0.000207176	+	1.43	0.197197		0.32	2.19048e-10	-	1.41	1		1.32	0.281122		1.85	0.441169		3.7	0.495974		0.88	0.988062		0.22	0.00677065	-	4.17	0.415158		0.17	0.000207429	-	0.53	1		0.69	1		0.94	1		0.23
Solyc01g091230	16.67	0.187922		0.28	0.655398		0.94	1		1.27	1		0.64	0.522567		1.11	1		0.36	1		0.4	1		1	NA		1.25	1		0.44	1		33.33	0.0208375	+	1	1		1	NA		1	NA		1	NA		0.03
Solyc01g091260	1.04	1		0.96	0.878426		0.93	1		0.85	0.468854		1.57	8.78501e-07	+	1.33	0.630684		1.04	1		0.91	0.973054		1.03	1		1.09	0.539378		0.55	7.16604e-05	-	1.08	1		1.09	0.735068		1.05	1		0.68	0.757075		0.85	1		0.84
Solyc01g091270	0.92	0.0858061		0.98	0.867643		0.97	1		0.98	1		1.37	0.00010787		0.93	0.873229		0.93	0.828886		1.15	1		0.74	0.0104436		1.09	0.859656		1.53	0.000554915	+	0.93	0.660913		1.37	0.00719079		1.14	0.788304		0.93	1		0.93	1		2.05
Solyc01g091280	1.03	0.848991		1.06	0.996052		1.04	0.90773		1.09	0.56037		1.16	0.248938		1	1		0.88	0.551184		1.16	0.960052		0.67	0.000292698		1.02	1		1.51	2.52018e-05	+	0.93	0.684032		1.28	0.10119		1.15	0.782591		0.9	1		0.92	1		1.83
Solyc01g091340	0.91	0.42287		1.35	0.031389		0.94	0.991156		0.91	0.727475		0.95	0.860192		1.02	1		0.86	0.497175		0.88	0.99577		0.96	0.841414		0.96	1		0.64	0.00473393	-	0.85	0.231629		0.88	0.898105		0.88	0.896336		0.9	1		0.93	1		0.78
Solyc01g091360	0.89	0.880122		1.14	1		1.18	0.890755		1.15	1		0.81	1		0.89	0.980312		1.02	1		0.96	1		0.76	1		3.7	0.63042		0.16	0.0121937	-	1.28	1		0.19	0.277642		0.48	1		6.25	0.792486		4.76	1		0.2
Solyc01g091370	0.99	0.865497		2.27	0.00895275	+	0.71	0.179515		0.81	0.754653		0.68	0.104232		1.25	0.893393		0.49	0.0391282	-	1.35	1		1.12	1		0.39	0.761824		0.12	5.50604e-08	-	1.52	0.369993		0.29	0.00256888	-	0.44	0.979518		0.75	1		1.59	1		0.08
Solyc01g091420	0.38	0.854905		0.09	0.000819482	-	1.47	0.218636		0.63	0.300115		2.52	0.00725323	+	1.37	0.0558425		1.27	1		1.49	1		0.72	0.810823		0.53	0.11645		4.45	1.77054e-06	+	2.63	8.29452e-06	+	0.32	0.12785		0.5	0.715597		0.74	1		0.79	1		2.87
Solyc01g091430	0.99	1		1.09	1		1.49	0.452737		1.61	0.219621		1.15	0.914779		0.91	1		0.91	1		1.05	1		1.33	0.922058		1.08	1		0.47	0.0452569	-	0.79	0.77978		1.22	0.858162		0.93	1		0.99	1		1.33	0.944607		1.03
Solyc01g091480	0.91	0.168454		0.97	0.875691		0.93	0.89265		1.02	0.91128		0.85	0.146964		1.04	1		0.91	0.692611		0.75	0.0547031		0.95	0.773938		1.08	0.801664		0.54	2.80758e-06	-	1	1		0.78	0.251027		0.85	0.761976		0.71	0.266787		0.96	1		0.71
Solyc01g091490	0.66	1		12.5	0.449111		1	NA		0.6	0.831344		0.56	0.331657		3.7	1		0.29	0.999211		1	NA		1	NA		2.27	1		0.35	0.20473		1	NA		1	NA		1	NA		1	NA		1	NA		0.1
Solyc01g091500	0.99	0.749913		1.09	0.938972		0.91	0.816914		1.08	0.580508		1.16	0.20998		0.84	0.15644		0.93	0.859067		1.03	1		1.06	1		0.8	0.152228		1.18	0.0129005		0.69	0.000287551		0.87	0.847313		0.74	0.147085		0.75	0.334392		0.83	0.794849		1.16
Solyc01g091520	1	0.690486		1.1	0.77355		1.25	0.138926		0.94	0.849095		1.13	0.289686		1.28	0.451164		1.1	0.95777		1.03	1		0.65	5.64903e-07	-	0.69	0.0125902		0.86	0.778719		1.05	1		0.72	0.121625		1.15	0.741122		0.92	1		0.94	1		0.97
Solyc01g091530	0.76	5.71084e-07		0.88	0.278055		1.02	0.994287		0.88	0.46913		0.92	0.352004		1.59	0.0122696	+	0.92	0.897152		0.82	0.835153		1.14	1		0.65	0.0336178	-	0.51	6.60383e-08	-	0.95	1		0.63	0.00131031	-	0.79	0.588542		0.62	0.447627		0.44	0.000217955	-	0.39
Solyc01g091570	0.9	0.487749		0.79	0.355849		0.64	0.0669171		0.85	0.500824		0.64	0.000300696	-	1.85	0.471796		0.83	0.49285		0.79	0.920702		0.71	0.478886		0.74	0.358174		0.49	8.24624e-07	-	0.96	1		0.63	0.096054		1.11	1		0.49	0.276824		0.5	0.0683489		0.52
Solyc01g091590	0.02	4.15802e-146	-	0.01	1.41593e-95	-	0.03	2.47386e-140	-	0	4.36346e-110	-	0.71	0.0178365		0.18	5.16734e-13	-	0.04	1.17266e-12	-	0.03	1.29747e-09	-	0.05	3.50946e-10	-	0.01	1.45851e-99	-	0.28	3.54288e-17	-	0.12	1.28883e-31	-	0	1.01019e-205	-	0	2.04211e-112	-	0.03	3.35447e-40	-	0.15	0.0456275	-	0.29
Solyc01g091610	1.47	0.243693		0.74	0.290433		0.95	1		1.12	0.79456		0.97	1		0.58	0.637951		0.92	0.976655		0.81	0.991034		1.1	1		1.08	0.964179		0.69	0.270536		1.04	1		0.93	1		1.06	1		0.83	1		0.98	1		1.72
Solyc01g091630	1.08	1		0.88	0.597614		0.68	0.000987548		0.68	0.0536284		1.06	1		1.14	0.984328		1.05	1		0.9	1		1.05	1		1.82	0.0209838	+	0.75	0.639914		1.06	1		1.06	0.411706		1.03	1		0.78	0.626101		1.22	0.794831		1.02
Solyc01g091680	0.4	0.145904		0.52	0.769471		0.04	0.0406079	-	3.7	0.323082		3.85	0.3963		0.4	1		0.29	0.0454233	-	1.02	1		0.22	0.849668		1.49	1		0.47	0.893264		0.47	1		0.6	0.925838		2.7	0.925465		0.25	0.56067		5.26	0.873212		1
Solyc01g091690	0.92	0.0588875		1.08	0.953781		0.83	0.457372		1.09	0.430947		1.17	0.184531		1.39	0.111352		0.99	1		0.89	0.918802		1.11	0.922058		1.15	0.21083		2.23	6.99603e-25	+	1.56	0.000469219	+	1	0.759419		0.83	0.188591		0.97	0.945016		0.95	1		1.63
Solyc01g091700	2.13	0.00712921	+	0.72	0.32076		1.28	0.293431		0.79	0.534375		0.97	0.952142		0.93	0.851151		2.17	0.144256		1.59	0.55266		1.02	1		1.32	0.421272		1.85	0.00429656	+	1	1		1.37	0.421748		1.08	1		1.1	0.754917		0.86	1		1.49
Solyc01g091740	0.55	2.60011e-12	-	0.51	6.65279e-17	-	0.61	1.19962e-05	-	0.56	5.36717e-06	-	0.8	0.015776		0.91	0.689053		0.72	0.00572969		0.54	0.00111948	-	1.18	0.937233		0.8	0.428918		0.63	0.00520324	-	1	1		1.01	0.847313		0.87	0.943084		0.73	0.783057		0.65	0.119086		0.68
Solyc01g091770	0.98	1		0.88	0.872436		1.15	0.898556		0.47	0.185321		0.65	0.518728		1.06	1		0.74	0.739861		1.69	1		0.85	1		1.11	1		0.33	0.0931165		1.08	1		1.2	1		0.42	1		3.7	0.760195		0.14	0.937637		0.08
Solyc01g091790	1.05	1		1.06	1		1.27	0.271503		0.81	0.305656		1.28	0.258915		1.16	1		1.12	0.941979		1.1	1		1.15	0.99386		1	1		1.5	0.000210501		1.15	0.913594		1.11	0.512854		0.93	1		1.1	0.860822		0.69	0.617239		1.22
Solyc01g091830	0.31	1		1	NA		1.12	1		2.5	1		1	NA		0.8	0.681563		1	NA		1	NA		0.4	1		2.78	1		2	1		0.78	0.364322		1	NA		1	NA		1.75	1		1	NA		4.25
Solyc01g091840	0.27	8.70155e-08	-	0.36	0.124299		0.65	0.519593		0.65	0.522972		0.72	0.637118		1.15	1		0.17	9.57889e-07	-	0.56	0.842754		0.42	0.599508		0.48	0.208087		0.43	0.000415978	-	1.12	0.946237		0.59	0.617132		0.88	1		0.7	1		0.47	0.349319		0.59
Solyc01g091850	1.12	1		0.86	1		0.69	0.898556		0.56	0.346792		2.35	0.1238		1.12	1		6.67	0.101891		2.04	1		0.09	0.504414		1.82	0.746498		1.99	0.179253		1.82	0.00460232	+	6.67	0.847313		2.5	1		1.11	1		1.35	1		0.44
Solyc01g091890	1.08	1		1.18	0.555651		0.89	0.667239		0.96	0.957568		0.75	0.0014513		1.14	1		1.02	1		0.88	0.986478		0.99	0.895639		0.97	1		0.97	0.764379		1.06	1		0.87	0.851592		0.94	1		0.79	0.64171		1.1	0.796088		0.65
Solyc01g091910	0.65	1.2932e-07	-	0.81	0.0293574		0.77	0.132348		0.71	0.000226588		0.98	0.941408		1.18	0.950048		0.78	0.0670304		0.83	0.700545		0.97	0.933606		0.88	0.730694		0.73	0.0685674		1.37	0.0861843		0.83	0.784492		1.04	1		0.72	0.575201		0.78	0.625958		0.79
Solyc01g091920	0.43	0.622814		1.09	1		0.69	1		0.89	0.990219		0.9	0.80908		2.17	0.900006		3.57	0.999211		1.41	1		1	NA		0.32	1		0.37	0.000377038	-	1	NA		0.44	1		0.22	1		4	0.977428		0.61	1		0.16
Solyc01g093960	8.33	0.633083		2.17	1		1	NA		0.5	0.148679		0.8	0.230814		0.4	1		0.9	1		4.35	1		0.33	1		0.42	0.560684		0.58	0.0237911	-	4.17	0.923924		6.25	0.847313		1.23	1		1	NA		0.34	0.72945		0.42
Solyc01g094020	1.11	0.990447		1.39	0.0204446		1.16	0.208449		1.33	0.00151102		1.3	0.17975		1.56	0.397294		1.19	0.557706		1.09	1		1.45	0.390921		1.02	0.963983		1.34	0.00175161		1.79	0.00632598	+	1.23	0.124506		0.84	0.75454		0.59	0.462748		0.66	0.477909		1.02
Solyc01g094040	0.92	0.157219		1.08	0.929529		0.82	0.226887		0.88	0.329142		0.77	0.0233154		1.37	0.206639		0.66	0.000456393	-	0.81	0.456517		0.82	0.071027		0.81	0.176013		0.91	1		1.32	0.169606		0.87	0.773232		1.02	1		0.6	0.00020525	-	0.81	0.584633		0.94
Solyc01g094080	1.22	0.275674		1.08	0.972707		1.11	0.33823		1.89	6.90731e-18	+	0.95	0.720988		0.93	0.694171		1.08	0.98549		1.01	1		0.93	0.324687		1.19	0.212257		0.67	0.000813116		0.97	0.911226		1.09	0.213342		1.02	1		0.96	1		1.14	0.71045		1.14
Solyc01g094120	1.37	0.414624		0.88	0.717658		1	1		1.67	0.0424371	+	0.68	0.255444		1.08	1		1.09	1		1.04	1		0.89	0.762633		0.78	0.514987		0.77	0.521065		0.85	0.297237		1.39	0.0428259		1.06	1		1.1	0.474435		1.02	1		1.03
Solyc01g094140	1.19	0.766895		1.79	1.53605e-05	+	1.67	0.0481977	+	2.78	1.87405e-05	+	0.35	0.00783854	-	0.94	1		1.02	1		1.33	0.548119		1.16	1		2.78	0.0122563	+	0.21	0.0122027	-	0.9	1		1.08	0.978998		1.37	1		1.2	0.998982		1.41	1		0.32
Solyc01g094170	0.94	0.229488		0.93	0.449584		0.95	0.982006		0.92	0.588357		0.99	0.969961		1.52	0.0314415	+	0.85	0.346399		0.85	0.576588		1.1	0.997887		0.97	1		0.93	0.973523		1.27	0.347457		1.02	0.606505		1.05	1		0.85	0.977428		0.93	1		1.01
Solyc01g094190	1.14	0.955629		1.08	1		1.01	1		1.75	2.1376e-06	+	1.26	0.181798		1.28	0.837949		1.05	1		0.91	1		1.1	1		0.93	1		0.62	0.00587325	-	1.52	0.374835		0.93	1		1.05	1		0.77	0.783726		0.78	0.723737		0.99
Solyc01g094210	1.32	0.567702		0.76	0.217956		1.35	0.211749		1.23	0.49459		1.08	0.983065		1.16	1		0.98	1		0.68	0.486668		1.49	0.956787		0.68	0.753984		0.43	0.0151069	-	1.43	1		0.63	0.789614		0.87	1		3.33	1		1.11	1		0.73
Solyc01g094250	1.02	0.910327		0.7	0.0034858		0.91	0.980917		2.04	1.38619e-09	+	1.32	0.080771		1.25	1		0.89	0.865038		0.96	1		1.14	1		1.22	0.649506		0.41	0.000111746	-	2.38	0.0803803		0.67	0.125621		0.89	1		1.54	0.0012004	+	1.15	0.987808		0.6
Solyc01g094260	0.88	0.391337		0.69	0.069394		0.78	0.699861		2.08	1.21916e-05	+	1.46	0.0710595		1.14	1		0.99	1		0.85	1		1.23	0.922058		1.22	0.892728		0.52	0.102856		7.14	0.031846	+	0.9	1		0.87	1		1.32	0.298639		1.04	1		0.71
Solyc01g094330	1.25	0.454291		1.05	1		0.93	0.898556		1.47	0.00261064		0.95	0.9192		1.23	0.842607		0.97	0.999211		1.2	0.68166		1.22	0.491681		1.11	0.644677		1.47	0.000255029		1.54	0.0177659	+	1.1	0.334855		0.98	1		0.89	1		0.93	1		1.82
Solyc01g094360	1.25	0.616298		1.27	0.647148		1.49	0.602883		1.56	0.337212		0.26	1.1851e-07	-	1.89	1		1.35	0.536411		1.43	1		5	0.895639		2.56	0.536057		0.05	0.00124694	-	1	NA		0.64	0.847313		7.14	0.943084		1	NA		2	1		0.07
Solyc01g094380	1	NA		1	NA		1	NA		1	NA		1	NA		1	NA		0.44	1		0.4	1		2.5	1		1	NA		0.06	0.0322674	-	1.67	1		0.22	0.847313		1	NA		0.54	1		1	NA		0.04
Solyc01g094410	0.18	1.23549e-150	-	0.24	1.37683e-73	-	0.23	2.67499e-65	-	0.21	1.13373e-44	-	0.87	0.0655041		0.81	0.333475		0.21	4.892e-33	-	0.23	2.79818e-18	-	0.16	1.97955e-28	-	0.23	1.73198e-47	-	0.42	7.55385e-15	-	0.51	5.73939e-10	-	0.26	4.30425e-59	-	0.25	2.17807e-39	-	0.18	3.48163e-83	-	0.33	4.12252e-06	-	0.42
Solyc01g094460	1.27	0.184471		0.94	0.705122		1.23	0.556566		1.41	0.0979011		0.46	9.68004e-11	-	1.15	1		1.22	0.695472		0.9	1		1.79	0.743501		2.44	0.0334111	+	0.23	2.847e-12	-	0.67	0.00216128		1.61	0.0247542	+	1.06	1		0.57	1		1.32	1		0.23
Solyc01g094470	0.96	0.604245		1.82	0.00094339	+	1.18	0.522191		1.79	5.99686e-08	+	1.1	0.709341		0.84	0.413703		1	1		1.22	0.500224		0.95	0.791485		0.93	0.997903		0.63	0.00468179	-	1.19	0.649309		0.72	0.0997642		1.01	1		0.99	0.977428		0.98	1		0.48
Solyc01g094570	0.8	0.000245683		0.7	3.01512e-05		0.69	6.02135e-05		0.81	0.0425454		1	1		1.27	0.602426		0.78	0.0830368		0.76	0.198923		0.99	0.981972		0.81	0.332795		0.61	1.15041e-05	-	1.02	1		0.79	0.384462		0.86	0.892521		0.76	0.624448		0.87	1		0.63
Solyc01g094590	1.08	1		1.11	0.99241		0.82	0.839905		1.32	0.257976		1.33	0.117573		1.11	1		0.89	0.941979		1.18	1		2.08	0.152893		1.22	0.582706		0.86	0.923133		0.97	1		0.78	0.828291		0.94	1		0.85	1		1.03	1		0.55
Solyc01g094600	1.39	0.634095		0.88	0.935014		0.92	1		0.88	0.92208		0.88	0.859906		1.15	1		0.82	0.901412		0.81	1		1.33	0.813026		0.87	0.957574		0.49	0.0263507	-	1.35	0.911226		1.25	0.705724		0.84	1		0.97	1		0.73	1		0.89
Solyc01g094620	1.04	1		1.05	1		0.93	0.922061		0.64	6.61874e-06	-	1.1	0.548056		1.06	1		1.3	0.450658		1.04	1		1.59	0.000525256	+	1.41	0.0435097		1.6	1.36694e-08	+	1.18	0.518609		1.15	0.143049		0.98	1		1.04	0.645263		1.32	0.260471		1.42
Solyc01g094700	1.18	0.695581		1.1	1		1.47	0.124435		0.8	0.487719		1.25	0.630538		1.56	0.000196179	+	1.52	0.137662		1.43	0.557066		0.93	1		1.61	0.517132		2.49	0.00285287	+	4.76	5.24394e-21	+	0.67	0.714231		0.94	1		0.52	0.977428		0.78	1		0.33
Solyc01g094710	0.67	0.203897		0.9	0.971673		1.11	0.950674		0.87	0.879427		0.65	0.149504		0.83	1		0.94	1		0.72	0.912826		1.04	1		1.56	0.0612619		1.88	0.010063	+	2.17	0.150847		1.35	0.388042		1.15	1		1.27	0.890261		1.35	0.584202		1.29
Solyc01g094720	1.12	0.89796		0.96	0.688477		0.99	1		0.95	0.909589		1.01	1		1.1	1		1.12	0.800628		0.89	0.900834		1.54	0.000124817	+	1.33	0.00451887		1.46	1.91018e-06		1.37	0.0624767		1.2	0.0317828		1.06	1		1.11	0.498522		0.98	1		1.41
Solyc01g094750	1.39	0.51685		1.23	0.934672		2.7	0.471737		1.37	0.753016		5.09	0.0345704	+	1.22	0.772131		2.13	0.507248		2.63	1		5	0.895639		1.22	1		0.11	0.423527		1.41	0.258212		0.65	1		2.63	1		0.31	1		0.4	1		2.25
Solyc01g094760	1.16	0.911593		1.27	0.653845		0.99	1		1.15	0.647118		0.94	0.935882		1.41	0.831394		1.09	1		1.04	1		1.14	1		0.88	0.968172		0.58	0.0509996		1.06	1		0.7	0.443235		0.95	1		0.4	0.031992	-	0.75	0.979656		0.73
Solyc01g094790	1.05	1		0.8	0.0457577		1.18	0.32396		1.05	0.725969		0.76	0.000468334		1.2	1		1.01	1		0.93	1		0.77	0.0168723		0.81	0.499511		1.92	2.52696e-06	+	0.68	0.0608861		1.15	0.238475		1	1		0.79	0.386119		0.98	1		2.21
Solyc01g094830	1.22	0.494643		0.86	0.345403		0.79	0.395504		0.87	0.378634		0.96	0.867284		1.39	0.363418		0.97	1		0.98	1		1.39	0.68244		0.89	0.966953		0.45	1.43479e-12	-	1.32	0.391826		0.96	1		1.01	1		0.93	1		0.75	0.758366		0.56
Solyc01g094860	1.11	1		0.8	0.321967		0.65	0.000917189	-	0.85	0.476709		0.96	0.927516		1.25	0.877786		1.09	0.970754		0.95	1		1.25	0.724192		1	1		1.11	0.178552		1.37	0.122239		1.04	0.679534		1.08	1		0.9	1		0.9	1		1.01
Solyc01g094890	1.96	0.0169553	+	1.25	0.803881		0.99	1		0.69	0.00573108		1.48	1.15535e-05		1.67	0.0344376	+	1.69	0.294531		2.38	0.000337689	+	0.72	0.843045		1.14	0.685607		1.65	0.000204535	+	3.7	0.00125748	+	1.3	0.858162		1.92	0.730473		1.27	1		1.27	0.851399		0.92
Solyc01g094910	0.49	0.984299		0.21	0.0114441	-	0.58	0.000129085	-	0.63	0.205564		1.21	0.976759		1.41	0.198153		0.36	1		2.94	0.959061		2.08	0.204934		1.15	1		0.33	0.175919		0.97	0.969734		0.44	1		1.11	1		1.89	1		2	1		0.17
Solyc01g094920	0.23	4.39666e-76	-	0.26	1.0232e-48	-	0.38	2.90786e-20	-	0.34	2.41812e-36	-	0.99	0.987887		1.09	1		0.34	1.52174e-27	-	0.42	3.37869e-10	-	0.5	2.18914e-24	-	0.65	1.2343e-05	-	1.09	0.114547		1.02	1		0.71	0.00559996		0.8	0.0509142		0.46	1.50106e-16	-	0.81	0.748488		0.8
Solyc01g094940	1.08	1		1.05	1		1.22	0.206554		0.92	0.514663		1.14	0.246779		1.23	0.63318		1.22	0.553317		0.9	0.925966		1.09	1		0.75	0.094713		0.73	0.0169298		0.93	0.699028		0.85	0.796958		1	1		0.39	0.0165046	-	0.49	4.57126e-05	-	0.91
Solyc01g094970	1.75	1		0.11	0.651841		12.5	2.35501e-05	+	0.57	0.4064		3.16	0.178931		3.7	0.000365259	+	5.88	0.939474		1	NA		20	0.242703		0.91	1		3.33	0.433968		3.45	0.0560359		1.19	1		0.5	1		0.14	0.792915		1.35	1		8.14
Solyc01g094990	0.04	0.0229262	-	0.05	0.144868		0.78	1		0.04	0.0457672	-	0.32	0.410264		0.97	1		0.51	1		0.16	0.568044		5.26	0.895639		1.49	1		0.38	0.423527		10	0.485076		2.33	1		1	1		1	NA		0.47	1		3.62
Solyc01g095060	0.88	0.61703		0.81	0.480694		0.66	0.0313544	-	1.03	1		1.04	1		1.16	1		0.98	1		0.96	1		0.69	0.0304917		1	1		0.69	0.0786058		0.96	0.990398		1.08	0.869107		1.05	1		0.75	0.763374		0.76	0.737459		0.99
Solyc01g095080	0.57	0.365169		0.9	0.955664		1.79	0.353427		0.6	0.761894		1.06	1		4	2.84383e-06	+	1.03	1		1.61	0.359742		0.94	0.936564		1.33	0.550225		3.02	0.000583331	+	1.69	0.362696		1.08	0.219112		1.32	0.122325		1.35	9.5085e-06		1.16	0.698515		2.22
Solyc01g095100	0.44	0.000302171	-	0.33	2.55787e-05	-	0.89	1		0.35	0.000258114	-	0.84	0.323344		0.98	0.999128		0.36	0.000192403	-	0.6	0.260202		0.54	0.738613		0.53	0.0925177		0.41	8.59469e-08	-	1.22	0.621604		0.65	0.484657		1.04	1		1.32	1		1.45	0.889734		0.54
Solyc01g095140	0.05	6.724e-76	-	0.05	1.47122e-93	-	0.11	1.18125e-18	-	0.23	4.26914e-28	-	0.74	0.0013368		0.97	1		0.13	5.57882e-05	-	0.25	0.00957905	-	0.12	0.000772514	-	0.13	8.80279e-10	-	0.12	3.62768e-33	-	1.15	0.824274		0.39	0.0300574	-	0.36	0.129528		0.23	0.00740993	-	0.39	0.219092		0.16
Solyc01g095150	0.36	1.68183e-49	-	0.43	7.65488e-17	-	0.56	4.54474e-09	-	0.55	1.04901e-09	-	0.96	0.751129		1.09	1		0.41	2.73243e-18	-	0.6	8.27055e-05	-	0.75	9.41714e-05		0.67	0.000237587		0.6	7.29415e-07	-	1.1	0.906574		0.61	2.12254e-06	-	0.74	0.0442665		0.7	0.014673		0.7	0.0148216		0.64
Solyc01g095170	1.18	0.89181		0.8	0.867643		0.56	0.215619		1.59	0.314337		0.86	1		1.45	1		1.28	0.524759		0.69	0.722348		0.54	0.148253		1.89	0.27773		0.64	0.455821		1.79	0.0769674		0.94	1		0.87	1		0.37	0.124441		1.52	0.858648		0.38
Solyc01g095180	1.22	0.769172		1.43	0.417073		1.56	0.0431568	+	0.68	0.113678		1.73	0.00284524	+	1.04	1		1.35	0.638423		1.69	0.110248		1.03	1		0.97	1		1.59	0.1068		0.89	0.720755		0.7	0.62703		1.01	1		1.06	1		0.93	1		1.17
Solyc01g095220	1.45	0.0252108		1.14	0.841173		0.85	0.649199		1.2	0.310518		0.87	0.387026		1.06	1		1	1		0.89	1		0.97	0.895639		0.95	1		0.57	3.75569e-05	-	1.19	0.770684		0.7	0.140408		1.08	1		1.18	0.448971		1.08	1		0.56
Solyc01g095240	2.5	0.764361		0.4	0.635297		4.17	0.00291539	+	0.82	0.927447		0.99	1		1.16	1		0.81	0.993094		1.35	1		1.33	1		1.27	1		1.76	0.109935		1.2	1		0.82	1		1.54	1		0.69	1		2.86	0.684773		0.56
Solyc01g095260	1.43	0.294709		1.15	0.878138		1.18	0.313394		0.84	0.353034		0.8	0.108124		0.99	1		1.33	0.345267		1.49	0.0365096		0.92	0.574157		0.95	1		1.58	0.00120167	+	1.39	0.107774		0.93	1		0.97	1		1.05	0.684323		1.28	0.130396		1.15
Solyc01g095300	0.98	0.529881		0.88	0.200208		1.19	0.905147		1.14	0.352689		0.68	4.97714e-06		0.88	0.511278		1.06	1		0.95	1		0.94	1		1.02	1		0.61	0.000566684	-	1.01	1		0.65	0.144148		0.95	1		1.43	0.890414		1.04	1		0.57
Solyc01g095310	1.52	0.374947		0.6	0.0174068	-	1.11	0.854815		1.92	8.82828e-08	+	1.7	0.0169489	+	0.62	0.0287684	-	1.3	0.220659		1.35	0.509374		0.83	0.0538025		1.14	0.548707		0.8	0.548671		0.81	0.483775		0.98	0.973605		1	1		2	1.35957e-05	+	1.61	0.0177743	+	1.3
Solyc01g095320	1.12	1		0.74	0.0111622		0.98	1		1.23	0.0941353		1.29	0.00396773		0.8	0.0617366		1.01	1		1.11	1		1	0.879961		1.12	0.448257		1.46	0.000499434		0.85	0.190672		1.28	0.002648		1.18	0.435614		1.04	0.326491		1.12	0.592372		1.65
Solyc01g095330	2	0.604854		1.19	1		0.24	1.29202e-05	-	3.85	0.338255		0.73	0.955177		1.96	0.556537		5.26	0.00194095	+	0.47	0.938548		4.17	0.000715237	+	2.17	0.0182004	+	1.87	0.169881		1.89	0.60838		8.33	6.6598e-05	+	4	0.153535		0.89	1		1.79	0.910054		2.72
Solyc01g095340	1.06	1		0.75	0.0308671		0.98	1		1.28	0.0388146		1.53	1.42974e-09	+	0.84	0.492053		1.02	1		1.06	1		0.96	0.621699		1.15	0.390136		1.52	8.1821e-05	+	0.84	0.152579		1.25	0.00593267		1.16	0.468158		1.05	0.274914		1.14	0.578381		1.49
Solyc01g095350	2.17	0.469378		0.73	1		0.5	0.45309		0.44	0.784486		0.38	0.436997		3.85	0.134986		2.08	0.374806		0.49	0.986966		2.78	0.168037		1.33	0.804034		0.83	1		2.44	0.36134		7.69	5.62527e-06	+	7.69	0.0128731	+	1.35	0.948353		0.85	1		1.07
Solyc01g095370	1.23	0.603839		1.2	0.603366		1.16	0.443971		0.93	0.74981		1.04	0.90177		1.33	0.241437		1.69	0.000606508	+	1.37	0.132957		1.41	0.246854		1.16	0.397619		2.11	7.35809e-20	+	0.98	0.967146		1.02	0.850977		1.01	1		0.95	1		0.84	0.880877		1.17
Solyc01g095390	0.57	4.24575e-12	-	0.57	5.20413e-06	-	0.5	2.81005e-08	-	0.6	5.53209e-07	-	0.92	0.501746		0.76	0.116606		0.63	0.000140535	-	0.66	0.0433073	-	0.91	0.810823		0.69	0.0333804		0.6	0.00022987	-	0.75	0.0692677		0.6	0.0017384	-	0.65	0.0253923	-	0.93	1		0.64	0.0245209	-	0.65
Solyc01g095450	1.2	1		0.96	1		1.03	1		0.54	0.0357087	-	0.87	1		0.92	1		0.36	1		5.26	0.559716		0.62	0.881684		4.17	0.620742		0.11	0.286928		8.33	0.686201		1	NA		2	1		0.5	1		1	NA		1
Solyc01g095460	0.57	1.15003e-13	-	0.83	0.0898282		0.9	0.616933		0.88	0.28177		1	1		1.03	1		0.57	3.51708e-08	-	0.81	0.231624		0.85	0.0791243		0.98	1		0.57	2.81937e-07	-	1.06	1		0.68	0.033225		1.09	1		0.83	0.821266		0.89	1		0.61
Solyc01g095470	1.09	1		1.09	0.914362		1.02	0.9701		1.12	0.206797		1.41	3.30226e-05		1.3	0.445531		1.09	0.984674		1.16	0.730326		1.09	1		0.9	0.847667		2.24	1.10061e-17	+	1.27	0.316615		1.3	0.00194435		1.3	0.0104562		1.09	0.160086		0.96	1		1.98
Solyc01g095480	0.96	0.377306		1.02	1		1.14	0.347522		1.1	0.480624		0.82	0.0139841		1.09	1		1.02	1		1.08	1		0.92	0.624442		0.9	0.828481		0.58	4.80476e-06	-	0.93	0.751128		0.82	0.70934		0.85	0.787954		0.79	0.721928		0.71	0.375442		0.65
Solyc01g095500	0.41	5.50475e-11	-	0.45	1.49367e-05	-	0.37	0.0586721		0.42	0.00177245	-	0.55	0.0192413	-	0.4	1		0.55	0.0665763		0.54	0.0812565		0.34	0.204997		0.68	0.617849		0.29	5.25486e-06	-	1.92	1		0.35	0.000786032	-	1.14	1		0.43	0.995351		0.45	1		0.1
Solyc01g095520	0.39	0.94823		0.29	0.475257		0.51	0.00396373	-	1.32	0.820204		1.22	1		1.67	0.893172		14.29	0.384776		0.4	1		1.12	1		0.85	0.98056		1.83	0.695521		1.59	0.672172		0.5	1		0.5	1		0.09	0.405692		0.54	0.973884		1.55
Solyc01g095530	0.88	0.270706		0.83	0.209437		0.86	0.763786		0.81	0.491539		0.38	1.82544e-21	-	1.28	0.898366		1.14	0.881406		0.85	0.611184		1.25	0.544082		1.12	0.408686		1.1	0.283222		1.43	0.14492		0.79	0.596161		0.54	0.0566157		0.78	0.699843		0.66	0.481658		0.91
Solyc01g095550	4.17	0.447919		4.35	0.867643		1.06	1		0.58	0.291838		0.9	0.980538		1.45	0.903811		0.36	0.508744		0.98	1		0.13	0.661763		1.08	1		2.06	0.0119824	+	0.19	0.856117		2.38	0.771762		1.03	1		0.65	1		1.56	1		1.73
Solyc01g095560	2.44	0.158794		1.92	0.246878		0.41	0.477202		0.93	0.940751		1.95	0.000426922	+	1.09	1		0.81	0.939474		0.87	1		0.36	0.492813		0.57	0.109123		1.33	0.0214752		0.61	0.93281		0.94	1		1.2	1		0.74	1		1.1	1		1.24
Solyc01g095590	1.18	0.552473		0.93	0.703767		1.19	0.0431568		0.85	0.0982667		1.25	0.00499733		1.14	1		1.16	0.637391		0.9	1		1.82	0.00273793	+	0.99	1		1.35	0.000146753		1.39	0.0272125		0.72	0.145451		0.69	0.0100206		0.88	1		0.71	0.252143		1.06
Solyc01g095600	0.93	0.920026		0.64	0.339453		0.68	0.516937		0.45	0.0350557	-	0.85	0.860581		0.65	0.521045		0.85	0.92726		1.32	0.980727		1.41	0.746228		1.11	0.952999		0.98	0.999267		0.88	0.899202		0.8	0.919304		1.15	1		1.03	1		1.01	1		1.15
Solyc01g095610	0.68	0.0449966		0.65	0.0363897	-	1.22	0.306986		0.99	1		1.03	1		1.75	0.184841		0.79	0.747693		0.54	0.429424		2.17	0.596905		0.86	0.961101		1.38	0.0907165		0.68	0.382396		1.05	1		7.14	0.936546		0.72	1		0.45	0.900665		1.19
Solyc01g095620	0.44	2.51093e-22	-	0.38	1.70155e-16	-	0.83	0.513512		0.5	1.87353e-07	-	0.7	2.2365e-05		1.45	0.169034		0.41	4.55158e-08	-	0.47	0.0826753		1.06	1		1.14	0.993576		0.27	4.75539e-12	-	1.61	0.0390671	+	0.31	0.20433		0.43	0.988834		0.8	1		2.08	0.706708		0.14
Solyc01g095630	0.04	1.7292e-48	-	0.03	1.79197e-96	-	0.06	6.00772e-42	-	0.03	3.94704e-144	-	0.75	0.00863156		0.44	0.000744288	-	0.04	1.52593e-36	-	0.05	6.00652e-11	-	0.05	1.44199e-41	-	0.04	6.10208e-67	-	0.22	1.17778e-26	-	0.18	4.58524e-17	-	0.04	6.07272e-124	-	0.06	4.98952e-130	-	0.13	5.99689e-17	-	0.19	0.000160198	-	0.26
Solyc01g095690	0.99	0.983243		0.48	0.00793023	-	1.3	0.391611		0.56	0.0175878	-	1.01	1		0.64	0.422625		1.22	1		1.3	1		1.25	0.929545		0.51	0.191031		1.29	0.418246		0.85	0.709502		0.56	0.364737		1.37	1		0.81	1		1.45	0.777951		0.63
Solyc01g095700	1.39	0.0245294		0.84	0.154414		1.1	1		0.79	0.261802		0.56	4.40616e-06	-	0.83	0.13801		1.27	0.425077		1.25	0.867819		0.6	0.523415		0.78	0.633874		0.6	0.00770659	-	0.79	0.0761111		0.69	0.166096		0.65	0.456355		0.54	0.493332		0.76	0.898559		0.55
Solyc01g095720	1.43	0.184178		2.38	0.466353		1.09	1		0.25	0.00359416	-	0.94	1		1.09	1		1.33	0.716352		2.44	0.740287		1.11	1		0.66	0.618427		1.13	0.895691		2.27	0.0201538	+	1.72	0.0134726	+	0.67	1		1.49	0.0401504		1.1	1		3.67
Solyc01g095740	1.05	1		1.19	0.2578		1.14	0.297263		1.32	0.000629339		0.94	0.621281		0.98	0.890506		1.18	0.474729		1.12	0.887925		1.25	0.220297		1.28	0.0104235		1.2	0.00139592		0.92	0.507596		1	0.784209		1	1		1.04	0.531488		0.89	1		1.56
Solyc01g095770	0.1	0.0976072		0.78	1		3.23	1		1.08	1		0.39	0.0698837		3.7	1		0.65	0.941979		1.1	1		0.4	1		0.62	1		0.09	2.23517e-16	-	0.33	1		0.93	1		1.28	1		2.78	1		1.89	1		0.08
Solyc01g095800	1.19	0.76858		1.45	0.103954		1.14	0.659226		1.04	0.951953		0.99	1		0.89	0.545208		1.03	1		1.02	1		1.06	1		0.99	1		0.53	0.000165233	-	0.97	0.939896		1.15	0.33897		1.27	0.708512		0.91	1		1.23	0.691074		0.92
Solyc01g095900	1	0.651155		0.94	0.684221		0.95	1		0.95	0.898454		1.17	0.0764648		0.94	0.842607		0.97	1		1.11	1		1.11	0.914952		1.3	0.0959442		1.97	7.09806e-09	+	1.1	0.934753		1.35	2.11698e-06		1.05	1		1.06	0.275597		1.15	0.743622		2.68
Solyc01g095920	0.75	0.96912		1.59	0.69326		0.61	0.630535		2.13	0.0117823	+	2.6	0.573707		1.61	1		1.64	0.665722		1.16	1		0.79	0.920258		1.39	0.741042		1.49	0.446616		1.41	1		1.37	0.0609045		0.96	1		0.94	1		1.08	1		0.62
Solyc01g095930	1.56	0.00223478	+	1.09	1		1.37	0.247393		2.33	2.09626e-07	+	1.46	0.249857		2.94	0.0454055	+	1.43	0.0449842		1.96	6.49042e-05	+	0.82	0.311446		1.96	5.73296e-11	+	1.55	0.00705261	+	0.69	0.320666		1.56	6.75973e-08	+	1.72	1.53639e-07	+	1.05	0.716104		1.28	0.279861		2.68
Solyc01g095940	1.72	0.00221704	+	0.95	1		1.23	0.802333		3.03	1.56895e-05	+	1.64	0.345753		2.17	0.481574		1.54	0.0468437	+	2	0.00180188	+	0.83	0.541334		2.04	3.23061e-08	+	1.66	0.0282245	+	0.53	0.264702		1.59	4.51742e-09	+	1.67	8.16507e-06	+	1.05	0.769431		1.3	0.238386		2.96
Solyc01g095990	0.4	5.3753e-40	-	0.4	4.67076e-34	-	0.37	1.8607e-29	-	0.41	7.28962e-39	-	0.88	0.0774119		1.05	1		0.38	7.94888e-22	-	0.44	2.27787e-12	-	0.55	1.23309e-12	-	0.53	8.27191e-12	-	0.76	0.0732109		1.03	1		0.64	6.56214e-05	-	0.82	0.182199		0.7	0.00462851		0.82	0.603022		0.69
Solyc01g096040	1.03	0.892217		0.98	0.834815		0.94	0.969137		0.81	0.0179793		1	1		1.56	0.000319259	+	1.54	0.000641718	+	1.2	0.487893		0.97	0.711725		0.98	1		1.41	1.68539e-06		1.64	3.40038e-06	+	1.12	0.142513		1.12	0.65536		1.12	0.128056		1.14	0.757744		1.28
Solyc01g096050	0.53	8.8412e-26	-	0.6	7.26761e-07	-	0.56	1.37234e-09	-	0.44	4.18328e-21	-	0.83	0.0174958		0.94	0.782042		0.85	0.348331		0.83	0.672206		0.83	0.0715492		0.82	0.162045		0.55	4.6057e-08	-	1.09	0.99381		0.73	0.0120245		0.86	0.630601		0.64	0.00171492	-	0.97	1		0.59
Solyc01g096080	1.22	0.416059		0.99	0.983292		0.78	0.108481		0.96	0.929639		1.2	0.143739		1.47	0.0316436		1.43	0.0652776		1.18	0.81267		0.88	0.503205		0.65	0.00846572	-	1.63	1.13333e-07	+	1.69	0.00329323	+	1	0.852466		1.3	0.181537		0.66	0.25192		0.97	1		1.23
Solyc01g096090	1.2	0.752598		1.22	0.176085		0.83	0.307523		1.18	0.192029		0.85	0.095433		0.88	0.426955		0.91	0.747693		0.91	0.949935		0.83	0.0220325		0.9	0.795427		0.76	0.111995		1.1	0.976858		0.95	1		1.32	0.00956104		0.88	1		0.93	1		0.63
Solyc01g096140	1.32	1		1.54	0.789049		1.08	0.945608		0.82	0.466263		2.8	4.5566e-07	+	1.2	0.899832		3.7	0.890273		4	0.283517		0.43	0.649931		0.98	1		3.16	2.07014e-05	+	2.56	0.454083		1	NA		1.22	1		0.57	0.978251		0.87	1		2.87
Solyc01g096190	0.48	0.0136879	-	1.14	0.972307		0.74	0.244735		0.56	1.16595e-05	-	1.23	0.107708		1.25	0.932179		0.41	0.178672		1.08	1		1.23	0.895639		0.95	1		0.95	1		1.27	0.645885		0.5	0.369338		0.44	0.786789		0.64	0.72016		0.7	0.856173		0.83
Solyc01g096200	0.38	2.71335e-40	-	0.46	3.61584e-15	-	0.41	2.11903e-18	-	0.54	1.82907e-07	-	0.7	6.81931e-05		0.94	0.684113		0.34	2.9782e-20	-	0.49	1.26054e-06	-	0.64	9.23761e-08	-	0.64	0.000503688	-	0.51	2.00717e-08	-	1	1		0.49	3.40972e-10	-	0.72	0.28476		0.69	0.159836		0.61	0.0488208	-	0.65
Solyc01g096220	1.2	0.537968		1.22	0.354186		0.7	0.135795		1.82	1.43174e-08	+	0.7	0.0496204		1.47	0.526325		0.83	0.617119		1.41	0.0219046		1.18	0.810823		1.03	0.947251		2.62	2.6691e-14	+	1.39	0.165127		1.06	0.813483		1.03	1		0.93	1		0.79	0.614719		2.29
Solyc01g096230	0.85	0.049603		0.96	0.796751		0.65	5.26566e-06	-	0.91	0.597025		0.87	0.214968		1.22	0.671261		0.88	0.628575		1.35	0.123635		0.99	0.739463		1.02	0.978614		1.9	1.7659e-12	+	1.45	0.00262341		1.01	0.736827		1.1	0.901783		1.06	0.225747		1.03	1		1.65
Solyc01g096250	0.8	0.0754092		1.79	0.00126343	+	0.78	0.747094		0.88	0.583483		1.65	3.59416e-08	+	0.96	1		1.19	0.931924		3.03	5.36839e-09	+	1	NA		1.54	0.318248		1.03	0.73144		0.26	0.188835		1.72	0.411237		1.09	1		1	1		2.17	0.587695		0.75
Solyc01g096280	1.12	1		1.25	0.888302		2.17	0.898556		1.05	1		2.03	0.0204061	+	1.11	1		1.49	0.908038		0.84	1		1	NA		4.76	0.245487		0.32	0.000138997	-	0.56	0.0379449	-	1.18	1		1.43	1		1.75	1		0.19	1		0.23
Solyc01g096300	1.2	0.953936		0.85	0.710231		0.99	1		0.94	0.975521		1.6	0.0461344	+	1.16	0.980556		0.93	1		0.74	0.702395		1.12	1		0.88	0.82148		1.29	0.0078736		1.25	0.626717		0.59	0.161893		1.04	1		0.88	1		0.88	1		1.35
Solyc01g096330	0.38	8.56722e-05	-	0.56	0.420322		0.23	6.71345e-10	-	0.6	0.290487		1.06	1		1.1	1		0.2	2.98223e-07	-	0.31	0.00686248	-	0.37	0.00335958	-	0.35	0.000497099	-	0.84	0.887793		1.35	0.982837		0.41	0.00909218	-	0.59	0.399947		0.54	0.11398		0.5	0.318754		0.94
Solyc01g096340	0.49	1.88622e-13	-	0.62	3.51729e-07	-	0.55	7.7838e-12	-	0.68	0.000137738		1.13	0.411067		1.02	1		0.65	0.00114959	-	0.74	0.151124		0.87	0.107355		0.93	0.929945		0.99	0.65236		1.1	0.911226		0.87	0.818257		0.81	0.33558		0.98	0.977428		0.95	1		0.99
Solyc01g096360	0.63	0.0031874	-	0.67	0.000124917		0.82	0.299741		0.81	0.197608		0.86	0.426173		1.19	1		0.61	0.116357		0.78	0.827336		1.32	0.881752		0.55	0.0506796		0.19	1.37028e-07	-	0.36	0.611083		1.37	0.497485		1.23	1		0.6	0.876703		0.47	0.492926		0.77
Solyc01g096370	1.43	0.872977		1.02	1		1.2	1		0.47	0.0415859	-	0.5	0.0502353		1.45	1		0.76	1		5.56	0.912826		0.17	0.920258		0.44	1		0.28	0.113809		3.23	0.736513		0.4	1		1	NA		0.78	1		1.75	1		1
Solyc01g096380	0.11	0.641542		0.29	0.790125		0.07	0.04568	-	0.43	0.762776		1.77	0.983065		0.57	0.483942		7.69	0.754129		0.33	1		0.62	0.886166		0.32	0.728414		1.19	1		1.33	0.911226		0.38	0.979722		1.22	1		0.13	0.594034		0.1	0.767453		0.95
Solyc01g096390	1.22	0.356929		1.12	0.695008		1.04	0.836455		1	1		1.18	0.0921896		1.14	0.990932		1.27	0.168238		1.09	1		1.52	0.000952829	+	1.19	0.212257		0.86	0.67399		0.94	0.711112		1	0.744449		1	1		0.91	1		0.97	1		1.11
Solyc01g096400	1.15	1		0.97	1		0.86	0.784941		0.66	0.0966222		1.95	0.0251947	+	1.08	1		0.93	0.999211		0.85	1		1.06	1		0.85	0.872511		0.95	1		0.93	0.847135		0.66	0.26397		0.88	1		0.87	1		0.93	1		1.13
Solyc01g096420	0.59	0.155498		0.95	1		0.67	1		0.6	0.635254		0.55	0.344082		6.67	0.0332317	+	0.16	3.12373e-11	-	0.34	0.97007		0.56	1		0.18	0.619854		0.13	4.2617e-06	-	5.56	0.042721	+	0.3	0.26397		0.35	0.954676		0.65	1		2.78	1		0.03
Solyc01g096430	0.84	0.0314289		1.04	1		0.95	1		0.85	0.18268		0.86	0.274451		1.16	1		0.93	0.939474		0.88	1		0.76	0.0779781		1	1		0.58	0.000377038	-	1.27	0.492131		0.71	0.139516		0.78	0.684453		0.69	0.482115		0.74	0.663803		0.66
Solyc01g096450	0.78	0.00472995		0.66	0.033687	-	0.8	0.594553		0.51	4.58927e-08	-	0.63	2.51272e-07	-	1.3	0.912338		0.87	0.815763		0.64	0.516244		0.98	1		0.36	0.0420722	-	0.17	2.03911e-17	-	1.15	1		0.4	0.0462733	-	0.94	1		1.12	1		0.74	1		0.13
Solyc01g096470	0.93	0.509657		1.18	0.417478		1.27	0.0367662		0.68	0.000824791		1.53	3.35968e-06	+	1.16	0.948816		1.02	1		1.1	0.953806		0.85	0.383918		0.86	0.530013		0.77	0.201261		0.84	0.219452		0.88	0.902018		0.89	0.943084		1.16	0.408247		0.88	0.998643		0.81
Solyc01g096510	0.03	3.93795e-15	-	0	1.89635e-15	-	0.08	0.00135162	-	0.03	3.57326e-17	-	0.48	0.000651976	-	0.68	0.654867		0.08	9.3046e-31	-	0.03	5.54799e-24	-	0.04	1.69163e-21	-	0.02	5.69087e-20	-	0.07	6.6706e-44	-	0.51	0.294864		0.03	4.41121e-13	-	0.3	0.47648		0.33	0.219876		0.44	0.833361		0.11
Solyc01g096560	4	0.0828062		2.7	0.176085		8.33	0.379046		0.68	0.231836		1.52	0.00459349	+	2.7	0.889901		0.87	1		5	0.0518837		0.6	1		0.8	0.981325		0.82	0.849696		4.55	0.911226		1.03	1		1.3	1		0.5	1		1.06	1		0.74
Solyc01g096580	1.1	1		1	0.95895		1.02	0.962928		1.19	0.0662464		0.62	2.48446e-12	-	1.02	1		1.09	0.957896		0.83	0.644249		1.18	0.509468		0.95	0.990443		0.7	0.0125934		0.86	0.434548		0.92	1		0.98	1		0.86	0.894208		0.88	0.889734		0.79
Solyc01g096590	1.1	1		1.03	1		1.03	0.902257		1.2	0.0483703		0.63	2.4952e-11	-	1.03	1		1.11	0.882653		0.83	0.619968		1.18	0.473494		0.93	0.872864		0.71	0.0221115		0.88	0.567735		0.93	1		0.99	1		0.86	0.907487		0.87	0.889734		0.81
Solyc01g096660	1.04	0.94642		1.15	0.576004		0.94	0.940083		1.28	0.00938839		0.79	0.129553		1.08	1		1.09	0.941979		1.25	0.246956		1.25	0.190687		1.27	0.0293026		1.24	0.00959141		1.32	0.214364		1.35	0.000372233		1.27	0.0333359		1.04	0.498847		1.12	0.587695		1.77
Solyc01g096670	1.1	1		1.37	0.454022		1.12	0.7719		0.65	0.0552644		0.71	0.171778		0.88	0.556233		1.39	0.281277		1.79	0.27799		0.81	0.589768		1.32	0.515135		0.69	0.211899		2.27	1.72266e-09	+	1.33	0.182652		1.06	1		0.81	0.993294		1	1		0.79
Solyc01g096680	1.64	0.500732		1.25	0.922512		0.89	1		1.82	0.237405		0.79	0.850065		0.8	0.997968		1.43	0.613728		1.25	1		2.22	0.666264		1.43	0.906545		0.23	0.00529562	-	1.67	0.825162		1.33	0.907685		0.2	0.943084		2.17	1		0.4	1		0.36
Solyc01g096720	2.86	0.865497		3.23	1		0.1	0.483819		1.47	1		0.34	0.914263		0.72	1		0.73	1		0.41	0.430378		0.97	1		1.45	0.281378		8.44	1.08278e-11	+	1.43	0.841907		1.16	1		1.03	1		0.25	0.0178967	-	0.65	0.834057		2.54
Solyc01g096730	0.68	0.324304		0.61	0.231078		0.55	0.0774052		0.98	1		0.83	0.436136		1.67	0.404274		0.65	0.352581		0.81	0.947514		1	1		0.95	1		0.79	0.549965		1.54	0.0913137		0.45	0.0196025	-	0.82	1		0.52	0.103889		0.88	1		0.89
Solyc01g096740	0.88	0.808169		0.83	1		1.61	1		1.61	0.764055		0.45	0.641406		0.85	1		1.1	1		1.12	1		0.88	0.725937		1.92	0.0251246	+	0.46	0.0922771		1.43	0.825162		0.8	0.629434		1.11	1		0.88	1		1.01	1		1.25
Solyc01g096750	1.96	0.157927		1.25	0.790145		1.28	0.272276		0.63	7.21183e-06	-	1.61	3.57885e-10	+	2	0.28972		1.28	0.939474		0.53	0.774367		2.27	0.196192		0.78	0.867877		1.02	0.880427		0.75	0.899202		0.52	0.95867		1	1		1	1		0.3	0.908271		1.18
Solyc01g096790	1.18	0.977809		1.72	0.221548		1.23	1		0.97	1		0.53	0.0503643		0.79	0.970941		1.06	1		0.53	0.236718		4.35	0.258728		0.76	0.888306		0.31	0.0255592	-	1.11	1		0.65	0.562066		0.64	0.927099		1.18	1		0.48	0.939302		0.39
Solyc01g096810	0.78	2.67269e-06		0.72	2.52291e-05		0.82	0.0991603		0.64	2.18222e-07	-	0.96	0.748414		0.94	0.713674		0.89	0.45256		0.85	0.483904		0.85	0.012843		0.83	0.138831		1.12	0.0325403		0.91	0.403331		0.93	1		0.9	0.847334		0.85	0.790897		0.96	1		1.02
Solyc01g096840	2.08	0.983243		1.89	0.742181		1.32	1		1.16	1		0.33	0.267091		2.27	0.694069		0.78	1		2.7	1		5.26	0.895639		0.8	1		6.82	0.037729	+	1.23	1		0.3	0.755912		1.37	1		0.31	1		0.8	1		0.77
Solyc01g096860	0.15	0.870128		0.1	0.21158		3.85	0.475261		0.13	0.0298717	-	4.93	0.201886		0.97	1		5.88	0.939474		3.23	1		1	NA		0.4	1		2.5	1		0.75	0.806057		1	NA		1	NA		1	NA		0.89	1		1
Solyc01g096880	1.23	0.986689		0.77	0.823995		0.06	0.00984832	-	0.45	0.00350314	-	1.42	0.500994		0.33	0.019354	-	1.39	0.956732		1.09	1		1	NA		1.72	0.649226		0.42	0.0787878		0.43	0.0283763	-	2.13	0.977807		0.6	1		0.31	1		16.67	0.299287		0.18
Solyc01g096920	1.12	0.875687		1.2	0.370237		1.18	0.185489		1.08	0.609105		1.01	1		0.93	0.688354		1.03	1		1.01	1		0.99	0.871944		0.88	0.62821		0.65	3.79452e-05	-	0.78	0.0155918		0.78	0.246712		1.02	1		1.04	0.613571		1.01	1		0.87
Solyc01g096940	1.18	0.873409		1.39	0.200844		1.15	0.890755		0.87	0.676964		0.94	0.82903		1.28	0.914147		0.6	0.195363		0.94	1		1.06	1		1.16	0.978468		0.26	2.48805e-08	-	0.82	0.884575		0.47	0.365241		0.71	1		0.77	1		0.92	1		0.13
Solyc01g096960	1.52	0.533274		2.04	0.00322082	+	0.88	1		1.08	0.829419		2.14	1.82411e-12	+	0.94	1		4.55	9.91862e-06	+	4.17	8.62294e-08	+	1.25	1		0.71	0.375364		1.11	0.257233		0.52	0.807931		1.64	0.524931		3.13	0.0127056	+	1.08	1		1.11	1		0.71
Solyc01g096980	1.01	1		4.55	0.00270103	+	0.52	1		1.35	0.448083		1.93	0.00699905	+	0.41	0.874091		4.17	0.130504		3.23	0.00691323	+	1	NA		0.72	0.888306		0.66	0.597494		1.67	1		1.59	0.793447		3.7	0.207134		1	NA		2.86	0.977437		0.71
Solyc01g097020	1.03	0.923394		1.32	0.360563		0.97	1		1.49	0.00204955		1.5	0.012792		1.05	1		1.06	1		0.88	1		1.05	1		1.12	0.430432		0.77	0.207083		1.18	0.776855		0.79	0.282949		1.09	1		1.12	0.244657		1.09	0.970474		0.68
Solyc01g097040	0.88	0.119915		0.87	0.313764		0.76	0.0233703		0.79	0.00944459		1.02	1		1.11	1		0.88	0.586312		0.97	1		1.19	0.950191		0.94	1		0.74	0.0757756		1.09	1		0.82	0.533089		0.74	0.506191		0.97	1		0.93	1		0.6
Solyc01g097070	1.49	0.622717		1.92	0.276603		1.03	1		1.54	0.555137		0.71	0.768679		0.57	0.730229		1.37	0.809838		2.13	0.387725		11.11	0.057772		1.25	1		0.21	0.0032677	-	3.85	0.825489		0.06	0.1843		1.59	1		0.53	1		3.13	0.981556		0.1
Solyc01g097110	1.18	1		1.37	0.872436		1.85	0.288673		0.65	0.755952		0.99	1		0.6	0.705986		0.59	0.323757		1.45	1		3.85	0.81144		2.56	0.517512		0.25	0.0254937	-	1.64	1		0.33	0.262278		0.6	1		0.38	1		0.5	1		1.69
Solyc01g097170	0.71	0.00235759		0.85	0.301701		0.82	0.167754		0.7	0.00122844		0.82	0.0131487		1.32	0.413703		0.75	0.113161		0.67	0.0316723		0.61	9.97845e-07	-	0.69	0.012136		1.03	0.454877		0.99	1		0.88	0.858162		0.85	0.688974		0.68	0.111315		0.85	0.870168		0.73
Solyc01g097220	1.39	0.78543		1.18	1		0.67	0.723191		1.18	0.762046		1.2	0.825636		1.2	1		0.96	1		1.14	1		0.85	1		2.08	0.150332		0.29	0.000460074	-	0.61	0.83616		0.58	0.53951		1.08	1		0.27	0.730871		0.55	0.794668		0.7
Solyc01g097240	1.02	1		0.75	0.00257357		0.85	0.377526		0.75	0.0131389		1.14	0.450568		1.82	7.92854e-06	+	0.5	0.0551251		0.79	0.474564		0.85	0.158309		0.71	0.0626646		0.48	0.0127098	-	2.17	5.00598e-07	+	0.83	0.627579		0.67	0.733173		0.95	1		0.78	0.691528		0.39
Solyc01g097270	2.44	0.179518		0.93	1		4.76	0.890755		0.36	0.366971		0.1	1.50018e-05	-	1.12	1		0.86	0.945519		3.03	0.556498		0.68	1		0.02	2.59411e-08	-	0.06	4.25408e-17	-	3.23	1.2273e-06	+	0.99	1		1.72	1		5.26	0.00902583	+	0.68	1		0.09
Solyc01g097280	3.03	1		2.5	1		1	NA		1	NA		1.33	1		5.26	0.391233		0.24	0.01407	-	0.29	1		0.17	0.895639		0.07	0.278246		0.05	2.54078e-10	-	3.23	0.993888		0.54	0.912506		0.24	1		7.69	0.632506		0.5	1		0.07
Solyc01g097290	1.09	1		0.93	0.704139		1.37	0.000410501		1.69	1.84138e-11	+	1.17	0.276942		1.18	1		1.3	0.724761		1.01	1		2	0.679718		0.56	0.404786		0.22	3.82571e-06	-	1.16	1		0.26	0.00495213	-	0.68	1		1.89	0.977428		0.48	1		0.23
Solyc01g097340	1.25	0.594822		1.11	0.846362		1.06	0.764816		1.19	0.160026		0.72	0.0201852		1.52	0.269709		1.2	0.616124		1.06	1		1.15	0.863474		1.39	0.0311212		1.25	0.0127535		2.13	1.06762e-05	+	1.1	0.488103		1.19	0.65791		1.22	0.0534768		1.04	1		1.2
Solyc01g097350	0.67	3.37508e-11		0.79	0.00643163		0.68	8.45266e-06		0.91	0.673573		0.93	0.510525		1.23	0.597013		0.66	0.000167285	-	0.79	0.304656		0.72	0.000897726		0.96	1		0.73	0.015441		1.59	0.000763338	+	0.71	0.010414		1.03	1		0.6	0.000493202	-	0.85	0.872741		0.81
Solyc01g097360	1.03	0.936723		1.28	0.134014		1.06	0.834119		0.84	0.235806		1.05	0.902679		1.1	1		0.88	0.683822		1.06	1		0.64	3.73566e-06	-	0.71	0.0158768		1.08	0.170217		0.9	0.589947		0.79	0.399653		0.9	0.943084		0.92	1		1.01	1		0.9
Solyc01g097390	1.37	0.303328		1.39	0.532881		1.43	0.452709		1.16	0.845222		0.61	0.436854		1.52	0.948862		0.86	0.941979		0.93	1		0.84	1		0.63	0.73574		0.5	0.204331		3.57	0.377085		0.48	0.348567		0.88	1		0.57	0.931968		0.85	1		0.23
Solyc01g097400	1	NA		1	NA		5.26	0.801716		0.32	0.520453		0.52	0.792401		1.72	0.637951		1	NA		1	NA		0.69	0.779276		0.5	0.130262		3.52	0.00134967	+	1.04	1		1	NA		2.78	1		0.41	0.262677		0.71	1		1.59
Solyc01g097420	1	NA		1	NA		1.67	1		0.51	0.536134		0.7	1		3.03	0.0939523		1	NA		0.14	1		0.4	0.111274		0.44	0.00812171	-	2.83	0.00759437	+	1.25	0.549797		0.15	0.690783		3.03	1		0.42	0.243298		0.48	0.106376		1.13
Solyc01g097430	2.78	1		3.03	1		0.25	0.116379		3.03	0.671943		2.33	1		2.17	0.2195		0.82	1		1.52	1		0.67	0.101889		0.45	9.58744e-05	-	32.82	2.85479e-33	+	1.82	3.3423e-06	+	2.27	0.693121		1.96	0.922596		0.64	0.155715		0.72	0.540217		8.21
Solyc01g097470	1.67	0.00130776	+	2.94	0.0956697		2.86	0.00118476	+	1.35	0.548916		43	0.00195648	+	0.86	0.500356		1.49	0.763001		0.85	1		1.82	0.574489		1.43	0.47315		0.64	0.662328		2.38	0.00154164	+	0.98	1		0.84	1		1.43	0.790897		1.18	1		1.88
Solyc01g097510	1.18	0.573851		0.93	0.600668		1.08	0.886976		1.09	0.492968		0.75	0.0174778		1.52	0.214261		0.87	0.781349		0.82	0.912826		0.79	0.850191		0.98	1		0.45	6.17385e-07	-	0.85	0.632595		0.65	0.0209122	-	0.74	0.564644		1.2	0.901274		1.23	0.859028		0.37
Solyc01g097520	1.18	0.76858		1.06	1		1.02	1		1.03	0.888217		0.72	9.27318e-05		1.47	0.22445		1.02	1		0.76	0.692649		1.06	1		0.97	1		0.56	0.000134487	-	1.06	1		0.85	0.736117		0.85	0.818059		0.96	1		1.02	1		0.48
Solyc01g097530	0.08	3.70489e-15	-	0.3	0.217034		0.27	0.720402		0.12	0.00210089	-	0.69	0.363725		1.35	1		0.11	6.95828e-07	-	0.46	1		0.3	0.840164		0.09	0.025852	-	0.17	4.60959e-09	-	1.12	1		0.11	0.00753977	-	0.08	0.43497		0.23	0.906897		0.81	1		0.19
Solyc01g097570	0.1	0.440137		3.23	1		0.69	1		1.11	1		2.03	0.265194		0.7	0.0930227		0.2	0.939474		0.67	1		0.5	0.000106899	-	0.66	0.719791		2.76	0.00145296	+	1.3	0.654207		0.24	0.934551		1.43	1		0.81	0.990199		0.94	1		2.21
Solyc01g097650	2.08	0.112015		2.44	0.0140714	+	0.56	0.717924		0.99	1		1.29	0.0677081		0.83	0.978519		1.43	0.566312		1.96	0.0236658	+	0.9	1		0.58	1.75839e-05	-	1.1	0.283528		0.97	1		1.33	0.30998		1.85	0.0752015		0.54	0.308942		0.87	1		1.23
Solyc01g097710	1.35	0.847802		1.23	0.970895		2.33	0.544621		0.97	1		3.29	0.0317725	+	1.28	1		1.47	0.941979		1.03	1		7.69	0.678079		0.84	1		0.4	0.142199		0.77	1		0.79	1		0.15	0.936546		0.24	0.993294		3.45	0.981556		0.5
Solyc01g097770	1.08	1		1.01	1		1.45	2.22061e-06		1.12	0.355492		0.81	0.00124408		1.15	1		1.1	0.988732		1.3	0.849656		2.38	0.239944		0.72	0.811334		0.21	7.97517e-13	-	0.91	0.751984		0.58	0.0310199	-	1.03	1		0.7	1		1.1	1		0.49
Solyc01g097810	1.27	0.078993		1.15	0.533415		1.02	0.950674		1.06	0.573335		1.04	0.877142		1.12	1		1.15	0.717021		1.12	0.912826		1.18	0.565646		1.28	0.00825024		1.44	1.65413e-06		1.27	0.23644		1.23	0.00314536		1.06	1		1	0.738537		1.14	0.568195		1.63
Solyc01g097820	1.25	0.552417		1.3	0.422111		1.27	0.357428		1.67	0.000563008	+	1.95	0.000283875	+	1.2	1		1.08	1		1.23	0.881984		1.15	1		1.41	0.302822		0.55	0.00649268	-	1.02	1		1	0.943354		1.2	0.961547		0.8	1		1.18	0.958839		0.75
Solyc01g097830	0.26	3.05735e-20	-	0.21	2.32536e-32	-	0.52	2.12099e-11	-	0.78	0.0451773		0.7	4.97433e-05		1.09	1		0.43	2.36639e-05	-	0.5	0.00115881	-	0.75	0.483645		0.48	4.01497e-08	-	0.81	0.609845		1.41	0.577777		0.93	1		0.9	1		0.44	0.00154227	-	0.33	1.42812e-06	-	1.9
Solyc01g097840	1.03	0.964988		0.93	0.797762		0.71	0.0229691		1.04	0.901155		0.83	0.194909		0.97	1		0.9	0.758677		1.15	0.953584		0.93	0.864059		1.09	0.757766		0.74	0.100567		1.16	0.861456		1.03	0.729647		1.27	0.328409		1.15	0.516092		1.35	0.303574		0.87
Solyc01g097860	1.05	1		1.03	1		1.27	0.0577099		1.14	0.194341		0.94	0.63191		0.99	1		1	1		1.18	0.912826		1.12	1		0.85	0.663935		0.7	0.0296038		0.92	0.657009		0.57	0.00369958	-	1.1	1		0.85	1		0.88	1		0.68
Solyc01g097870	1.03	0.865497		1.01	1		0.95	1		1.2	0.0559398		0.7	4.24179e-07		0.96	0.808583		1.1	0.915658		0.96	1		0.97	0.621964		0.75	0.0158156		0.67	0.00196888		0.88	0.589027		0.77	0.103305		0.99	1		0.93	1		0.87	0.887333		0.57
Solyc01g097880	0.84	0.00246518		0.83	0.0363521		0.77	0.0218772		0.89	0.342016		0.86	0.101029		1.08	1		0.81	0.557529		1.06	1		1.08	1		1	1		1.77	4.47463e-10	+	1.64	2.85961e-05	+	1.11	0.127852		1.09	0.943084		0.97	0.977428		1.03	1		1.44
Solyc01g097900	1.35	0.479905		1.28	0.492231		1.59	0.0151728	+	0.84	0.460974		0.83	0.21361		1.15	1		1.2	0.831511		1.14	1		1.23	0.837841		0.78	0.291475		1.31	0.0345007		1.08	1		0.96	1		0.99	1		0.66	0.431557		1.08	1		0.87
Solyc01g097950	1.08	1		1.85	0.000156976	+	1.28	0.477202		1.3	0.133008		0.97	0.994368		0.98	1		1.41	0.755063		0.92	1		1.67	1		0.83	1		0.65	0.0846238		1.89	1		0.66	0.846596		0.93	1		0.61	1		0.62	1		0.52
Solyc01g097970	1.1	1		1.56	0.241933		1.04	1		1.01	1		0.64	0.324826		0.96	1		1.12	1		1.06	1		1.09	1		0.57	0.275015		0.58	0.17051		0.9	0.779223		0.94	1		1.3	1		0.82	1		0.38	0.0574496		0.35
Solyc01g097990	1.11	1		1.54	0.60613		0.57	0.379211		3.45	0.0176057	+	1.11	1		1.79	0.974696		1.19	1		1.16	1		0.94	1		1.28	1		3.38	0.270017		1.27	1		0.18	0.42686		0.6	1		0.44	1		0.24	0.889734		1.8
Solyc01g098000	1.15	0.876172		1.2	0.395109		0.95	1		1.23	0.0314707		0.62	1.26834e-09	-	1.23	0.69477		0.96	0.941979		1.02	1		1.06	1		0.89	0.707665		0.97	0.74273		0.99	1		1.09	0.351191		1.05	1		0.83	0.788888		0.79	0.321332		0.8
Solyc01g098010	0.83	0.728885		0.63	0.137254		1.03	1		0.7	0.452981		0.8	0.481461		6.67	0.168855		0.61	0.651771		1.04	1		2.5	1		0.71	1		0.63	0.460485		2.27	1		0.33	0.755912		0.44	1		0.3	1		0.37	1		0.35
Solyc01g098020	0.73	0.0653961		0.7	0.0905827		1.1	1		0.64	0.0363083	-	0.79	0.165403		3.03	0.0633849		0.56	0.128537		1.2	1		1.16	1		0.54	0.28681		0.74	0.471334		0.85	1		0.56	0.365175		0.88	1		0.74	1		0.72	1		0.68
Solyc01g098080	0.88	0.0938823		0.91	0.650928		1.03	0.980245		0.95	0.9532		0.94	0.745287		1.23	0.845411		0.78	0.119315		0.98	1		0.88	0.777683		0.74	0.305891		0.77	0.261786		1.82	0.172876		0.68	0.138162		0.78	0.810832		0.69	0.790897		1.14	0.936641		0.63
Solyc01g098100	1.05	1		1.14	0.85942		0.88	0.716011		1.22	0.174323		1.07	0.903815		1.01	1		1.23	0.691928		1.15	0.916444		1.09	1		1	1		1.26	0.0364182		0.95	0.925673		1.06	0.685024		1.09	1		1.11	0.703414		1.14	0.751626		1.65
Solyc01g098110	1.16	0.752511		1.18	0.702703		0.93	1		0.68	0.0173699		0.94	0.853417		0.89	0.84025		1.15	0.922914		1.59	0.0153387	+	1.32	0.0592509		1.23	0.21831		2.31	2.59707e-18	+	1.05	1		1.39	0.00953386		1.16	0.81968		1.39	3.42351e-08		1.33	0.0608731		2.69
Solyc01g098120	1.14	1		1.04	1		1.37	0.590414		0.87	0.477696		1.37	0.20107		0.87	0.838565		1.05	1		1.47	0.373644		1.22	0.868491		0.81	0.536619		1.52	0.000163717	+	0.76	0.480685		1.49	0.000388279		1.35	0.23806		1.12	0.344166		1.06	0.976399		1.01
Solyc01g098140	0.96	1		0.08	0.106992		0.49	0.79627		0.42	0.204612		1.56	0.435325		1.28	1		0.09	0.0334622	-	0.65	1		0.42	0.195695		1.14	0.982559		0.58	0.202147		1.79	0.0795926		0.7	0.706134		0.66	0.782685		0.84	1		1.67	0.285432		1.14
Solyc01g098150	1.15	0.969384		0.98	0.993327		0.94	1		0.88	0.504766		1.13	0.597027		0.78	0.129279		1.14	0.902657		1.22	0.748492		1.18	0.781544		1.05	0.85232		1.45	0.0001253		0.88	0.509279		1.27	0.0483984		1.15	0.787954		1.06	0.68821		1	1		1.57
Solyc01g098240	0.19	0.0559349		0.43	0.678185		1.05	1		0.35	0.0748224		1.35	0.825636		0.6	0.0901726		0.86	1		0.75	1		1.25	1		0.3	0.00918339	-	1.49	0.368424		1.06	1		0.2	0.750978		0.19	0.7843		0.29	0.495224		0.83	1		1.52
Solyc01g098300	1	NA		1	NA		1	NA		2	1		10.5	0.456725		0.19	1		1	NA		0.77	1		1	NA		1.49	1		1.5	1		0.18	0.855551		1	NA		2.5	1		0.54	1		1	NA		1
Solyc01g098390	1.04	1		1.2	0.730939		0.85	1		0.81	0.453515		0.95	0.98235		0.99	1		1.41	0.159044		1.15	1		1.02	1		0.95	1		0.93	1		0.93	0.779906		0.87	1		0.85	1		0.71	1		1.47	0.882188		0.51
Solyc01g098400	0.88	0.162522		0.79	0.0689557		1.32	0.0596506		1	1		0.83	0.0417782		1.35	0.865523		0.78	0.539592		0.93	1		0.89	0.842653		0.64	0.10413		0.38	2.3091e-11	-	0.93	0.994324		0.75	0.685884		1.06	1		1.02	0.587458		0.89	1		0.56
Solyc01g098410	1	0.946817		1.01	1		1.11	1		2.17	0.0011591	+	0.44	0.032102	-	1.05	1		1.25	0.890412		1.09	1		1.52	1		1.03	1		0.14	2.41418e-05	-	0.85	0.515498		0.81	1		0.97	1		1.04	1		4.55	0.578381		0.08
Solyc01g098450	1.18	0.723107		1.01	1		0.99	1		1.08	0.665623		1.11	0.542249		1.18	0.921842		1.08	1		0.95	1		1.06	1		1.12	0.575985		0.62	0.000263102	-	0.89	0.529341		0.88	0.943161		1.09	1		1.04	0.760922		1.14	0.71562		0.94
Solyc01g098490	0.89	0.700017		0.87	0.651841		0.85	1		1.54	0.674056		0.44	0.113701		1.64	0.468401		1.1	0.969196		0.74	0.39198		1.11	1		2.04	0.0257277	+	0.49	0.00556583	-	2.78	0.00202214	+	0.93	1		1.14	1		0.88	1		1.67	0.546211		0.77
Solyc01g098500	1.16	0.641381		1.15	0.431189		1.06	0.687028		1.35	0.00726697		0.75	0.000222083		1.06	1		0.98	1		0.93	1		1.04	1		1.23	0.1138		0.59	1.82578e-07	-	1.41	0.186617		0.89	0.905231		1.12	0.864066		0.73	0.238093		1.43	0.00374804		0.67
Solyc01g098510	1.35	0.870294		0.76	0.878426		0.54	0.140932		0.69	0.377476		2.29	0.00126913	+	1.69	0.442565		0.88	1		0.84	1		0.61	0.122456		0.69	0.407071		1.39	0.101375		0.85	0.911226		0.49	0.405684		2.08	0.65536		0.49	0.218716		0.61	0.512443		1.53
Solyc01g098520	1.03	1		0.71	0.070576		0.78	0.408505		0.83	0.2795		1.46	0.0022673		1.23	1		0.97	1		0.74	0.414318		0.98	0.914264		0.98	1		0.86	0.840724		0.9	0.911683		0.9	1		1.3	0.530948		0.49	0.000375113	-	1.04	1		1.27
Solyc01g098530	0.87	0.593589		0.96	0.988617		0.52	0.00129892	-	0.8	0.226078		1.47	0.0036086		0.79	0.701864		0.53	0.00379595	-	1.02	1		0.95	0.895639		0.87	0.753576		1.02	0.567783		1.16	0.953885		1.05	0.924036		1.16	0.99087		0.46	0.00110175	-	0.88	1		1.13
Solyc01g098540	0.64	0.00145345	-	0.68	0.00911518		0.69	0.0528243		0.71	0.0415767		0.84	0.295579		1.01	1		0.64	0.0238571	-	0.85	0.833165		0.85	0.468622		0.78	0.217339		0.78	0.367929		0.8	0.340627		0.92	1		0.99	1		0.67	0.212383		0.72	0.233948		0.83
Solyc01g098560	1.15	0.84082		1.05	1		1.12	0.830261		1.37	0.0095278		0.83	0.224554		0.91	0.542159		1.16	0.756172		0.89	1		1	1		0.85	0.827784		0.46	3.51663e-07	-	0.96	0.846832		0.73	0.273979		1.12	1		0.98	1		0.98	1		0.55
Solyc01g098570	0.5	2.01833e-10	-	0.56	1.96761e-06	-	0.74	0.180283		1.08	0.816831		1.15	0.564177		0.98	1		0.97	0.999211		0.81	0.719681		0.59	0.00490605	-	0.72	0.0546108		1.35	0.00254552		1.09	1		0.72	0.0379729		0.71	0.00190701		1.16	0.218092		0.85	0.956188		2
Solyc01g098580	0.5	1.95867e-08	-	0.61	0.001725	-	0.88	0.890755		0.9	0.833349		0.75	0.116087		1.49	0.671261		0.51	2.20379e-06	-	0.74	0.335474		0.52	0.00805119	-	0.65	0.0553164		0.45	2.14536e-05	-	1.43	0.527058		0.68	0.13464		0.8	0.684453		0.81	0.986289		0.98	1		0.7
Solyc01g098590	0.27	8.46399e-69	-	0.34	7.02336e-44	-	0.51	2.76389e-07	-	0.52	3.34493e-12	-	0.44	1.6827e-26	-	1.15	1		0.29	1.70255e-11	-	0.5	7.09478e-05	-	0.37	7.9261e-19	-	0.68	0.0117143		0.28	7.06551e-20	-	1.12	1		0.58	2.43507e-07	-	0.72	0.00663335		0.59	0.00941815	-	0.92	1		0.4
Solyc01g098600	0.85	0.0431067		0.73	0.00963127		0.83	0.241951		1.05	0.85574		0.79	0.0991157		1.82	0.00251971	+	0.89	0.910788		0.93	1		1.11	1		0.91	0.944791		0.86	0.838369		1.72	0.0141616	+	0.74	0.529737		1.27	1		1.04	0.884157		0.8	0.89012		0.95
Solyc01g098650	1.14	0.800872		1.08	0.907198		1.02	0.950674		1.47	1.32947e-05		0.66	9.98284e-11	-	1.43	0.089648		1.14	0.838271		0.88	0.971985		0.96	0.611669		1.27	0.193974		0.46	2.85895e-10	-	1.3	0.264835		1.28	0.00178461		1	1		0.91	1		1.47	0.0232975		0.59
Solyc01g098670	0.16	0.00306873	-	0.54	0.804616		0.45	0.00108373	-	0.47	0.465711		0.95	1		1.01	1		0.37	0.182048		0.54	0.84293		1.15	1		0.38	0.169877		0.87	1		1.02	1		0.4	0.252907		1.06	1		0.78	0.874535		0.61	0.876913		2.62
Solyc01g098690	0.06	1.78678e-68	-	0.05	5.56198e-53	-	0.1	1.2458e-72	-	0.07	8.32989e-60	-	1.04	0.959253		0.32	0.00118975	-	0.07	2.18161e-24	-	0.12	2.88071e-17	-	0.09	6.1806e-38	-	0.15	1.38468e-27	-	0.44	1.38035e-07	-	0.29	0.000134251	-	0.05	5.22858e-56	-	0.06	2.54871e-33	-	0.06	1.22396e-38	-	0.22	3.72068e-05	-	0.52
Solyc01g098710	1.19	0.890048		1.15	0.95732		1.01	1		0.91	1		1.15	0.81139		1.56	0.426955		0.97	1		0.92	1		1.28	0.922058		0.94	1		0.59	0.0013444	-	1	1		0.49	0.0367291	-	1	1		0.66	0.579544		0.92	1		0.62
Solyc01g098720	0.8	1		0.05	0.197375		1	NA		0.56	1		0.28	0.358749		1	NA		1.69	0.704586		2.08	1		1	NA		0.44	1		0	1.02889e-20	-	1	NA		1.79	1		0.94	1		3.7	0.993294		0.14	0.939302		0.07
Solyc01g098740	1.61	0.063595		1.89	0.000427576	+	1.45	0.68366		1.85	2.10061e-05	+	1.37	0.0714862		2.56	0.453054		1.2	0.795015		1.49	0.0108384		1.25	0.942412		1.28	0.163724		0.65	0.0014405	-	1.28	1		1.18	0.0665111		1.25	0.17034		0.99	1		1.33	0.388477		0.69
Solyc01g098760	1.11	0.92106		0.94	0.714516		1.15	0.301776		1.12	0.239028		0.98	0.912265		1.01	1		1.04	1		0.88	0.996652		0.63	4.80242e-06	-	0.68	2.03266e-05		1.02	0.437077		1	1		0.66	0.00125902	-	0.81	0.445166		0.5	4.98785e-08	-	0.64	0.00128947	-	0.87
Solyc01g098770	0.1	0.0300407	-	0.93	1		2.27	0.39554		0.41	0.321505		0.39	0.492208		0.76	0.0943762		0.57	0.945693		0.77	1		0.65	0.682777		3.85	0.0418063	+	4.45	0.0535571		0.76	0.0950298		0.44	1		10	0.141783		2.5	0.0907836		0.91	1		0.51
Solyc01g098800	0.14	3.16025e-130	-	0.16	2.98204e-109	-	0.23	9.49088e-41	-	0.36	1.12087e-28	-	0.89	0.320669		0.85	0.479704		0.21	7.60174e-29	-	0.34	3.67415e-11	-	0.45	3.66882e-19	-	0.66	0.00293788	-	0.46	3.83632e-11	-	0.95	0.895013		0.5	3.42917e-09	-	0.7	0.000192923		0.65	0.000816428	-	0.74	0.189397		0.61
Solyc01g098810	0.7	0.00338423		0.94	0.878426		0.95	1		0.64	0.0315403	-	0.89	0.660305		1.16	1		0.65	0.00738958	-	0.76	0.333637		1.02	1		0.93	0.993895		0.81	0.577625		1.14	0.836785		0.73	0.307723		0.92	1		0.99	1		1.2	0.880504		0.57
Solyc01g098820	1.1	1		0.8	0.467634		2.17	0.834073		1.92	0.237529		0.13	1.8257e-05	-	2.38	0.943496		1.11	1		0.52	0.14272		1.35	1		0.98	1		0.08	7.74803e-07	-	0.79	0.911226		0.95	1		0.5	1		0.09	0.516493		1.79	1		1.59
Solyc01g098850	0.02	1.93631e-05	-	0.08	1.41859e-07	-	2.22	0.010859	+	0.22	0.0014283	-	2.02	0.417214		0.85	0.158667		0.27	0.895486		1.32	1		0.53	0.449808		8.33	1.50833e-12	+	8.43	8.13273e-13	+	0.93	0.557052		0.5	1		12.5	0.00274701	+	4	0.00207006	+	0.78	1		0.71
Solyc01g098860	0.73	0.0622736		0.75	0.0379312		1.54	0.00146541	+	0.85	0.731231		1.36	0.0639027		1.05	1		0.93	0.939474		0.88	0.930292		0.7	0.142478		1	1		0.67	0.0317838		0.97	0.911226		0.92	1		0.99	1		1.43	0.197145		1.02	1		1.15
Solyc01g098900	1	0.742606		1.05	1		0.96	1		1.03	0.835982		1.05	0.854978		1.3	0.366346		0.94	0.837856		0.93	1		1.1	0.992608		1.05	0.814736		1.2	0.00111668		1.56	0.016967	+	0.85	0.543781		0.96	1		1.02	0.817985		0.98	1		1.08
Solyc01g098910	0.26	6.18374e-47	-	0.27	5.36818e-29	-	0.31	7.5361e-37	-	0.36	1.67915e-13	-	0.61	3.62635e-11	-	0.99	0.961023		0.35	8.65145e-23	-	0.48	2.28797e-09	-	0.54	5.20776e-14	-	0.69	0.00864643		0.35	1.72931e-19	-	0.86	0.319061		0.78	0.18916		0.98	1		0.76	0.18002		0.81	0.515312		0.59
Solyc01g098950	0.73	0.15267		0.92	0.744517		0.82	0.54783		0.51	8.5406e-06	-	0.98	1		0.98	1		1.2	0.628118		0.96	1		0.85	0.459678		0.25	2.33374e-19	-	1.1	0.276371		0.88	0.346398		1.25	0.0182937		1.45	0.136413		0.94	1		0.92	1		1.01
Solyc01g098960	0.02	0.00187093	-	0.42	0.862047		0.08	0.416938		0.21	0.786323		0.05	0.114512		9.09	0.671261		0.06	0.262053		0.2	1		0.33	1		0.16	0.710617		0.44	1		2.27	1		0.31	0.934659		0.44	1		0.76	1		1	NA		1
Solyc01g098980	1.15	1		1.96	0.0575608		1.18	0.976541		1.28	0.515748		0.91	0.97869		0.95	1		0.88	0.999211		1.41	0.811001		1.72	0.694665		1.18	0.996047		0.42	0.0132093	-	0.61	0.396232		0.42	0.252169		0.59	0.912881		0.68	1		1.82	0.806097		0.98
Solyc01g099000	0.93	0.757499		0.7	0.273596		0.83	0.794567		0.73	0.292764		1.24	0.604413		1.35	0.978519		1.27	0.790639		1.03	1		1.96	0.036246	+	1.25	0.474662		0.74	0.40554		0.92	0.994536		1.02	1		0.65	0.43302		0.65	0.517203		1.14	1		0.84
Solyc01g099030	0.83	1		0.25	0.434951		1.01	1		0.47	0.564327		4.1	0.0388901	+	1.11	1		1.19	1		1.04	1		1.04	1		1.04	1		1.35	0.599395		2.63	0.405816		1.22	1		0.4	0.615125		0.57	0.769431		1.54	0.954715		1.05
Solyc01g099040	1.35	1		1.1	1		1.47	0.681117		2.94	0.11405		1.17	1		1.33	0.728453		1.15	1		1.2	0.997892		0.94	0.594113		1.15	0.504029		2.02	1.49948e-10	+	1.14	0.954432		0.99	0.843788		1.11	0.794106		1.18	0.0468282		1.45	0.0187657		1.46
Solyc01g099140	0.99	1		1.43	0.560812		0.97	1		0.92	0.934416		1.86	0.000526794	+	0.85	0.506508		1.12	0.999211		1.19	0.912826		1.15	0.922058		1.18	0.446058		1.57	0.000499176	+	1.22	0.525506		1.1	0.619134		1.27	0.602218		1.37	0.106529		1.22	0.759156		1.26
Solyc01g099150	1.04	1		1.67	0.0996323		0.66	0.577442		0.48	7.02186e-05	-	1.28	0.142215		1.79	0.113067		1.41	0.182048		1.96	0.0593163		1.08	1		0.53	0.106033		1.18	0.129957		2.27	5.63893e-06	+	1.35	5.76839e-05		1.09	0.963877		1.47	4.08052e-07		1.45	0.0838941		1.67
Solyc01g099160	1.09	1		1.41	0.0491774		1.02	1		0.51	2.13836e-14	-	1.32	0.000626622		1.12	1		1.32	0.27921		1.54	0.00893319	+	0.93	0.895639		0.43	0.000765865	-	0.99	0.621092		2.38	3.65561e-08	+	1.16	0.0584041		0.94	1		1.39	0.00829036		1.37	0.0779516		0.72
Solyc01g099170	0.96	0.595751		1.27	0.660821		1.41	0.758095		0.41	2.82731e-09	-	1.32	0.130892		0.93	1		1.32	0.37473		1.47	0.254258		1.05	1		0.19	1.60099e-10	-	1.15	0.118917		2.33	0.000575786	+	1.2	0.0406676		0.99	1		1.41	0.0654666		1.41	0.115519		0.68
Solyc01g099180	1.54	0.00579186	+	1.33	0.205334		0.83	0.358082		1.35	0.0208884		1.94	2.78419e-06	+	0.74	0.81453		1.52	0.143099		1.37	0.210048		1.64	4.89166e-09	+	1.03	0.899612		0.87	0.934028		1.61	0.074969		1.23	0.0226451		1.23	0.0615694		1.59	2.18793e-07	+	1.2	0.352473		2.29
Solyc01g099190	1.18	0.774883		1.39	0.0418961		0.94	0.980245		0.94	0.8234		1.96	2.79804e-08	+	1.28	0.682055		1.09	1		1.14	1		1.22	0.299022		1.18	0.290218		2	1.73608e-06	+	1.37	0.13395		1.39	6.50001e-08		1.11	0.69727		1.25	0.000562226		1.1	0.759156		1.86
Solyc01g099200	0.87	0.521802		0.67	0.0598025		1.41	0.0462997		0.74	0.012571		1.41	0.00742162		1.14	1		1.08	1		1.79	0.380569		1.3	0.803009		1.72	0.0245702	+	0.51	0.29662		1.85	0.00832215	+	1.61	0.00124026	+	1.39	0.0387933		1.41	0.193524		1.52	0.339632		2.12
Solyc01g099240	1.02	0.932024		1.12	0.872436		1.09	0.750494		0.64	0.00018639	-	1.04	0.980327		1.14	1		1.06	1		1.22	0.700039		0.92	0.773648		0.79	0.175489		1.36	0.00102079		1.01	1		0.91	1		0.93	1		0.91	1		0.97	1		0.91
Solyc01g099250	0.34	0.356318		0.07	0.0156051	-	0.07	0.0210494	-	0.11	0.02051	-	0.77	0.825636		1.45	1		0.12	0.196136		0.16	0.145647		0.09	0.535437		0.26	0.347652		0.17	0.00157777	-	0.54	1		0.84	1		0.05	0.108389		1.25	1		0.39	1		0.36
Solyc01g099260	1.23	0.190759		1.02	1		0.83	0.127485		1.22	0.0415084		1.01	1		1.09	1		0.95	0.92461		0.89	0.854145		0.99	0.902727		1.03	0.896189		0.57	1.64276e-07	-	0.97	1		0.92	1		1.14	0.783873		0.85	0.921216		0.96	1		0.79
Solyc01g099290	1.15	0.835718		1.28	0.209173		1.33	0.134635		1.33	0.0286324		0.74	0.0165715		1.25	0.841685		1.05	1		1.09	1		1.16	1		0.81	0.855147		0.38	0.000541503	-	1.27	0.801999		0.34	0.0519379		0.86	1		0.94	1		1.33	1		0.57
Solyc01g099310	1.2	0.702914		1.04	1		0.82	0.668831		1.37	0.155575		0.62	0.0447876	-	1.32	0.992247		1.12	0.937852		0.93	1		1.33	0.735858		1.09	0.962257		0.54	0.0223362	-	1.41	0.696553		0.79	0.73409		1.39	0.668053		0.66	0.596468		1.2	0.898532		0.7
Solyc01g099330	1.25	1		0.04	0.0430163	-	2	1		0.94	1		1	1		0.4	1		0.17	0.135698		0.37	1		1	NA		0.27	0.653488		1.04	1		2.08	1		0.52	0.875828		1	1		1.75	1		0.15	0.889734		0.59
Solyc01g099370	0.07	3.42146e-136	-	0.07	1.36348e-135	-	0.06	1.19153e-59	-	0.12	9.23415e-163	-	0.78	0.000251782		0.75	0.00921782		0.09	4.10389e-32	-	0.12	6.01231e-20	-	0.1	2.8292e-65	-	0.12	2.12904e-101	-	0.52	1.68872e-07	-	0.76	0.0126694		0.1	7.38779e-104	-	0.15	3.56405e-87	-	0.08	3.25674e-101	-	0.25	6.25786e-06	-	0.55
Solyc01g099380	1.02	0.898087		1.03	1		0.79	0.143968		1.35	0.00276703		1.66	1.68022e-06	+	1.11	1		0.72	0.0226654		0.76	0.291967		0.75	0.00385407		0.87	0.640476		0.73	0.040846		1.04	1		0.54	1.51144e-05	-	0.7	0.0221356		0.68	0.0567656		0.86	0.886314		1.04
Solyc01g099390	0.8	0.116862		0.87	0.525219		0.8	0.319831		1.28	0.0779367		1.51	0.000262076	+	1.02	1		0.68	0.0330284		0.88	0.933532		0.79	0.164165		0.85	0.71942		0.7	0.0346098		0.96	1		0.58	0.0096613	-	0.68	0.0579601		0.71	0.305154		0.85	0.913976		1.02
Solyc01g099410	1.12	0.963792		1.25	0.148676		0.82	0.132348		1.03	0.894825		0.8	0.038083		0.94	0.763581		1.14	0.872342		0.89	1		2.13	4.6369e-06	+	1.35	0.32317		0.4	9.80941e-12	-	1.25	0.645874		0.81	0.641632		0.6	0.00585485	-	0.52	0.00838192	-	0.46	1.80962e-05	-	0.66
Solyc01g099420	1.52	0.648268		0.39	0.00253013	-	0.7	0.546873		1.27	0.488765		1.08	0.987887		0.97	1		1.27	0.902931		0.72	0.910918		1.35	0.678079		1.37	0.123842		1.61	0.0125608	+	1.25	0.846287		1.15	0.822535		0.74	0.840927		0.5	0.253513		1	1		1.42
Solyc01g099430	1.33	0.866891		0.26	0.175165		0.6	0.659853		1.14	0.949298		1.81	0.140085		1.45	0.957117		0.74	0.901633		0.88	1		1.85	0.429195		1.49	0.240689		1.96	0.014534	+	0.58	0.483775		0.74	0.879615		1.12	1		0.72	1		0.79	1		1.47
Solyc01g099440	1.47	0.359115		0.76	0.25514		0.78	0.671025		1.12	0.741381		1.83	0.000194072	+	1.2	1		1.03	1		1.1	1		0.93	0.819394		1.37	0.0884032		1.48	0.00523652		0.96	1		1	0.994847		0.82	0.972362		0.81	0.977428		0.89	1		1.41
Solyc01g099450	1.61	0.75805		1.79	0.449007		1	1		1.52	0.17563		1.55	0.167299		1.02	1		1.08	1		1.43	1		1.39	0.707481		0.78	0.620178		3.04	5.69871e-06	+	1.01	1		1.45	0.435529		0.74	0.994044		0.53	0.338693		0.72	0.96771		1.39
Solyc01g099460	1.12	1		0.95	0.964925		1.04	0.980153		1.11	0.712306		1.56	0.00625887	+	1.01	1		1	1		0.9	1		1.32	0.691977		1.03	1		0.63	0.0120183	-	0.8	0.160361		0.8	0.858162		0.88	1		1.11	0.977428		0.97	1		0.83
Solyc01g099470	0.65	0.0277255	-	0.68	0.142837		0.72	0.261478		1.03	1		1.83	0.000118493	+	1.01	1		0.83	0.877131		0.78	0.912826		0.85	0.889464		0.84	0.934047		0.61	0.0345182	-	0.78	0.570031		0.85	1		0.48	0.177346		0.57	0.609737		0.81	1		0.72
Solyc01g099480	0.13	1.6965e-09	-	0.25	0.000187916	-	0.23	2.14694e-08	-	0.43	0.0151563	-	1.56	0.0491017	+	0.73	0.802231		0.45	0.204713		0.75	1		0.7	0.651599		0.75	0.622429		0.61	0.0908554		1.43	0.587391		0.5	0.292774		0.47	0.410611		0.32	0.312721		0.53	0.60731		0.74
Solyc01g099490	0.73	0.807747		0.38	0.0629264		0.24	8.69066e-05	-	0.62	0.395		1.27	0.53742		1.23	1		0.85	1		0.37	0.258888		0.77	0.964559		1.45	0.480279		1.09	0.736575		0.61	0.33235		0.69	0.910564		0.61	0.982892		0.34	0.482871		0.56	0.487355		0.6
Solyc01g099500	0.57	0.0441115	-	0.69	0.299335		0.57	0.0722372		0.97	1		2.38	7.31113e-07	+	1.18	1		1.1	1		0.65	0.362234		0.63	0.198784		1.3	0.348573		0.85	0.879793		0.95	1		1.39	0.341516		0.99	1		0.68	0.784978		1.2	0.850237		1.25
Solyc01g099520	0.3	7.9266e-56	-	0.42	3.25853e-23	-	0.46	1.35412e-24	-	0.45	3.29397e-25	-	0.7	1.22924e-06		1.1	1		0.3	1.78513e-25	-	0.4	8.33788e-14	-	0.55	1.67439e-12	-	0.47	1.23453e-14	-	0.55	8.71451e-06	-	1.1	0.871934		0.44	4.4216e-10	-	0.67	2.10599e-05		0.52	1.53422e-10	-	0.56	0.000193205	-	0.58
Solyc01g099580	0.56	0.0795917		0.36	2.36333e-07	-	0.63	0.00482773	-	0.91	0.752103		1.47	0.0265376		1.11	1		0.47	0.00246372	-	0.59	0.0238941	-	0.79	0.0704051		0.56	0.0344259	-	1.16	0.23384		0.85	0.618582		1.06	0.858162		0.91	1		1.05	0.482734		0.68	0.0436385		1.54
Solyc01g099590	1.2	0.498148		0.93	0.482597		0.98	1		1.56	1.13454e-05	+	1.41	1.90293e-06		1.14	1		1.22	0.433586		0.92	1		1.1	1		1.14	0.529558		0.85	0.662021		1.18	0.715234		0.74	0.0183352		0.91	0.96534		1.25	0.00534857		1.14	0.844394		1.25
Solyc01g099600	1.23	0.552417		1.37	0.243598		1.67	0.000128222	+	1.47	1.33698e-05		1.95	1.7462e-11	+	1.3	0.207124		1.14	0.763326		1.35	0.32084		0.95	0.733294		0.95	1		2.07	3.00915e-12	+	1.3	0.391224		0.86	0.850196		1.1	1		1.28	0.0383218		1.18	0.751201		2.15
Solyc01g099610	0.83	1		0.35	0.953781		0.5	1		0.85	1		0.12	0.389252		1.27	1		3.23	0.999211		1	NA		0.26	0.474208		0.07	0.0342647	-	0.41	1		2.86	0.607435		1	NA		1	1		0.98	1		4.76	0.869646		1
Solyc01g099620	0.64	0.496209		0.97	1		1.23	1		1.33	0.727698		1.05	1		5.26	4.18361e-07	+	0.52	0.267317		0.49	0.186402		1.25	1		0.77	1		0.09	9.42512e-29	-	2	0.209331		0.78	0.823452		1.05	1		0.67	1		2.63	0.617258		0.09
Solyc01g099630	1.11	0.952883		0.89	0.29696		1.33	0.421974		1.04	0.916442		0.57	1.40166e-12	-	0.76	0.695198		0.75	0.425971		0.72	0.0790892		0.95	1		0.59	0.00402198	-	0.58	0.00961002	-	1.67	0.821344		0.93	1		1.25	0.684453		1.08	0.820586		0.67	0.539562		0.95
Solyc01g099660	0.22	0.00210281	-	0.2	0.0335168	-	1.45	0.249902		0.39	0.00739693	-	3.5	0.00041787	+	0.9	0.502811		0.63	0.595503		1.12	1		0.48	1.09845e-05	-	1.59	0.239295		1.34	0.478324		0.92	0.588256		1.1	0.567283		1.25	0.504742		0.85	0.933964		1.67	0.0201497	+	1.36
Solyc01g099680	0.69	7.58754e-09		0.9	0.22466		0.79	0.0560075		0.74	0.00436392		0.95	0.581405		1.19	0.748253		0.65	4.21624e-06	-	0.98	1		0.84	0.0163566		0.84	0.295952		1.11	0.0362081		1.09	0.911226		0.89	0.847313		1.01	1		0.79	0.198801		1.04	0.940026		1.1
Solyc01g099690	1.03	0.887187		0.98	0.823426		1.06	0.679655		1.15	0.150648		1.08	0.604586		1.09	1		0.98	0.988669		1.11	0.918248		1.02	0.911962		1.14	0.365149		1.21	0.000967916		0.93	0.634836		1.12	0.111004		1.09	0.956848		0.96	0.960294		1	1		1.5
Solyc01g099780	0.85	0.000622559		1.03	1		1.25	0.0611609		1.03	0.884799		0.72	0.00159587		1.61	3.35947e-05	+	0.92	0.800509		0.89	0.957233		0.7	2.48149e-06		0.66	0.00223095	-	1.18	0.0624684		0.78	0.181851		0.93	1		1.1	0.992782		0.79	0.296849		1.01	1		0.7
Solyc01g099830	1.05	0.991477		1.06	1		1.05	0.801716		1.1	0.30215		0.55	4.28624e-15	-	1.03	1		1.14	0.747447		0.92	1		1.16	0.557152		1.01	0.971903		0.75	0.10804		0.82	0.452581		1.04	0.485811		1.05	1		0.93	1		0.83	0.723737		0.64
Solyc01g099840	1.02	0.859208		1.02	1		1.19	0.0914017		0.76	0.0117897		0.59	6.12356e-07	-	1.06	1		1.25	0.459388		1.08	1		0.98	0.859902		1.11	0.63042		0.85	0.694718		0.82	0.353648		0.71	0.0626457		0.93	1		0.81	0.534577		0.93	1		0.67
Solyc01g099860	1.19	0.702144		1.15	0.675167		1.01	1		1.2	0.169477		0.92	0.700225		1.05	1		1.08	0.994896		1.02	1		1.04	1		1.22	0.179555		1.12	0.0568708		1.64	0.00902123	+	0.94	1		1.12	0.93073		0.9	1		1.16	0.709163		0.89
Solyc01g099880	1.14	1		1.54	0.949953		2.78	1		0.7	1		0.61	0.357537		1.1	1		0.93	1		0.91	1		0.44	1		3.03	0.876973		0.49	0.211983		2.86	0.145438		0.28	0.0157333	-	0.97	1		3.7	0.993294		0.21	1		0.2
Solyc01g099900	1.05	0.968761		1	0.982787		1	1		1.02	0.882872		0.65	1.81255e-09	-	1.04	1		1.05	1		0.97	1		1.08	1		0.97	1		0.9	1		0.9	0.682109		1.06	0.277198		1.04	1		0.83	0.665473		0.82	0.566948		0.86
Solyc01g099920	1.41	0.00326464		1.49	4.78763e-06		1.16	0.233354		1.35	0.130733		1.12	0.80715		1.22	0.793752		1.37	0.046174		1.18	0.698627		1.06	1		1.45	0.00180003		0.87	0.879793		1.28	0.464322		1.25	0.0151875		1.08	1		0.88	1		0.92	1		1.14
Solyc01g099960	0.83	0.612478		1.43	0.288986		0.79	0.774687		0.93	0.945156		1.56	0.000707041	+	1	1		1.14	0.999211		0.94	1		0.93	0.929809		0.9	1		0.86	0.910686		0.94	1		1.47	0.117077		1.45	0.586438		0.71	0.739109		0.87	1		1.05
Solyc01g099980	1.27	0.107039		1.15	0.559629		1.09	0.576455		1.37	0.000271402		0.74	0.00105582		1.15	1		1.1	1		1.16	0.949848		1.41	0.303774		0.87	0.867471		0.7	0.0952664		1.37	0.591955		0.5	0.0151486	-	1.23	0.934618		0.95	1		0.81	0.913976		0.86
Solyc01g099990	0.35	0.392499		0.76	0.732912		1.12	0.501771		1.12	0.654204		2.35	0.00301362	+	1.35	0.857027		1.03	1		1.03	1		1.03	1		0.99	1		2.06	5.91511e-14	+	1.02	1		1.1	0.478226		0.97	1		0.93	1		0.82	0.57445		1.61
Solyc01g100000	0.79	0.0792034		0.72	0.00149543		0.75	0.0716996		0.97	1		0.83	0.369951		1.16	1		0.81	0.356643		0.79	0.595222		1.14	0.947852		0.74	0.0483512		0.56	9.14802e-05	-	1.64	0.119288		0.54	1.26345e-08	-	0.69	0.0215281		0.93	1		0.76	0.369048		0.72
Solyc01g100010	0.07	9.67279e-103	-	0.08	2.4906e-62	-	0.12	2.63203e-85	-	0.25	7.55215e-14	-	0.66	4.03922e-05	-	0.41	0.000825366	-	0.08	2.32617e-41	-	0.1	2.89878e-15	-	0.09	1.08199e-58	-	0.11	2.04177e-31	-	0.19	4.52952e-21	-	0.22	8.82424e-13	-	0.05	4.84958e-50	-	0.1	1.24058e-37	-	0.1	1.52736e-47	-	0.2	9.72074e-06	-	0.31
Solyc01g100020	1.12	0.996013		1.59	0.070969		1.12	0.655882		0.98	1		0.74	0.157799		1.41	0.890767		0.95	1		0.96	1		1.79	0.163754		0.76	0.721404		0.4	5.77522e-05	-	1.61	0.685727		0.57	0.298081		1.11	1		1.08	1		0.58	0.564691		0.37
Solyc01g100030	1.23	0.561968		1.79	0.000176815	+	1.02	1		1.04	0.922209		0.6	0.000670356	-	1.14	1		1.39	0.133423		1.15	1		2.17	0.0868401		1.33	0.423777		0.33	4.52833e-10	-	0.86	1		0.69	0.533474		0.88	1		0.84	1		0.77	0.973535		0.23
Solyc01g100040	0.69	9.28914e-06		0.93	0.761728		1.11	0.529133		0.69	0.00184637		0.99	1		0.94	0.710087		0.61	2.08512e-05	-	0.75	0.457065		0.92	0.808453		0.65	0.0176534	-	0.63	2.11159e-05	-	0.96	0.88244		0.67	0.108563		0.66	0.622232		0.85	1		0.73	0.587695		0.69
Solyc01g100200	0.15	1.70823e-134	-	0.21	7.1821e-72	-	0.2	2.85941e-22	-	0.19	1.59966e-48	-	0.63	1.08055e-10	-	0.98	1		0.23	8.0591e-40	-	0.3	6.96228e-25	-	0.39	6.31835e-22	-	0.42	1.3653e-15	-	0.74	0.0303277		0.82	0.403654		0.46	1.78298e-15	-	0.4	3.89099e-26	-	0.37	2.93005e-30	-	0.55	0.00104119	-	0.77
Solyc01g100220	1.22	0.977816		1.45	0.708841		0.86	1		1.2	0.857512		1.32	0.80179		0.84	0.87121		1.59	0.784512		0.66	1		2.78	0.649931		0.85	1		0.75	0.789487		0.89	1		0.64	0.847313		1.43	1		0.15	0.615851		1.56	1		0.28
Solyc01g100240	0.47	2.05484e-09	-	0.59	0.00174354	-	0.6	0.00228774	-	0.81	0.372595		0.85	0.378788		0.88	0.889283		0.44	3.11592e-13	-	0.63	0.0295487	-	0.72	0.000438212		1.09	0.80195		0.91	1		0.92	0.743145		0.78	0.365935		1.06	1		0.9	1		1.04	1		1.02
Solyc01g100310	1.39	0.00206094		1.3	0.239206		1.18	0.18161		1.72	4.48347e-07	+	0.55	1.65704e-06	-	1.28	0.837893		1.43	0.0151262		1.18	0.899679		1	0.94456		1.67	3.53153e-06	+	0.62	0.00413747	-	1.18	0.804745		1	0.778487		1.14	0.627209		1.2	0.0356185		1.37	0.260302		0.52
Solyc01g100320	1.04	0.943753		1.19	0.291271		1.16	0.16996		1.16	0.12647		1.09	0.561457		1.3	0.358471		0.99	1		1.04	1		1.14	0.696529		1.04	0.872314		1.32	0.000912245		1.47	0.0050977		1.19	0.0561736		1	1		1.04	0.635631		0.95	1		1.18
Solyc01g100380	1.06	1		1.15	0.568753		1.39	8.10344e-05		1.04	0.73017		0.98	0.92989		1.45	0.00653187		1.02	1		0.94	1		1.19	0.566623		0.89	0.653034		0.99	0.573533		1.52	0.000465354	+	1.1	0.370021		0.92	1		1	0.897673		0.81	0.646536		0.88
Solyc01g100460	1.3	0.77075		2	0.0516961		0.79	0.499055		1.45	0.138195		2.39	0.11706		1.22	1		1.04	1		1.09	1		0.78	0.0496277		0.85	0.662699		1.41	0.0143993		1.45	0.202407		0.75	0.158348		0.92	1		0.85	0.867254		1.1	0.869949		1.61
Solyc01g100490	6.67	0.870128		1.11	1		1.33	0.826854		1.16	0.786323		6.44	2.14972e-07	+	1.96	0.0511513		1.23	1		1.45	1		0.68	0.900568		0.43	7.98201e-05	-	4.42	4.33661e-14	+	0.88	0.861456		1.03	1		1.67	0.967288		1.32	0.963967		0.61	0.362066		1.35
Solyc01g100510	0.4	1.23587e-05	-	0.62	0.000424727	-	1.37	0.351939		1.56	0.00986424	+	0.82	0.0831286		1	1		0.43	1.00239e-06	-	0.5	1.02944e-06	-	1.01	1		1.41	0.134479		0.51	2.59725e-09	-	0.93	0.808943		0.21	1.61438e-14	-	0.46	1.2015e-06	-	1.64	0.0755658		1.33	0.888144		0.61
Solyc01g100530	0.93	0.870128		0.49	0.00189232	-	1.39	0.0630913		0.63	0.00165537	-	1.01	1		1.96	4.84675e-08	+	1.45	0.648109		0.63	0.804075		1.43	1		0.85	1		0.34	7.1567e-05	-	1.96	0.119722		1.12	1		0.26	0.868518		0.14	0.783726		0.77	1		0.2
Solyc01g100600	1.1	1		1.08	1		1.27	0.411814		1.23	0.0945827		1.02	1		1.15	1		1.18	1		0.78	1		0.19	0.895639		0.25	0.416675		0.1	9.33419e-12	-	1	1		1.72	1		1.32	1		1.75	1		0.19	1		0.11
Solyc01g100630	1.06	1		1.09	0.985192		0.8	0.580096		0.94	0.975211		1.66	0.000375271	+	1.64	0.356677		0.8	0.372191		0.98	1		1.23	0.467874		1.2	0.20403		0.84	0.600729		1.16	0.801796		1.2	0.111004		1.09	1		0.85	0.949896		1.02	1		1.79
Solyc01g100640	1.3	0.692178		0.9	0.797661		0.98	1		1.27	0.14705		1.61	0.0148741	+	1.49	0.521045		1.01	1		1.04	1		1.37	0.0925788		1.3	0.0488332		0.86	0.757395		0.87	0.673537		1.18	0.135878		1.05	1		0.81	0.743155		1.11	0.859008		1.46
Solyc01g100660	0.71	0.0371169		0.67	0.0171394		1.82	0.000187384	+	0.62	0.000241205	-	1	1		1.75	0.0251388	+	0.75	0.246336		0.83	0.75862		0.76	0.0987499		0.6	0.00183535	-	1.25	0.00683716		1.85	0.0194691	+	0.68	0.0424659		0.79	0.756839		0.68	0.544961		0.75	0.448023		0.86
Solyc01g100690	0.66	8.19992e-09	-	0.81	0.00930806		1	1		1.03	0.847407		1.02	1		0.88	0.493689		0.7	0.0102279		0.76	0.130922		0.77	0.000788382		0.9	0.756347		0.6	1.98805e-06	-	0.84	0.103124		0.71	0.00371184		0.98	1		0.88	1		1	1		0.72
Solyc01g100710	0.86	0.0488153		1.2	0.794782		0.53	0.00262104	-	1.28	0.0140992		0.72	0.00235428		1.28	0.874602		0.78	0.366387		0.88	1		0.66	0.0361302	-	1.72	0.00637334	+	0.83	0.74596		0.85	0.814435		0.7	0.150758		1.12	1		0.72	0.793304		3.57	1.70778e-07	+	0.53
Solyc01g100750	0.71	0.36992		0.68	0.584134		0.63	0.640274		1.41	0.660099		1.36	1		1.25	1		1.52	0.801134		1.15	1		0.56	0.278191		0.93	1		1.49	0.578771		0.88	1		0.88	1		0.88	1		2.08	0.195172		1.28	0.951674		1.95
Solyc01g100760	1.35	0.285989		1.02	1		1.19	0.87762		2.04	0.00433176	+	1.28	0.757469		0.87	0.905553		1.35	0.432074		1.14	1		1.15	0.981972		2.33	7.84352e-07	+	0.24	8.94458e-13	-	1.59	0.296336		0.84	0.441228		1.04	1		1.67	0.00398975	+	1.85	0.0473494	+	0.28
Solyc01g100770	1.03	0.979223		0.86	0.56918		0.5	1.18821e-06	-	1.45	0.0270762		1.16	0.835633		1.06	1		1.39	0.211515		1.05	1		1.32	0.468918		1.89	3.61012e-06	+	0.41	0.00235695	-	1.25	0.85975		1.1	0.437793		0.76	0.695144		1.3	0.457752		0.81	1		0.45
Solyc01g100810	0.83	0.036127		0.62	2.71982e-05	-	0.8	0.178747		0.7	0.0120036		0.95	0.714291		0.93	0.86577		0.86	0.384396		0.71	0.088757		0.93	0.629817		0.93	0.911589		0.78	0.147053		1.33	0.127599		0.91	0.990896		1.09	1		0.91	1		1.22	0.387817		0.92
Solyc01g100830	0.05	0.00611928	-	0.09	2.02688e-08	-	1.82	0.152407		0.3	0.017722	-	1.11	1		0.85	0.190173		0.36	1		1.96	1		0.25	0.0634384		5	0.0241924	+	13.17	0.00082906	+	1.09	0.911226		1	NA		50	0.052729		4.17	0.0302546	+	1.09	1		0.84
Solyc01g100880	0.61	0.794004		0.27	0.00322082	-	0.72	0.0621916		0.82	0.786323		0.95	1		0.91	0.648454		0.39	0.797527		0.92	1		1.54	0.0764198		1.28	0.430044		1.96	0.0510186		1.96	9.1902e-06	+	3.03	1		2.56	1		0.63	0.37832		0.42	0.277214		4.23
Solyc01g100900	1.92	0.00904499	+	2.63	1.27199e-06	+	2	0.0041595	+	0.79	0.130143		1.7	1.39682e-06	+	1.23	0.820428		1.96	0.125589		1.79	0.0484105	+	1.59	0.802904		0.59	0.00672801	-	1.37	0.0155259		1.64	0.114598		1.85	0.161159		1.82	0.507443		0.37	0.722632		1.28	0.876805		0.93
Solyc01g100910	0.44	0.54829		0.28	0.328267		0.52	0.616603		0.41	3.88316e-05	-	1.24	0.0747454		1.05	1		1.05	1		0.06	0.555563		2.5	1		0.51	0.88891		0.37	0.0133801	-	9.09	0.709553		0.15	0.620137		0.22	1		1	NA		6.67	0.886314		0.33
Solyc01g100920	1.25	0.487865		1.03	1		0.59	0.142697		0.85	0.284211		1.33	0.00234934		2.04	0.123053		1.75	0.0209791	+	1.59	0.00498513	+	4.76	0.400126		1.06	0.978468		0.55	4.17803e-07	-	0.5	1		0.85	0.920692		1.59	0.206366		4.17	0.627682		1.75	0.321555		0.35
Solyc01g100930	1.25	0.165207		1.18	0.545387		1.37	0.0544628		1.1	0.506331		1.06	0.825636		2.33	0.0004874	+	1.45	0.063561		1.16	1		1.35	0.863522		1.27	0.614375		0.59	0.00697887	-	0.81	0.989115		0.94	1		1.08	1		1.37	1		0.94	1		0.4
Solyc01g100940	0.79	0.870128		1.06	1		1.01	1		1.06	1		0.77	0.367418		1.23	0.914138		1.61	0.939474		2.94	0.464951		0.51	0.405666		0.78	0.90631		1.12	0.73562		1.96	0.000315388	+	1	1		1.59	1		0.99	1		1.01	1		0.93
Solyc01g100980	5.88	0.865497		33.33	0.0350389	+	0.44	1		5.88	0.533552		4.11	0.525039		5.88	0.857027		3.03	1		4.55	0.886983		1	NA		5.88	0.665852		5.5	0.462366		0.17	0.911226		2.78	1		4.55	1		1	NA		1.1	1		0.93
Solyc01g101030	1.14	0.976436		1.43	0.0687209		1.04	0.981507		1.22	0.467891		0.82	0.584557		0.97	1		1.33	0.318475		1.05	1		1.85	0.489956		1.45	0.24065		0.52	0.0269258	-	1.14	0.99381		0.99	1		1.04	1		1.25	0.779454		1.06	1		0.48
Solyc01g101040	1.06	1		1.19	0.204093		1.12	0.227288		1.35	4.67552e-05		0.92	0.376271		1.19	0.825304		1.02	1		0.96	1		1.12	0.921966		0.91	0.769715		0.84	0.491252		1.39	0.021706		0.85	0.51593		0.96	1		0.9	1		1.06	0.923182		0.73
Solyc01g101070	1.2	0.397159		1.15	0.620851		0.95	1		1.15	0.160682		1.17	0.330208		0.94	0.863491		0.97	0.961973		1.03	1		1.2	0.564694		1	1		0.51	4.71074e-10	-	0.84	0.150847		0.93	1		1.23	0.554737		0.91	1		0.99	1		0.85
Solyc01g101080	0.49	0.00434855	-	0.71	0.663191		0.2	0.0252116	-	1.09	1		2.01	0.32803		0.77	1		0.65	0.54029		0.61	0.91348		0.42	0.682521		1.04	1		0.83	1		0.54	1		0.83	1		1.54	1		0.52	0.907478		0.93	1		0.72
Solyc01g101090	0.56	1.20211e-08	-	0.58	1.12256e-08	-	0.71	0.001011		0.81	0.107075		0.92	0.701502		0.99	1		0.74	0.0209717		0.65	0.00353714	-	0.84	0.0559274		0.95	1		0.74	0.0882606		1.04	1		0.81	0.572067		1.23	0.278643		0.79	0.508038		1.01	1		0.85
Solyc01g101120	1.2	0.501392		1.72	1.08838e-06	+	4.55	8.06479e-08	+	0.96	0.972873		1.13	0.34872		0.98	1		1.67	0.00760846	+	1.85	0.012789	+	0.56	0.796411		1.3	0.490749		0.93	1		1.32	0.717394		1.23	0.364358		0.78	0.798829		3.85	0.458455		1.1	1		0.57
Solyc01g101130	0.34	0.000300051	-	0.56	0.324381		0.46	0.187355		0.89	1		0.87	0.947528		0.78	0.825416		0.66	0.228663		0.76	0.949935		0.82	0.841661		0.63	0.357682		0.4	0.00495045	-	1.3	1		0.73	0.400307		1.05	1		0.93	1		0.79	1		0.74
Solyc01g101150	1.41	0.460669		0.92	1		1.32	0.712644		0.86	0.842683		0.75	0.472383		0.96	1		1.3	0.820436		1.49	0.881681		0.94	1		0.74	0.766003		0.63	0.268363		0.81	0.669994		0.27	0.0285327	-	0.46	0.761976		1.96	0.653907		0.89	1		0.63
Solyc01g101170	1	NA		1	NA		1	NA		1	NA		1	NA		1	NA		2.17	0.939474		1	NA		1	NA		1	NA		1	NA		2.38	1		1.75	0.789602		1.33	1		1	NA		2	1		0.01
Solyc01g101180	1	NA		1	NA		1	NA		1	NA		1	NA		1	NA		0.76	1		1	NA		1	NA		1	NA		0.24	0.735768		6.25	0.383345		1.41	0.889391		7.69	0.943622		1	NA		2	1		0.02
Solyc01g101190	1.33	1		1	NA		3.23	1		1	NA		1	NA		10	0.547481		0.67	0.988712		1	NA		1	NA		1	NA		0.03	0.065574		14.29	0.017639	+	0.53	0.874671		5.88	1		1	NA		4	1		0.06
Solyc01g101210	3.03	1		1	NA		1	NA		1	NA		2.5	1		1	NA		0.84	1		2	1		0.36	1		0.4	1		0.29	0.840469		4.17	0.911226		2.78	0.833816		2.78	1		1	NA		2	1		0.01
Solyc01g101250	1.32	0.0387815		1.3	0.012368		1.02	0.96612		1.54	2.48423e-06	+	1.29	0.00386876		1.05	1		0.94	0.876742		1.06	1		0.88	0.0894621		0.82	0.291882		0.67	0.000430072		0.95	0.895119		0.87	0.780854		1.01	1		0.79	0.425978		1	1		0.85
Solyc01g101260	2.08	0.156927		1.43	0.703032		0.77	0.692638		0.81	0.226406		1.19	0.66903		1.54	0.646388		1.64	0.370713		1.75	0.366057		0.22	0.0285927	-	0.74	0.457716		1.13	0.43219		1.05	1		1.41	0.545851		1.52	0.673813		0.55	1		0.73	1		0.78
Solyc01g102280	1.3	0.550922		1.06	1		0.83	0.550028		1.59	0.00141775	+	1.02	1		0.98	1		1.72	0.0469354	+	1.32	0.347319		0.85	0.507982		0.88	0.811089		1.61	0.00106581	+	2.04	0.0173957	+	1.72	7.06006e-05	+	1.35	0.415614		0.92	1		0.72	0.196045		1.52
Solyc01g102290	0.63	2.01515e-05	-	0.54	0.00100711	-	0.53	3.14952e-06	-	1.09	0.612492		1.29	0.0262362		1.06	1		0.65	0.00889841	-	0.71	0.219717		0.68	2.93735e-05		1	1		1.35	0.000560819		1.14	0.936726		0.85	0.82038		1.14	0.696402		0.63	0.0344378	-	1.1	0.870573		1.14
Solyc01g102310	0.92	0.0691297		1.08	0.966738		1.28	0.0141246		1.08	0.3926		0.89	0.127083		1.12	1		0.97	1		0.97	1		0.87	0.585663		0.68	0.0194359		0.76	0.170877		0.96	0.932705		0.57	4.26024e-06	-	0.71	0.0159943		0.7	0.10973		0.63	0.00843235	-	0.78
Solyc01g102330	1.19	0.322405		1.2	0.200995		1	1		1.47	5.8485e-08		0.91	0.34566		1.35	0.158783		1.12	0.896997		0.93	1		1.52	0.158222		0.93	0.93176		1.08	0.140327		1.28	0.350433		1.01	0.68665		1.14	0.936546		0.68	0.0105752		0.57	0.00285871	-	1.26
Solyc01g102340	0.5	3.93308e-23	-	0.51	9.23096e-18	-	1.04	1		0.76	0.0316303		0.79	0.0339373		1.54	0.0396039	+	0.4	6.91417e-06	-	0.27	1.77136e-07	-	0.47	0.0671758		0.31	5.04753e-07	-	0.46	9.18094e-09	-	33.33	2.04435e-11	+	0.14	1.59293e-16	-	0.25	2.28049e-05	-	0.48	0.490771		0.34	0.0239417	-	0.56
Solyc01g102350	0.91	0.613331		0.79	0.141789		0.79	0.395966		1.52	3.04393e-07	+	1.75	4.25988e-09	+	1.03	1		1.14	0.941979		1.09	1		1.19	0.888942		0.71	0.0136644		1.4	9.66836e-06		1.16	0.800694		0.68	0.446102		1.25	0.922676		0.6	0.0826151		0.67	0.0500856		1.3
Solyc01g102390	0.89	0.295274		0.72	0.0249323		1.12	0.736511		0.76	0.113427		0.67	0.0139375		1.2	0.888877		0.81	0.330385		0.81	0.861643		0.69	0.0736797		0.74	0.214554		0.55	0.000396854	-	1.96	3.633e-06	+	1.11	0.614854		1.1	1		0.85	1		0.7	0.609135		0.69
Solyc01g102400	0.87	0.202339		0.65	0.00363006	-	0.94	1		0.79	0.235144		0.67	0.00264331		0.86	0.729919		0.8	0.329397		0.83	0.955339		0.82	0.572121		0.67	0.0627291		0.58	0.00422088	-	1.82	3.46611e-05	+	0.87	1		1.19	1		0.68	0.627745		0.51	0.0669871		0.73
Solyc01g102470	0.88	0.501714		1.3	0.54038		1.19	0.336771		0.82	0.395072		1.75	6.93939e-05	+	0.89	0.718733		0.93	0.999211		1.28	0.474887		1.01	0.981972		0.93	0.987963		1.52	0.0021754	+	0.96	0.996377		1.1	0.684438		0.95	1		1.02	0.80518		0.97	1		1.58
Solyc01g102490	0.65	3.98507e-08	-	0.54	7.39556e-11	-	0.74	0.0132124		0.94	0.871633		1.13	0.361595		0.97	0.891046		0.75	0.0230145		0.78	0.204956		0.92	0.495041		0.88	0.667465		0.63	7.62905e-05	-	0.93	0.721759		0.78	0.21898		1	1		0.7	0.136514		0.98	1		0.96
Solyc01g102500	0.81	0.00356278		1.11	0.872436		1	1		0.66	0.000309796	-	1.01	1		0.88	0.339056		0.87	0.534687		0.96	1		1.14	0.795338		1.03	0.906545		1.07	0.105026		0.87	0.202544		0.84	0.567052		0.97	1		1.03	0.709827		0.97	1		0.91
Solyc01g102520	1.59	0.683474		1.89	0.397284		0.18	0.621002		1.14	0.88298		1.01	1		2.63	0.832021		1.85	0.67325		1.82	0.605498		0.2	0.895639		1.54	0.789159		0.72	0.544125		0.49	1		5.88	0.00676299	+	2.33	0.761976		1	NA		2.44	0.985742		0.48
Solyc01g102540	1.33	0.0451557		1.05	1		0.96	1		0.96	1		1.08	0.755389		1.25	0.717335		1.3	0.111806		1.04	1		1.54	0.00133315	+	1.33	0.0105141		1.05	0.272397		1.1	0.953417		0.99	0.911324		1.01	1		1.08	0.6681		0.99	1		1.1
Solyc01g102580	0.68	7.44067e-09		0.62	3.77157e-10	-	0.9	0.616157		0.75	0.000711181		0.96	0.673973		1.19	0.831713		0.76	0.0200448		0.59	7.91637e-06	-	0.96	0.51007		0.88	0.606198		1	0.421147		1.56	1.74969e-05	+	0.96	1		0.92	0.915433		0.82	0.785971		0.82	0.587695		0.99
Solyc01g102610	1.14	0.873409		1.25	0.402318		0.98	1		1.27	0.252304		0.9	0.632981		1.61	0.0320021	+	1.19	0.826109		1.49	0.159181		1.45	0.0624243		1.72	0.00275877	+	1.08	0.473769		1.15	0.978161		1.32	0.0969497		1.72	1.23487e-05	+	1.45	0.000114346		1.41	0.0467956		2.27
Solyc01g102640	1.37	0.654253		1.72	0.208626		1.06	1		0.78	0.390929		2.52	1.05739e-13	+	1.08	1		1.41	0.674249		1.72	0.410897		1.45	0.922909		0.58	0.123842		0.76	0.387026		0.79	0.22728		1.92	0.173791		0.81	1		1.15	1		0.95	1		0.99
Solyc01g102650	0.81	0.838283		1.23	0.991863		1.54	1		0.57	0.0473723	-	3.62	4.61727e-10	+	1.43	0.800336		1.79	0.683554		1.11	1		0.44	0.635113		0.81	0.931238		0.86	0.982325		0.83	0.714592		3.13	0.200583		1.27	1		0.33	0.670837		1.14	1		1.27
Solyc01g102700	0.53	3.09583e-11	-	0.62	0.163923		0.7	0.0476831		0.78	0.359107		1.26	0.464704		1.25	1		0.61	0.000606602	-	0.68	0.263477		0.76	0.333453		0.8	0.660587		0.4	0.00288669	-	1.89	0.0165331	+	0.59	0.00118177	-	0.87	1		0.62	0.368105		0.76	0.95054		0.68
Solyc01g102770	2	0.225588		0.68	0.816805		1.49	0.773725		1.72	0.330604		10.21	4.44869e-08	+	1.27	1		1.08	1		1.12	1		0.17	0.533904		3.13	0.57666		0.46	0.609706		2.08	0.0694082		1.11	1		0.66	1		0.88	1		1.61	1		0.68
Solyc01g102840	0.05	2.01149e-256	-	0.05	1.71146e-146	-	0.1	2.18555e-126	-	0.11	5.92842e-63	-	0.72	5.12898e-05		0.85	0.372888		0.11	9.64824e-24	-	0.16	4.5669e-30	-	0.22	2.03445e-27	-	0.29	8.71352e-33	-	0.3	1.2017e-22	-	0.69	0.00147641		0.25	9.80415e-26	-	0.36	1.33889e-24	-	0.3	1.44604e-23	-	0.5	0.000875664	-	0.42
Solyc01g102860	0.93	0.711229		1.05	1		1.67	0.00566716	+	1.03	1		1.09	0.960441		1.56	0.777447		0.78	0.605923		1.1	1		0.78	0.851169		1.56	0.417746		0.6	0.291531		1.85	0.574599		0.81	0.795058		1.15	1		1.27	0.879524		1.22	0.969767		0.69
Solyc01g102870	0.89	1		0.7	1		2.13	1		0.39	0.391825		2.79	0.376157		0.28	0.892482		0.85	1		0.47	1		1	NA		0.83	1		0.19	0.00471959	-	1.32	1		0.63	0.858162		1.67	1		2.27	1		0.72	1		0.26
Solyc01g102880	0.89	0.462595		0.88	0.746583		0.75	0.574986		0.99	1		0.77	0.0469063		1.2	1		0.92	0.880708		0.79	0.987443		0.8	0.595644		0.57	0.0152577	-	0.65	0.0157559	-	1.61	0.293305		0.61	0.0777953		0.95	1		0.88	1		0.96	1		0.7
Solyc01g102920	1	NA		1	NA		1	NA		1	NA		1	NA		1	NA		2.27	1		3.45	1		1	NA		0.06	0.00736211	-	1	NA		2.27	1		0.56	0.838832		0.44	1		1.33	1		0.3	1		1.9
Solyc01g102940	1.56	0.165459		2.13	0.0575276		0.86	0.867319		0.53	0.0087657	-	1.04	1		1.18	1		1.59	0.0330527	+	1.72	0.223756		1.56	0.701213		0.85	0.800771		1.31	0.0705407		1.49	0.103805		1.09	0.696726		1.45	0.79069		0.63	0.870024		1.19	1		0.53
Solyc01g102950	1.02	1		0.47	0.131995		0.9	1		0.35	0.000212824	-	7.23	1.86626e-14	+	0.93	0.863295		1.27	0.84265		1.54	0.758206		0.55	0.00328692	-	0.93	1		2.02	0.00592078	+	0.83	0.610025		0.85	1		0.97	1		0.98	1		0.79	1		1.28
Solyc01g102960	1.02	1		0.57	0.0501842		0.88	0.990447		0.51	0.00344302	-	4.94	3.93869e-13	+	0.92	0.765614		1.33	0.747693		1.45	0.850926		0.59	0.0074311	-	1	1		1.74	0.019793	+	0.85	0.49134		0.86	1		0.99	1		0.96	1		0.81	1		1.06
Solyc01g103000	8.33	0.633083		3.45	0.806577		0.44	1		0.48	1		5.56	0.539765		0.69	0.689071		2.27	1		3.45	1		1	NA		1.89	1		7.75	0.277271		1.47	0.7425		0.63	1		5.88	1		0.54	1		1.05	1		18.25
Solyc01g103030	2.08	1		0.22	0.681009		1.54	0.211018		1.41	0.786323		0.53	0.366096		1.35	0.756042		1.08	1		0.9	1		1.03	1		0.88	0.971854		4.22	1.30729e-13	+	1.75	0.206177		1.08	0.968169		0.75	1		0.95	1		0.93	1		2.3
Solyc01g103050	1.03	0.866468		1.09	0.884504		1.09	0.730538		0.9	0.467789		0.82	0.00729997		1.05	1		1.03	1		1.12	0.996652		1.2	0.603441		0.95	1		0.57	1.40025e-07	-	0.98	0.911226		1.01	0.782399		1.06	1		1.02	0.793304		1.06	0.941352		0.66
Solyc01g103060	1	NA		0.16	0.872436		14.29	0.0390316	+	0.52	0.578836		2.04	0.750623		12.5	0.045712	+	0.18	0.939474		1	NA		3.33	0.981972		1.3	1		0.16	0.444642		3.57	0.236046		0.4	1		5.56	1		0.11	0.587458		1.15	1		0.69
Solyc01g103130	1.15	1		1.05	1		0.79	0.890755		2.78	0.00104764	+	0.75	0.825636		0.95	1		0.79	0.844262		0.99	1		2.44	0.829527		1.23	1		2.75	0.283942		0.88	1		1.15	0.985674		0.83	1		0.12	0.587458		1.06	1		2.1
Solyc01g103140	1.2	0.506905		1.39	0.00076687		0.95	0.969137		1.27	0.00217203		1.51	1.12247e-05	+	1.75	0.000115889	+	1.23	0.513198		1.25	0.266858		1.39	0.00410966		1.22	0.0326678		1.47	8.13169e-07		1.61	0.000242118	+	0.99	0.820523		1.02	1		0.79	0.244443		0.93	1		1.53
Solyc01g103170	0.67	5.77659e-07		0.65	6.67037e-06	-	0.69	0.00202477		0.98	1		1.06	0.825636		0.99	1		0.74	0.00446192		0.88	0.755787		0.97	0.637708		0.81	0.195674		0.9	1		1.23	0.390608		0.91	1		1.03	1		0.88	1		0.97	1		1.22
Solyc01g103190	1.08	1		0.91	0.469886		0.91	0.818109		1.14	0.207549		0.94	0.718774		1.04	1		1.09	0.958883		0.98	1		0.92	0.43425		0.67	0.000405082	-	0.77	0.166075		1.01	1		0.95	1		1	1		1.11	0.25004		1.03	1		0.88
Solyc01g103230	1.12	0.866976		1.11	0.715016		1.09	0.500651		0.83	0.0584673		1.68	2.04502e-10	+	1.08	1		1.08	0.987349		0.95	1		1.52	0.264334		0.9	0.953595		0.59	1.5773e-06	-	1	1		0.91	1		0.96	1		0.96	1		0.84	0.898559		0.58
Solyc01g103250	1.03	0.808086		1.05	1		1.01	0.969137		1.22	0.0108685		1.1	0.420146		1.32	0.153891		0.93	0.786146		0.95	1		1.61	0.072082		1.01	1		0.73	0.0355518		1.11	0.942748		0.61	7.61954e-05	-	0.72	0.399947		0.68	0.173148		0.67	0.146038		0.64
Solyc01g103290	1.12	1		1.14	0.976399		1.43	0.203988		1.41	0.262638		1.1	0.931318		0.95	1		1.12	1		1.33	0.806505		1.35	0.937643		1.02	1		0.43	8.52055e-05	-	0.74	0.747192		0.88	1		1.41	0.871235		0.63	1		1.35	0.937724		1.03
Solyc01g103300	1.49	0.461507		1	1		1.89	0.0536834		1.23	0.618294		1.46	0.363318		1.16	1		0.56	0.178571		1.18	1		2.78	0.243708		1.02	1		0.47	0.0193186	-	1.49	0.825162		1.25	0.755912		1.25	1		1.05	1		0.97	1		1.09
Solyc01g103310	1.32	0.788145		0.98	1		0.96	1		1.27	0.602731		2.14	0.0155605	+	0.81	0.877786		1.35	0.821657		0.95	1		2.13	0.45876		0.56	0.238219		0.49	0.0551831		0.55	0.532532		1.59	0.417698		0.96	1		2.38	0.448692		1.41	0.946446		1.04
Solyc01g103340	1.39	0.0424948		1.19	0.483543		1.08	0.726238		1.54	0.012883	+	1.28	0.0538115		1.11	1		1.02	1		1.06	1		1.22	0.650156		1.01	1		0.63	0.000483492	-	0.98	1		0.83	0.53951		0.88	0.864165		1.02	0.875439		1.19	0.441848		0.89
Solyc01g103350	1.28	0.108318		1.27	0.071536		0.93	0.898556		1.15	0.160488		1.15	0.326043		1.16	0.97448		1.01	1		1.09	1		1.14	0.768911		1.16	0.209031		1.24	0.00450026		1.52	0.0244669	+	1.05	0.486614		1.11	0.879496		1	0.788608		1.04	0.95054		1.36
Solyc01g103360	5.88	0.865497		1.09	1		1	NA		1.61	0.938937		0.27	9.34038e-06	-	2	0.708295		1	1		2.5	1		0.36	1		1	NA		0.03	0.0019924	-	2.08	1		1	NA		1	NA		1	NA		1	NA		0.57
Solyc01g103430	1.11	0.946661		1.1	0.734668		1.06	0.706144		1.11	0.225404		1.09	0.477374		1.54	0.00180962	+	1.02	1		0.99	1		1.32	0.28193		0.97	1		0.75	0.055035		1.23	0.394117		0.92	1		0.96	1		0.96	1		0.87	0.869949		0.78
Solyc01g103460	0.96	0.588707		1.04	1		1.27	0.052609		0.85	0.236371		1.66	1.203e-09	+	0.97	0.889433		0.86	0.691494		1.01	1		1.05	1		0.73	0.0199515		1.07	0.274512		0.9	0.690074		0.86	0.93487		1.04	1		0.74	0.744799		0.76	0.478603		1.05
Solyc01g103470	0.16	9.66663e-42	-	0.1	1.05877e-23	-	0.48	0.26641		0.2	0.00636681	-	0.59	0.0900104		1.79	0.974696		0.08	3.4801e-20	-	0.06	1.65236e-10	-	0.22	0.132725		0.37	0.0055148	-	0.5	0.00149909	-	1.45	1		0.24	0.0170235	-	0.25	0.0428191	-	0.52	0.783057		0.32	0.139468		0.61
Solyc01g103530	1.82	0.000397989	+	2.22	1.91328e-05	+	1.06	1		0.6	0.000155285	-	1.03	1		1.39	0.741035		2.5	9.78779e-05	+	2.56	0.000183741	+	1.28	1		0.93	1		1.13	0.105503		0.81	0.70068		2.27	0.00450606	+	1.33	0.943084		0.37	0.881203		1.01	1		0.72
Solyc01g103550	0.92	1		5	0.878426		0.9	1		0.52	1		38.5	0.00270193	+	25	0.172371		5	0.613766		0.1	0.827105		0.53	1		0.21	0.752549		0.24	0.735768		4.35	0.413278		0.03	0.0895768		2.78	1		0.32	1		1	NA		1.11
Solyc01g103560	1.37	0.177287		1.08	1		0.96	1		0.87	0.603449		0.61	0.000703587	-	1.14	1		1.16	0.846228		0.91	1		1.54	0.232705		1.01	1		0.96	0.917015		0.93	0.873168		0.93	1		1.23	0.927099		0.84	1		1.09	1		0.89
Solyc01g103580	0.12	1.32106e-55	-	0.13	1.09058e-52	-	0.36	2.85587e-11	-	0.36	6.17859e-14	-	0.87	0.468309		0.85	0.519589		0.06	5.27167e-37	-	0.12	1.44877e-22	-	0.33	5.18957e-13	-	0.21	6.22557e-18	-	0.44	7.34366e-08	-	1.43	0.0979478		0.09	1.92683e-29	-	0.28	6.39965e-12	-	0.59	0.221622		0.39	0.0103517	-	0.4
Solyc01g103590	1.27	0.18307		0.47	7.79793e-05	-	1	1		1.1	0.875384		0.45	7.00516e-07	-	0.74	0.321064		1.23	0.650178		0.72	0.544573		0.89	0.831546		0.73	0.617767		0.38	7.44138e-06	-	0.96	0.994324		0.58	0.0264109	-	0.51	0.108793		0.71	0.710108		0.55	0.12767		0.6
Solyc01g103600	1.32	0.574785		1.39	0.243598		1.19	0.501186		1.45	0.016452		1.95	1.73224e-06	+	1.18	1		1.16	0.939474		1.27	0.887925		1.67	0.173024		0.96	1		0.48	2.61543e-06	-	0.94	1		0.83	0.905231		0.95	1		0.66	0.604161		0.88	1		1.11
Solyc01g103610	1.56	0.0839393		1.11	0.937919		0.98	1		1.22	0.197535		1.45	0.0392738		1.05	1		0.96	1		1.06	1		1.64	0.15278		1.11	0.743876		0.63	0.00906919	-	0.87	0.704063		0.84	0.891887		0.94	1		0.74	0.78838		0.78	0.765136		1.22
Solyc01g103620	1.41	0.101899		0.95	0.876871		1.11	0.495388		1.69	1.02967e-05	+	1.31	0.0917606		1.15	1		1.33	0.15095		1.2	0.875189		1.37	0.331018		1.09	0.751715		0.81	0.404349		0.87	0.620436		1.02	0.79727		0.94	1		1.11	0.790897		0.9	1		1.01
Solyc01g103650	0.72	0.447451		1.1	1		1.27	0.72383		0.74	0.671599		0.91	1		2.78	0.0979125		0.43	0.015301	-	0.77	1		1.08	1		1.64	0.583678		0.11	3.81309e-12	-	1.85	0.560833		0.37	0.0238986	-	0.52	1		2.04	0.544914		1.23	1		0.07
Solyc01g103780	0.97	0.544674		1.09	0.883248		1.16	0.209308		0.93	0.750659		1.35	0.000250723		1.19	0.800693		1.09	0.963949		1.15	0.695905		0.95	0.523256		0.84	0.227513		1.52	5.94263e-08	+	1.12	0.781268		0.91	1		0.94	1		0.96	1		0.88	0.978407		1.2
Solyc01g103790	1.61	0.0187422	+	1.64	0.0256611	+	1.54	0.764823		1.05	0.932861		1	1		1.35	1		1.41	0.309839		1.72	0.0571331		1.28	1		0.76	0.478688		0.87	0.834063		0.6	0.885557		1.04	0.95291		0.88	1		0.56	1		1.35	0.605919		0.59
Solyc01g103860	0.49	0.110982		0.49	0.046622	-	0.77	0.123339		0.76	0.205081		0.81	0.824773		1.75	0.000928045	+	0.83	0.848546		0.85	1		1.2	0.610304		0.78	0.145198		1.03	0.734376		1.52	0.0410657	+	0.44	0.0306288	-	0.68	0.684453		0.59	0.000972789	-	0.51	0.204415		0.74
Solyc01g103880	1.92	0.00244727	+	1.85	0.00892508	+	1.75	0.0019962	+	1.37	0.097966		0.99	1		1.19	1		1.82	0.0735765		2.44	5.09619e-06	+	1.27	0.8526		0.91	0.984565		0.94	1		1.23	0.833093		1.28	0.354096		1.64	0.145194		1.85	0.0199872	+	1.32	0.642933		1.19
Solyc01g103920	0.99	0.865497		0.54	3.03328e-06	-	1.08	0.784941		1.43	0.000349062		1.55	8.77605e-05	+	0.78	0.105118		0.68	0.215761		0.8	0.536555		0.78	0.187367		0.84	0.532633		1.21	0.0741426		0.95	1		0.82	0.636048		0.83	0.930999		0.77	0.454705		0.71	0.472562		1.43
Solyc01g103960	1.16	0.82803		1.15	0.675781		0.96	1		1.04	0.872721		0.9	0.620166		0.95	1		1.04	1		1.08	1		1.59	0.0791103		1.15	0.696083		0.54	0.00042304	-	0.75	0.0326998		0.89	1		1.01	1		0.85	1		1.14	0.917532		1.2
Solyc01g103970	0.53	2.02049e-11	-	0.66	2.61354e-06	-	0.61	1.09715e-08	-	0.77	0.0525163		0.98	1		1.06	1		0.44	4.5721e-14	-	0.63	7.97691e-05	-	0.84	0.155208		0.77	0.0906174		0.58	9.14497e-05	-	1.04	1		0.49	9.73641e-07	-	0.87	0.829299		0.92	1		0.97	1		0.71
Solyc01g104010	9.09	0.322611		1.96	0.808722		2.27	1		0.83	1		1.75	0.587942		1.39	1		3.03	1		1.92	1		1	NA		0.55	1		1.12	0.986655		0.47	1		2.5	0.834607		0.61	1		0.24	0.977428		1	1		0.1
Solyc01g104030	1.04	0.935483		1	0.956391		0.81	0.133522		0.93	0.623217		1.04	0.899947		1.18	0.8916		1.03	1		1	1		1.49	0.202069		1.02	1		0.82	0.420042		1.3	0.415295		0.91	1		0.96	1		0.95	1		0.85	0.904146		0.62
Solyc01g104050	0.98	0.638151		0.78	0.0488789		0.9	0.874443		0.74	0.0087235		0.86	0.132783		0.88	0.76401		0.93	0.844643		0.85	0.747802		0.84	0.396411		0.79	0.228087		0.7	0.00788644		0.86	0.358472		0.71	0.0318005		0.82	0.606402		0.87	1		0.95	1		0.63
Solyc01g104110	0.34	0.784154		0.71	1		1.82	0.553388		1.67	0.708846		1.49	0.931639		1.01	1		1.02	1		0.78	0.974768		0.43	0.45436		1.03	1		0.74	0.936926		1.75	0.0184308	+	0.68	0.620137		0.71	0.768891		0.75	1		0.87	1		1.53
Solyc01g104160	1.3	0.040815		1.27	0.0491249		1.11	0.413406		1.59	2.43075e-09	+	1.55	6.30123e-06	+	1.12	1		1.01	1		1.18	0.56599		1.22	0.246041		1.11	0.532633		0.68	0.00135338		0.98	0.964839		0.92	1		1.11	0.776564		1.1	0.189875		1.1	0.745649		1.16
Solyc01g104180	0.89	0.555898		1.05	1		0.92	0.977209		1.05	0.884436		0.53	0.00503989	-	0.85	0.745281		1.18	0.876222		0.96	1		0.69	0.15419		0.92	0.91162		0.8	0.472547		1.18	0.944912		1.11	0.446107		0.93	1		0.96	1		1.35	0.134134		0.74
Solyc01g104210	0.44	1		1	NA		1	NA		2.63	0.886199		2.75	1		1	NA		1.59	0.430216		1.75	0.492028		7.14	0.132833		2.78	5.42901e-05	+	0.96	1		2.56	0.708227		1.23	0.218245		0.88	1		0.66	0.9659		0.56	0.703771		0.73
Solyc01g104240	0.44	1.46036e-26	-	0.63	4.69892e-09	-	0.5	4.05638e-14	-	0.63	6.147e-08	-	1.18	0.0643488		1.04	1		0.45	1.39429e-12	-	0.53	1.78191e-05	-	0.55	6.64208e-08	-	0.76	0.0406749		0.71	0.00850963		0.97	0.935327		0.68	0.0043523		0.76	0.0227272		0.76	0.27317		0.88	0.972812		0.72
Solyc01g104250	1.23	0.32345		1.03	1		1	1		0.96	0.922726		1.06	0.785081		1.32	0.215341		1.09	0.973745		0.98	1		1.22	0.332226		1	1		1.05	0.121588		1.54	0.000597427	+	1.09	0.181386		1.04	1		1.16	0.0163669		1.05	0.924025		1.07
Solyc01g104260	1.37	0.373391		1.05	1		0.79	0.637799		0.98	1		0.89	0.731556		1.19	1		1.35	0.417871		1.1	1		1.45	0.108148		1.22	0.325663		1.17	0.155159		1.41	0.325654		1.61	0.00550121	+	0.94	1		1.64	0.0110974	+	0.94	1		1.45
Solyc01g104280	0.68	0.00582894		0.81	0.390202		0.91	0.882952		0.71	0.0501799		1.12	0.674995		1.35	0.577513		0.83	0.670699		1.03	1		0.93	0.895639		1.03	0.97209		1.69	9.71757e-07	+	1.23	0.725025		0.91	1		1.1	1		0.95	1		0.88	1		1.13
Solyc01g104320	1.32	0.114676		0.99	0.961776		0.99	1		1.52	1.25323e-05	+	1.2	0.206291		1.28	0.873229		1.16	0.670699		1.2	0.516244		1.47	0.0135582		1.19	0.180582		0.7	0.00328233		1.19	0.876805		0.89	0.932088		0.98	1		1.04	0.671092		1.19	0.382469		0.99
Solyc01g104400	0.84	0.673883		1	1		1.45	0.4437		0.6	0.188992		0.29	3.98459e-06	-	3.85	0.0027544	+	2.13	0.635603		1.89	0.948571		1.67	1		0.4	0.982686		0.15	0.0117875	-	2.94	0.378383		0.11	0.421805		1.37	1		1	NA		0.44	1		0.19
Solyc01g104420	1.3	0.898012		1.19	0.991863		0.59	0.481466		0.92	0.953562		1.56	0.156544		0.93	1		1.2	1		0.43	0.126357		0.85	0.992608		1.49	0.34197		1.84	0.0134159	+	1.45	1		1.22	0.755912		0.58	0.705167		1.32	0.997909		2.08	0.263218		1.38
Solyc01g104430	0.85	0.409515		0.96	0.931223		0.66	0.212095		0.83	0.469013		1.45	0.0230676		1.09	1		0.65	0.0265021	-	0.96	1		1.09	1		1.05	0.876973		0.61	0.00286026	-	0.99	1		0.83	0.83014		1	1		0.51	0.11114		1.14	0.931841		0.75
Solyc01g104500	1.14	0.851017		1.35	0.00162036		1.02	0.964403		1.11	0.350575		1.23	0.0126883		1.06	1		1.09	0.999211		1.19	0.736862		1.02	0.973115		1.04	0.858045		1.81	3.36476e-17	+	1.19	0.383899		1.15	0.0751321		1.15	0.622871		1.02	0.602453		1.05	0.940026		1.37
Solyc01g104570	1.06	1		1.45	0.013351		0.93	1		0.83	0.269922		1.18	0.217097		1	1		1.12	0.946566		1.05	1		0.95	0.922058		1.23	0.505645		1.07	0.441707		0.93	0.88984		0.69	0.320289		0.95	1		1.09	0.964834		1.16	0.913976		0.58
Solyc01g104640	1.05	1		1.12	0.629482		1.04	0.823773		1.15	0.196137		0.92	0.432447		1.02	1		1.1	0.895004		1.04	1		1.19	0.706324		1.14	0.564107		0.63	1.06194e-05	-	1.02	1		1	0.858162		1.12	0.99542		0.98	1		1.11	0.89649		0.74
Solyc01g104650	2.38	3.20284e-17	+	2.04	5.39795e-19	+	1.64	7.47906e-06	+	1.56	9.18628e-09	+	1.61	2.49917e-10	+	1.19	0.705568		2.33	1.92692e-07	+	2.38	1.28688e-06	+	1.92	1.50863e-10	+	1.89	1.46917e-11	+	2.26	4.61114e-22	+	1.61	4.3526e-05	+	2.13	7.68331e-24	+	1.96	1.1104e-17	+	1.59	7.56602e-14	+	1.47	0.0317965		2.1
Solyc01g104670	0.65	1.90983e-15	-	0.81	0.0182811		0.7	8.52047e-05		0.71	0.000116147		0.95	0.576524		1.3	0.241009		0.66	4.32191e-05	-	0.74	0.0356217		0.86	0.0399603		0.87	0.482478		0.69	0.000847452		1.22	0.274443		0.84	0.485574		0.96	1		0.88	0.993294		0.89	0.976399		0.81
Solyc01g104690	1.96	0.473868		1.64	0.506411		0.56	0.0383216	-	0.76	0.554368		0.98	1		1.05	1		0.57	0.124923		0.96	1		0.68	0.810823		0.65	0.373979		0.6	0.00995889	-	1.37	0.518361		0.96	1		1.14	1		0.42	0.470411		0.92	1		0.54
Solyc01g104710	1.79	9.36582e-08	+	1.45	0.0109937		1.18	0.271251		2.13	6.65048e-15	+	1.48	0.0010062		1.03	1		1.28	0.308354		1.02	1		0.63	1.04691e-05	-	0.85	0.446975		0.96	0.840469		1.08	1		0.67	0.0249763		1.23	0.761976		0.86	1		1.03	1		1.12
Solyc01g104720	1.37	0.211208		1.12	0.760871		0.93	0.929313		1.72	2.63272e-12	+	0.72	0.000110681		1.35	0.210549		1.28	0.114664		0.86	0.824205		0.89	0.163107		1	1		0.88	0.836413		1.32	0.416992		1.22	0.0515351		1.16	0.684453		0.73	0.496408		0.85	0.831286		1.02
Solyc01g104760	1.37	1		0.33	0.21552		0.38	0.146061		0.59	0.225928		3.9	0.00525532	+	0.83	0.352579		0.8	1		2.63	1		2.78	0.881684		0.61	0.78692		0.99	1		1.37	0.935123		0.43	0.729647		0.53	1		1.72	1		0.64	1		1.24
Solyc01g104780	3.7	9.14208e-07	+	5.26	9.92012e-12	+	0.93	1		1.32	0.261733		1.52	0.00826462	+	1.08	1		1.96	0.528142		11.11	5.25087e-09	+	1.92	1		1.05	1		1.52	0.206987		5	0.152883		11.11	0.151253		12.5	0.228442		6.67	0.632602		1	1		1.36
Solyc01g104850	1.59	0.000571292	+	1.06	1		1.1	0.501186		1.02	0.909885		1.56	6.20322e-11	+	1.54	0.167933		1.69	0.0112904	+	1.49	0.806602		1.69	0.489502		0.5	0.100768		0.62	0.0989791		0.98	1		0.66	0.5618		0.82	1		0.38	0.00826259	-	0.79	0.988373		0.5
Solyc01g104860	1.75	0.00302167	+	0.6	0.0169047	-	1.01	1		0.72	0.500394		0.5	0.137667		1.32	0.655803		1	1		1.14	1		5	0.641696		0.53	1		0.39	0.888956		1.64	0.816049		0.44	1		1	NA		1	NA		1	NA		0.24
Solyc01g104880	1.1	1		1.01	1		0.84	0.33849		1.05	0.765433		0.95	0.735164		1.28	0.705274		1	1		0.99	1		1.11	0.94807		1	1		0.81	0.239154		1.89	0.000193141	+	0.82	0.527235		1.05	1		0.74	0.315144		1.27	0.173537		0.87
Solyc01g104900	1.19	0.849137		0.96	0.988617		1.23	0.180389		1.27	0.585533		1.2	0.724238		1	1		1.08	1		0.75	0.842135		2.7	0.895639		0.54	0.549581		0.53	0.00926851	-	0.47	0.432079		0.9	1		0.77	1		2.5	1		1.85	0.994065		0.31
Solyc01g104910	1.15	0.677087		1.02	1		0.94	0.96575		0.88	0.442782		0.85	0.0458251		1.59	0.0336808	+	1.12	0.896997		1.14	0.890775		1.41	0.00416749		1.22	0.0400738		1.76	5.06281e-10	+	2.04	2.33981e-11	+	1.12	0.171374		1.11	0.883593		0.97	0.977428		1.03	1		1.21
Solyc01g104950	1.16	0.831285		0.82	0.131229		0.79	0.140773		0.79	0.0182867		1	1		1.01	1		1.18	0.654194		0.93	1		1.41	0.0350647		1.11	0.716031		4.74	9.54663e-57	+	1.96	7.17952e-06	+	1.15	0.354355		0.98	1		1.12	0.0794852		0.72	0.274633		2.85
Solyc01g104970	1.37	0.112567		1.2	0.706253		0.73	0.239912		0.66	0.0055969	-	1.05	0.935495		1.11	1		0.81	0.594403		1	1		1.08	1		0.8	0.418311		0.84	0.768571		1.04	1		1.01	0.858162		1.02	1		1.2	0.879524		1.15	0.898692		0.53
Solyc01g104990	1.35	0.540793		1.05	1		0.81	0.80034		1.22	0.554873		1.29	0.456725		1.05	1		1.2	0.924308		1.05	1		1.12	1		0.99	1		0.75	0.48159		1.06	1		0.43	0.0129373	-	0.85	1		0.81	0.977428		1.32	0.758025		0.92
Solyc01g105010	0.94	0.51587		1.12	0.800358		0.83	0.167052		0.82	0.0811903		1.03	1		1.12	1		1.23	0.571546		1.05	1		1.22	0.456135		1.02	0.962257		1.77	6.56681e-16	+	1.25	0.367614		1.15	0.383436		1.16	0.894716		0.91	1		0.73	0.101004		1.43
Solyc01g105030	1.22	0.348869		1.02	1		1.16	0.315826		0.95	0.88762		1.08	0.699323		1.85	0.00416599	+	0.99	1		1.45	0.0320649		3.23	0.0046291	+	1.35	0.546559		0.78	0.475135		3.7	8.23136e-10	+	0.98	1		1.56	0.101271		0.81	1		1.06	1		0.41
Solyc01g105050	1.03	0.977809		0.74	0.00112632		1.27	0.0698488		0.83	0.100118		1.16	0.263843		1.89	0.00320485	+	0.79	0.728022		1.49	0.0847508		2.63	0.105399		1.05	1		0.84	0.818149		2.7	0.000146934	+	0.79	0.901262		1.12	1		1.11	1		0.96	1		0.36
Solyc01g105060	1.03	0.910716		0.99	0.953781		1.11	0.54854		1.11	0.463795		1.26	0.111165		1.47	0.190481		1.11	0.936759		1.04	1		0.99	0.930826		0.93	0.944462		1.54	2.83682e-06	+	1.49	0.192447		1.11	0.314883		0.99	1		1.04	0.879524		0.95	1		0.88
Solyc01g105070	0.95	0.780144		0.97	0.952806		0.63	0.30026		0.56	7.46787e-05	-	0.72	0.000791171		1.06	1		1.22	0.939474		0.99	1		0.56	0.705211		0.82	0.888769		0.27	3.54681e-08	-	1.25	0.8695		1.61	0.468532		0.19	0.0151894	-	0.48	0.856444		0.66	0.94296		0.36
Solyc01g105180	1.11	1		0.85	0.876687		1.16	1		1.43	0.570041		0.78	0.427407		1.22	1		0.68	0.0926287		0.73	0.949848		0.97	1		1.15	0.991228		0.55	0.00483768	-	0.47	0.179724		0.65	0.195358		0.76	1		1.32	1		0.79	1		0.57
Solyc01g105220	0.96	0.937749		0.82	0.633787		0.79	0.653201		0.53	6.72986e-06	-	1.23	0.337066		0.85	0.112354		1.18	0.938561		0.87	1		1.04	1		0.89	0.876973		1.11	0.136596		0.93	0.628166		0.92	1		1.02	1		0.93	1		0.89	1		1.3
Solyc01g105230	0.94	0.296133		0.93	0.486556		0.89	0.602883		1.02	0.920289		0.98	0.926203		1.14	1		0.89	0.509256		0.88	0.854489		0.98	0.744265		1.06	0.729174		0.93	0.954712		1.56	0.000720349	+	1.03	0.471973		0.97	1		0.88	1		1.11	0.677983		1.08
Solyc01g105290	0.47	5.67139e-16	-	0.8	0.0748394		0.68	0.00100228		0.59	3.7607e-06	-	0.77	0.00119276		0.88	0.348078		0.52	6.64793e-11	-	0.71	0.0277653		0.93	0.658098		0.88	0.714825		0.62	0.00245481	-	1.12	0.911226		0.74	0.194163		0.87	0.891021		0.84	0.993294		0.88	1		0.64
Solyc01g105300	1.89	0.476448		1.92	0.255006		1.49	0.711898		1.03	1		0.91	0.788385		0.63	1		1.41	0.941979		2.56	0.0891149		11.11	0.475788		0.78	1		0.77	0.5234		1.92	0.931376		0.72	0.821937		0.37	0.137778		3.33	0.824205		1.18	1		0.52
Solyc01g105310	1.64	0.048974	+	1.69	0.00904677	+	1	1		0.81	0.632462		1.29	0.0442801		0.53	1		1.41	0.424213		1.25	0.5616		0.38	0.888942		0.46	1.87031e-05	-	0.63	0.0046954	-	0.54	1		0.86	0.99168		0.64	0.193203		9.09	0.00036799	+	0.93	1		0.55
Solyc01g105320	1.96	0.113487		1.79	0.0579996		0.97	1		0.85	0.554702		1.94	1.38047e-08	+	0.86	1		3.13	0.0022074	+	1.59	0.513342		0.53	0.841661		0.96	1		0.97	0.839123		0.43	0.586445		1.89	0.432856		1.35	0.974657		0.69	1		0.81	1		0.86
Solyc01g105350	0.83	0.6995		0.88	0.872436		1.3	0.192906		1.89	2.23926e-09	+	3.43	8.0928e-15	+	1	1		0.82	0.910788		0.99	1		1.27	0.681831		1.15	0.719041		2.05	0.00015465	+	1.89	0.713999		0.42	0.0370643	-	0.77	0.512139		1.49	0.0349008		1.03	1		2.28
Solyc01g105360	1.41	0.770667		1.96	0.437513		1.35	0.278995		1.15	0.830909		0.99	1		2.86	0.827326		0.4	0.0837313		0.81	1		0.94	1		0.85	1		0.6	0.835341		12.5	0.350433		0.29	0.00893895	-	1.27	1		1.45	0.930747		0.68	1		1.3
Solyc01g105370	1.18	0.972838		1.09	1		0.66	0.000210688	-	0.79	0.0744749		1.2	0.106655		1	0.988183		0.34	0.00298633	-	1.06	1		1.16	0.919589		1.11	0.784506		1.49	0.000566316		1.39	0.0430845		0.46	0.0579894		0.8	1		0.85	1		0.85	0.944289		1.23
Solyc01g105380	1.06	1		1.04	1		1.12	0.834948		0.88	0.776662		1	1		0.75	0.507281		1.04	1		1.89	0.00284022	+	0.8	0.471463		0.61	0.00670375	-	1.36	0.0347107		1.69	0.135543		1.06	0.844642		0.78	0.731574		1.2	0.798817		1.52	0.141678		1.22
Solyc01g105390	1.16	0.775332		1	1		0.93	1		0.89	0.647186		0.87	0.230437		0.89	0.746059		1.22	0.588897		1.22	0.740658		1.1	1		0.78	0.0830723		1.55	1.4596e-06	+	0.92	0.808492		1.3	0.0190457		0.83	0.781365		0.96	1		1.11	0.889734		1.21
Solyc01g105400	0.06	0.225017		0.56	1		0.22	0.890755		0.08	0.266467		1.2	1		3.7	1		0.36	1		0.31	1		1	NA		1.25	1		0.09	0.00415653	-	1	NA		1	NA		0.5	1		1	NA		1.75	1		0.13
Solyc01g105410	0.19	4.05135e-58	-	0.16	1.59911e-91	-	0.18	1.35155e-46	-	0.14	3.04027e-80	-	0.67	8.19708e-09		0.9	0.40646		0.15	9.72348e-65	-	0.15	4.6e-11	-	0.19	3.08159e-07	-	0.09	3.30291e-60	-	0.23	6.53614e-15	-	1.12	0.740912		0.07	2.20963e-66	-	0.11	1.40493e-28	-	0.37	0.220583		0.11	0.000349116	-	0.15
Solyc01g105450	0.04	0.0466968	-	0.11	0.660821		0.78	0.969137		0.32	0.446995		1.48	0.618678		1.72	0.999824		0.52	0.670537		0.11	0.32548		1.92	1		0.67	1		0.16	0.0401514	-	2.38	1		0.42	0.410163		0.22	0.826934		0.5	1		0.44	1		0.41
Solyc01g105500	0.12	0.641381		0.02	0.000640345	-	1.06	1		0.3	0.092354		9.58	0.00381187	+	1.3	0.82051		1	NA		5.56	1		0.06	0.204664		1.11	1		0.75	1		0.76	0.139558		0.4	1		0.44	1		1.75	1		2.78	1		2.71
Solyc01g105520	1.23	0.494707		1.09	0.997132		0.95	1		1.43	0.0103504		1.07	0.956158		0.78	0.288713		0.93	0.866816		1.25	0.632424		1.39	0.436608		1.08	0.942399		0.47	2.05882e-06	-	0.8	0.106075		0.85	0.853071		0.78	0.641371		0.89	1		0.86	1		0.9
Solyc01g105530	1.22	0.7404		0.92	0.922068		1.04	1		1.32	0.390395		1.19	0.793946		0.81	0.742269		0.88	0.859067		1.33	0.910918		1.49	0.521583		1.02	1		0.55	0.0208764	-	0.64	0.012591	-	0.89	1		0.65	0.411737		0.85	1		0.99	1		0.92
Solyc01g105540	0.97	0.445471		1.12	0.757953		1.08	0.56128		0.93	0.786323		1.21	0.0396186		1.11	1		1.09	0.941979		1.04	1		1.27	0.24926		1.1	0.55411		1.34	5.38452e-05		1.28	0.207818		0.83	0.362355		0.95	1		1.15	0.118512		1.14	0.776882		1.05
Solyc01g105560	0.45	3.98435e-36	-	0.48	2.30959e-18	-	0.45	7.1359e-23	-	0.57	2.27312e-11	-	0.91	0.325814		0.88	0.340237		0.41	2.81877e-17	-	0.5	2.78952e-08	-	0.74	0.000694278		0.72	0.030475		0.72	0.0146105		1.33	0.0957981		0.92	1		0.94	1		0.98	0.885137		0.93	1		0.99
Solyc01g105600	0.28	0.792141		0.69	0.959931		2.08	0.327248		1.05	1		1.48	0.251149		0.88	0.417778		0.78	1		1.05	1		0.38	0.154994		0.81	0.77676		2.21	4.0275e-06	+	1.32	0.650992		0.59	0.807953		1.56	0.943084		0.57	0.991344		0.79	1		1.27
Solyc01g105620	1.04	1		0.17	0.878426		5.88	0.890755		0.44	0.659393		0.28	0.491131		1	1		0.43	0.134561		0.27	0.962799		2.78	1		0.37	0.875157		0.11	2.7813e-10	-	2.13	0.324213		0.62	0.370733		0.38	0.899765		1.47	1		0.17	0.881706		0.13
Solyc01g105630	0.01	5.09482e-07	-	0.07	0.0401317	-	0.04	0.0316054	-	0.05	0.0328948	-	1.11	1		1.61	1		0.04	2.01554e-05	-	0.04	0.1443		0.02	0.000210386	-	0.42	1		0.16	7.20297e-12	-	2.22	0.911226		0.04	0.0174548	-	0.06	0.358429		0.09	0.435363		0.22	1		0.17
Solyc01g105640	0.48	0.0906191		0.55	0.651109		0.06	0.00561845	-	3.57	0.242563		2.27	0.55788		0.23	1		0.32	0.00970799	-	0.38	0.740658		0.14	0.524926		3.7	0.456456		1.02	1		0.94	1		0.57	0.732244		1.69	0.982892		0.47	0.757075		1.18	1		0.48
Solyc01g105650	5.56	0.00391748	+	3.23	0.263247		2.7	0.732426		0.59	0.79456		0.24	0.723042		1.35	0.842607		5	0.291367		12.5	0.20438		1	NA		1.49	1		0.18	0.366302		0.49	0.659586		0.07	0.344783		0.44	1		1.75	1		1	NA		0.5
Solyc01g105660	1.2	0.263876		1.14	0.54966		1.02	0.933997		0.92	0.500778		1.4	2.15117e-07		1.23	0.53333		1.12	0.835951		1.09	1		1.02	0.914196		0.9	0.758563		1.51	1.22971e-08	+	1.33	0.0518711		1.01	0.600537		1.02	1		1.05	0.330523		1.04	0.978407		1.46
Solyc01g105680	0.36	0.49957		1.64	0.932794		0.26	0.0689702		0.33	5.66505e-08	-	1.22	0.366536		0.88	0.939552		0.5	0.809039		0.84	1		0.33	0.718053		0.32	0.00463246	-	0.53	0.000888267	-	0.83	0.738096		0.62	1		1.08	1		1.12	1		0.4	0.603766		0.54
Solyc01g105690	1.35	0.0375909		0.97	0.805656		1.12	0.517798		0.91	0.504461		0.89	0.278331		1.19	0.960044		1.15	0.851723		1.02	1		1.15	0.978549		0.92	0.947039		0.65	0.0425967	-	0.94	0.9404		0.9	1		1.22	0.78234		1.15	0.380521		0.83	0.844341		0.79
Solyc01g105700	1.37	0.032288		1	0.988617		1.09	0.648987		0.87	0.213866		0.85	0.0761696		1.1	1		1.1	0.976035		0.95	1		1.47	0.197602		1.02	1		0.64	0.0322464	-	0.98	1		0.78	0.493274		1.3	0.606106		1.2	0.296849		0.7	0.209675		0.87
Solyc01g105710	1.12	0.908843		1.06	0.964618		0.92	0.770399		1.11	0.345942		0.84	0.114601		1	0.956176		1.25	0.245967		0.92	1		1.28	0.119442		1.05	0.827312		0.83	0.369728		1.09	1		1.04	0.438493		0.9	0.882842		0.89	1		0.96	1		0.65
Solyc01g105720	1.23	0.371164		0.92	0.427799		1.03	0.955716		1.3	0.112613		0.39	3.47335e-31	-	0.88	0.469555		1.37	0.0393341		0.78	0.695905		0.88	0.356607		1.03	0.980107		0.55	0.00027268	-	1.35	0.154306		0.46	1.20806e-09	-	0.55	1.82066e-06	-	0.81	0.783853		0.78	0.580455		0.57
Solyc01g105770	2.78	1		0.06	0.388903		100	1.95698e-05	+	0.1	0.000148099	-	4.11	0.139563		14.29	8.13423e-08	+	1.33	1		1.15	1		1.45	1		0.22	0.203481		2.43	0.553241		3.23	0.00301046	+	0.11	0.554809		2.78	1		0.85	1		10	0.76593		0.5
Solyc01g105850	1.64	0.783648		0.88	1		0.93	1		0.77	0.269705		2.79	0.000752671	+	1.14	1		0.69	0.863657		0.42	0.639337		1.69	0.683973		1.27	0.90238		1.42	0.548049		1.16	0.958906		1.33	0.836053		0.97	1		0.87	1		1.03	1		1.72
Solyc01g105860	1	NA		1	NA		0.22	0.684783		0.72	0.625715		9.55	0.00279671	+	1.79	0.954747		3.03	1		0.29	1		0.33	1		4.76	0.876986		2.41	0.694421		1	NA		1	NA		1	NA		1	NA		0.4	1		2
Solyc01g105880	0.59	0.532875		0.08	0.449111		1	NA		0.09	0.353393		0.67	0.629732		2	1		0.07	0.372809		0.31	1		1	NA		0.21	0.876973		0.05	0.0458859	-	1	NA		0.21	0.847313		1	NA		1	NA		1	NA		0.5
Solyc01g105890	20	0.0188175	+	25	0.0685533		1	NA		4.17	0.79456		1	NA		2	1		1.54	1		3.45	1		1	NA		1	NA		0.11	0.302507		0.36	1		0.05	0.195039		0.24	1		1	NA		1	NA		1.25
Solyc01g105940	1.85	1		2.44	0.866559		0.51	0.790531		1.32	1		9.22	0.179895		1.2	1		2.38	0.934517		0.8	1		0.95	1		0.59	1		0.15	0.0405966	-	0.9	1		0.39	0.607125		3.03	1		1.04	1		3.03	0.768993		0.77
Solyc01g105950	1.85	1		2.44	0.866559		0.51	0.790531		1.32	1		9.22	0.179891		1.2	1		2.38	0.934517		0.8	1		0.95	1		0.59	1		0.15	0.0405798	-	0.9	1		0.39	0.607125		3.03	1		1.04	1		3.03	0.768993		0.77
Solyc01g106010	1.28	0.17192		0.91	0.540479		0.85	0.323798		1.22	0.0236353		0.99	1		1.04	1		1.08	0.955564		0.88	0.965931		1.05	1		0.94	0.985557		0.66	0.000113859	-	0.9	0.485973		0.85	0.679534		1.05	1		0.9	1		1.01	1		0.79
Solyc01g106040	1.22	0.814638		0.95	0.971446		1.35	0.218194		0.77	0.234074		1.25	0.472521		0.97	0.874602		0.86	0.860573		1.08	1		0.78	0.869494		0.78	0.695998		0.6	0.0364486	-	0.88	0.588398		0.77	0.9389		0.75	1		0.77	1		0.63	0.876805		0.53
Solyc01g106060	1.06	1		0.71	0.000497145		0.72	0.0667112		0.77	0.156807		0.97	0.914263		1.23	0.561439		1.02	1		0.77	0.13666		0.78	0.00650622		0.65	0.0230206	-	1.03	0.574215		0.99	1		0.61	0.0121261	-	0.76	0.147431		0.72	0.0659097		0.75	0.167899		0.84
Solyc01g106090	1.14	0.945696		1.25	0.372225		1.03	0.945386		1.08	0.786323		0.93	0.832876		0.89	0.558452		1.05	1		1.12	1		1.11	0.901035		0.97	1		1.75	2.65595e-09	+	1.1	0.974387		1.09	0.31338		1.03	1		0.88	1		0.95	1		1.54
Solyc01g106100	1.41	0.250959		1.2	0.732912		1.39	0.00725822		0.96	1		1.23	0.256483		1.05	1		1.85	0.00565033	+	1.27	0.731029		1.2	0.881684		1.04	0.974309		1.12	0.220606		1.11	1		1.27	0.217374		0.91	1		1	1		1.09	1		0.93
Solyc01g106230	1.69	0.175026		1.64	0.0377325	+	0.93	1		0.93	0.787739		1.73	4.25444e-09	+	1.2	0.851151		1.41	0.709702		1.32	0.704341		0.85	0.881752		0.74	0.268831		1.02	0.415527		0.79	0.469215		1.41	0.461102		0.97	1		0.9	1		0.9	1		0.81
Solyc01g106250	1.72	0.17105		1.67	0.0353032	+	0.92	0.963437		0.93	0.788358		1.72	5.06491e-09	+	1.2	0.859127		1.45	0.657808		1.28	0.804287		0.85	0.902582		0.74	0.240144		1.02	0.42168		0.74	0.303106		1.45	0.414092		0.98	1		0.81	1		0.92	1		0.8
Solyc01g106280	0.37	3.49241e-54	-	0.41	3.35839e-30	-	0.4	2.71345e-39	-	0.46	5.82484e-23	-	0.95	0.641471		1.04	1		0.41	1.36728e-18	-	0.4	6.15494e-13	-	0.43	2.66868e-21	-	0.44	8.40479e-19	-	0.6	3.0095e-05	-	0.88	0.259078		0.48	1.37096e-18	-	0.42	1.03419e-22	-	0.36	9.27697e-19	-	0.51	1.08771e-05	-	0.63
Solyc01g106290	0.1	5.94293e-140	-	0.12	8.36338e-55	-	0.13	1.78717e-61	-	0.13	1.8594e-72	-	1.14	0.51992		0.69	0.0324986		0.1	1.26233e-39	-	0.09	1.94208e-26	-	0.15	2.13084e-12	-	0.13	2.9108e-28	-	0.32	1.82189e-10	-	0.38	0.000307792	-	0.05	1.95216e-121	-	0.07	2.1675e-51	-	0.07	6.67142e-37	-	0.18	2.37285e-05	-	0.39
Solyc01g106300	0.05	0.177138		0.03	0.0449131	-	1.85	0.126577		0.11	0.10136		3.12	0.169107		0.91	0.780644		1	NA		5.88	1		0.23	0.257231		2	0.962617		8.75	0.278957		0.93	0.75207		1	NA		5	1		1.18	1		0.7	1		0.55
Solyc01g106310	1.56	0.526336		1.41	0.806749		0.97	1		0.82	0.6175		1.51	0.0194519	+	1.12	1		1.52	0.737849		2.38	0.061201		1.04	1		1.32	0.225207		1.71	4.18812e-05	+	1.3	0.713968		1.08	0.853554		1.39	0.554737		1.23	0.559166		1.08	1		1.52
Solyc01g106330	1.28	0.0668867		1.27	0.0398558		1.22	0.426556		1.92	4.3745e-05	+	0.67	3.71851e-05		1.2	0.974696		1.11	0.987376		1.25	0.898974		0.95	1		1.22	0.60131		0.44	1.61765e-06	-	1.16	0.776863		0.82	0.729429		0.9	1		0.59	0.808289		1.08	1		0.78
Solyc01g106350	0.99	1		1.1	1		1.11	0.995275		1.05	1		1.19	1		1.1	1		0.95	1		2.17	0.858519		0.85	1		0.65	0.737563		0.69	0.643859		1.12	0.901222		0.78	0.98695		1	1		1.41	1		1.27	1		0.27
Solyc01g106360	1.16	0.596775		1.16	0.34221		0.96	1		1.15	0.115653		1.11	0.360581		1.37	0.104447		0.99	1		1.02	1		1.18	0.536351		1.15	0.271456		0.68	0.000481333		1.59	0.00127672	+	1.03	0.459238		1.03	1		0.98	0.87096		1.01	1		0.93
Solyc01g106390	0.12	2.48375e-106	-	0.2	5.84799e-45	-	0.32	2.53672e-24	-	0.18	4.41341e-44	-	0.72	2.11482e-06		0.91	0.835299		0.13	1.45538e-47	-	0.31	1.1826e-08	-	0.45	1.24295e-13	-	0.39	2.51249e-15	-	0.27	2.39085e-23	-	0.91	0.782581		0.29	1.15655e-22	-	0.52	8.28342e-10	-	0.72	0.120268		0.77	0.45924		0.37
Solyc01g106410	1.49	0.775332		1.19	1		0.88	1		0.89	1		1.05	1		2.7	0.857803		1.12	1		0.4	0.539543		1.22	1		1.75	0.638325		0.25	0.00119337	-	0.42	0.399025		0.76	1		1.82	1		2.17	0.753025		1.64	0.882283		0.81
Solyc01g106460	1.23	1		0.11	0.711063		1.96	0.34064		2	0.929777		0.91	1		10	0.113067		1	NA		1	NA		5	0.922058		1	NA		2	1		7.69	0.253701		2.27	1		1	NA		0.41	1		0.44	1		1
Solyc01g106470	1.19	0.439348		1.2	0.241245		1.1	0.528914		1.37	9.0296e-05		0.99	1		1.56	0.00893707	+	1.54	0.00043165	+	1.54	0.000213286	+	1.43	0.00131371		1.75	5.83626e-11	+	1.55	1.48392e-08	+	1.52	0.00102653	+	1.96	8.0256e-17	+	1.45	0.000669033		1.75	7.50537e-17	+	1.39	0.0117446		1.65
Solyc01g106500	0.9	0.448857		0.63	0.0950755		0.62	0.000170855	-	0.52	4.32621e-05	-	0.77	0.0501785		1.96	8.38474e-05	+	0.75	0.0575289		1.01	1		0.87	0.201819		1.02	0.963999		0.67	0.0104899		1.69	0.000102159	+	1.2	0.107525		1.25	0.551207		1.12	0.344623		1.3	0.584166		0.82
Solyc01g106570	1.06	1		0.87	0.22985		1.02	0.933997		1.04	0.694544		0.99	1		1.03	1		1.16	0.572591		0.9	1		1.1	1		0.79	0.303485		0.75	0.0429337		0.92	0.485626		0.83	0.560412		1	1		0.57	0.410559		0.76	0.702933		0.66
Solyc01g106580	1.18	0.510147		1.15	0.436813		0.95	0.983587		1.23	0.0181144		0.92	0.334143		1.43	0.189865		1.15	0.747411		0.91	0.991303		1.22	0.67849		0.9	0.776773		0.81	0.249377		1.59	0.0116993	+	0.98	0.928219		1	1		0.7	0.380022		0.68	0.0566279		0.76
Solyc01g106600	1	NA		1	NA		1	NA		0.44	1		2.75	1		0.8	1		2.78	1		1	NA		1	NA		0.18	0.981969		0.01	0.00118081	-	10	0.525506		0.05	0.244525		0.5	1		2.5	1		1	NA		0.1
Solyc01g106610	3.03	1		1	NA		1	NA		1	NA		1	NA		1	NA		0.21	0.876742		1	NA		1	NA		0.05	0.144008		0.04	3.82912e-19	-	7.69	0.694436		1	NA		1	NA		20	0.156023		1	NA		0.06
Solyc01g106620	5.88	0.415937		2	1		3.85	0.970663		0.22	0.88803		0.37	0.335076		2.5	0.969237		1.35	0.693214		8.33	0.333843		2.63	0.71535		0.02	7.80831e-08	-	0.06	1.8957e-21	-	4.76	0.00107707	+	1.15	0.812141		1.47	1		5.88	0.000858733	+	1.32	1		0.08
Solyc01g106650	3.33	0.137995		1.67	0.76231		2.13	0.608691		1.1	0.915936		1.23	0.585719		2	0.905905		4.17	0.537694		7.14	0.0132011	+	4.76	0.895639		0.61	0.530369		1.44	0.190853		0.48	1		1.64	0.826458		1.25	1		0.44	1		2.33	0.734302		0.86
Solyc01g106660	1.79	0.594494		1.23	1		1.12	1		1.54	0.307524		1.16	0.948848		1.14	1		2	0.178813		1.67	0.64888		1.56	0.394678		0.9	1		1.15	0.632463		0.58	0.46355		1.35	0.466741		1.05	1		0.94	1		1.01	1		2.05
Solyc01g106670	1.06	1		0.25	0.0475104	-	1.37	0.96977		0.69	0.690998		0.68	0.630538		0.95	1		0.37	0.648282		0.48	1		4.55	0.842482		0.28	0.450409		1.22	0.740241		0.74	1		0.2	0.580639		0.09	0.641371		2.86	0.912539		0.44	1		0.38
Solyc01g106690	0.42	1.42004e-40	-	0.38	4.10948e-29	-	0.27	3.61122e-34	-	0.36	1.95584e-21	-	0.82	0.0838957		0.88	0.294971		0.26	1.75843e-22	-	0.25	1.2895e-14	-	0.63	2.19442e-09	-	0.43	7.71896e-11	-	0.53	1.31548e-06	-	1.03	1		0.56	9.41697e-07	-	0.69	0.000467181		0.75	0.103251		0.61	0.00119901	-	0.66
Solyc01g106700	0.83	0.803056		0.93	1		1.12	1		0.4	0.205397		0.62	0.427961		0.86	1		0.44	0.164797		1.16	1		0.74	0.00554386		0.99	1		4.32	4.50777e-16	+	0.88	0.76618		0.96	1		1.05	1		1.14	0.13021		1.19	0.644336		2.71
Solyc01g106790	1.18	0.659704		1.45	0.0522944		1.12	0.546978		1	1		1.22	0.276942		1.01	1		0.95	0.938793		1.2	0.802282		1.16	1		1.33	0.479251		0.65	0.0282304	-	0.86	0.55968		1.04	0.716616		1.28	0.409627		1.45	0.0966676		1.37	0.267227		0.88
Solyc01g106800	1.52	0.0251501	+	1.45	0.0415175		0.95	1		0.7	0.000499268		1.48	2.12916e-06		1.04	1		1.43	0.0990331		1.39	0.198984		0.93	1		0.75	0.169956		1.27	0.000168105		1.03	1		1.18	0.275649		1.18	0.943084		0.77	1		1.08	0.981556		0.96
Solyc01g106820	1	0.928137		0.57	0.00600057	-	0.9	0.854815		0.68	0.0101228		1.47	0.00306959		1.09	1		1.09	1		0.94	1		1.02	0.942963		1.05	0.811334		1.93	8.07948e-16	+	1.18	0.429646		1.1	0.330163		0.98	1		0.85	0.86099		1.05	0.980315		1.37
Solyc01g106830	0.06	0.187562		0.03	0.00552201	-	0.15	0.671025		0.04	0.0107662	-	0.44	0.00110255	-	1.49	0.52476		0.03	0.00905027	-	0.1	0.193051		0.05	0.00197666	-	0.19	0.801763		0.14	1.21221e-08	-	1.22	0.852228		0.01	0.000103769	-	0.06	0.320262		0.18	0.607213		0.4	1		0.22
Solyc01g106850	10	0.0292073	+	1.03	1		0.65	1		0.5	0.934801		0.64	0.866659		0.1	0.671261		0.79	1		0.23	1		2.13	1		1.16	1		0.71	1		7.69	0.694135		7.14	0.33824		0.16	0.772424		1.64	1		1.75	0.999839		0.31
Solyc01g106890	1.14	1		1.33	0.476312		0.79	0.248208		0.78	0.3283		0.98	1		1.37	0.261596		0.99	1		1.25	0.80489		0.93	0.411859		0.94	1		0.86	0.869423		1.39	0.0201839		1.61	0.000273274	+	1.85	1.8394e-08	+	1.23	0.267454		1.37	0.390485		1.11
Solyc01g106910	0.37	0.00595967	-	0.04	1.36582e-05	-	0.5	1		0.04	0.0197836	-	0.22	0.0383922	-	2	1		0.21	0.00560419	-	0.14	1		0.33	1		0.44	1		0.07	0.211285		0.36	1		0.44	1		1	NA		1	NA		1	NA		1
Solyc01g106920	2.78	1		0.06	0.208047		0.89	1		0.24	0.00159669	-	1.84	0.752588		4.17	1.89834e-08	+	1.28	1		1	NA		1.03	1		0.89	1		0.63	0.993618		2.94	0.140117		0.58	1		0.5	1		1.75	1		1.1	1		3.29
Solyc01g106930	14.29	0.156353		1.64	1		0.72	0.95133		1.52	0.875939		1.65	1		0.86	1		1.85	0.811633		4	0.878002		0.98	1		20	0.12498		1.15	0.980859		0.98	1		1.15	1		0.3	0.500785		1.54	0.921148		33.33	0.00277409	+	1.71
Solyc01g107050	0.44	1		0.22	0.00228948	-	0.42	0.65286		0.67	0.0936109		1.18	0.647605		2.56	0.885179		1	1		0.29	1		5	0.895639		0.22	0.152697		0.38	0.170314		0.5	1		2.78	1		1	NA		0.12	0.63888		1	NA		0.13
Solyc01g107070	1.2	0.803166		0.87	0.6735		1.18	0.56906		0.88	0.627644		1.22	0.303224		1.19	1		0.97	1		1.15	1		1.02	1		0.83	0.716031		0.56	0.00166675	-	1.22	0.941742		0.86	0.918587		1.1	1		0.91	1		0.91	1		0.61
Solyc01g107080	0.78	0.865497		0.39	0.000204186	-	0.71	0.639084		0.57	0.00116055	-	0.95	0.949018		1.32	0.953162		1.19	1		0.54	0.839585		1.37	1		0.85	1		0.54	0.045618	-	3.23	4.12833e-05	+	0.62	0.780854		1.05	1		0.87	1		0.85	1		0.22
Solyc01g107090	0.04	2.23887e-69	-	0.07	6.89124e-35	-	0.1	5.08909e-32	-	0.08	8.03452e-58	-	0.66	9.00651e-06	-	0.73	0.289531		0.05	4.42779e-31	-	0.05	1.88417e-22	-	0.04	6.02399e-15	-	0.03	9.04486e-32	-	0.34	2.76419e-13	-	1.49	0.258611		0.02	3.67864e-18	-	0.09	7.28171e-08	-	0.28	0.0158175	-	0.32	0.186284		0.22
Solyc01g107100	0.12	4.05974e-13	-	0.2	4.69375e-10	-	0.3	5.75741e-05	-	0.29	2.83116e-09	-	0.72	0.00565804		1.22	1		0.18	3.93271e-06	-	0.14	7.11611e-05	-	0.37	0.530434		0.08	2.46081e-09	-	0.24	1.2671e-25	-	2.63	0.00384951	+	0.16	0.00026942	-	0.29	0.163468		0.23	0.27257		0.37	0.636146		0.16
Solyc01g107170	0.05	1.1569e-101	-	0.11	9.53328e-50	-	0.18	2.05284e-65	-	0.15	2.8962e-73	-	0.89	0.446465		0.83	0.112676		0.09	2.17727e-32	-	0.24	3.5774e-14	-	0.31	1.26415e-38	-	0.29	4.05242e-13	-	0.69	0.0277909		1	1		0.19	2.00312e-100	-	0.32	6.22488e-29	-	0.36	2.6931e-13	-	0.55	6.73773e-05	-	0.89
Solyc01g107180	1.41	0.0915137		1.43	0.175642		1.06	1		0.8	0.0939483		1.44	5.93905e-05		1.03	1		1.22	0.839076		1.59	0.0872858		0.88	1		0.63	0.0169625	-	1.35	0.000168804		0.97	0.921368		1.15	0.575517		1.18	1		0.93	1		0.92	1		1.32
Solyc01g107190	0.35	9.51296e-10	-	0.39	0.000165407	-	0.34	0.132242		0.22	1.02554e-12	-	0.87	0.469435		0.5	0.590549		0.43	0.000280366	-	0.23	2.92673e-08	-	0.33	0.144031		0.24	1.0389e-08	-	0.78	0.409007		0.53	0.473115		0.34	0.000297216	-	0.43	0.0859276		0.38	0.54347		0.38	0.10556		0.68
Solyc01g107250	1.1	1		1.02	1		1	1		1	1		0.92	0.697417		1.59	0.0906875		0.99	1		1.03	1		0.85	0.142957		1.08	0.747374		0.63	0.000315314	-	1.67	0.00761102	+	0.87	0.786346		1.08	1		1.05	0.752252		1.05	1		0.57
Solyc01g107260	0.97	0.932306		1.09	1		0.85	0.904543		0.99	1		0.87	0.813229		2	0.0483404	+	1.01	1		0.81	1		0.86	0.753659		1.64	0.0386372	+	0.73	0.443389		1.49	0.444604		2.17	0.000143953	+	1.52	0.409627		1.25	0.746669		1.18	1		0.92
Solyc01g107270	0.68	0.0407204		0.97	1		0.81	0.631965		0.72	0.178415		0.69	0.172645		0.98	1		0.96	1		1.16	1		1.3	0.84986		0.81	0.782207		0.53	0.0112087	-	0.72	0.00444115		0.69	0.802247		0.96	1		0.89	1		0.77	0.918786		1.74
Solyc01g107280	0.31	0.162811		1.18	1		0.65	0.747246		0.26	1.0284e-05	-	0.94	0.825636		0.5	0.535929		1.32	1		0.2	0.4911		1.35	1		0.43	0.425722		0.3	3.51095e-06	-	0.51	0.335703		2.27	1		2.38	1		6.67	0.597903		0.55	1		0.46
Solyc01g107290	0.13	3.98053e-140	-	0.17	1.82621e-75	-	0.18	6.93038e-53	-	0.23	1.69964e-30	-	0.9	0.310025		0.98	0.914806		0.12	2.60766e-49	-	0.2	1.13315e-14	-	0.25	6.23803e-30	-	0.25	1.52537e-24	-	0.28	1.35465e-18	-	0.74	0.0101392		0.26	3.66842e-37	-	0.35	1.32644e-13	-	0.34	1.70177e-18	-	0.43	0.000114773	-	0.51
Solyc01g107300	0.38	2.68137e-31	-	0.38	3.25587e-20	-	0.48	7.45242e-08	-	0.62	6.15163e-06	-	0.97	0.933444		1.03	1		0.45	2.25737e-14	-	0.55	1.11212e-05	-	0.63	1.34016e-06	-	0.84	0.355972		0.66	0.0012909	-	0.85	0.181899		0.81	0.533577		0.96	1		0.71	0.106198		1.01	1		0.89
Solyc01g107310	0.38	2.67075e-31	-	0.38	3.26448e-20	-	0.48	7.45242e-08	-	0.62	6.15163e-06	-	0.97	0.933444		1.03	1		0.45	2.25689e-14	-	0.55	1.11212e-05	-	0.63	1.34016e-06	-	0.84	0.355972		0.66	0.0013825	-	0.85	0.184226		0.81	0.533565		0.96	1		0.71	0.106198		1.01	1		0.89
Solyc01g107320	1.08	1		1.16	0.681163		1.12	0.413578		0.86	0.302991		1.11	0.594222		1.04	1		1.23	0.495392		1.25	0.567854		1.41	0.027136		1.39	0.000420541		1.53	2.56528e-07	+	0.96	0.861398		1.19	0.0595951		1.03	1		1.14	0.121644		1.08	0.887001		1.07
Solyc01g107340	0.37	4.27855e-07	-	0.28	3.06145e-09	-	0.36	0.511195		0.12	1.77389e-12	-	0.62	0.00072827	-	0.52	0.731963		0.64	0.23869		0.49	0.302849		0.63	1		0.19	0.0380414	-	0.13	4.12186e-23	-	1.18	1		0.51	0.470901		0.69	1		1.47	1		0.57	1		0.19
Solyc01g107350	0.69	0.0123755		0.56	2.64658e-06	-	0.53	0.000609401	-	0.38	5.35094e-24	-	0.9	0.257297		1.12	1		0.87	0.777286		0.78	0.79481		0.72	0.881684		0.65	0.231915		0.82	0.621159		1.12	1		0.86	1		0.69	0.74365		0.64	0.977428		0.73	0.880877		0.64
Solyc01g107390	0.12	3.2438e-61	-	0.2	1.88043e-34	-	0.96	1		0.27	1.89547e-14	-	0.54	1.36134e-08	-	1.28	0.862602		0.2	6.91888e-21	-	0.49	0.000836585	-	0.34	1.70789e-30	-	0.37	1.43666e-10	-	0.88	0.980274		0.71	0.0746534		0.42	5.36033e-24	-	0.4	3.44276e-29	-	0.57	9.50638e-06	-	0.58	0.0114964	-	0.92
Solyc01g107400	0.43	0.0133954	-	0.46	0.320277		0.59	0.492583		0.87	0.909557		0.41	0.00061001	-	1.12	1		0.88	0.873186		0.69	0.758721		0.64	0.124737		1.47	0.0276377		0.34	3.30785e-14	-	1.23	0.922352		0.71	0.0835699		0.85	0.941614		0.56	0.000952496	-	1.45	0.149304		0.26
Solyc01g107410	1.03	0.866976		1.09	0.906678		1.32	0.00042265		1.05	0.689449		1.05	0.854978		1	0.989921		1.09	0.941979		0.9	1		1.14	0.87866		1.12	0.391139		0.67	0.000919641		0.92	0.553049		0.93	1		0.88	0.76433		0.83	0.886734		1.11	0.737794		0.51
Solyc01g107430	1.82	5.46311e-06	+	1.22	0.34322		2.27	0.0158787	+	1.33	0.194521		0.58	1.26686e-05	-	2.08	0.730728		1.61	0.140684		1.19	1		5.56	0.895639		0.46	0.740041		0.24	0.000534035	-	0.69	1		0.94	1		0.85	1		1	NA		4.76	1		0.14
Solyc01g107440	1.89	3.02317e-06	+	1.15	0.742573		1.96	0.0927825		1.56	0.0556613		0.58	1.78956e-06	-	2.63	0.82952		1.61	0.198356		1.2	1		5.56	0.895639		0.37	0.831877		0.2	0.00306878	-	0.75	1		0.94	1		1.2	1		1	NA		2.78	1		0.12
Solyc01g107560	1.08	1		0.79	0.144677		1	1		1.92	5.76698e-05	+	0.84	0.384615		0.73	0.594601		0.86	0.67626		0.68	0.135852		2.33	0.895639		1.79	0.117444		0.34	1.21358e-14	-	0.72	0.0100538		0.56	0.0354965	-	0.67	0.740623		3.33	0.405049		1.05	1		0.24
Solyc01g107590	0.93	0.449309		0.63	0.0197804	-	1.19	0.244982		0.81	0.194217		1.11	0.51265		1.15	0.99184		1.15	0.952807		1.41	0.486688		1.45	0.707959		0.94	1		0.8	0.524056		2.13	6.38281e-05	+	1.06	0.934551		1.18	1		1.27	0.87096		0.81	0.992397		0.63
Solyc01g107650	1.64	0.272434		3.45	7.3335e-07	+	1.01	1		0.83	0.697992		1.02	1		1.49	0.586804		2.86	0.201206		6.67	0.000195497	+	0.92	1		0.88	1		0.47	0.0586065		1.37	0.974698		1.56	0.848408		1.54	1		1.75	1		7.69	0.89265		0.5
Solyc01g107670	0.73	2.29452e-05		0.76	0.00904647		1.02	0.983427		0.96	1		1.35	0.000221022		1.41	0.190173		1.06	1		0.81	0.650323		0.72	0.219967		0.84	0.649226		0.65	0.0276649	-	1.28	0.462309		0.78	0.31584		0.7	0.0412914		0.88	1		0.93	1		0.57
Solyc01g107690	1.35	0.0699765		1.1	0.952073		0.81	0.495702		1	1		1.51	0.00140612	+	1.41	0.765614		1.15	0.746375		1.41	0.159662		1.3	0.71509		1.06	0.926537		0.6	0.000997288	-	0.9	0.922601		1.16	0.311571		1.06	1		0.76	0.87603		0.96	1		0.89
Solyc01g107730	1.32	0.0459681		0.88	0.283816		1.39	0.599579		1.15	0.588144		0.45	5.6073e-12	-	1.52	0.76401		1.37	0.638633		1.41	0.95913		0.91	1		1.43	0.903236		0.23	9.01629e-06	-	25	0.0828945		0.3	0.483691		0.85	1		0.44	1		0.7	1		0.19
Solyc01g107740	0.2	1.14262e-46	-	0.36	4.7646e-38	-	0.52	8.97333e-05	-	0.56	5.94354e-05	-	1.06	0.782541		0.92	0.827326		0.28	9.36246e-29	-	0.54	1.00441e-05	-	0.47	6.21924e-23	-	0.66	0.0168794	-	0.78	0.145023		1.01	1		0.66	0.00193934	-	0.77	0.0303304		0.6	3.34667e-05	-	0.78	0.383467		1.1
Solyc01g107780	1.05	1		0.45	0.769924		0.93	1		0.68	0.696221		0.54	0.65473		1.45	0.631913		0.85	0.92461		1.14	1		0.44	0.0840596		1.23	0.908649		0.32	0.000468449	-	1.59	0.407067		0.76	0.746979		0.76	1		0.6	0.610043		0.91	1		0.27
Solyc01g107800	0.86	0.0881901		1.02	1		1.03	1		1.1	0.246125		1.24	0.0130363		1.72	0.031675	+	0.88	0.711502		1.04	1		1.35	0.571606		0.81	0.556036		1.57	4.17892e-05	+	1.79	0.00696026	+	0.61	0.0389942	-	0.87	0.968875		1	0.946859		0.9	1		1.59
Solyc01g107810	0.63	0.456517		0.41	0.0699138		1	1		1.09	1		0.93	0.889861		1.35	1		0.66	1		0.97	1		1.03	1		1.32	1		0.39	0.00164229	-	12.5	0.346121		0.14	0.620137		0.18	0.635907		1.15	1		0.63	1		0.57
Solyc01g107820	0.39	0.0069673	-	0.5	1.05582e-13	-	0.37	1.33792e-22	-	0.32	1.85229e-26	-	1.41	0.000206703		1.16	0.886361		0.16	3.91675e-13	-	0.4	1.67572e-11	-	0.78	0.0120322		0.73	0.256911		0.98	0.71528		1.41	0.0358574		0.34	0.011117	-	0.65	0.596278		0.71	0.470411		0.97	1		1
Solyc01g107830	0.92	0.61286		0.99	1		0.88	0.592092		1.15	0.375114		2.55	3.9775e-18	+	1.35	0.353972		0.81	0.690576		1.32	0.561163		1.12	0.813947		1.01	1		3.28	6.18935e-19	+	1.45	0.0345886		1.08	0.203585		1.06	1		1.06	0.269989		0.9	1		2.36
Solyc01g107840	0.47	0.108121		0.82	0.714516		1.14	0.28974		1.56	0.0340684	+	1.97	0.024116	+	1.89	0.0141943	+	0.57	0.0389181	-	1.82	0.000211319	+	1.54	0.000150273	+	1.2	0.404786		4.94	8.08332e-35	+	1.72	2.9725e-05	+	0.93	1		1.67	1.05961e-07	+	1.61	1.40939e-15	+	1.27	0.284234		3.01
Solyc01g107850	0.47	0.108121		0.82	0.714516		1.14	0.298693		1.56	0.0340057	+	1.97	0.0241116	+	1.89	0.0134227	+	0.57	0.0389181	-	1.82	0.00022548	+	1.52	0.000168709	+	1.2	0.41364		4.94	1.49607e-34	+	1.72	3.18148e-05	+	0.93	1		1.67	8.01234e-08	+	1.61	1.84343e-15	+	1.27	0.289862		3.01
Solyc01g107860	0.72	0.000312649		0.88	0.189435		0.96	1		1.04	0.768596		1.07	0.677094		1.22	0.754508		0.94	0.80135		1.1	0.975164		0.96	0.628834		1.04	0.776799		0.94	0.940927		1.25	0.218188		1.04	0.437559		1.02	1		1.05	0.418467		1.1	0.831676		0.98
Solyc01g107890	1.23	0.15267		1.08	0.983859		1.41	0.338031		1.08	0.755365		0.71	3.47674e-05		1.22	1		1.3	0.608526		1.19	1		0.43	0.670153		0.79	0.955005		0.25	8.0721e-17	-	0.97	1		0.57	0.240099		0.88	1		16.67	0.11398		1.67	0.987002		0.15
Solyc01g107910	1.43	0.191191		0.94	0.899066		1.09	0.800928		1.22	0.0905799		1.27	0.0663697		0.78	0.00865748		1.15	0.939474		1.3	0.652099		0.99	1		0.64	0.0100336	-	1.27	0.00983256		1.89	0.0175625	+	0.63	0.263804		0.93	1		0.99	1		0.92	1		0.91
Solyc01g107920	0.89	0.857305		0.84	0.869124		0.54	0.0240013	-	0.68	0.342033		1.02	1		2.94	0.0685462		0.99	1		0.68	0.902122		0.99	1		0.86	0.889082		0.87	0.998755		1.69	0.436978		1.08	0.816267		0.81	1		0.96	1		1.43	0.233948		1.13
Solyc01g107980	0.18	1.29301e-40	-	0.29	6.24499e-16	-	0.2	1.59756e-38	-	0.25	2.69457e-31	-	0.71	0.0051201		1.22	0.963165		0.21	2.05921e-33	-	0.35	1.0911e-10	-	0.38	6.72613e-06	-	0.35	1.28935e-11	-	0.56	4.14948e-06	-	1.96	0.0497927	+	0.38	3.61752e-09	-	0.53	8.12292e-06	-	0.42	0.00216427	-	0.76	0.875502		0.4
Solyc01g107990	1.09	1		1.01	1		0.86	0.509796		1.82	0.000208861	+	0.55	2.25759e-05	-	0.96	0.933445		1.12	0.861083		1.11	1		1.28	0.724761		1.85	0.00311532	+	0.8	0.595337		1.19	0.682942		1.15	0.367931		1.12	1		0.78	0.896463		0.92	1		0.7
Solyc01g108020	1.35	0.0507422		1.1	0.919279		0.86	0.477917		0.98	1		0.73	0.0181303		1.11	1		1.3	0.499057		1.03	1		1.04	1		1.23	0.217457		1.15	0.120319		1.28	0.43899		1.12	0.291726		1.1	0.899765		0.94	1		1.01	1		1.09
Solyc01g108040	1.32	0.424865		1.32	0.619607		0.65	0.0774195		1.14	0.426186		1.95	9.5074e-10	+	1.14	1		1.05	1		1.03	1		1.22	0.904029		1.11	0.653488		0.77	0.320545		1.59	0.521845		0.78	0.63968		0.8	0.766646		0.61	0.330016		0.97	1		1
Solyc01g108050	1.25	0.737492		0.93	0.953781		0.71	0.184813		0.96	1		1.94	0.00191135	+	1.49	0.804993		1.14	0.967296		1.37	0.672156		1.52	0.209491		1.45	0.0329794		0.99	0.809191		0.93	1		0.99	1		1.08	1		0.6	0.443527		0.81	0.923145		1.48
Solyc01g108060	1.54	1		0.35	0.55293		2.44	0.509052		1.16	0.965478		0.75	0.628526		1.37	1		1.16	1		0.31	0.4606		1.92	1		0.22	0.00517861	-	0.48	0.297611		0.76	1		0.54	0.844624		1.15	1		0.61	1		0.07	0.148617		0.37
Solyc01g108100	0.6	2.54972e-08	-	0.79	0.0631964		0.58	7.52198e-06	-	0.73	0.0111156		1.01	1		0.98	1		0.51	4.78122e-05	-	0.61	0.00556385	-	0.69	7.56575e-05		0.69	0.0747218		0.52	4.60562e-05	-	0.89	0.496443		0.65	0.0227952	-	0.82	0.409627		0.77	0.395651		0.93	1		0.67
Solyc01g108110	1.28	0.638566		1.23	0.734559		0.65	0.00506237	-	0.83	0.494848		0.81	0.156542		1.03	1		1.23	0.737123		0.88	1		1.12	0.978893		1.01	1		1.19	0.0839006		1.06	1		0.83	0.745157		1.14	0.983915		0.9	1		1.16	0.849873		1.1
Solyc01g108130	0.84	0.107134		0.75	0.0550732		0.6	3.37198e-05	-	1.02	0.938818		0.98	0.974643		1.37	0.48308		0.66	0.00319341	-	0.64	0.0206991	-	0.65	3.1932e-05	-	0.63	0.00518662	-	0.68	0.00986338		0.93	0.926649		0.79	0.276847		0.79	0.235073		0.68	0.0604623		0.68	0.188625		0.85
Solyc01g108190	1.14	1		1.72	0.118421		0.68	0.426423		0.66	0.0115695	-	0.74	0.0358249		1.45	0.491429		1.16	0.911507		1.27	0.603801		1.14	1		0.75	0.0191123		1.78	4.90298e-11	+	0.99	1		1.72	0.00210167	+	1.67	0.00884483	+	0.61	0.288912		0.77	0.672728		1.21
Solyc01g108200	1.05	1		1.52	0.241245		0.81	0.751		0.67	0.0136113	-	0.74	0.0326605		1.37	0.478916		1.14	0.928448		1.27	0.526336		1.12	1		0.76	0.0258882		1.77	9.5056e-11	+	0.99	1		1.61	0.00233551	+	1.61	0.00856895	+	0.67	0.459287		0.78	0.71045		1.21
Solyc01g108210	1.67	1		16.67	0.0118692	+	1.33	0.995852		1.75	0.509316		5.75	0.825636		2.7	0.903521		3.03	0.812176		1.22	1		2.33	1		0.84	1		0.14	0.0921046		2.56	0.509902		3.03	1		1.11	1		10	0.471078		0.8	1		1
Solyc01g108220	0.2	3.03382e-16	-	0.24	3.71618e-10	-	0.21	5.03071e-11	-	0.52	0.00840264	-	1.22	0.579296		0.65	0.461904		0.47	0.00772071	-	0.69	0.862817		0.56	0.0640252		0.52	0.0202016	-	0.64	0.0593836		0.73	0.772851		0.61	0.302253		0.88	1		0.5	0.2619		0.82	1		0.82
Solyc01g108230	1.04	1		0.92	0.749422		0.61	0.00566716	-	0.88	0.764055		1.07	0.994646		1.28	0.749058		0.92	0.939474		1.1	1		1.1	1		1.1	0.792041		0.94	1		1.27	0.735276		1.02	0.928031		1.02	1		1.12	0.796587		1	1		0.78
Solyc01g108240	0.02	6.10552e-75	-	0	9.13128e-78	-	0	4.32561e-82	-	0	1.80891e-46	-	0.68	0.000156418		0.02	7.2037e-06	-	0.04	3.28884e-33	-	0.14	0.0266854	-	0.11	0.00408901	-	0	3.73771e-41	-	0.16	5.93865e-20	-	0.23	0.087266		0.01	7.15587e-20	-	0.02	3.89962e-15	-	0.01	4.67617e-24	-	0.18	0.0271053	-	0.11
Solyc01g108250	0.4	2.74937e-49	-	0.68	2.91005e-08		0.49	2.36936e-17	-	0.56	3.88587e-11	-	1.03	1		0.96	0.857027		0.38	3.50863e-25	-	0.56	6.35286e-08	-	0.51	2.86589e-24	-	0.69	0.000162471		0.8	0.274596		0.76	0.00636528		0.49	4.60097e-16	-	0.68	1.62764e-06		0.5	4.79201e-13	-	0.84	0.764234		0.8
Solyc01g108320	3.33	0.147745		1.79	0.760871		0.88	1		0.18	0.33955		37.25	0.00618473	+	3.7	1		1.82	1		20	0.464268		1	NA		1.75	1		0.38	1		1	NA		1	NA		1	NA		1	NA		1	NA		0.15
Solyc01g108340	1.47	0.00187314		1.41	0.00733446		1.43	0.000105155		1.54	2.29218e-05	+	1	1		0.96	0.876034		1.32	0.199385		1.01	1		1.18	0.758833		1.09	0.686532		0.79	0.299953		1.04	1		0.84	0.515234		0.97	1		1.18	0.128643		0.95	1		0.86
Solyc01g108350	4	0.0927307		1.45	1		1.49	0.905799		2.94	0.451136		0.36	0.692586		10	0.0250072	+	1.67	1		1.3	1		1	NA		1	NA		1.59	0.736575		0.31	1		0.44	1		1	NA		1	NA		0.19	1		0.87
Solyc01g108400	2.08	0.0565078		1.52	0.470827		0.62	0.670846		0.82	0.487053		1.1	0.709245		0.93	0.932426		1.27	0.750264		1.35	0.695467		0.93	0.914581		1.85	0.0241924	+	0.71	0.306172		2.22	4.97557e-05	+	1.2	0.00809901		1.19	0.671487		1.19	0.152151		1.52	0.00532666	+	0.82
Solyc01g108440	0.69	0.207491		1.1	1		0.79	0.823773		0.44	0.00374302	-	0.98	1		1	1		0.64	0.277467		0.86	1		0.49	0.335964		0.17	0.000163064	-	0.27	1.3743e-11	-	0.93	1		0.23	0.00298793	-	0.33	0.530948		1.82	0.757971		0.81	1		0.32
Solyc01g108450	1.27	1		0.12	0.121964		0.41	0.146005		0.09	1.56883e-05	-	10.2	0.15882		2.13	0.0345454	+	0.55	1		0.71	1		1.64	1		0.85	1		3.89	0.628636		0.76	0.35862		0.06	0.272858		1.11	1		0.69	1		1	NA		2.5
Solyc01g108490	1.69	2.00957e-08	+	1.59	0.0014092	+	1.02	0.969377		1.25	0.183687		0.72	0.0981337		2.7	0.00025251	+	1.18	0.817783		1.54	0.323491		2.17	0.00094565	+	1.01	1		0.8	0.725843		2.5	0.000615587	+	0.98	1		1.03	1		0.83	1		0.66	0.756563		0.5
Solyc01g108510	1.08	1		1.01	1		0.9	0.706071		1.1	0.336949		1.25	0.0546924		1.14	1		1.04	1		1.05	1		1.32	0.663222		1.03	0.962201		0.49	7.27186e-10	-	1.04	1		0.85	0.697261		1.05	1		0.55	0.0530967		0.95	1		0.58
Solyc01g108520	1	NA		0.33	1		0.98	1		0.62	0.842879		5.78	0.635343		0.39	0.216288		2.63	0.999211		1	NA		0.44	1		0.04	0.00927072	-	1	NA		0.56	0.343129		1.96	0.858162		0.44	1		0.78	1		0.89	1		4.38
Solyc01g108550	0.71	0.111578		0.78	0.331725		0.83	0.658704		0.73	0.0299809		1.57	0.00781549	+	1.23	1		0.95	1		1.08	1		0.67	0.382843		0.83	0.799488		0.64	0.115637		0.93	1		0.53	0.154575		0.91	1		0.75	1		1.1	1		0.76
Solyc01g108560	0.78	0.672653		1.02	1		1.96	0.271584		1.01	1		1.04	1		3.45	0.156284		1.56	0.393229		1.1	1		0.37	0.0278095	-	0.05	2.80717e-34	-	1.42	0.355473		1.41	1		1.75	0.00456342	+	1.04	1		0.78	0.592729		1	1		1.94
Solyc01g108570	1.06	1		1.25	0.271569		1.06	0.826581		1.11	0.455075		1.02	1		1.3	0.831116		1.15	0.719587		1.28	0.396488		0.45	0.00116464	-	0.47	5.05796e-06	-	1.47	0.0175687		0.76	0.599459		1.32	0.0153453		1	1		0.76	0.167627		0.89	1		1.2
Solyc01g108580	1.11	0.94823		1.23	0.162864		1.1	0.525622		1.16	0.139445		0.99	1		1.19	0.929823		1.08	0.999211		1.05	1		0.93	0.448128		0.58	1.47138e-05	-	1.03	0.293092		1.16	0.842121		1.14	0.101922		0.98	1		0.75	0.132298		1.05	1		1.09
Solyc01g108590	0.98	0.956377		0.78	0.504487		0.6	0.141108		0.55	0.00672249	-	1.45	0.00306379		0.93	0.97671		0.61	0.215807		0.92	1		0.76	0.6796		0.74	0.548102		0.72	0.221787		0.89	0.914145		0.83	0.972846		1.11	1		0.79	1		2.22	0.619325		0.74
Solyc01g108620	0.83	0.0571104		0.68	0.00831234		0.76	0.141293		0.71	0.0104259		0.8	0.0396477		1.08	1		0.88	0.631971		0.67	0.277831		0.91	0.725702		0.85	0.770714		0.7	0.0301421		0.96	0.911226		0.72	0.456195		0.92	1		0.77	0.707615		1.01	1		0.59
Solyc01g108670	2	0.0199942	+	1.43	0.542956		0.71	0.607815		1.23	0.663249		0.86	0.743683		0.91	1		1.19	0.941979		0.96	1		1.22	0.977539		1.18	0.790104		0.83	0.840469		1.11	1		0.96	1		0.93	1		1.06	1		1.28	0.852106		1.63
Solyc01g108710	0.44	0.0300407	-	0.74	0.872436		0.12	0.464179		0.08	0.239261		0.36	0.136881		1	NA		1.12	1		0.1	0.960052		0.4	1		0.61	0.99769		0.42	0.256797		1.14	1		0.21	0.858162		0.24	1		0.65	1		0.22	1		0.84
Solyc01g108720	1	NA		1	NA		1	NA		0.7	1		0.44	1		1.75	1		0.63	0.896997		0.85	1		1.33	0.615019		0.89	0.977423		1.63	0.0146238	+	5	0.151465		1.08	1		1.01	1		1.11	0.72498		0.93	1		1.32
Solyc01g108730	1	NA		3.45	1		1.61	1		2.78	0.888587		0.44	1		1.75	1		0.94	1		0.91	1		1.2	0.786457		0.76	0.339007		1.63	0.000619311	+	1.72	0.496294		0.75	0.757589		0.93	1		1.03	0.854996		0.89	1		1.51
Solyc01g108740	1	NA		3.45	1		1.61	1		2.78	0.888587		1.11	1		11.11	0.500356		0.88	1		0.91	1		1.22	0.723321		0.78	0.398061		1.63	0.000626558	+	1.64	0.537561		0.76	0.789757		0.94	1		1.03	0.875439		0.88	1		1.54
Solyc01g108800	0.14	0.329289		0.51	0.878426		3.33	0.969377		0.06	0.00629842	-	0.83	1		0.64	0.765074		0.65	0.941979		1	1		5.26	0.895639		0.93	1		1.65	0.613673		0.49	0.154302		1.92	0.33121		0.7	1		0.93	1		1.22	1		1.78
Solyc01g108840	0.53	2.3326e-13	-	0.46	7.36814e-25	-	0.7	2.64326e-05		0.51	4.30764e-15	-	0.88	0.0976042		1.16	0.957117		0.7	0.0013737		0.64	0.00533966	-	0.93	0.478441		0.92	0.876973		1.23	0.00322322		1.28	0.184752		0.96	1		0.89	0.936868		0.86	0.977428		0.86	1		1.01
Solyc01g108870	1	NA		1	NA		1	NA		1	NA		1	NA		2	1		3.03	1		3.85	1		1.18	0.979021		1.37	0.821609		14.41	0.000208893	+	1.72	0.931179		2.56	0.156102		1.19	1		0.98	1		1.28	0.421802		4.43
Solyc01g108880	0.43	0.26072		0.9	1		1.19	1		0.39	0.0720851		0.93	1		1.11	1		0.63	0.135024		1.59	0.487199		0.81	0.445408		1.12	0.915802		2.5	0.00114234	+	0.84	0.892865		1.35	0.00160817		1.18	0.685759		0.97	0.977428		1.22	0.339632		2.14
Solyc01g108910	1	0.817421		0.8	0.0713537		1.04	0.834353		0.91	0.68837		0.82	0.0203598		0.96	0.838851		1.04	1		0.81	0.731796		0.86	0.13704		0.63	0.000333049	-	1.21	0.0590026		0.95	0.830555		0.88	0.929726		1	1		0.67	0.00137891		0.88	0.936092		0.99
Solyc01g108930	1.16	0.676021		1.33	0.0781039		1.2	0.0778583		1.06	0.669308		1.07	0.792401		1.39	0.627228		1.11	1		1.25	0.991034		1.96	0.445363		0.64	0.299048		0.53	0.00385224	-	2.5	0.247123		0.35	0.0793848		1.3	1		0.88	1		0.38	0.592174		0.31
Solyc01g108940	1.03	1		0.79	0.744636		0.96	1		1.09	0.82991		1.68	0.0336794	+	1.06	1		0.63	0.999211		1.25	1		0.91	1		0.81	1		0.35	0.0194003	-	0.29	0.339039		0.3	0.765482		0.33	1		1.25	1		0.79	1		0.24
Solyc01g108960	1.25	0.745884		1.28	0.500838		1.23	0.641312		1.79	0.00284096	+	1.29	0.541252		1.12	1		1.32	0.551749		1.41	0.435987		1.56	0.48532		1.19	0.720029		0.53	0.00411413	-	1.43	0.682942		0.83	0.908837		0.78	0.883884		1.03	1		1.33	0.765869		0.79
Solyc01g108970	1.52	0.0201712	+	1.37	0.0572796		1.05	0.928536		1.54	0.0137257	+	1.19	0.479402		1.04	1		1.19	0.754129		1.23	0.579241		1.61	0.212844		1.47	0.102198		0.44	1.80973e-06	-	0.84	0.749078		0.97	1		1.03	1		1.04	0.993294		1.33	0.709388		0.78
Solyc01g109010	1.54	0.230966		1.2	0.846727		0.74	0.443057		1.54	0.137952		1.45	0.160819		1.47	0.708959		1.03	1		1.45	0.27525		1.92	0.0273187	+	1.32	0.479268		0.66	0.0990993		0.93	1		1.04	0.91838		1.06	1		0.97	1		1.67	0.186916		0.84
Solyc01g109030	1.1	1		0.74	0.013388		1.22	0.337566		1.05	0.836636		0.83	0.309717		2.13	0.110225		1.03	1		1.06	1		1.04	1		1.12	0.926821		0.56	0.0241882	-	2.04	0.338104		1.16	0.244443		1.45	0.426466		0.7	0.853372		1.11	1		0.53
Solyc01g109040	1.1	1		0.74	0.0133869		1.22	0.337566		1.05	0.818042		0.83	0.309717		2.13	0.110225		1.03	1		1.06	1		1.04	1		1.12	0.926821		0.56	0.0241867	-	2.04	0.338104		1.16	0.244443		1.45	0.426466		0.7	0.853372		1.11	1		0.52
Solyc01g109080	1.09	1		0.98	0.820873		0.89	0.568132		0.88	0.497566		1.23	0.0211311		1.23	0.531323		1.23	0.337575		1.12	0.858519		1.59	9.47927e-07	+	1.28	0.0534077		0.84	0.575157		1.05	1		1.12	0.150803		1.09	0.932867		1.01	0.680884		1.06	0.920761		1.43
Solyc01g109090	1.41	0.176162		1.41	0.142442		1.35	0.0977687		2.22	1.05108e-13	+	1.45	0.0368038		0.8	0.021134		1.25	0.402292		1	1		0.88	0.737074		0.76	0.440421		0.83	0.758647		0.9	0.749078		0.38	7.75341e-18	-	0.66	0.0504798		1.06	0.627443		0.85	1		0.5
Solyc01g109100	1.75	4.92889e-05	+	1.85	6.57204e-06	+	0.94	1		1.92	4.96982e-08	+	1.04	0.971809		0.9	0.77663		1.45	0.0809945		1.05	1		0.99	1		1.12	0.821876		0.61	0.0224794	-	0.98	1		0.64	0.0315109	-	0.89	1		1.37	0.390439		0.68	0.648636		0.6
Solyc01g109110	0.1	5.6519e-110	-	0.09	1.09063e-149	-	0.12	5.03814e-106	-	0.17	6.82827e-74	-	0.66	4.61237e-11	-	0.73	0.16949		0.15	2.65298e-38	-	0.2	5.43315e-20	-	0.26	6.72681e-32	-	0.4	4.41998e-15	-	0.33	3.40559e-20	-	0.65	0.00327133	-	0.4	1.15545e-12	-	0.6	2.16866e-06	-	0.29	8.16861e-35	-	0.6	0.00907188	-	0.46
Solyc01g109120	0.01	4.22633e-07	-	0.29	0.586874		0.36	0.639084		0.53	0.199447		0.77	0.887871		0.95	1		0.01	2.06416e-13	-	0.16	0.000242991	-	0.03	7.47763e-53	-	0.16	2.30818e-09	-	0.57	0.173998		0.58	0.0002889	-	0.03	7.71855e-33	-	0.03	2.09607e-28	-	0	1.63764e-41	-	0.21	0.00282461	-	1.09
Solyc01g109140	0.16	0.870128		1	NA		11.11	0.352972		0.17	0.796042		0.17	0.0581137		0.77	0.926547		0.46	0.653278		0.4	1		0.5	1		0.06	0.183985		0.08	1.66281e-14	-	2.5	0.018191	+	0.1	0.382323		1.11	1		1.92	1		4	1		0.06
Solyc01g109160	0.3	0.419222		5.88	0.872436		2	1		1	NA		2.64	0.9192		1.18	1		0.3	0.00602794	-	1.85	0.910396		0.43	0.00267204	-	0.74	0.967134		2.5	1		0.49	1		0.74	0.384766		1.14	1		0.52	0.610043		1.02	1		0.2
Solyc01g109170	0.98	0.715546		0.69	0.00532804		0.66	0.000731382	-	0.97	1		0.85	0.386558		1.54	0.354094		0.85	0.48185		1.1	1		0.83	0.0172191		1.2	0.15233		1.42	5.62941e-07		0.88	0.495648		1.28	0.0117633		1.37	0.120979		1.03	0.454502		1.2	0.465601		1.45
Solyc01g109180	1.14	0.838661		1.08	1		2.22	0.0160204	+	0.76	0.564466		0.76	0.85738		1.33	0.703658		1.49	0.467434		1.39	0.991352		0.43	0.586375		2.86	0.010741	+	0.72	0.791799		7.69	7.05373e-16	+	0.78	0.560536		1.45	1		1.41	0.941522		0.27	0.218688		0.75
Solyc01g109190	0.69	0.0188156		0.86	0.614029		0.78	0.223743		0.51	1.9162e-06	-	1.07	0.971244		1.49	0.222528		0.75	0.507248		0.86	1		0.8	0.47262		0.68	0.375781		1.1	0.282539		1.18	0.890496		1.09	0.764404		1.64	0.310514		0.79	1		0.68	0.851399		0.73
Solyc01g109200	0.07	1.18594e-155	-	0.07	3.15113e-131	-	0.1	1.46657e-99	-	0.06	1.48553e-94	-	0.85	0.0878851		1.08	1		0.06	3.47709e-32	-	0.1	1.15069e-09	-	0.12	1.874e-33	-	0.08	8.97803e-58	-	0.51	1.89798e-05	-	0.41	4.51867e-06	-	0.08	8.84866e-52	-	0.07	1.70109e-44	-	0.14	9.8963e-18	-	0.13	1.5684e-05	-	0.43
Solyc01g109210	0.84	0.0945167		0.85	0.385076		0.84	0.295635		0.59	8.19108e-09	-	1.04	1		1.45	0.105258		0.79	0.305043		0.87	0.960052		0.88	0.617955		0.74	0.261066		1.04	0.357028		1.3	0.365794		0.89	0.986652		1.02	1		0.71	0.508038		0.75	0.83497		0.77
Solyc01g109220	1.15	0.815449		1.14	0.773046		0.93	0.915206		0.93	0.757019		0.66	5.14028e-06	-	1.33	0.385089		1.18	0.648236		0.91	1		1.02	0.992271		0.93	0.955762		1.01	0.515615		0.93	0.74016		1.16	0.160555		1.16	0.818059		0.93	1		0.88	0.964421		1.12
Solyc01g109250	0.07	1.80067e-68	-	0.11	1.13477e-32	-	0.04	3.20231e-42	-	0.07	2.87705e-36	-	0.81	0.0958436		0.56	0.304134		0.05	4.06901e-32	-	0.09	2.48777e-13	-	0.11	3.60793e-08	-	0.04	9.04155e-29	-	0.16	7.53776e-49	-	0.29	0.0290653	-	0.04	5.16437e-18	-	0.08	5.71327e-08	-	0.45	0.69123		0.08	0.0136389	-	0.14
Solyc01g109290	1.15	0.865497		1.27	0.338718		0.88	0.794791		1.16	0.310443		0.92	0.710232		1.11	1		1.08	1		1.08	1		1.04	1		0.78	0.284661		0.8	0.561799		1.08	1		0.6	0.00684533	-	0.96	1		0.86	1		0.97	1		0.74
Solyc01g109310	0.32	0.405494		0.7	1		0.84	1		0.97	1		1.55	0.730709		1.3	0.831116		0.8	1		1.32	1		1.3	1		0.78	0.876973		1.41	0.475434		2.27	0.0498239	+	0.96	1		3.45	0.303878		0.74	1		1.02	1		1.55
Solyc01g109320	0.33	1		1	NA		0.7	0.824667		1.1	1		0.15	0.519191		0.74	0.00460024		2.13	0.583852		1.96	0.961237		1.67	0.694527		3.13	0.00237079	+	3.24	0.0587895		2.63	2.09764e-15	+	1.41	0.330874		1.52	1		1.02	1		1.12	1		4.96
Solyc01g109330	0.45	0.344639		0.49	0.31673		1.15	0.882391		0.6	0.0676759		1.09	0.925394		0.93	0.857027		0.72	0.915455		1.03	1		1.05	1		0.69	0.0765699		2.09	1.48964e-09	+	2.38	3.38463e-06	+	1.05	0.993306		0.81	1		0.62	0.867254		0.92	1		1.46
Solyc01g109340	1.11	1		0.74	0.00329209		0.69	0.265338		0.61	0.000668774	-	0.72	0.00310745		1	1		0.78	0.67325		0.77	0.749632		0.51	0.205517		0.52	0.0119454	-	0.61	0.0122159	-	1.11	1		0.54	0.183904		1.43	1		0.83	1		0.85	1		0.51
Solyc01g109370	1.67	0.0115744	+	1.39	0.173767		1.16	0.545272		1.05	0.920901		1.29	0.116675		1.06	1		1.41	0.552783		1	1		1.3	0.998263		0.83	0.843663		0.71	0.323166		1.27	0.918592		0.68	0.666317		1.18	1		0.64	1		0.98	1		0.58
Solyc01g109380	0.83	0.0882996		0.66	0.14912		1.52	0.346031		0.59	0.0163287	-	1.2	0.389194		0.71	0.0177722		0.98	1		0.78	0.982799		1.45	0.922058		0.56	0.0625357		0.81	0.649086		1.92	0.00193169	+	0.59	0.264008		0.79	1		1.56	0.977428		0.82	1		0.69
Solyc01g109390	0.22	0.870128		1	1		1.22	1		0.91	1		0.67	0.377768		2.33	1		4.55	0.941979		1	NA		2.78	1		0.02	0.0140244	-	0.01	1.32884e-41	-	1	NA		0.05	0.133575		1	NA		1.75	1		1	NA		0.06
Solyc01g109420	0.5	0.0261263	-	0.53	0.339519		0.44	0.0052554	-	0.24	2.44733e-07	-	0.88	0.61014		0.96	1		0.61	0.0066564	-	0.69	0.241954		0.44	0.000313808	-	0.66	0.126229		0.69	0.0307969		1.22	0.792997		0.85	0.850249		0.76	0.588558		0.67	0.559379		0.93	1		0.79
Solyc01g109460	1.05	1		0.9	0.777004		0.83	1		0.57	0.00459194	-	0.86	0.238517		2.5	6.77838e-06	+	0.68	0.168178		0.83	0.899366		0.94	1		0.59	0.537383		0.2	1.93981e-11	-	2.13	1.91725e-06	+	0.41	1.5965e-08	-	0.69	0.350168		1.25	0.970048		1.14	1		0.08
Solyc01g109570	0.51	1.61947e-25	-	0.69	6.86921e-06		0.75	0.00389675		0.65	3.99996e-07	-	0.98	0.909729		1.1	1		0.65	2.59199e-05	-	0.69	0.00434272		0.81	0.0582021		0.74	0.017823		0.62	6.10343e-06	-	1.27	0.18812		0.69	0.0034443		0.78	0.0528803		0.92	1		0.99	1		0.49
Solyc01g109580	1.04	1		1.05	1		1.03	1		1.43	0.235977		0.57	0.0453237	-	1.18	1		0.78	0.778073		1.12	1		1.32	0.979994		1.52	0.720508		0.73	0.754681		1.02	1		0.35	0.187942		0.61	1		0.92	1		0.95	1		0.47
Solyc01g109590	0.93	0.160048		1.01	1		0.99	1		1.19	0.0610522		0.9	0.325814		1.45	0.199755		0.61	0.000249339	-	0.56	3.46131e-05	-	0.7	0.00139138		0.68	0.00653728		0.52	1.18272e-07	-	1.01	1		0.79	0.339074		0.56	5.80031e-09	-	0.82	0.545707		0.77	0.549695		0.83
Solyc01g109610	0.16	0.865497		0.52	0.801908		2.17	0.522657		0.05	0.0454439	-	5.27	0.164419		0.85	0.28195		0.32	0.999211		1.64	1		0.65	0.934517		1.02	1		9.25	0.290753		0.7	8.78362e-05		1	NA		7.69	0.982892		7.14	0.14116		1.37	1		0.38
Solyc01g109650	1.14	0.987994		0.83	0.308282		0.85	0.568472		0.78	0.295845		0.82	0.32811		1.33	0.580684		0.88	0.694352		0.93	1		1.33	0.718874		1.14	0.697787		0.66	0.0612302		1.2	0.76412		1.06	0.634691		0.81	0.683241		0.7	0.756802		0.99	1		0.6
Solyc01g109680	0.6	3.44088e-05	-	0.63	0.00183981	-	0.78	0.413373		0.83	0.408507		0.8	0.186001		0.96	0.898915		0.65	0.00146644	-	0.95	1		0.59	1.14686e-09	-	0.96	1		1.5	0.000121045		0.93	0.841358		0.69	0.00221608		0.96	1		0.89	1		0.91	1		1.09
Solyc01g109690	1	NA		0.02	0.00462287	-	2.7	0.838568		0.2	0.747771		12	0.248046		1.14	1		1	NA		1	NA		1	NA		1	NA		0.44	1		0.78	1		1	NA		1	NA		1	NA		1	NA		1
Solyc01g109700	0.93	0.533794		0.89	0.385081		0.71	0.0373507		0.89	0.428504		1.39	2.98349e-06		0.99	1		0.87	0.775527		0.93	1		0.53	1.94403e-09	-	0.68	0.00302429		0.98	0.518827		0.67	0.471104		0.55	0.029333	-	0.89	1		0.74	0.238625		0.79	0.627162		0.91
Solyc01g109710	0.68	5.76786e-06		0.68	0.000298131		0.67	0.000109709		0.63	0.000560105	-	0.72	3.82893e-05		1.02	1		0.62	3.01614e-05	-	0.94	1		0.85	0.107777		0.92	0.835801		0.66	0.000648465	-	1.49	0.0971777		0.9	0.968748		1.05	1		0.84	0.813691		1.12	0.611267		0.66
Solyc01g109720	0.12	8.66289e-09	-	0.22	0.00190246	-	0.42	0.892403		0.17	0.0259881	-	0.59	0.17851		1.15	1		0.35	0.00824945	-	0.2	0.0439004	-	1.72	1		0.21	0.0180579	-	0.3	8.14965e-09	-	1.89	0.902026		0.58	0.874507		0.41	0.81968		2	1		1.05	1		0.42
Solyc01g109770	1.09	1		1.03	1		0.9	0.707972		1.03	0.840561		0.87	0.29433		1.23	0.487888		1.06	0.999211		1.05	1		1.09	1		1.03	0.907104		0.91	1		1.25	0.350433		0.93	1		1.15	0.509152		0.89	1		1.01	1		0.65
Solyc01g109790	1.09	1		1.14	0.643789		1.15	0.391319		1.16	0.299039		0.8	0.00265538		1.19	1		1.18	0.852424		0.92	1		2.04	0.292881		0.72	0.889699		0.31	3.30803e-13	-	0.96	1		0.63	0.274416		0.93	1		1.75	0.961599		1.2	1		0.27
Solyc01g109800	1.69	0.0258428	+	1.59	0.0128761	+	0.67	0.201232		1.23	0.0810272		1.72	1.68153e-09	+	1.12	1		1.82	0.00655952	+	1.61	0.0400066	+	0.57	0.627803		1	1		0.95	0.9156		1.08	1		0.87	0.982829		1.45	0.0957529		1.02	1		1.49	0.241432		0.76
Solyc01g109810	1.75	0.162743		1.72	0.002269	+	0.38	0.0135785	-	0.85	0.456499		1.65	3.32949e-09	+	1.12	1		1.67	0.0245677	+	2.38	0.000956282	+	0.37	0.317364		0.85	0.895255		0.93	1		0.85	1		0.69	0.476972		1.47	0.395722		1.01	1		1.35	0.711958		0.71
Solyc01g109830	1.2	0.553158		1.37	0.00852218		0.94	0.969377		0.94	0.890281		0.95	0.825636		1.3	0.622705		1.25	0.261542		1.41	0.0247		1.52	0.00123775	+	1.43	2.69829e-05		1.23	0.0036259		1.32	0.178599		1.23	0.0228935		1.45	0.000281814		1.39	4.21699e-06		1.41	0.0140272		1.11
Solyc01g109880	1.79	3.0883e-11	+	1.85	0.0002787	+	1.19	0.230111		1.49	0.000672353		1.35	0.00841487		1.18	0.872959		1.54	0.0191578	+	1.39	0.278192		1.47	0.0539776		1.04	0.879323		1.02	0.27908		1.32	0.241303		0.72	0.0248253		1.04	1		1.27	0.0029563		0.87	0.948619		1.01
Solyc01g109900	3.57	0.324705		0.85	1		0.8	0.838034		0.74	0.303025		3.62	4.51608e-37	+	1.61	0.55555		16.67	0.306646		1.79	1		1	1		0.96	1		1.82	0.0310873	+	0.74	1		0.5	1		0.44	1		1	NA		0.55	1		1.05
Solyc01g109910	0.65	1.98551e-09	-	0.75	0.00646122		0.8	0.0306528		0.65	5.21465e-07	-	1.05	0.825636		0.93	0.628319		0.68	0.00140348		0.97	1		1	0.954022		0.83	0.299012		0.83	0.433968		0.92	0.549985		0.88	0.803807		1.01	1		1.05	0.578234		1.06	1		0.74
Solyc01g109920	0.2	1.89336e-31	-	0.24	1.89635e-15	-	0.48	4.3003e-11	-	0.28	6.25606e-14	-	1.32	0.0520806		0.88	0.565279		0.22	3.53095e-31	-	0.26	1.17434e-16	-	0.35	9.76661e-27	-	0.44	1.05123e-13	-	1.27	0.0071242		0.92	0.637587		0.33	1.01649e-16	-	0.52	1.57877e-05	-	0.5	1.20644e-14	-	0.5	5.3098e-05	-	1.3
Solyc01g110000	1.18	0.77819		0.93	0.54965		1.06	0.936641		1.12	0.347243		0.94	0.609279		1.09	1		1.32	0.40566		0.64	0.000310119	-	1.64	0.224888		0.83	0.581517		1.11	0.161922		2.22	8.68626e-07	+	0.88	0.979596		1.15	0.981888		0.62	0.399212		0.55	0.1582		0.92
Solyc01g110060	1.41	0.636263		1.12	1		1.45	0.13042		0.42	0.000368342	-	1.01	1		1.45	0.584275		1.28	0.924308		4	0.146448		1.27	0.960777		0.5	0.0379655	-	0.48	0.000341487	-	0.9	0.863076		0.68	0.832135		0.68	1		0.59	0.964761		0.51	0.628652		0.47
Solyc01g110080	1	NA		1	NA		0.44	1		1	NA		1	NA		7.69	0.328078		1	NA		1	NA		2.22	1		6.25	0.659493		11	0.200768		9.09	0.041121	+	1	NA		0.44	1		0.78	1		0.37	1		2.5
Solyc01g110100	0.59	0.00637879	-	0.61	0.0235276	-	0.43	2.28913e-08	-	0.47	1.32009e-05	-	1.02	1		1.09	1		0.31	4.14052e-10	-	0.38	5.30094e-06	-	0.35	1.60776e-05	-	0.45	0.00026278	-	0.68	0.0557548		1.12	1		0.27	1.82208e-09	-	0.36	0.000265401	-	0.34	0.000721033	-	0.47	0.00392366	-	0.78
Solyc01g110110	0.8	0.552417		0.79	0.771905		1.27	0.726483		0.45	0.000117249	-	1.31	0.156203		0.95	0.859801		0.61	0.117514		1.01	1		1.35	0.892319		0.88	0.822757		1.87	2.11551e-09	+	2.38	1.87485e-07	+	0.53	0.0861383		1.11	1		0.81	1		1.3	0.606296		1.07
Solyc01g110130	1.3	0.0707892		1.61	6.07519e-05	+	1.12	0.431592		1.27	0.0263263		0.83	0.141459		1.09	1		1.27	0.301104		1.04	1		1.3	0.35567		1.35	0.0421102		0.61	0.0413993	-	1.35	0.163654		1.1	0.251027		0.77	0.0440668		0.89	1		0.78	0.68816		0.86
Solyc01g110150	1.1	1		1.27	0.535076		1.18	0.362717		1.15	0.47547		1.32	0.0462045		0.95	0.831116		1.23	0.70649		1.18	0.960806		0.96	0.785781		0.88	0.753761		1.74	1.15738e-10	+	1.41	0.097593		0.98	0.936311		1.04	1		1.01	0.80064		1.06	0.954248		1.04
Solyc01g110270	0.9	0.222789		1.03	1		1.23	0.132792		1.15	0.223184		1.59	1.77913e-06	+	1.08	1		0.99	1		1.27	0.296138		0.95	0.59173		0.99	1		1.04	0.365954		1.25	0.348643		1.08	0.471155		1.12	0.832212		1.11	0.106204		1.01	1		1.28
Solyc01g110310	0.34	6.59886e-27	-	0.54	3.08649e-05	-	0.69	0.0407126		0.63	0.000277328	-	0.83	0.0380811		1.04	1		0.46	3.62354e-09	-	0.52	8.70117e-06	-	0.55	1.30599e-06	-	0.6	0.0177409	-	0.47	4.91623e-09	-	1	1		0.33	1.81757e-21	-	0.54	7.14567e-06	-	0.5	0.00128434	-	0.94	1		0.44
Solyc01g110340	2.04	0.0016296	+	1.59	0.15005		2.04	0.00712685	+	1.45	0.104292		0.97	1		2.17	0.718733		3.33	1.05211e-14	+	1.85	0.00728195	+	2.94	1.06633e-05	+	2.04	2.21174e-05	+	0.89	1		7.14	0.411279		1.82	0.00219671	+	1.54	0.488974		1.75	0.400247		1.39	0.70544		0.57
Solyc01g110350	1.03	1		1.23	0.418565		1.49	0.0039243		1.67	0.0316584	+	0.74	0.185058		1.1	1		0.88	0.868004		1.33	0.846625		1.27	0.784977		1.37	0.192486		0.91	1		0.85	0.57945		0.61	0.198914		1.35	0.678554		1.19	0.771521		1.1	1		0.69
Solyc01g110360	0.96	0.739637		1.16	0.749086		1.33	0.102752		1.85	1.76126e-05	+	0.79	0.32367		2.22	0.000953431	+	0.9	0.921816		1.41	0.722145		1.54	0.607679		2.86	0.00755948	+	0.41	0.0231381	-	1.45	0.628461		0.62	0.396295		1.27	1		0.66	0.887428		1.75	0.765817		0.58
Solyc01g110370	0.73	0.0105713		0.79	0.0893276		0.53	1.99895e-05	-	0.82	0.25063		0.81	0.0863608		1.08	1		0.55	4.50303e-05	-	0.75	0.131274		0.96	0.830768		0.85	0.649226		0.63	0.00391551	-	1.28	0.717924		0.98	0.932483		0.93	1		0.81	0.819432		0.81	0.766245		0.88
Solyc01g110430	0.01	0.00525955	-	12.5	0.584136		0.24	0.890755		0.15	0.573185		116.67	8.32158e-05	+	1.33	1		4	0.653796		0.01	0.0779455		1.1	1		0.23	0.390922		0.68	1		2.94	0.492479		0.01	0.000419978	-	0.5	1		0.38	1		1.61	1		0.5
Solyc01g110440	0.32	4.90185e-42	-	0.51	9.10431e-17	-	0.37	3.79533e-33	-	0.47	1.51944e-24	-	0.8	0.0130787		0.76	0.085819		0.36	6.14047e-24	-	0.5	3.03339e-09	-	0.6	3.04718e-14	-	0.61	3.80933e-08	-	0.84	0.522563		1.35	0.0695394		0.42	3.61859e-14	-	0.55	3.6468e-15	-	0.51	9.36549e-11	-	0.71	0.318623		0.78
Solyc01g110460	1.23	0.466571		1.04	1		0.87	0.579577		1.01	1		1.02	1		1.15	1		0.95	0.927024		1.14	0.965312		1.3	0.499979		0.9	0.85232		0.73	0.110673		0.84	0.446107		0.84	0.730617		0.93	1		0.73	0.613204		1.11	0.943444		0.66
Solyc01g110480	0.4	6.54873e-56	-	0.45	7.38526e-25	-	0.54	1.45289e-12	-	0.57	1.97624e-12	-	0.95	0.658798		1.05	1		0.44	2.25861e-18	-	0.54	3.07912e-08	-	0.59	2.3356e-14	-	0.63	4.4108e-07	-	0.69	0.00292129		1.14	0.739767		0.67	0.00017626		0.83	0.188667		0.52	2.64364e-11	-	0.69	0.0110838		0.81
Solyc01g110500	2.63	1		3.23	1		1	NA		2	1		1.78	1		0.79	0.964235		1.45	1		1	1		0.33	1		0.97	1		1.74	0.887654		1.27	0.967271		1.32	1		4.55	1		0.5	1		1.27	1		4.5
Solyc01g110560	0.97	0.998401		1.32	0.765331		0.78	0.416938		0.71	0.0587865		1.48	0.0012896		1.01	1		1.19	0.941979		1.89	0.104889		1.03	1		0.74	0.232545		1.67	0.000243864	+	0.85	0.978025		0.54	0.27906		1.39	1		0.29	0.100407		0.78	0.967855		1.23
Solyc01g110570	5.56	0.00170323	+	4.35	0.0932583		3.13	0.0568291		4.76	0.00228625	+	1.16	1		14.29	0.289656		8.33	0.754129		5.88	1		3.03	1		1	NA		1	NA		1	NA		1	NA		1	NA		1	NA		1	NA		1
Solyc01g110640	1.45	0.933199		0.77	1		1.37	0.719152		0.94	1		2.68	0.0235852	+	1.37	0.754982		1.04	1		0.89	1		1.14	1		0.65	0.413743		0.59	0.270393		0.87	0.788349		0.76	0.990155		0.97	1		0.93	1		0.83	1		1.43
Solyc01g110670	1.27	0.865497		0.81	0.673549		1.85	0.0189344	+	1.72	0.028649	+	0.95	1		1.19	1		1.14	1		0.57	0.771839		1.28	0.981972		0.59	0.317532		0.66	0.388138		0.79	0.602239		0.61	0.624721		1.61	1		0.68	0.916798		1.04	1		0.87
Solyc01g110680	1.82	0.306096		1.45	0.560177		2.22	0.000906191	+	2.17	0.000423299	+	1.2	0.743683		1.2	1		1.04	1		1.18	1		1.23	1		1.22	0.803925		0.72	0.504165		0.9	0.977526		0.54	0.444456		1.03	1		1.2	1		0.82	1		0.79
Solyc01g110690	1.2	0.865497		1.52	0.205858		1.41	0.0601408		1.19	0.336203		1.62	0.00171838	+	1.05	1		0.92	0.967296		1.19	1		1.1	1		1.08	0.872484		0.65	0.0204035	-	0.83	0.440848		0.65	0.208211		1.08	1		0.84	1		0.84	0.970346		1.5
Solyc01g110700	0.99	0.459074		0.75	0.00107242		0.83	0.396232		0.89	0.373312		1.32	0.00111178		1.06	1		1.03	1		0.93	1		1.01	0.895639		0.83	0.394651		1.38	5.74114e-06		1.05	1		0.88	0.766037		0.9	0.752209		0.5	3.09858e-07	-	0.54	0.000850009	-	1.48
Solyc01g110740	1.12	1		0.96	1		0.64	0.33157		1.06	0.988417		1.53	0.192291		0.98	1		0.89	0.973715		1.03	1		1.22	0.920258		1.04	1		0.78	0.606793		0.78	0.363936		1.28	0.508121		0.79	1		1.04	0.977428		1.23	0.807021		1.52
Solyc01g110750	0.96	0.968779		1.04	1		0.72	0.484454		0.98	1		1.44	0.147261		0.99	1		0.89	0.936286		1.15	1		1.09	1		1.1	0.833786		0.81	0.615976		0.83	0.518609		1.12	0.666688		0.96	1		0.99	1		1.18	0.900902		1.5
Solyc01g110770	2.86	0.0211721	+	0.78	0.841658		1.69	0.0768031		2.63	3.02569e-05	+	1.12	0.9578		1.32	1		1.75	0.807466		0.57	0.947514		1.56	1		0.46	0.471195		0.23	0.0563057		1.96	0.712432		0.79	1		0.83	1		0.32	0.916882		1.11	1		0.98
Solyc01g110800	3.57	0.00552414	+	0.69	0.639668		1.67	0.0936308		3.13	3.36246e-06	+	1.12	0.988343		1.04	1		1.1	1		0.54	0.968843		0.68	1		1.82	0.889209		0.07	0.000123514	-	0.85	1		0.82	1		1.64	1		1	NA		0.69	1		1.57
Solyc01g110860	0.18	0.865497		0.17	0.335955		0.15	0.0116453	-	0.1	0.00958875	-	0.48	0.587942		0.14	0.851151		0.29	0.999211		0.17	1		0.57	1		0.85	1		0.23	0.520639		1	NA		6.67	0.862193		0.5	1		1	NA		1	NA		0.93
Solyc01g110890	0.03	0.0042268	-	0.04	0.0777978		0.03	0.00268178	-	0.1	0.336203		0.32	0.372321		0.14	0.743692		0.04	0.0330429	-	0.02	0.00932226	-	0.05	0.0819907		0.06	0.123432		0.13	0.10724		1	NA		0.03	0.00902572	-	0.04	0.0248935	-	0.42	1		0.5	1		0.44
Solyc01g110910	1.16	0.935958		0.95	0.980486		0.81	0.448669		1.11	0.626527		1.57	0.0592301		1.25	0.857027		1.03	1		1.04	1		0.93	0.683496		0.91	0.928159		1.03	0.654256		0.97	0.993467		0.65	0.0468098	-	0.96	1		0.8	0.970459		0.86	1		1.08
Solyc01g110920	1.33	0.528723		0.68	0.0886707		1.15	0.797342		0.48	0.000901446	-	0.54	3.48525e-07	-	1.79	0.964103		0.72	0.473892		0.53	0.0214675	-	0.85	0.998197		0.63	0.39057		0.41	0.000339183	-	0.88	1		0.7	0.51364		0.74	0.956959		0.66	1		0.94	1		0.28
Solyc01g110930	0.51	0.795758		0.31	0.782305		0.24	0.801716		0.49	0.657732		0.5	0.447498		0.8	1		1.79	0.896039		0.52	1		1.12	1		2.44	0.813614		0.1	0.0134035	-	0.11	0.698329		0.92	1		1.14	1		14.29	0.273576		2.56	0.78576		0.42
Solyc01g110960	0.98	0.888011		1.47	0.203405		0.93	1		0.91	0.900892		1.26	0.479958		0.83	0.215137		1.06	1		0.84	1		2.27	0.24116		1.33	0.893478		0.39	0.00170591	-	0.7	0.000199253		0.49	0.294486		0.61	1		1.27	0.995351		0.97	1		0.61
Solyc01g110980	0.88	0.620538		0.81	0.552626		0.88	0.841723		0.62	0.00400998	-	0.91	0.770944		0.85	0.913263		0.93	0.939474		0.82	0.880884		0.97	0.92362		1.14	0.715623		1.23	0.0618522		0.79	0.0604452		0.98	0.988327		0.8	0.779782		0.89	1		1.09	1		0.93
Solyc01g110990	0.9	0.150759		0.87	0.13201		0.82	0.139826		0.65	4.03439e-07	-	1.01	1		0.87	0.67403		0.92	0.716388		0.88	0.806505		0.93	0.396502		0.96	1		1.16	0.00768336		0.86	0.175563		0.98	0.858162		0.88	0.830587		0.94	1		1	1		0.88
Solyc01g111010	2.38	0.076445		0.9	1		0.81	1		1.33	1		0.43	0.316946		1.67	0.851151		2.38	0.143393		0.43	0.899679		0.93	1		1.18	1		1.02	1		1.05	1		1.06	1		1	1		0.62	0.955339		1.19	1		3.76
Solyc01g111050	1.37	0.26072		1.32	0.563812		0.87	0.890545		1.75	0.00156203	+	1.59	0.0122013	+	1.04	1		0.99	1		1.18	1		0.8	0.0163566		0.98	1		0.61	8.17038e-05	-	1.25	0.608858		0.82	0.62346		1.2	0.736724		1.2	0.489184		1.11	1		0.69
Solyc01g111070	0.38	0.000203521	-	0.28	0.000117112	-	0.7	0.108073		0.76	0.262046		1.18	0.825636		0.79	0.970351		0.45	0.101456		0.14	0.000613457	-	0.98	1		0.57	0.00169974	-	1	0.913125		1.43	0.993888		0.45	0.271103		0.4	0.123688		0.29	8.43907e-07	-	0.48	0.000199185	-	2.12
Solyc01g111080	0.72	0.00286049		0.4	2.98247e-07	-	0.82	0.341171		0.81	0.0810857		1.64	7.00881e-05	+	1.11	1		0.88	0.784129		0.7	0.247924		1	0.895639		0.76	0.286709		2.57	1.11028e-19	+	1.16	0.741579		0.78	0.486761		0.61	0.000797604	-	0.32	6.79493e-08	-	0.36	0.000109331	-	2.3
Solyc01g111180	0.99	0.440527		0.75	0.000998059		0.83	0.396792		0.89	0.366207		1.32	0.00111722		1.06	1		1.03	1		0.93	1		1.01	0.895639		0.83	0.395412		1.39	4.96665e-06		1.05	1		0.88	0.761702		0.9	0.755616		0.5	3.06983e-07	-	0.54	0.000848533	-	1.48
Solyc01g111190	1.59	0.00585813	+	1.06	1		0.83	0.513255		1.12	0.48019		1.48	0.0183078		1.19	1		0.95	0.991178		1.15	1		1.15	0.965274		0.88	0.816892		0.81	0.540054		1.05	1		1.15	0.418068		1.11	1		0.89	1		1.27	0.512443		1.23
Solyc01g111210	0.99	0.832389		1.12	0.878426		0.76	0.347623		0.88	0.768292		0.77	0.120354		1	1		0.73	0.631922		1.09	1		0.89	1		0.76	0.734704		0.6	0.0483882	-	0.79	0.0884947		0.78	1		0.68	1		1.69	0.916385		0.42	0.723387		0.55
Solyc01g111220	1.67	0.0300919	+	1.69	0.0864917		1.59	0.201586		2.17	0.000130609	+	0.53	0.147739		1.02	1		1.12	1		0.96	1		2.27	0.895639		1.25	1		0.2	0.0932575		0.65	0.986441		0.44	1		0.24	1		0.78	1		4.55	1		0.26
Solyc01g111230	1.25	0.530693		1.25	0.0963231		1.43	0.0270079		1.32	0.0422259		0.81	0.0217805		2	0.241602		1.22	0.982573		1.16	1		2.78	0.662019		0.56	0.80299		0.19	8.24073e-05	-	1.41	1		0.2	0.168954		0.17	0.562177		0.93	1		1.89	1		0.07
Solyc01g111250	0.06	0.177887		0.35	0.370777		0.34	1.94111e-22	-	1.23	0.60211		0.7	0.861792		0.86	0.873773		0.64	0.15095		0.76	0.434039		0.81	0.0287407		0.85	0.531722		1.46	4.21712e-05		1.04	1		0.77	0.138995		0.84	0.261052		0.83	0.575747		0.93	1		1.18
Solyc01g111260	1.12	0.952181		1.12	0.647148		0.84	0.254298		1.22	0.0783709		0.8	0.0383294		1.02	1		1.18	0.763326		1	1		1.12	0.998324		0.87	0.767293		0.85	0.699831		1.05	1		0.74	0.0415339		0.94	1		0.58	0.00522856	-	1.02	1		0.82
Solyc01g111270	1.41	0.000540788		2.56	3.83514e-15	+	1.16	0.859135		2.86	8.24218e-11	+	0.56	0.0416973	-	3.7	0.00126578	+	1.61	4.0588e-05	+	1.59	0.000250359	+	1.32	0.895639		3.57	9.37042e-07	+	0.23	8.0293e-08	-	2.78	0.11057		1.15	0.181973		1.01	1		0.6	0.916385		2.44	0.0385813	+	0.17
Solyc01g111280	1.35	0.131588		2.13	2.33468e-07	+	0.93	0.890755		1.85	1.61638e-12	+	0.86	0.63191		1.47	0.432031		1.64	0.0246164	+	1.43	0.553699		1.47	0.0719768		1.49	0.153226		0.91	1		1.35	0.409656		1.52	0.00714335	+	1.12	0.976852		1.01	0.977428		0.81	0.889734		0.94
Solyc01g111290	0.13	0.424566		25	0.209437		0.4	1		0.44	1		12.91	0.0338159	+	4	0.441416		5	0.507248		0.26	0.983622		1.11	1		0.07	0.119269		4.25	0.725214		3.33	0.298204		0.09	0.239547		1	NA		0.78	1		2	1		1
Solyc01g111310	1.15	1		1.52	0.289949		0.99	1		0.93	1		0.45	7.14328e-08	-	0.99	1		2.78	0.0652619		1.35	1		2.78	1		0.59	0.792689		0.45	0.0429527	-	0.92	1		1.2	0.978815		1.16	1		1	NA		8.33	0.946402		0.34
Solyc01g111330	0.6	0.15227		0.95	1		0.77	1		0.45	0.177803		0.59	0.114197		1.33	0.99975		0.93	1		1.06	1		2.5	1		0.58	1		0.53	0.922515		8.33	0.00246276	+	0.43	0.847313		4	1		1.75	1		0.65	1		0.38
Solyc01g111340	1.33	0.532178		0.99	0.985728		0.89	0.865106		0.95	0.913071		1.49	0.000318996		0.92	0.889901		1.01	1		0.85	0.775826		1.41	0.169869		0.78	0.254039		0.69	0.0751199		1.02	1		1.02	0.847313		0.68	0.586438		0.51	0.00282304	-	0.44	1.8426e-06	-	0.93
Solyc01g111350	1	0.649777		1.09	0.872436		0.77	0.0944467		0.78	0.024695		1.26	0.0114143		1.33	0.615268		1.11	0.9322		0.88	0.704446		1.2	0.318563		0.98	1		1.34	0.000923083		1.52	0.00289532	+	1.05	0.640259		0.79	0.419882		1.04	0.446237		0.85	0.932119		1.27
Solyc01g111380	1.52	0.00598837	+	1.49	0.0595012		1.28	0.24964		0.93	0.870117		1.15	0.510054		0.97	1		1.22	0.813303		1.32	0.645881		0.96	1		0.71	0.386224		1.11	0.4231		1.52	0.689179		0.9	1		1.1	1		0.96	1		0.98	1		0.66
Solyc01g111500	0.66	0.536238		1.14	1		1.23	0.91884		1.28	0.653319		1.26	0.700225		1.19	1		0.69	0.816105		0.82	1		1.43	0.981972		1.16	1		1.26	0.376595		3.33	2.30622e-06	+	0.47	0.319007		0.75	1		2.94	0.838522		1.79	0.922606		0.97
Solyc01g111510	1.06	1		1.04	1		1	1		1.06	0.491501		0.87	0.0497288		1.41	0.0594349		0.95	0.877831		1.05	1		1.01	0.917193		0.98	1		0.8	0.194027		1.49	0.00688389		0.9	0.934551		1.19	0.268036		0.81	0.464545		1.04	0.971798		0.73
Solyc01g111540	0.66	0.340549		0.71	0.692673		0.44	1		0.87	1		0.18	0.000724027	-	1	NA		0.44	0.691671		0.05	0.334639		1	NA		0.44	1		0.11	0.182415		1	NA		0.34	0.683955		0.93	1		1.75	1		0.4	1		1
Solyc01g111550	1.28	0.639796		2.27	0.0175846	+	1.08	1		1.39	0.550135		2.02	0.0461799	+	1.06	1		0.99	1		1.3	0.94361		1.2	1		1.37	0.85013		0.32	0.00547671	-	0.37	0.74016		0.38	0.245807		0.38	0.607507		0.29	0.699489		0.2	0.205899		0.96
Solyc01g111570	3.23	1.63033e-37	+	3.13	3.8391e-17	+	1.89	1.73699e-17	+	2.27	1.49001e-19	+	1.48	6.26608e-08		1.1	1		2.63	0.000561045	+	2.56	0.0421442	+	2.17	1.05483e-05	+	0.93	1		0.8	0.879503		0.95	0.910588		1	0.940277		1.69	0.157327		1.52	0.00954871	+	1.15	0.872741		1.36
Solyc01g111600	1.02	0.863912		1.08	0.961091		0.88	0.642968		0.99	1		0.75	0.000810957		0.81	0.0643632		1.06	1		0.95	1		1.02	1		0.93	0.997664		1.23	0.00327756		0.78	0.186654		1.15	0.105677		1.05	1		0.76	0.439405		0.78	0.253763		0.93
Solyc01g111610	0.23	0.000392469	-	0.5	0.490757		0.56	0.872447		0.25	0.000338536	-	1.4	0.266066		1.01	1		0.19	0.0229029	-	0.96	1		0.95	1		0.41	0.962617		0.24	7.70872e-08	-	0.9	0.861456		0.24	0.751504		0.22	0.832212		1.67	1		0.22	1		0.25
Solyc01g111630	1.06	1		1.35	0.0266077		1.12	0.387221		1.54	3.4127e-07	+	0.81	0.0164731		1.37	0.17711		0.93	0.85879		1.27	0.388757		1.41	0.4444		2.04	0.000272206	+	0.51	2.07835e-07	-	1.39	0.137965		0.91	1		1.47	3.45559e-06		0.7	0.39311		1.92	1.36023e-05	+	0.56
Solyc01g111660	1.15	0.966525		0.79	0.565341		0.98	1		0.67	0.275433		0.77	0.232301		1.19	1		0.65	0.347565		0.87	1		0.86	1		0.81	1		0.64	0.153143		3.85	0.0284747	+	0.62	0.191975		0.81	1		0.97	1		1.23	1		0.98
Solyc01g111740	1.08	1		1.14	0.744636		1.47	0.00100228		1.2	0.112308		0.85	0.255027		0.81	0.954213		1.18	0.902961		1	1		2.04	0.508804		1.47	0.247686		0.47	0.000204087	-	1.28	0.922596		0.71	0.565303		0.94	1		0.3	0.658458		0.98	1		0.71
Solyc01g111770	1.02	0.790825		1.06	1		1.16	0.161357		1.19	0.0618738		1.07	0.796221		1.08	1		0.96	0.939474		0.92	0.994417		1.15	0.831928		1	1		0.86	0.6608		1.15	0.788221		0.8	0.245399		0.96	1		0.95	1		1.09	0.851463		0.8
Solyc01g111800	0.93	0.895894		0.53	0.0942977		0.68	0.541891		0.56	0.0541326		0.88	0.805222		1.28	1		0.9	0.955564		0.63	0.722145		0.8	0.953886		0.47	0.053288		0.52	0.000877788	-	1.32	0.923924		0.59	0.341948		0.58	0.438304		0.92	1		0.92	1		0.82
Solyc01g111810	0.82	0.0534136		0.89	0.494827		0.84	0.394315		0.79	0.0319676		0.8	0.0233968		1.03	1		0.89	0.629199		0.77	0.175873		1.01	1		1	1		0.57	2.95422e-05	-	0.98	1		0.79	0.358776		0.9	0.979972		0.93	1		1.05	1		0.85
Solyc01g111830	0.9	0.0555633		0.97	0.837746		1.11	0.603431		0.8	0.0257552		0.75	5.12898e-05		1.32	0.578795		0.78	0.13211		0.62	0.00271496	-	1	1		0.6	0.0387186	-	0.48	1.32777e-08	-	1.18	1		0.61	0.00148338	-	0.59	0.00038751	-	0.38	0.0260488	-	0.43	0.000867312	-	0.22
Solyc01g111880	1.06	1		1.28	0.406256		1.49	0.631281		1.14	0.858569		0.49	2.10706e-11	-	0.78	0.5953		0.87	0.939474		0.71	0.688462		0.49	0.624798		0.33	2.2653e-05	-	0.19	6.76511e-21	-	1.25	0.971886		0.61	0.0388712	-	1.01	1		2.13	0.634582		0.39	0.344997		0.19
Solyc01g111900	2.17	0.307465		3.23	0.00291979	+	4	0.0207505	+	33.33	0.00538431	+	1.42	1		1	NA		4.35	0.594377		2.38	1		1	NA		2.27	1		1	NA		5.88	0.911226		1	NA		1	NA		1	NA		1	NA		2
Solyc01g111920	0.52	2.17949e-22	-	0.57	6.53326e-12	-	0.52	1.92805e-11	-	0.53	1.01772e-15	-	1.01	1		1.08	1		0.59	1.62721e-07	-	0.53	6.46653e-07	-	0.55	6.02953e-14	-	0.6	1.10914e-05	-	0.85	0.639902		1.01	1		0.62	1.79077e-06	-	0.7	0.000240734		0.76	0.320162		0.72	0.0539068		0.8
Solyc01g111930	1.03	0.989088		1.04	1		1.01	1		0.95	0.951953		0.71	0.00032414		1.11	1		0.98	1		1.11	1		2.08	0.116729		0.94	1		0.65	0.0119824	-	1.11	0.994324		1.08	0.762205		1.12	1		0.64	0.73803		0.49	0.10789		0.67
Solyc01g111950	0.39	0.0186739	-	0.69	0.878426		0.6	0.306752		0.86	0.950422		1.97	0.589201		1.27	0.949186		0.69	0.584155		0.75	0.974854		0.93	0.962595		0.81	0.675054		3.4	7.87181e-13	+	1.02	1		1.43	0.493954		0.93	1		0.88	1		0.61	0.0831959		2.3
Solyc01g111970	0.1	1.13625e-17	-	0.24	5.48549e-12	-	0.63	0.000971537	-	0.75	0.00966999		1.6	0.00141419	+	1.85	4.24756e-05	+	0.44	0.0251068	-	0.85	0.707561		0.85	0.0477055		0.9	0.876973		2.73	4.69312e-10	+	1.41	0.0965557		0.75	0.143829		1.05	1		1.23	0.0248008		0.76	0.185864		3.46
Solyc01g111980	0.09	1.97255e-72	-	0.06	1.12024e-48	-	0.17	1.43307e-44	-	0.08	7.02452e-49	-	0.6	1.87259e-14	-	2.17	1.43648e-05	+	0.15	1.65894e-38	-	0.08	2.64813e-28	-	0.15	4.80233e-15	-	0.09	2.04177e-31	-	0.2	4.67168e-30	-	2.13	7.32122e-10	+	0.29	6.36101e-16	-	0.23	6.89049e-08	-	0.34	0.000306308	-	0.22	0.079297		0.16
Solyc01g112000	0.16	5.94725e-120	-	0.12	1.5262e-109	-	0.28	5.41752e-27	-	0.17	8.09272e-92	-	0.72	4.74365e-08		0.83	0.0612868		0.14	3.94167e-20	-	0.18	2.11285e-11	-	0.19	8.79797e-17	-	0.17	2.25363e-60	-	0.31	7.2836e-18	-	0.9	0.801164		0.16	8.14312e-43	-	0.32	4.37606e-16	-	0.18	3.47569e-29	-	0.33	2.62926e-06	-	0.37
Solyc01g112060	0.98	0.782059		1.2	0.630097		1.12	0.646001		0.9	0.770657		1.08	0.825636		1.32	0.864222		1.12	0.832691		1.47	0.248129		1.16	0.927623		1.06	0.958895		0.77	0.378762		1.27	0.827005		1.22	0.190078		1.52	0.0256534	+	0.88	1		1.22	0.61701		1.06
Solyc01g112070	0.72	0.345681		0.49	0.0382683	-	0.45	1.51094e-06	-	0.42	8.69935e-09	-	1.06	1		0.81	0.569741		0.88	0.896997		0.9	1		0.94	0.961167		0.51	0.000312405	-	0.69	0.022873		1.54	0.158633		1.03	0.929662		1.14	1		0.83	1		0.83	1		0.73
Solyc01g112080	0.88	0.107477		0.89	0.492505		1.23	0.0749823		0.86	0.276368		1.55	2.4383e-07	+	1.28	0.311765		1	1		1.03	1		1.09	1		0.78	0.229422		0.77	0.194896		1.18	0.73399		0.94	1		0.99	1		0.63	0.352626		0.56	0.247916		0.61
Solyc01g112090	1.61	0.378305		0.86	0.905121		0.77	0.646152		0.72	0.324589		1.23	0.47485		0.98	0.990733		1.32	0.939474		1.1	1		0.91	1		0.53	0.327261		0.45	0.0141983	-	0.96	0.880909		1.02	1		2	0.761976		0.9	1		1.08	1		0.74
Solyc01g112100	1.25	0.140478		1.2	0.16344		0.93	0.898556		0.87	0.252616		1.55	3.09303e-10	+	1.23	0.777593		1.28	0.203071		1.06	1		1.11	0.979021		0.86	0.416524		0.96	0.737292		1.32	0.0765851		1.08	0.32529		1.09	0.936546		0.91	1		1.03	1		0.85
Solyc01g112120	1.11	1		1.27	0.353208		1.16	0.289358		1.22	0.0724634		1.48	3.09472e-05		1.23	1		1.09	0.993094		0.92	1		0.88	0.424636		1.06	0.722807		0.93	1		1.37	0.193762		1.02	0.647719		0.94	1		1.15	0.13882		1.11	0.867899		0.79
Solyc01g112130	1.2	0.949499		1.25	0.725556		1.19	0.599919		1.37	0.0314596		1.78	0.00133834	+	1.32	1		1.04	1		0.81	0.833856		0.78	0.127658		1.03	0.967134		0.86	0.810963		1.19	0.849871		0.92	1		1	1		1.15	0.276442		1.22	0.687385		0.86
Solyc01g112140	1.15	0.951994		1.14	0.917853		1.3	0.0369641		0.99	1		0.89	0.710084		1.15	1		1.54	0.546637		0.91	1		1.39	0.762633		0.32	2.40744e-07	-	0.78	0.762815		1.39	0.80241		1.3	0.565845		1.35	1		0.55	0.610735		1.09	1		0.86
Solyc01g112190	0.51	3.01689e-06	-	0.54	0.0178835	-	1.49	0.993824		0.53	0.0955971		0.64	0.0697571		2.78	0.319056		0.85	0.815763		0.44	0.420225		2.63	0.920258		0.51	0.473805		0.21	1.11995e-06	-	5.88	0.0268277	+	0.51	0.396111		0.92	1		0.58	1		2.17	1		0.03
Solyc01g112220	0.85	0.130445		0.94	0.872436		1.3	0.477234		0.95	1		0.45	0.000105923	-	1.03	1		0.72	0.0570186		0.81	0.828668		0.68	0.703449		0.85	0.875361		0.46	9.75319e-07	-	0.83	0.181899		0.55	0.0200362	-	0.77	0.940826		0.83	1		1.08	1		0.35
Solyc01g112230	0.01	2.71508e-05	-	0.03	1.23136e-07	-	1.89	0.0209644	+	0.24	0.00334675	-	1.89	0.449678		1.05	1		0.5	1		0.93	1		0.58	0.570134		3.03	0.00188491	+	1.88	0.0834221		1.1	0.971661		2	1		2.13	0.787072		2	0.0252685	+	1.18	1		0.91
Solyc01g112260	0.68	1.17063e-10		0.71	9.75935e-05		0.6	0.000321023	-	0.68	0.000199026		0.58	8.82227e-16	-	1.03	1		0.68	0.0361497		0.45	0.0591451		0.38	5.35828e-05	-	0.28	8.91125e-16	-	0.24	1.07587e-19	-	0.95	1		0.53	0.010477	-	0.79	1		0.38	0.0372323	-	0.28	0.000763052	-	0.27
Solyc01g112370	1.02	1		1.25	0.788183		0.69	0.426423		0.77	0.522972		0.86	0.825636		0.78	0.851151		1.18	0.976892		1.14	1		1.35	0.805877		0.35	0.000115295	-	0.75	0.582118		1.04	1		0.68	0.620137		0.93	1		1.32	0.74401		1.09	1		0.74
Solyc01g113450	0.33	1		0.17	0.878426		0.5	1		0.44	1		0.33	1		0.85	0.835299		1	NA		1	NA		0.36	1		1	NA		1	NA		0.56	0.00154164	-	1	NA		1	NA		0.45	1		2.78	1		2.5
Solyc01g113620	1.23	0.641578		1.05	1		0.93	1		1.01	1		1.05	1		1.54	0.567738		1.11	0.993094		0.81	0.967626		1.52	0.324784		0.95	1		0.61	0.0139682	-	0.98	1		0.78	0.690783		0.83	1		0.68	0.625376		0.96	1		0.75
Solyc02g005110	1.28	0.126669		1.19	0.446709		1.16	0.328212		1.72	9.07777e-07	+	0.77	0.0242207		1.82	0.172228		1.12	0.889201		1.11	1		1.89	0.253227		1.14	0.876973		0.45	8.63135e-08	-	1.06	1		0.59	0.101339		0.93	1		1.2	1		1.12	1		0.34
Solyc02g005140	1.59	0.00681496	+	0.87	0.739887		0.88	0.880923		1.41	0.141532		1.47	0.0317465		1.47	0.528476		1.23	0.686688		1.45	0.459212		1.28	0.570739		1.28	0.209777		0.68	0.0427127		0.95	0.996447		1	0.933642		1.11	1		1.18	0.638656		1.39	0.240392		1.22
Solyc02g005180	1.37	0.198884		1.27	0.347527		1.06	0.890755		1.41	0.0247761		1.83	0.00359892	+	1.3	0.995467		1.11	0.924291		1.14	0.971092		1.64	0.149384		1.39	0.239158		0.69	0.123004		0.89	1		0.81	0.595292		1.16	1		1.15	0.670837		1.15	0.890639		1.09
Solyc02g005280	1.32	0.802097		0.81	0.673405		0.92	1		0.57	0.0373358	-	0.96	1		0.93	1		1.14	0.999211		0.88	1		1.28	0.790326		0.99	1		1.12	0.545182		1.09	1		0.76	0.805681		0.81	0.994501		1.39	0.323784		0.9	1		1
Solyc02g011840	0.6	1		0.74	1		1.16	1		1	1		2.52	0.473101		2.86	0.441226		1.64	1		0.07	0.747802		0.52	1		0.38	0.708267		0.88	1		1.23	1		0.26	0.644498		1.82	1		1.22	1		1.79	1		1.11
Solyc02g011850	0.6	1		0.74	1		2	1		0.91	1		1.96	0.740556		2.86	0.405519		0.82	1		0.07	0.747802		0.36	0.979021		1.09	1		0.53	1		1.41	0.913063		0.32	0.780332		3.85	1		1.22	1		1.2	1		2.22
Solyc02g011990	0.67	1		1	NA		1.45	1		1.75	1		0.18	0.825636		2.7	1		0.34	0.999211		0.29	1		1	NA		0.05	0.00120344	-	0.46	1		1.23	1		0.5	0.934551		3.03	1		0.31	1		2	1		0.45
Solyc02g014030	0.67	1.17206e-07	-	0.98	1		2.13	0.824364		0.05	2.15771e-08	-	0.14	3.21563e-10	-	2.86	0.953162		0.51	9.8098e-07	-	0.53	0.644604		0.41	0.921354		0.16	0.111426		0.07	1.00934e-28	-	2.5	0.689458		0.49	0.00380435	-	0.31	0.475425		0.33	1		0.14	0.886314		0.11
Solyc02g014120	0.13	0.169688		2	0.881149		4	0.898556		0.35	1		1.78	0.890499		0.75	1		0.46	0.794868		0.96	1		1.1	1		0.17	0.0229339	-	0.89	1		0.37	1		0.81	1		0.24	1		0.8	1		1.15	1		0.35
Solyc02g014150	1.15	0.748777		1.05	1		1.06	0.621002		1.18	0.130591		1.04	0.932968		1.69	0.0269871	+	1.05	1		1.23	0.375762		1.18	0.871331		1.02	0.976302		0.97	0.76731		1.61	0.102224		1.08	0.336067		1.45	0.000197583		0.76	0.371705		1.1	0.814955		1.06
Solyc02g014170	1.06	1		0.9	0.5529		0.83	0.185065		0.83	0.162295		1.74	1.05678e-08	+	1.11	1		1.3	0.19852		0.98	1		1.33	0.144015		1.27	0.174612		1.32	0.00319055		1.08	1		1.18	0.0438021		0.97	1		1.22	0.00519272		1.18	0.540217		1.59
Solyc02g014180	1.04	0.997348		0.89	0.544249		0.88	0.696311		0.8	0.156707		1.33	0.00515498		0.99	1		1.28	0.267317		0.88	0.975543		1.37	0.0213876		1.35	0.0234833		1.34	0.00262756		1.09	0.992594		1.11	0.282671		0.89	0.958146		1.1	0.257269		1.32	0.241329		1.61
Solyc02g014190	1.09	1		0.93	0.670853		0.89	0.800928		0.81	0.394992		0.94	0.709006		1.09	1		1.41	0.0701118		0.88	0.83585		1.75	7.98225e-08	+	1.54	0.00367828	+	1.33	0.0120738		1.15	0.765201		1.15	0.424403		0.95	1		1.05	0.596831		1.37	0.33741		1.63
Solyc02g014450	1.18	0.802659		1.14	0.875493		1	1		1.02	1		0.76	0.131293		1.08	1		0.88	0.747093		1.22	1		1.56	0.65491		0.81	0.798434		0.42	6.17074e-07	-	1.09	1		0.52	0.0722303		1.41	0.951337		0.99	1		0.79	1		0.49
Solyc02g014460	1.33	0.0332618		1.37	0.180097		1.03	1		1.52	0.233036		0.83	0.661145		0.94	0.78159		1.3	0.215266		1.47	0.384292		1.14	1		2.22	0.096232		0.4	0.0123899	-	0.74	0.010141		1.41	0.00101579		1.35	0.398496		1.16	0.763374		1.28	0.868386		1.17
Solyc02g014470	1.59	1		14.29	0.0102089	+	1	NA		0.54	0.474747		3.12	0.00778545	+	1.23	1		16.67	0.247883		2.33	1		1	NA		0.27	0.376899		1.05	0.965583		1	NA		3.7	0.936385		1.23	1		0.44	1		0.84	1		1.98
Solyc02g014670	0.02	0.00231398	-	0.07	0.00210286	-	2	0.0209467	+	0.23	1.9915e-05	-	3.24	0.0195851	+	0.91	0.393921		3.03	1		1.54	1		0.75	0.886139		4	0.0567165		2.91	0.366456		0.82	0.0771329		0.44	1		20	0.103911		4.76	0.0494554	+	1.52	0.981556		0.98
Solyc02g014730	1	NA		0.11	0.660821		1.43	0.56128		0.58	0.108126		1.75	0.678687		0.8	0.0728735		1	NA		5.88	1		0.42	0.603046		0.66	0.869782		11.77	0.00117543	+	2.44	0.00681918	+	1.05	1		2.78	1		0.51	0.977428		3.7	0.670238		2.9
Solyc02g014740	1	NA		0.33	1		0.93	1		0.44	1		2.75	1		0.42	0.019354	-	1	NA		0.4	1		3.03	1		1	NA		1	NA		10	0.478401		1	NA		1	NA		1	NA		1	NA		1
Solyc02g014840	0.08	1.06956e-74	-	0.07	2.62716e-52	-	0.15	2.28796e-33	-	0.14	5.7051e-19	-	0.88	0.554333		0.76	0.613027		0.12	3.97149e-32	-	0.17	9.32437e-18	-	0.24	8.10694e-13	-	0.4	0.000280872	-	0.35	6.35597e-08	-	0.7	0.29246		0.18	4.84201e-16	-	0.29	5.62174e-09	-	0.33	0.000937502	-	0.53	0.0746732		0.41
Solyc02g014860	1.3	0.589581		1.64	0.00113555	+	0.91	0.872594		1.02	0.994707		1.12	0.372889		1.35	0.620266		0.96	1		1.28	0.154133		1.25	0.269294		1.14	0.362652		1.36	0.00170474		1.72	4.02767e-05	+	0.86	0.687923		1.1	0.954856		0.96	1		1.04	1		1.29
Solyc02g020880	2.08	0.0335502	+	1.01	1		0.99	1		1.09	1		1.41	0.539765		2.33	0.796352		1.23	0.939474		1.56	0.804287		1.56	0.714801		1.27	0.888306		0.68	0.483173		1.19	1		1.16	0.755912		1.39	1		1.12	1		0.87	1		0.88
Solyc02g020890	0.33	3.61814e-08	-	0.49	0.00163167	-	0.43	5.99718e-08	-	0.68	0.0296804		0.96	0.9192		0.93	0.929823		0.26	4.35599e-28	-	0.53	0.0427143	-	0.33	1.73637e-20	-	0.5	2.79942e-05	-	0.49	2.24129e-06	-	1.18	0.877475		0.68	0.0123741		0.7	0.0461477		0.5	5.68195e-06	-	0.75	0.535609		0.62
Solyc02g020940	1.05	1		0.99	0.957203		1.19	0.135795		0.98	1		0.81	0.0461327		1.96	0.0131784	+	0.92	0.70649		1.35	0.0910813		1.3	0.942229		1.06	1		0.6	0.0138424	-	1.32	0.83246		0.95	1		1.49	0.475126		0.6	0.767209		1.19	1		0.76
Solyc02g021000	0.79	0.00290763		0.66	0.000625762	-	0.95	1		0.92	0.825379		0.95	0.806158		1.28	0.970351		0.79	0.124961		0.98	1		0.64	0.0380139	-	0.74	0.281378		0.39	8.77466e-09	-	1.09	1		0.88	0.847313		1.14	0.943084		0.72	0.539106		0.93	1		0.49
Solyc02g021090	0.95	0.984422		0.86	0.98		0.79	0.730746		0.64	0.182041		1.31	0.407809		1	1		1.37	0.799064		1.06	1		0.74	0.722286		0.47	0.0341017	-	0.95	1		0.83	0.520663		0.79	0.901519		1.32	0.992635		0.68	0.772649		0.6	0.307054		1.45
Solyc02g021220	0.84	0.0211898		0.9	0.506223		0.76	0.00566716		0.85	0.317104		1.27	0.00881651		1	0.98424		0.96	0.945959		0.98	1		1.19	0.47057		1.06	0.753576		1.97	2.69199e-12	+	0.99	0.933852		1.09	0.161343		0.95	1		0.88	1		0.96	1		1.38
Solyc02g021260	1.35	0.603745		1.59	0.379725		12.5	0.251023		7.14	2.26933e-13	+	1.26	0.940905		0.63	0.461142		1.89	0.399731		2	0.224812		2.5	0.895639		4.76	0.00670524	+	0.49	0.199794		1.61	1		1.45	0.883647		1.27	1		7.69	0.481427		2.56	0.879166		1.36
Solyc02g021270	0.92	0.755548		1.01	1		0.99	1		1.03	1		0.9	0.825636		0.92	0.992247		0.88	0.86607		0.99	1		1.04	1		0.99	1		0.54	0.0146362	-	1	1		1	1		1.18	1		1.06	1		0.75	0.889734		0.66
Solyc02g021280	1.37	0.487865		1.05	1		0.81	0.675647		0.94	1		0.82	0.366096		0.87	0.953162		1.35	0.464129		0.95	1		1.09	1		1.16	0.776758		0.55	0.00908754	-	0.95	1		0.88	1		1.12	1		0.81	1		0.83	1		0.84
Solyc02g021290	1.18	0.944111		0.9	0.939752		0.83	0.759469		1.82	0.0359106	+	1.7	0.138891		1.23	1		1.15	0.939474		0.79	1		1.39	0.603956		1.41	0.401518		1.69	0.0130987	+	1.23	0.885288		0.86	0.994301		1.03	1		0.52	0.347752		1.03	1		0.74
Solyc02g021350	1	NA		0.11	0.651841		0.15	0.659618		3.7	0.786323		2	1		3.13	0.042584	+	3.03	1		0.44	1		1.28	0.895639		1.03	1		8.85	2.03719e-08	+	1.59	0.583905		0.15	0.153159		0.38	0.0154266	-	1.11	0.315678		0.95	1		3.91
Solyc02g021430	2.7	6.8754e-05	+	1.27	0.862008		1.59	0.0200715	+	1.54	0.142476		1.21	0.6675		1.79	0.851151		1.16	1		2.44	0.443771		1.75	0.929103		0.75	0.876973		0.87	1		2.22	0.556897		0.88	1		1.19	1		0.46	1		0.66	1		0.67
Solyc02g021580	0.67	1		0.38	0.782766		0.81	0.800336		1.28	0.294348		160	2.63384e-10	+	0.92	1		1	NA		0.89	1		0.97	1		1.35	0.963999		3.75	0.421986		0.34	0.0874631		1	NA		4.17	1		0.88	1		1.35	1		7.5
Solyc02g021680	0.56	0.115147		0.3	2.96656e-06	-	0.56	0.124348		0.79	0.447277		0.68	0.00488137		1.79	0.846894		0.68	0.090677		0.59	0.00414799	-	0.61	0.0740687		0.74	0.316539		0.95	0.874829		1.14	0.965431		0.93	1		0.65	2.12304e-05	-	0.7	0.174223		0.84	0.746654		0.97
Solyc02g021770	1.35	1		0.61	0.949321		14.29	0.214991		1.03	1		1.08	1		0.94	1		1.06	1		1.61	1		2.94	0.888041		2.56	0.697787		0.39	0.605735		2.13	0.0272099	+	0.81	1		1.72	1		0.71	1		0.85	1		1.28
Solyc02g022850	1.09	1		1.2	0.865452		0.83	1		0.9	0.976009		0.51	0.0357649	-	0.72	0.89237		1.04	1		0.78	0.922847		0.65	0.979638		1.03	1		0.1	1.0946e-10	-	2.78	0.435955		0.45	0.0200395	-	0.53	1		0.35	1		1.54	1		0.21
Solyc02g022880	1.41	0.27875		1.19	0.80958		1.64	0.00168776	+	1.37	0.0498097		1.14	0.685672		0.88	0.866024		0.99	1		1.02	1		1.03	1		0.86	0.840893		0.81	0.629704		0.89	0.896743		0.94	1		1.03	1		0.85	1		0.96	1		0.72
Solyc02g022920	1.72	0.0269063	+	1.19	0.767648		1.28	0.253683		1.23	0.23939		1.37	0.0888493		1.3	0.70026		2.17	0.000386845	+	1.89	0.0126206	+	1.32	0.38146		1.32	0.115534		1.42	0.00396545		1.3	0.468091		2.13	6.35809e-10	+	1.69	0.000527888	+	1.96	2.88996e-08	+	1.72	0.00170578	+	1.22
Solyc02g023950	1.12	1		1.43	0.123231		1.33	0.536767		0.99	1		1.14	0.828414		1.27	1		1.22	0.815877		1.37	0.883109		11.11	0.502138		0.83	1		0.62	0.123381		0.92	1		0.31	0.111003		0.64	1		0.44	1		1.32	1		0.49
Solyc02g023990	1.3	0.596788		1.79	0.381507		1.79	0.656435		0.93	1		1.29	0.954589		1.12	1		1.32	0.797836		1.64	0.899366		0.29	0.591877		0.57	0.580648		1.41	0.478513		1.04	1		1.45	0.170711		3.57	0.0459556	+	0.69	1		3.13	0.776882		1.08
Solyc02g024010	1.09	1		1.32	0.201879		0.83	0.400396		1.54	0.000185805	+	1.37	0.0318749		1.15	1		0.69	0.159044		0.88	1		1.18	0.922058		0.71	0.0430801		1.37	0.00409503		1.41	0.323921		0.57	0.0530576		0.74	0.761976		0.85	1		0.65	0.331304		0.87
Solyc02g024050	1.15	0.865497		1.06	1		1.3	0.00266058		0.86	0.221635		1.22	0.0440943		1.09	1		1.14	0.847337		1.16	0.853949		1.05	1		0.92	0.919738		0.71	0.0641034		1.47	0.00735217		1.01	0.735068		1.14	0.817762		1.22	0.00769237		1.01	1		0.56
Solyc02g024070	1.56	0.613184		1.22	0.956391		0.85	1		1.03	1		0.7	0.00393157		0.93	1		1.69	0.286485		1.04	1		1.56	1		0.75	0.783601		0.6	0.0164937	-	0.69	0.518356		0.92	1		1.35	1		1.89	1		0.36	0.886314		0.3
Solyc02g027080	0.98	0.802246		0.93	0.878426		1.08	0.898556		0.7	0.026181		1.03	1		1.16	1		1.11	0.939474		0.81	0.808584		0.94	0.893695		0.97	1		0.91	1		1.52	0.393431		0.82	0.532275		0.67	0.0250948	-	0.68	0.458455		1.03	1		0.7
Solyc02g030180	2.56	1		2.86	0.956391		2.27	1		0.19	0.786323		1.1	1		2	1		1.05	1		5.88	1		1	NA		0.09	0.000469997	-	0.57	1		1.54	1		20	0.0788457		3.03	1		1.37	1		1	1		0.2
Solyc02g030250	1.04	0.992471		0.77	0.00321509		0.88	0.542796		0.88	0.246411		0.84	0.0317129		1.22	0.735698		1.04	1		0.94	1		1.12	0.839883		0.88	0.646673		1.56	5.49605e-09	+	1.16	0.518433		1.11	0.163989		0.93	0.965554		0.95	1		0.76	0.228569		1.31
Solyc02g030260	0.04	0.0456617	-	1.54	1		3.33	0.523197		1.75	1		1.14	1		0.59	1		0.48	0.79604		0.93	1		1	NA		0.58	1		0.76	1		5.56	0.497438		0.54	0.780493		1.37	1		1.75	1		0.24	1		0.11
Solyc02g030300	0.94	0.241756		0.87	0.179416		0.8	0.0775855		0.85	0.147926		0.82	0.0342528		1.14	1		0.88	0.383223		0.96	1		0.96	0.831906		1.1	0.530336		0.56	1.7582e-07	-	0.97	0.925365		0.99	0.812144		1.06	1		0.88	1		1.11	0.775205		0.74
Solyc02g030470	1	NA		0.31	1		0.58	0.827053		0.72	0.790753		1.67	0.813422		1.64	0.851151		3.03	1		0.34	1		1.72	1		0.35	0.118803		1.48	0.444271		1.25	0.954299		1	1		0.5	1		0.41	0.885137		0.87	1		3.98
Solyc02g031710	0.72	0.0360417		0.96	0.956391		0.9	0.812286		1.33	0.0131203		1.48	0.0233611		1.05	1		0.56	0.000736135	-	0.75	0.18407		0.59	4.41001e-06	-	0.8	0.42711		1.07	0.241926		1.16	0.699028		0.5	2.55053e-08	-	0.72	0.00287397		0.76	0.234581		0.86	0.889734		0.84
Solyc02g031740	1.33	0.310705		1.67	0.00317637	+	0.85	0.890755		0.68	0.000467008		1.09	0.654458		0.9	0.959861		1.85	0.00882954	+	1.79	0.0315801	+	0.93	1		0.6	0.00771566	-	0.72	0.148782		1.12	1		1.25	0.338439		1.09	1		1.25	0.852066		1.01	1		0.46
Solyc02g031750	1.33	0.99134		1.09	1		0.95	1		1.59	0.453401		1.31	0.770817		0.63	0.914692		2.94	0.462231		2.17	0.865501		0.2	0.0090996	-	0.78	1		0.54	0.587174		0.86	0.992915		1.11	1		1.56	1		0.62	1		3.45	0.980315		0.22
Solyc02g031780	0.57	0.00115406	-	0.55	0.324039		0.36	3.61953e-06	-	1.32	0.522972		1.45	0.270005		0.98	1		0.51	0.0366037	-	0.46	0.429258		0.56	0.195445		0.88	1		0.34	0.000712913	-	0.51	0.526925		0.22	0.0105085	-	0.47	0.292417		0.52	0.609308		0.71	0.988705		0.36
Solyc02g031790	0.13	0.249554		3.23	1		0.44	1		0.3	0.886199		1	1		1	NA		0.38	0.575764		0.31	1		3.03	1		0.78	1		0.12	0.000390358	-	1	NA		0.52	0.867442		0.22	1		2.27	1		1.75	1		0.2
Solyc02g031890	0.31	1		0.31	1		1	NA		1	NA		3.25	1		1	NA		2.08	1		2.5	1		0.4	1		0.01	1.04455e-05	-	0.33	1		1	NA		0.15	0.606505		0.5	1		0.28	1		1.89	1		1.43
Solyc02g031920	0.32	0.115845		0.48	0.035463	-	0.84	0.576456		0.51	0.00248493	-	2.14	0.00487995	+	1.19	1		1.69	0.716291		1.32	0.996652		1.32	0.323009		0.08	2.6109e-48	-	4.4	2.03452e-14	+	1.28	0.484498		1.64	0.396129		1.39	0.911163		1.18	0.0786738		0.63	0.304494		5.14
Solyc02g031940	1.05	1		1.37	0.395315		1.33	0.155768		1.2	0.359925		6.13	3.27068e-82	+	1.82	0.000638881	+	1.92	0.179938		1.72	0.421393		1.85	0.0370899	+	0.57	0.000320433	-	4.75	6.67946e-34	+	1.3	0.144935		2.17	0.0050226	+	1.89	0.014217	+	0.69	0.177321		0.67	0.498505		6.57
Solyc02g031950	0.69	0.123633		1.16	0.879609		1.1	0.522577		0.96	1		4.14	8.77717e-64	+	1.49	0.0287684		1.22	0.840729		2.04	0.0017353	+	1.35	0.003965		0.98	1		4.88	6.74378e-22	+	1.37	0.0886588		1.59	0.00510787	+	1.27	0.574053		1.08	0.42162		0.69	0.330788		5.36
Solyc02g031960	2.33	0.00690923	+	2.44	5.52737e-06	+	0.97	1		2.27	1.37552e-21	+	2.86	3.74995e-15	+	1.59	0.608328		1.19	0.945959		1.2	1		0.54	0.00229028	-	1.15	0.594071		2.23	5.45197e-10	+	1.03	1		1	0.998921		0.82	0.99542		0.72	0.719933		1.03	1		1.03
Solyc02g031980	1.15	0.936376		1.03	1		0.94	0.992881		1.45	0.00116275		1.82	5.09757e-12	+	1.12	1		0.93	0.846608		0.93	1		1.1	1		1.1	0.584212		1.32	0.000351272		0.86	0.379446		1.23	0.0788457		0.99	1		0.9	1		1.04	1		1.46
Solyc02g031990	0.35	0.0768128		0.19	0.209096		1.32	0.861679		0.64	0.786323		0.49	0.0339632	-	1.67	0.0615474		0.16	3.95342e-05	-	0.79	1		0.03	0.000891773	-	0.61	0.99769		0.22	0.00220738	-	2.78	7.40299e-05	+	0.53	0.152511		0.32	0.62244		0.43	0.847613		3.33	0.711958		0.12
Solyc02g032100	1.15	1		1.19	1		1.1	1		0.79	0.635905		0.94	0.980163		1.04	1		2.44	0.132095		1.37	0.935887		0.65	0.00404657	-	0.61	0.0788836		1.6	0.000367486	+	1.49	0.243185		1.06	1		1.75	0.137778		0.79	0.977428		1.02	1		2.1
Solyc02g032380	1.25	0.863288		1.37	0.651841		1.05	1		0.81	0.786323		0.68	0.312664		0.71	0.838565		1.3	0.800509		0.64	0.488085		1.11	1		0.54	0.0493975	-	1.05	0.880007		1.14	1		1.2	0.683425		0.8	1		0.93	1		1.27	0.886072		1.26
Solyc02g032390	1.2	0.86795		1.37	0.252933		1.2	0.713824		0.61	0.0494706	-	1.04	1		0.74	0.821202		1.12	0.942849		1.35	0.60345		1.01	1		0.76	0.529229		0.91	1		0.88	0.863391		0.88	1		1.05	1		0.9	1		1.02	1		1.03
Solyc02g032410	2.04	0.482722		0.88	1		1.56	0.719501		1.54	0.315015		2.94	0.000189172	+	0.67	0.890328		1.23	1		1.54	1		1.82	1		1.39	1		0.5	0.505825		0.99	1		0.09	0.134125		1.39	1		0.41	1		5.88	0.765817		1.18
Solyc02g032660	1.05	1		2.08	0.246586		0.18	0.527977		0.77	0.59356		1.52	0.492934		2.38	0.992193		1.2	1		4.17	0.10184		1.22	1		0.79	1		0.85	0.956103		0.5	0.0284747	-	3.45	1		1.64	1		1	1		1.32	1		0.38
Solyc02g032800	2.38	3.05834e-09	+	2.38	4.90026e-07	+	1.2	0.575333		0.76	0.118189		1.17	0.479432		2.13	0.038827	+	1.35	0.699215		1.85	0.00770758	+	1.3	0.626108		0.93	0.96769		2.75	3.56086e-16	+	1.85	0.0720258		1.52	0.265885		1.32	0.787954		1.04	1		0.98	1		2.44
Solyc02g032840	0.45	0.84762		2.33	1		1.11	1		0.39	0.267789		0.17	7.06136e-05	-	3.57	0.632793		5.56	0.941979		2.5	1		1	NA		0.21	0.981969		0.08	0.0495532	-	9.09	0.709838		2.78	1		1	NA		1	NA		0.5	1		0.04
Solyc02g032860	1.02	1		0.74	0.505263		0.56	0.00153017	-	0.79	0.36302		1.23	0.200337		0.89	0.279586		0.39	0.000174235	-	0.71	0.31003		0.66	0.0086756	-	0.92	0.963983		1.03	0.362746		0.77	0.135296		0.56	0.155467		0.71	0.204136		0.6	0.00159121	-	0.93	1		1.1
Solyc02g032910	0.97	0.909908		0.32	0.0533511		0.34	0.285425		0.34	0.65707		0.26	0.252517		1.45	0.485567		0.87	0.996326		2.63	0.426763		0.34	0.809135		1.11	0.992658		1.57	0.370779		2.38	0.269119		1.89	0.0172269	+	1.3	0.966912		0.53	0.977428		1.12	1		1.14
Solyc02g032930	0.98	0.601081		1.08	0.969854		1	1		1.05	0.717326		1.07	0.711223		1.14	1		1.14	0.813775		0.97	1		0.96	0.520625		1.02	0.922926		1.5	8.37965e-07		1.47	0.00263313		0.85	0.589386		0.85	0.335113		0.96	0.994463		1	1		0.89
Solyc02g032940	1.08	1		1.18	0.945705		1.32	0.685099		0.65	0.000582039	-	1.08	0.825636		1.05	1		1.37	0.696268		2.17	0.00255449	+	1.2	1		0.75	0.313571		1.92	1.96959e-10	+	0.8	0.0846971		1.79	0.106151		1.61	0.151941		0.46	0.407936		0.8	0.923182		1.05
Solyc02g032950	2.33	1		0.58	0.999984		2.78	0.171192		0.93	1		0.09	0.246763		2.17	0.00143116	+	0.16	0.0418795	-	1.61	1		0.65	0.214264		0.71	0.670886		1.56	0.189803		2.17	6.61193e-07	+	0.92	1		0.85	1		0.71	1		0.59	0.441799		2.97
Solyc02g032960	1.09	1		1.19	0.278598		1.19	0.145286		1.11	0.433331		1.06	0.87542		0.97	0.998496		1.19	0.449268		1.04	1		1.25	0.221955		1.09	0.727323		1.04	0.273359		1.09	0.998174		0.9	0.936311		0.98	1		0.96	0.993294		0.98	1		1.56
Solyc02g036260	0.73	0.887022		0.91	1		1.92	1		0.74	0.823011		1.39	0.365844		0.69	0.211178		1.45	1		12.5	0.0205149	+	0.33	1		1.37	0.962257		0.9	1		0.72	0.0917178		1.52	1		2	1		0.24	0.977428		0.32	1		0.56
Solyc02g036300	1.23	0.628519		1.18	0.771674		1.11	0.791767		1.54	0.00200966	+	1.24	0.389885		1.43	0.791821		0.97	1		1.19	0.789743		1.25	0.713812		1.3	0.196638		0.75	0.23293		0.91	0.952214		1.15	0.275649		1.08	1		0.9	1		1.12	0.766245		1.32
Solyc02g036310	1.28	0.521039		1.43	0.34221		0.98	1		1.72	2.14348e-05	+	0.98	1		1.04	1		0.98	1		1.2	0.783757		0.98	0.956787		1.02	1		0.78	0.445084		0.87	0.877475		1.35	0.0137703		1.23	0.325904		0.91	1		1.16	0.654848		1.42
Solyc02g036320	0.88	0.998573		1.2	1		0.78	1		1.28	1		5.8	0.0251947	+	2.08	0.21811		0.21	0.145725		2.56	0.675607		3.7	0.263986		1.37	0.953808		1.48	0.895869		1.41	0.634602		4.35	0.301723		1.52	1		0.45	1		2.38	1		0.67
Solyc02g036350	1.45	0.516472		0.51	0.00461069	-	1.52	0.367401		1.3	0.263026		0.58	1.02443e-08	-	1.85	0.363516		1.59	0.000368417	+	0.7	0.0400066		1.15	1		2.22	0.0547159		0.23	8.83646e-17	-	0.83	0.912865		0.96	1		0.66	0.0206474	-	0.86	1		2.22	0.0012621	+	0.15
Solyc02g036470	1.52	0.000279708	+	1.12	0.78511		1.08	0.576275		1.04	0.811435		1.16	0.152149		1.1	1		1.25	0.210241		1.14	0.912826		1.15	0.713155		1.1	0.629248		1.04	0.42335		0.87	0.333157		1.04	0.456872		1.16	0.412523		1.06	0.316086		1.11	0.782859		1.18
Solyc02g036480	0.07	7.4612e-13	-	0.05	2.42688e-05	-	0.21	0.000439765	-	0.22	0.000144138	-	0.45	0.00132868	-	3.85	1.84392e-05	+	0.12	1.3047e-21	-	0.12	6.62033e-08	-	0.05	7.72095e-19	-	0.06	4.86143e-13	-	0.09	7.92563e-24	-	1.89	0.0427916	+	0.12	1.37206e-08	-	0.29	0.142076		0.22	0.00212559	-	0.27	0.453393		0.11
Solyc02g037500	2.94	0.0252718	+	1.54	0.660821		1.61	1		2.17	0.113885		0.36	0.203721		0.63	0.235784		1.52	0.368789		0.97	1		1.2	0.896936		1.35	0.144921		2.04	8.12156e-06	+	2.5	0.156092		1.35	0.0111501		1.09	1		1.35	0.133398		1.03	1		1.52
Solyc02g037510	1.35	0.00423589		1.03	1		0.87	0.438439		1.12	0.306132		1.01	1		1.54	0.0403863	+	1.2	0.326274		1	1		1.82	1.97721e-10	+	1.39	0.000892269		1.3	0.000216777		1.35	0.138435		1.19	0.0943859		0.9	0.781855		1.08	0.602004		0.96	1		1.71
Solyc02g037590	1.89	0.0222763	+	1.52	0.183376		0.93	1		1.39	0.158487		1.59	0.0479709	+	1.23	0.991524		1.25	0.762297		1.69	0.0318716	+	1.52	0.386649		1.56	0.0381331	+	0.67	0.122473		1.14	0.973945		0.84	0.924664		0.84	1		1.22	0.648475		1.23	0.922606		1.26
Solyc02g038690	1.89	0.358823		1.85	0.367305		0.94	1		0.8	0.920189		1.21	1		2.33	0.519234		1.18	0.964466		0.87	1		1.28	1		1.04	1		0.19	0.000671123	-	1.22	1		0.54	0.759192		0.85	1		0.89	1		0.49	0.963058		0.9
Solyc02g038740	0.97	0.676944		0.9	0.641143		1.56	0.00966255	+	0.84	0.280161		0.79	0.117909		0.91	0.819948		0.85	0.593268		1.28	0.783032		0.58	0.0147032	-	1.09	0.922491		0.37	1.62924e-07	-	0.96	0.899187		1.52	0.0245017	+	1.79	0.08974		0.79	0.695696		1.52	0.746654		0.2
Solyc02g043950	0.57	0.807903		0.67	1		0.27	0.00445819	-	0.44	1		2.33	1		0.81	1		0.61	0.800822		1.47	1		0.74	0.95539		0.24	0.0756437		2	0.711974		1	1		0.48	0.804741		0.11	0.762784		0.41	0.50163		0.23	0.550427		2
Solyc02g044000	0.98	0.964499		1.14	0.991861		0.78	0.885115		0.81	0.593052		1.04	1		0.65	0.585364		1.08	1		1.39	0.702972		1.35	0.653549		0.81	0.524192		0.8	0.723107		0.79	0.729486		0.77	0.624511		1	1		1.23	0.620931		1.82	0.0148498	+	0.74
Solyc02g044030	1.35	0.559059		1.1	1		1.52	0.164837		0.75	0.306173		0.82	0.625726		1.49	0.296107		1.03	1		1.09	1		1.06	1		0.44	0.0027628	-	1.84	0.0127161	+	0.8	0.40891		1.1	0.79573		0.84	1		1.01	1		1.12	1		0.85
Solyc02g044040	1.2	1		1.92	0.860764		0.38	0.420112		1.12	1		0.92	1		0.97	1		1.37	0.775502		0.82	1		1.39	0.937705		0.19	5.52026e-12	-	3.05	0.000920898	+	0.86	0.911226		0.72	0.732702		0.68	1		1.1	1		0.69	0.923182		1.11
Solyc02g044050	1.14	1		1.79	0.872436		0.39	0.377506		1.1	1		1.01	1		1.2	1		1.49	0.566312		1.02	1		1.37	0.950535		0.15	1.7276e-13	-	2.51	0.00571126	+	0.79	0.484356		0.64	0.430656		0.66	0.943084		0.96	1		0.75	0.967855		1
Solyc02g049070	0.92	0.319529		1	1		1.04	0.845354		1.27	0.010377		1.12	0.522637		1.05	1		1.03	1		1.15	0.856274		0.9	0.246153		0.85	0.500798		1.55	2.59661e-08	+	1.08	1		1.06	0.421604		1.06	1		0.98	0.964177		0.93	1		1.47
Solyc02g050120	0.16	0.870128		1	NA		2	1		1.11	1		0.48	1		1	NA		5	0.754129		1	NA		1	NA		0.01	6.87767e-06	-	1.18	1		2.27	1		2.33	0.973156		0.5	1		0.6	1		1.96	0.967864		0.74
Solyc02g050210	0.98	1		2.38	0.087905		1.04	1		1.72	0.0663708		1.93	0.0240452	+	0.91	0.933916		0.89	0.958213		0.75	1		1.59	0.715102		1.04	1		0.68	0.615785		1.05	1		0.68	0.782804		1.08	1		0.47	0.506583		1.09	1		0.64
Solyc02g050330	1.82	0.0130656	+	1.41	0.531754		1.11	0.959248		2.04	0.00578271	+	1.75	0.015314	+	0.87	1		0.97	1		1.39	0.931412		0.92	1		0.63	0.352654		0.45	5.95612e-05	-	1.32	1		0.83	1		0.99	1		0.98	1		1	1		0.45
Solyc02g055440	1.1	1		1.05	1		1.16	0.264766		1.56	9.2167e-05	+	1.2	0.344082		2.63	0.00900309	+	0.86	0.692816		1.28	0.677917		1.59	0.727087		1.64	0.270118		0.39	0.0108219	-	0.8	1		0.75	0.79412		0.98	1		1.79	1		2.56	0.67583		0.31
Solyc02g055540	2.63	0.513785		1.92	1		5.56	0.657193		9.09	0.336949		3.7	0.738196		0.6	0.935651		1.56	0.986008		2.22	1		0.61	0.930365		0.1	0.0430505	-	0.09	0.202367		1.47	0.647507		0.51	0.881236		1.28	1		0.14	0.195178		2.04	1		2.28
Solyc02g061770	1.41	1		0.69	1		0.45	6.33526e-05	-	1.19	0.931051		0.95	1		1.82	0.205404		0.22	0.000352567	-	1.43	1		1.3	0.441028		0.88	0.817927		1.82	0.00102055	+	2.86	9.09056e-12	+	0.98	1		0.88	1		1.52	0.002866	+	0.75	0.45249		1.17
Solyc02g061780	0.22	0.2153		1	1		0.27	0.05616		0.05	0.00217925	-	0.35	0.0157643	-	1.33	1		0.3	0.876861		1	NA		4.76	0.679287		0.06	0.24576		0.05	0.000162478	-	1.23	1		1	NA		1	NA		1.75	1		0.15	0.889734		0.32
Solyc02g061870	2.08	0.0450567	+	1.89	0.00703705	+	1.64	0.0746343		2.04	0.000241252	+	3.62	0.000175251	+	0.61	1		1.79	0.977202		1.23	1		1.32	1		1.56	0.99398		1.12	1		0.17	0.911226		0.4	1		1	NA		1	NA		0.4	1		1
Solyc02g061900	0.19	0.865497		0.06	0.208626		0.04	0.0289021	-	0.23	0.26279		0.52	0.618678		1.92	1		0.12	0.747693		0.73	1		0.38	0.614067		0.03	0.00620379	-	1.52	0.749689		0.68	1		0.16	0.496641		0.44	1		0.5	1		1.15	1		0.77
Solyc02g061990	1.1	1		0.89	0.764246		0.94	1		1.27	0.0761737		1.76	4.07674e-14	+	2.94	0.0196139	+	1.19	0.973097		1.49	0.899366		1	NA		0.53	0.653488		0.33	0.00452438	-	1	NA		0.59	1		0.43	0.934618		1.75	1		1.11	1		0.33
Solyc02g062010	0.73	0.319505		0.56	0.461892		0.48	0.431946		0.66	0.630813		0.83	0.766711		0.88	0.817078		0.49	0.182322		0.55	0.948627		0.35	0.531119		0.69	0.888254		0.4	0.0127544	-	0.82	0.702018		0.51	0.604831		0.65	1		5	0.917483		0.65	1		0.35
Solyc02g062030	1	NA		1	NA		1	NA		1	NA		1	NA		9.09	0.730219		1.33	1		1	NA		0.4	1		0.4	1		0.21	0.735768		2.27	1		0.44	1		1	NA		1	NA		1	NA		0.01
Solyc02g062090	0.03	0.00623187	-	0.03	0.00783005	-	0.01	5.7495e-06	-	0.04	0.0106831	-	0.71	0.937327		0.1	0.538726		0.11	0.361929		0.03	0.0681558		0.03	0.0212265	-	0.02	0.000116128	-	0.76	1		0.11	0.682942		0.33	0.93487		0.24	1		0.04	0.0723217		0.04	0.090593		0.42
Solyc02g062100	0.26	2.79682e-54	-	0.3	5.21066e-34	-	0.43	3.28713e-19	-	0.45	4.67487e-13	-	0.89	0.432386		1.11	1		0.33	1.09487e-19	-	0.47	3.89719e-06	-	0.6	0.000282086	-	0.59	4.83236e-06	-	0.82	0.491256		1.35	0.253941		0.71	0.125806		0.88	0.993372		0.66	0.213417		0.69	0.321555		0.78
Solyc02g062120	1.32	0.650983		1.33	0.589757		0.7	0.16623		1.18	0.585652		0.97	1		1.08	1		1.11	1		1.1	1		0.95	0.922058		0.88	0.831048		0.66	0.0251106	-	0.93	1		0.85	0.913176		1.25	0.635606		0.68	0.272902		1.02	1		0.84
Solyc02g062130	1.04	1		0.95	0.834931		1.04	0.981507		1.1	0.736643		1.32	0.0412232		2	0.0774554		0.83	0.40862		1.25	0.600562		0.69	0.345054		1.22	0.54502		0.59	0.00406518	-	1.52	0.40137		0.9	1		1.35	0.421707		0.57	0.288132		1.04	1		0.7
Solyc02g062170	3.23	0.257032		12.5	0.0287151	+	0.34	0.0961381		2.33	0.405665		0.38	0.466515		2.22	0.701353		0.8	1		1.23	1		0.29	0.981972		5.88	0.649668		0.32	0.236671		1.96	0.763859		0.09	0.286751		1	NA		0.5	1		0.83	1		0.11
Solyc02g062190	1	NA		0.58	1		0.96	1		1.06	1		1.64	1		2.78	0.0143812	+	1	NA		1	NA		0.4	0.888497		1.75	1		0.44	1		25	4.18359e-13	+	1	NA		8.33	0.943084		0.41	0.810557		0.94	1		2
Solyc02g062330	1.28	0.934465		0.53	0.025511	-	1.41	0.875399		1.37	0.543528		1.97	0.0929973		1.08	1		1.02	1		0.93	1		0.7	0.908405		0.98	1		1.29	0.586373		2.13	0.14818		0.45	0.311669		0.75	1		0.77	1		1.35	1		0.99
Solyc02g062340	0.79	0.0660404		0.89	0.553729		1.25	0.329196		1.25	0.136499		1.04	1		2.13	0.00012999	+	0.79	0.596923		1.28	0.544573		1.14	1		2.44	0.000221549	+	1.02	0.919004		2.44	0.00140143	+	0.76	0.620137		1.27	0.281235		0.52	0.26939		2.17	0.000850009	+	0.77
Solyc02g062380	1	1		1.41	1		0.65	1		1.39	1		0.8	1		1.3	1		2.78	0.860065		0.49	1		1	1		2.63	0.988506		3.84	0.257714		25	0.0203996	+	0.32	0.936311		1	1		0.31	1		0.8	1		0.83
Solyc02g062390	0.33	1.11617e-05	-	0.55	0.000114087	-	0.66	0.00183767	-	1.1	0.450772		1.26	0.463974		1.25	0.590635		0.68	0.155053		0.9	1		0.78	0.00284361		0.99	1		2.45	2.54076e-16	+	1.27	0.346121		1.01	0.770551		1.01	1		0.94	1		1.09	0.914959		1.79
Solyc02g062460	0.65	3.68303e-09	-	0.83	0.0737208		0.66	6.76028e-06	-	0.91	0.615449		1.31	0.00475978		1.3	0.282462		0.81	0.223632		1	1		0.97	0.631656		0.85	0.453244		1.32	2.75873e-05		1.23	0.412887		0.81	0.390258		1.12	0.738769		1	0.783936		1.3	0.0934617		1.19
Solyc02g062470	1.12	1		0.26	0.790125		1.04	1		1.61	0.324589		1.97	0.503642		1.18	1		1.45	0.763326		4	1		1.35	0.835376		0.31	3.85127e-05	-	2.29	0.312804		1.23	1		2.33	0.155038		1.82	0.997869		1.72	0.0581842		1.89	0.567208		0.61
Solyc02g062490	1.1	1		0.99	1		0.95	1		1.1	0.847642		1.59	0.157643		1.56	0.776051		1.25	0.748118		1.05	1		1.45	0.0810728		0.24	5.95122e-21	-	1.53	0.0322192	+	1.01	1		1.03	0.847313		1.05	1		1.25	0.082774		1.28	0.571418		2.23
Solyc02g062500	1.06	1		1.12	0.694732		0.81	0.154346		1.43	0.000369265		1.4	0.000724023		1.25	0.515985		1.11	0.934517		1.08	1		1.16	0.603627		1.03	0.914236		1.5	2.40776e-06		1.09	1		0.89	0.88512		1.03	1		1.27	0.00181605		1.28	0.104513		1.47
Solyc02g062550	0.3	1.22692e-06	-	0.62	0.561493		0.27	6.38128e-09	-	0.32	2.80736e-05	-	0.63	0.107434		0.93	0.901721		0.11	3.77995e-14	-	0.19	3.83452e-05	-	0.11	4.79575e-24	-	0.16	1.94449e-13	-	0.47	0.000476779	-	0.97	0.988542		0.19	0.000125899	-	0.51	0.550416		0.13	2.51212e-13	-	0.6	0.185716		0.54
Solyc02g062560	1.92	0.0493756	+	1.33	0.865396		1.14	0.986058		0.37	0.00995322	-	0.57	0.107834		0.92	0.719191		1.02	1		1.1	1		0.06	6.21984e-05	-	0.59	0.518222		0.47	0.130103		0.92	0.609836		0.26	0.554147		1.49	1		0.27	0.203245		0.7	1		0.62
Solyc02g062670	1.18	0.870199		1.1	1		0.88	0.989486		1.2	0.283952		0.92	0.834025		1.09	1		0.89	0.931924		1.2	0.995159		0.84	0.700534		0.83	0.834		0.65	0.0619738		1.19	0.806057		1.1	0.718214		0.94	1		0.52	0.0247792	-	0.87	1		0.63
Solyc02g062690	1.16	0.935958		0.95	0.922786		1.43	0.0135425		1.22	0.137021		1.74	3.43874e-08	+	1.23	1		1	1		1.11	1		0.58	0.00782723	-	0.63	0.149754		0.98	0.817826		0.68	0.730522		0.78	0.942657		0.86	1		0.78	0.917885		0.85	1		0.81
Solyc02g062710	0.71	0.0231317		0.55	0.00348203	-	0.83	0.702154		0.63	0.0584345		0.68	0.0979985		0.82	0.211556		0.53	0.00215038	-	0.55	0.0502011		0.56	0.0948784		0.82	0.891354		0.56	0.0142111	-	0.77	0.193186		0.63	0.298736		0.51	0.589957		0.35	0.181191		0.57	0.743622		0.64
Solyc02g062770	0.01	0.000479552	-	0.18	0.000220984	-	2.13	0.0870115		0.45	0.106195		1.42	0.796593		0.83	0.3744		5.88	0.939474		0.5	0.986478		0.48	0.408203		3.23	0.0699559		6	0.024434	+	0.85	0.247123		1	NA		5.88	0.424073		6.67	6.84722e-06	+	1.1	1		0.81
Solyc02g062780	0.94	0.57666		0.99	0.988617		0.81	0.387432		1.47	0.0091313		0.64	0.00570304	-	0.9	0.821202		0.89	0.718772		0.9	1		1.04	1		1.09	0.887637		0.48	0.000757215	-	1.09	1		0.7	0.153486		0.69	0.214371		0.49	0.131177		0.72	0.684773		0.64
Solyc02g062790	0.7	0.549976		1.82	0.302928		0.6	0.723199		0.78	0.566013		1.85	0.0108688	+	0.82	0.857027		0.79	0.889134		1.89	0.251805		0.82	0.810823		0.71	0.341239		1.67	0.000417553	+	0.99	1		0.85	1		1.33	1		0.59	0.769427		0.65	0.678323		0.99
Solyc02g062800	0.6	9.08813e-08	-	0.76	0.0616189		0.64	0.0137851	-	0.54	3.03275e-07	-	0.98	0.975184		1.12	1		0.62	2.23997e-05	-	0.63	0.0144537	-	0.79	0.0736797		0.82	0.24386		1.11	0.068346		1.06	1		0.73	0.116147		0.76	0.205703		0.82	0.780465		1.01	1		0.93
Solyc02g062890	0.19	0.865497		1	NA		6.67	0.492932		0.33	1		1	NA		1.54	0.436911		1	NA		1	NA		0.36	1		1	NA		1	NA		5.26	0.0229739	+	1	NA		1	NA		1	NA		1	NA		1
Solyc02g062930	0.41	4.591e-19	-	0.26	4.71569e-33	-	0.33	3.16932e-19	-	0.44	1.12894e-06	-	0.95	0.955877		1.06	1		0.4	1.5072e-12	-	0.31	3.73943e-11	-	0.72	0.00498753		0.65	0.017847	-	0.44	4.43428e-10	-	0.88	0.737749		0.61	0.0133347	-	0.8	0.412415		0.79	0.789399		0.79	0.738869		0.67
Solyc02g062960	0.22	0.870128		0.13	0.405354		0.62	0.458432		0.24	8.59373e-06	-	0.7	0.960155		4.17	0.0049987	+	1	NA		0.4	1		0.75	0.898574		0.74	0.929727		0.69	1		8.33	4.91827e-05	+	1	NA		1	NA		1.61	0.986021		0.37	0.876754		0.57
Solyc02g063010	0.49	8.53145e-27	-	0.68	0.000647302		0.88	0.489222		0.75	0.0117433		1.2	0.0123763		1.1	1		0.65	1.56456e-05	-	0.76	0.167051		0.66	4.93876e-09	-	0.74	0.00553		0.98	0.643377		1.09	0.945838		0.7	0.00566412		0.74	0.00497422		0.67	0.00656269	-	0.8	0.429731		0.76
Solyc02g063030	1.11	1		1.19	0.502856		1.49	5.29998e-05		1.25	0.0310392		1.63	1.50079e-05	+	0.94	1		1.64	0.0987295		2.04	0.0311668	+	0.95	1		0.66	0.379965		0.35	4.1788e-13	-	0.96	1		0.46	0.344539		0.66	1		0.5	0.566946		1.15	1		0.22
Solyc02g063060	1.19	0.576849		1.37	0.103854		1.1	0.523197		1.69	2.86914e-05	+	1.02	1		1.19	1		1.16	0.792685		1.11	1		1.37	0.352932		1.23	0.346886		0.45	2.11945e-07	-	1.02	1		0.68	0.0622791		0.96	1		0.91	1		0.83	0.967623		0.7
Solyc02g063140	0.16	0.000157016	-	0.33	0.0622264		0.38	0.888104		0.51	0.447577		2.29	0.314501		1.85	1		0.42	1		0.68	1		0.44	1		0.23	0.790104		2	1		1	NA		1.22	1		1	NA		1	NA		0.4	1		1
Solyc02g063150	1.19	0.389984		1.19	0.310179		1.45	0.000443341		1.45	0.000418516		0.82	0.0211422		1.89	0.0155996	+	1.12	0.939474		1.82	0.244886		3.13	0.071027		0.89	1		0.51	0.0258687	-	6.67	0.236463		1.03	0.97722		1.79	0.768057		1.2	1		1.54	1		0.24
Solyc02g063160	1.1	1		1.27	0.299047		0.86	0.459301		0.89	0.425947		1.43	0.00443053		1.18	0.964103		1.05	1		1.16	0.83371		1	0.958873		0.92	0.91285		1.47	0.00019003		1.43	0.0563034		1.08	0.433294		1.28	0.0896519		0.71	0.156729		0.79	0.455182		1.5
Solyc02g063170	1.67	0.22268		1.43	0.411493		0.69	0.22251		0.81	0.339728		1	1		1.04	1		1.59	0.448037		1.2	1		0.66	0.525055		1.02	1		0.63	0.0688964		0.94	0.947473		0.72	0.69009		0.75	1		0.84	1		0.96	1		0.57
Solyc02g063190	1.37	0.634815		1.02	1		0.35	0.00476797	-	0.81	0.845105		1	1		0.92	1		1.02	1		2	0.701143		0.92	1		1.12	1		0.47	0.244812		0.92	1		0.88	1		1.59	1		0.68	1		0.68	1		0.34
Solyc02g063200	0.15	0.870128		2.5	0.856931		0.69	0.980095		3.23	0.472201		0.08	0.263896		1.1	1		0.87	1		1	1		0.13	0.678079		0.14	0.000599267	-	0.34	0.429582		3.03	0.601129		1.41	0.869852		10	0.761976		0.82	1		0.6	1		2
Solyc02g063220	0.83	0.0128176		0.78	0.0173079		0.88	0.944779		0.8	0.0977114		0.85	0.074235		0.87	0.263158		0.75	0.235448		0.75	0.457518		0.57	0.209184		0.79	0.533119		0.66	0.0370345	-	1.04	1		0.72	0.179741		1	1		0.76	0.993294		0.9	1		0.96
Solyc02g063250	2.04	0.6476		0.42	0.252055		0.63	0.318467		0.7	0.612961		3.13	0.206606		0.93	0.874602		0.97	1		1.27	0.855588		0.58	0.000518421	-	0.95	1		1.8	0.00231869	+	1.35	0.427226		0.51	3.01446e-05	-	1.08	1		0.59	0.000373136	-	0.9	1		0.89
Solyc02g063260	1.79	0.0183989	+	0.6	0.687683		1.79	0.386319		7.69	0.00960837	+	0.67	0.582215		0.79	1		1.59	0.546956		9.09	0.0655518		0.42	0.424674		1.33	0.779311		0.04	4.14328e-07	-	5.56	0.151823		1.28	0.858162		0.8	0.987689		1.37	0.917727		1.56	1		0.82
Solyc02g063320	2.56	0.074146		1.37	0.720512		1.27	0.595615		0.71	0.341164		1.52	0.240076		1.16	1		2.38	0.0222	+	3.03	0.000698399	+	1.69	0.00782526	+	1.72	0.0109794	+	2.4	1.7933e-07	+	1.64	0.0682739		2.22	2.05797e-05	+	2.86	4.06181e-08	+	1.96	3.98138e-06	+	1.67	0.0109411	+	1.74
Solyc02g063330	0.72	0.865497		0.58	0.464247		1.69	0.000277257	+	0.76	0.375332		1.15	0.825636		0.93	0.827326		0.5	1		3.03	0.0817844		1	1		0.76	0.543676		3.78	1.76193e-26	+	2	0.125978		1	1		0.4	0.650726		0.58	0.977428		0.71	0.799501		2.99
Solyc02g063350	0.06	1.82216e-12	-	0.11	3.2181e-09	-	0.07	1.28177e-48	-	0.1	6.03582e-18	-	0.93	0.802712		0.6	0.0637508		0.05	6.32771e-13	-	0.08	3.75068e-10	-	0.1	1.70979e-24	-	0.12	4.35504e-21	-	1.11	0.319677		0.42	2.20611e-06	-	0.01	2.93183e-07	-	0.11	6.46234e-07	-	0.12	7.07722e-35	-	0.28	1.59321e-05	-	0.97
Solyc02g063360	0.66	2.57798e-06	-	0.56	7.01462e-15	-	0.67	0.00174916		1.06	0.62439		0.86	0.261182		1.43	0.529598		0.71	0.00143922		0.74	0.116762		0.76	0.00848117		1.04	0.880485		1.16	0.0372172		0.95	0.931263		1	0.777714		1.19	0.283406		0.77	0.173148		1.01	1		1.21
Solyc02g063370	3.33	0.865497		0.7	1		1	1		0.2	0.675621		0.94	1		5.88	0.591416		7.69	0.389847		0.4	1		0.05	0.13704		2.13	0.888306		1.12	1		2	1		100	0.000533661	+	100	0.00313913	+	0.04	0.139511		0.05	0.172245		12.71
Solyc02g063380	0.71	0.481046		0.8	0.791539		2.27	0.0422223	+	0.82	0.742583		0.91	0.784979		0.83	1		1.43	0.939474		0.68	1		0.75	0.764752		0.64	0.195674		2.4	7.38405e-07	+	1.56	0.823003		0.21	0.23025		1.18	1		0.38	0.282174		0.64	0.676717		2.1
Solyc02g063390	1.59	0.116492		1.22	0.912985		1.27	0.588804		0.77	0.725861		0.33	0.00804138	-	1.47	0.855668		1.28	0.736194		1.64	0.730419		1.49	0.975702		1.75	0.491431		0.58	0.281053		1.32	0.923516		0.79	0.990155		0.95	1		1	1		0.6	0.973884		0.58
Solyc02g063410	0.92	1		2.08	1		0.7	1		0.51	0.236326		1.46	0.62496		1.22	1		1.3	1		1	NA		1.09	1		2.44	0.796129		3.83	0.0774231		1	1		1	NA		1	NA		50	0.0208916	+	33.33	0.0831959		0.38
Solyc02g063420	1.49	0.00904468		2.17	8.26023e-09	+	1.47	0.0771714		1.67	4.91948e-08	+	1.21	0.590194		1.12	1		1.2	0.854034		1.49	0.0802018		1.02	1		0.96	1		2.83	4.62398e-11	+	1.69	0.220722		1.67	0.00863186	+	1.47	0.133148		0.8	0.368105		0.81	0.565371		2.66
Solyc02g063430	0.56	0.0534715		0.42	0.0169474	-	0.67	0.665342		0.4	5.40305e-05	-	0.72	0.0211422		1.27	0.986916		0.25	0.0171989	-	2.08	1		2.5	1		0.72	1		0.12	4.29088e-19	-	1.92	0.959282		0.19	0.183823		0.71	1		6.25	0.790897		1.03	1		0.12
Solyc02g063440	1.37	0.413941		0.58	0.677339		2.63	0.773725		0.48	0.464475		0.39	0.0639637		2.33	0.269709		0.68	0.452593		0.47	0.882812		0.13	0.382869		1.59	1		0.16	0.00409072	-	3.7	0.0518596		0.46	0.0397321	-	0.63	1		1.3	1		0.78	1		0.1
Solyc02g063450	0.91	0.198566		0.91	0.484585		0.8	0.0347412		0.41	1.89496e-36	-	1.21	0.012628		0.92	0.780827		0.95	0.914396		0.83	0.452708		1.14	0.807846		0.76	0.0172816		1.12	0.0502661		0.94	0.730315		0.63	7.2036e-06	-	0.71	0.000326306		0.93	1		0.81	0.67459		1.06
Solyc02g063480	0.53	0.60997		4.55	0.220599		0.85	1		0.78	0.794988		1.08	1		3.23	0.0366719	+	0.38	0.346017		1.79	1		0.53	1		0.68	1		0.04	0.000259987	-	2.27	0.356128		0.37	0.436725		0.2	0.729314		1.16	1		1.19	1		0.09
Solyc02g063510	1.14	0.99166		1.06	1		3.13	0.141781		1.96	0.0386161	+	0.58	0.0282219	-	1.25	0.982983		1.01	1		1.79	0.853009		2.33	1		1.08	1		0.48	0.650431		1.61	0.387965		0.88	1		0.7	1		1	NA		0.79	1		0.78
Solyc02g063520	1.03	0.943753		1.39	0.00435419		1.28	0.0350844		1.16	0.181294		0.82	0.0922626		1.16	1		0.83	0.416363		0.83	0.944108		0.63	0.00343029	-	0.72	0.333682		0.58	0.00430148	-	1.06	1		0.52	0.00227841	-	0.81	1		0.67	0.106124		0.91	1		0.49
Solyc02g063530	0.95	0.481845		0.91	0.687271		1	1		0.86	0.515234		1.3	0.0465355		1.02	1		1.02	1		1.12	1		0.93	0.574952		1.02	1		0.93	1		1.27	0.454083		0.76	0.174845		0.89	0.972362		1.3	0.034522		1.41	0.158773		1.02
Solyc02g064680	0.1	9.04977e-65	-	0.1	7.07999e-191	-	0.13	1.73638e-60	-	0.16	3.56405e-80	-	0.66	2.45241e-11	-	0.96	0.997288		0.13	1.03772e-37	-	0.2	7.34071e-22	-	0.23	3.59788e-27	-	0.35	1.86149e-32	-	0.41	1.12584e-12	-	0.86	0.322682		0.23	2.27999e-25	-	0.4	2.84251e-07	-	0.21	2.51778e-33	-	0.5	0.00897798	-	0.5
Solyc02g064690	1.37	0.0721941		2.56	4.26102e-13	+	0.72	0.00423769		1.75	1.51539e-09	+	1.14	0.623112		1.14	1		1.06	1		1.16	0.88491		1.16	0.867722		1.54	0.000111876	+	1.44	2.83939e-06		1.15	1		0.88	0.873494		0.83	0.246481		1.06	0.580909		1.02	1		1
Solyc02g064720	1.19	0.493418		1	1		0.92	0.969137		0.83	0.248841		0.92	0.439646		1.64	0.828703		1.05	1		0.73	0.594092		0.96	1		0.72	0.447464		0.52	0.00029926	-	0.96	1		0.47	0.0001893	-	0.56	0.488974		0.49	0.615851		0.97	1		0.43
Solyc02g064740	1.25	0.205833		1.05	1		0.89	0.646219		1.23	0.019131		1.23	0.012596		1.06	1		1.1	0.939474		1.02	1		1.56	0.0249477	+	0.96	1		0.78	0.146045		0.89	0.4359		0.94	1		1.01	1		0.8	0.629859		0.96	1		1.03
Solyc02g064770	0.84	0.830944		0.85	1		0.55	0.537409		0.4	0.440997		2	0.825636		0.97	1		1.18	1		1.06	1		1.82	0.895639		2.56	0.706061		3.69	0.292437		0.84	0.560833		1.19	0.489529		1.59	0.802301		1.32	0.737671		1.32	0.889734		4.02
Solyc02g064800	1.12	0.943753		0.67	0.000548208	-	1	1		1.04	0.868107		1.03	1		1.08	1		1.05	1		0.77	0.458011		1.27	0.709725		0.82	0.482478		0.54	1.72364e-07	-	0.98	1		1.12	0.361951		0.88	1		0.77	0.963967		0.74	0.737794		0.88
Solyc02g064830	0.06	9.03062e-08	-	0.01	1.79886e-05	-	0.53	0.133879		0.4	0.336203		0.59	0.145525		1.2	1		0.1	2.72475e-16	-	0.1	0.000250857	-	0.03	0.0228899	-	0.07	0.0506511		0.23	0.000113802	-	0.66	0.644131		0.31	0.117502		0.1	0.473717		0.65	1		0.08	0.165213		0.27
Solyc02g064940	1.15	0.816889		1.32	0.408084		1.85	0.146019		0.61	0.0122867	-	0.78	0.000572034		1.06	1		1.11	0.965161		1.15	1		0.63	0.914777		0.46	0.617767		0.22	1.33866e-13	-	1	NA		0.67	0.666688		0.77	1		1.69	1		2.22	0.981556		0.22
Solyc02g064960	1.1	1		0.94	1		0.73	0.671025		0.72	0.0302405		1.49	0.000179523		1.92	0.0855168		0.93	1		1.09	1		2.08	0.895639		0.52	0.0615619		0.54	0.00408899	-	0.74	0.812512		0.65	0.875916		0.65	1		0.33	0.977428		1.06	1		0.44
Solyc02g064970	2.04	0.0012746	+	2.56	0.000499154	+	0.88	0.951329		0.95	0.958773		3.27	1.28339e-37	+	0.88	0.430471		2.86	0.00138597	+	3.7	2.28455e-05	+	0.65	0.840053		0.88	0.851168		2	0.00259941	+	1.03	1		3.57	0.0103481	+	1.85	0.627938		1.67	0.786942		0.81	1		0.68
Solyc02g064980	0.06	2.38025e-29	-	0.01	3.92112e-30	-	0.08	7.71749e-06	-	0.02	1.34382e-27	-	0.64	6.69504e-06	-	0.41	0.694171		0.3	7.29132e-08	-	0.53	0.0861803		0.22	0.356277		0.26	0.00400065	-	0.11	5.92239e-20	-	0.75	0.998796		0.74	0.626375		1	1		0.51	0.938039		1.27	1		0.1
Solyc02g065000	2.38	0.0019147	+	1.59	0.463989		1.15	1		1.01	1		1.6	0.0517		1.52	0.705568		2	0.0679375		1.39	0.529038		0.78	0.981972		0.85	0.659493		0.99	0.838369		0.4	0.202275		0.9	1		1.22	0.943084		0.66	0.926404		1.01	1		0.41
Solyc02g065050	1.11	1		0.55	0.790312		0.94	1		0.78	0.770075		0.84	0.847035		0.9	1		1.64	0.850589		1.3	1		1	NA		0.85	1		0.22	7.21849e-05	-	3.23	0.502385		0.44	1		1	NA		1	NA		2.78	1		0.17
Solyc02g065070	1.22	0.595981		1.25	0.339208		0.88	0.552125		0.93	0.708846		1.61	4.4084e-10	+	0.96	0.813155		1.15	0.888812		1.08	1		1.11	0.978261		0.87	0.609631		1.26	0.00495045		1.14	0.68797		0.88	0.948131		0.95	1		0.68	0.142032		0.93	1		0.98
Solyc02g065090	0.31	1		1	NA		2.27	1		1	NA		1	NA		8.33	0.248069		1	NA		1	NA		1	NA		1	NA		1	NA		5.56	0.00747229	+	1	NA		2.78	1		1	NA		1	NA		2.5
Solyc02g065130	2.78	1		1.09	1		1	NA		1	NA		5.75	0.825636		1.41	1		4.55	0.941979		0.57	1		2.5	1		0.09	0.0186034	-	0.37	0.891745		1.75	0.432536		1	1		0.24	1		1	NA		0.79	1		0.93
Solyc02g065170	0.56	2.61144e-18	-	0.55	1.28937e-07	-	0.62	0.012981	-	0.66	0.000167808	-	1.12	0.911095		1.96	0.0769033		0.48	0.000672324	-	0.43	0.00125235	-	0.68	0.036383		0.68	0.0965139		2.41	1.68199e-11	+	4.17	1.06067e-05	+	0.35	0.166242		0.79	1		0.37	0.00158602	-	0.6	0.314778		3.22
Solyc02g065190	2.04	1		2.5	1		4.76	0.890755		0.11	0.250053		9.25	0.4044		1.15	1		1.33	1		1	NA		5.26	0.649728		0.37	0.878829		0.09	0.277552		5.88	0.502344		0.06	0.312658		0.21	0.953705		1	NA		0.89	1		0.04
Solyc02g065210	0.05	0.127689		0.04	0.0958267		16.67	0.00192055	+	0.37	0.329214		4.11	0.0923082		0.83	0.10074		0.36	1		0.29	1		1.15	1		5	0.876973		0.6	1		1	1		0.47	1		7.69	0.982892		1	1		0.33	1		0.29
Solyc02g065220	0.68	0.543214		0.99	1		2.38	0.0358097	+	0.91	1		0.7	1		0.72	0.343492		0.44	0.1224		1.89	1		0.8	0.803639		1	1		0.35	0.57813		0.73	0.0960286		0.44	0.266535		0.76	1		1.11	0.993294		0.68	1		2.29
Solyc02g065230	0.82	1		0.78	0.743965		0.88	0.893315		1.59	0.49455		0.66	0.848319		1.61	0.968012		0.58	0.969433		1.49	1		1.22	0.922451		2.22	0.39812		0.85	1		0.5	0.176465		1.3	0.973751		1.3	1		0.91	1		1.69	0.591183		6.17
Solyc02g065240	1.15	0.906933		0.49	0.000120491	-	2.44	0.42613		0.37	0.0936109		0.1	1.21363e-08	-	1.39	0.32256		0.56	0.165207		1.59	0.603801		0.86	0.504955		1.59	0.109869		2.1	0.00142086	+	1.49	0.0535196		1.28	0.0139906		1.35	0.0763646		0.98	0.896147		1.32	0.299287		2.82
Solyc02g065260	0.18	0.865497		1.35	0.900389		3.03	0.64552		0.15	0.51534		17.25	0.106551		2.86	0.440278		0.58	0.316617		2.56	0.0757795		1.15	0.973347		1.61	0.349257		3.66	0.00169654	+	1.09	1		1.89	3.49614e-11	+	1.27	0.42571		1.18	0.00657388		1.14	0.882283		5.17
Solyc02g065280	1.06	1		0.65	0.477423		0.86	1		1.1	0.974888		1.05	1		0.9	1		1.43	0.934517		1.28	1		1.22	0.773799		1.01	1		1.2	0.588115		1.04	1		1.75	0.00322244	+	0.83	0.890921		1.64	4.12909e-05	+	1.01	1		2.06
Solyc02g065350	1.11	0.941715		1.19	0.376458		1.18	0.554745		1.43	3.64971e-05		0.87	0.272875		1.03	1		1.15	0.792836		0.91	1		1.79	0.0718815		1.41	0.136092		0.4	1.00923e-13	-	1.23	1		0.72	0.343036		0.85	1		1.39	0.572977		0.99	1		0.31
Solyc02g065370	1	0.576767		1	0.922801		1.12	0.334749		1.18	0.0594054		0.88	0.166148		0.87	0.286345		1.1	0.922914		0.92	0.993654		0.85	0.0609419		0.94	0.985296		0.65	0.000971286	-	0.83	0.0491815		0.81	0.273236		0.91	0.936546		0.9	1		0.87	0.982367		0.72
Solyc02g065400	1.04	0.977666		0.81	0.0111941		1.09	0.716011		1	1		0.74	0.00170428		1.64	0.0108906	+	0.98	1		1.08	1		1.06	1		1.16	0.271538		0.86	0.749055		1.72	0.00346009	+	1.47	2.04054e-09		1.37	0.0669994		0.87	0.977428		1.18	0.341876		1.11
Solyc02g065420	1.52	0.000198314	+	1.47	0.000398558		1.05	0.760515		1.11	0.534375		1.63	0.000334416	+	1.47	0.0580442		1.03	1		1.15	0.960336		1.32	0.0805974		1.11	0.532721		0.85	0.783553		1.69	0.000590234	+	1.03	0.775327		1.3	0.462753		0.93	1		0.97	1		1.08
Solyc02g065430	0.51	0.00795548	-	0.19	6.92758e-10	-	1.28	0.583909		0.55	0.0395051	-	0.68	0.205681		3.03	1		0.45	0.0688903		0.6	0.749632		0.53	1		0.26	0.448512		0.2	0.000251783	-	1	NA		0.29	0.25414		0.6	1		4.76	0.977428		0.14	0.889734		0.06
Solyc02g065470	1.18	0.546708		1.23	0.359189		1.37	0.000420621		1.39	0.00643508		0.65	4.57742e-07	-	1.2	0.947068		1.2	0.500873		0.9	0.972873		0.98	0.956787		0.9	0.908919		0.57	0.000571251	-	1.47	0.254404		1.06	0.621833		0.75	0.665196		1.1	0.977428		0.76	0.945969		0.46
Solyc02g065480	0.26	0.120901		0.19	0.277497		0.16	0.671025		0.3	0.230414		0.28	0.103149		1.69	1		1.02	1		0.47	1		0.43	0.786811		0.36	0.711748		0.17	0.00895085	-	0.71	1		0.07	0.323928		1	NA		1	NA		0.44	1		0.56
Solyc02g065530	2.44	1.07853e-07	+	1.69	0.0010343	+	3.7	4.92706e-05	+	1.89	0.00916204	+	0.39	5.27699e-06	-	2.56	0.456541		2.63	0.25487		2.78	0.872629		0.91	1		1	NA		0.04	0.0314804	-	1	NA		2.78	1		0.44	1		1	NA		1	NA		1
Solyc02g065540	0.72	0.00029074		0.88	0.312089		0.78	0.0522448		0.77	0.0473084		0.84	0.256483		1.15	0.96198		0.67	0.000761572	-	0.84	0.715266		0.89	0.264767		0.84	0.423777		1.05	0.330942		0.9	0.526156		0.99	0.879741		1.02	1		0.84	0.966665		0.92	1		0.91
Solyc02g065550	0.93	0.140423		1.16	0.480937		1.06	0.663923		1.14	0.165309		1.4	3.41693e-05		1.2	0.733874		0.67	0.00230258	-	0.63	0.00447194	-	1.2	0.89137		0.68	0.0297143		0.95	0.840724		1.92	8.60017e-07	+	0.36	2.73799e-12	-	0.6	0.0878717		0.61	0.00113417	-	0.54	0.000185474	-	0.88
Solyc02g065560	0.67	0.0104668		0.79	0.362394		1.27	0.169077		1.23	0.184054		1.07	0.932315		1.15	1		0.44	5.24748e-05	-	0.58	0.186434		1.01	1		0.82	0.760528		0.71	0.192219		0.9	0.977094		1.12	0.828025		0.93	1		1.11	0.938765		1.06	1		1.12
[truncated: 9,069 more rows]
[truncated: 5 more columns]
